# Supplementary material for: Evolutionary origins of the prolonged extant squamate radiation
Source: Nat Commun. 2022 Nov 29;13:7087. doi: 10.1038/s41467-022-34217-5 (PMC9708687; doi:10.1038/s41467-022-34217-5)
Supplement: Supplementary file 3 — Supplementary Data 1 [file 41467_2022_34217_MOESM3_ESM.zip]

Archive with 31 entries (30 files):
- segments/
- __MACOSX/._segments
- segments/Vomer(L).seg.nrrd
- __MACOSX/segments/._Vomer(L).seg.nrrd
- segments/Ectopterygoid.seg.nrrd
- segments/.DS_Store
- __MACOSX/segments/._.DS_Store
- segments/Palatine(L).seg.nrrd
- segments/Hyoid.seg.nrrd
- segments/Pterygoid.seg.nrrd
- segments/Jugal.seg.nrrd
- __MACOSX/segments/._Jugal.seg.nrrd
- segments/Dentary(R).seg.nrrd
- __MACOSX/segments/._Dentary(R).seg.nrrd
- segments/Compound.seg.nrrd
- segments/Epipterygoid.seg.nrrd
- __MACOSX/segments/._Epipterygoid.seg.nrrd
- segments/Nasals.seg.nrrd
- segments/Prefrontal.seg.nrrd
- segments/Maxilla(L).seg.nrrd
- __MACOSX/segments/._Maxilla(L).seg.nrrd
- segments/Maxilla(R).seg.nrrd
- segments/Frontals.seg.nrrd
- __MACOSX/segments/._Frontals.seg.nrrd
- segments/Dentary(L).seg.nrrd
- segments/Coronoid.seg.nrrd
- segments/Palpebral.seg.nrrd
- segments/Premaxilla.seg.nrrd
- segments/Right vomer (anterior).seg.nrrd
- segments/Right vomer(posterior).seg.nrrd
- segments/Posterior Mandible (L).seg.nrrd
