# Supplementary material for: Evolutionary origins of the prolonged extant squamate radiation
Source: Nat Commun. 2022 Nov 29;13:7087. doi: 10.1038/s41467-022-34217-5 (PMC9708687; doi:10.1038/s41467-022-34217-5)
Supplement: Supplementary file 4 — Supplementary Data 2 [file 41467_2022_34217_MOESM4_ESM.zip]

Archive with 14 entries (13 files):
- Segments/
- __MACOSX/._Segments
- Segments/Lear.seg.nrrd
- Segments/.DS_Store
- __MACOSX/Segments/._.DS_Store
- Segments/Maxilla(R).seg.nrrd
- __MACOSX/Segments/._Maxilla(R).seg.nrrd
- Segments/Rear.seg.nrrd
- Segments/Braincase.seg.nrrd
- __MACOSX/Segments/._Braincase.seg.nrrd
- Segments/Braincase_frags.seg.nrrd
- __MACOSX/Segments/._Braincase_frags.seg.nrrd
- Segments/Endocast.seg.nrrd
- __MACOSX/Segments/._Endocast.seg.nrrd
