# Supplementary material for: Evolutionary origins of the prolonged extant squamate radiation
Source: Nat Commun. 2022 Nov 29;13:7087. doi: 10.1038/s41467-022-34217-5 (PMC9708687; doi:10.1038/s41467-022-34217-5)
Supplement: Supplementary file 5 — Supplementary Data 3 [file 41467_2022_34217_MOESM5_ESM.zip]

Archive with 46 entries (41 files):
- Parsimony/
- __MACOSX/._Parsimony
- Parsimony/.DS_Store
- __MACOSX/Parsimony/._.DS_Store
- Parsimony/Final_results/
- __MACOSX/Parsimony/._Final_results
- Parsimony/Final_dataset/
- __MACOSX/Parsimony/._Final_dataset
- Parsimony/Final_results/both_constraint_boots.tre
- __MACOSX/Parsimony/Final_results/._both_constraint_boots.tre
- Parsimony/Final_results/.DS_Store
- __MACOSX/Parsimony/Final_results/._.DS_Store
- Parsimony/Final_results/constraint_Eoscincus_only_boots.tre
- __MACOSX/Parsimony/Final_results/._constraint_Eoscincus_only_boots.tre
- Parsimony/Final_results/constrained_Eoscincus_only.tre
- __MACOSX/Parsimony/Final_results/._constrained_Eoscincus_only.tre
- Parsimony/Final_results/both_molecular_constraint.tre
- __MACOSX/Parsimony/Final_results/._both_molecular_constraint.tre
- Parsimony/Final_results/bootstrap_morphology_only.tre
- __MACOSX/Parsimony/Final_results/._bootstrap_morphology_only.tre
- Parsimony/Final_results/morphology_only.tre
- __MACOSX/Parsimony/Final_results/._morphology_only.tre
- Parsimony/Final_dataset/Matrix_pruned_no_Microteras.tnt
- __MACOSX/Parsimony/Final_dataset/._Matrix_pruned_no_Microteras.tnt
- Parsimony/Final_dataset/.DS_Store
- __MACOSX/Parsimony/Final_dataset/._.DS_Store
- Parsimony/Final_dataset/rescorings/
- __MACOSX/Parsimony/Final_dataset/._rescorings
- Parsimony/Final_dataset/matrix/
- __MACOSX/Parsimony/Final_dataset/._matrix
- Parsimony/Final_dataset/rescorings/.DS_Store
- __MACOSX/Parsimony/Final_dataset/rescorings/._.DS_Store
- Parsimony/Final_dataset/rescorings/Cryptolacerta rescorings.txt
- __MACOSX/Parsimony/Final_dataset/rescorings/._Cryptolacerta rescorings.txt
- Parsimony/Final_dataset/rescorings/Brownstein_rescorings_DINO14684.txt
- __MACOSX/Parsimony/Final_dataset/rescorings/._Brownstein_rescorings_DINO14684.txt
- Parsimony/Final_dataset/rescorings/Brownstein_rescorings_DINO_15914.txt
- __MACOSX/Parsimony/Final_dataset/rescorings/._Brownstein_rescorings_DINO_15914.txt
- Parsimony/Final_dataset/rescorings/YPM 4718.txt
- __MACOSX/Parsimony/Final_dataset/rescorings/._YPM 4718.txt
- Parsimony/Final_dataset/matrix/.DS_Store
- __MACOSX/Parsimony/Final_dataset/matrix/._.DS_Store
- Parsimony/Final_dataset/matrix/Matrix.tnt
- __MACOSX/Parsimony/Final_dataset/matrix/._Matrix.tnt
- Parsimony/Final_dataset/matrix/Matrix_pruned.tnt
- __MACOSX/Parsimony/Final_dataset/matrix/._Matrix_pruned.tnt
