# Supplementary material for: Evolutionary origins of the prolonged extant squamate radiation
Source: Nat Commun. 2022 Nov 29;13:7087. doi: 10.1038/s41467-022-34217-5 (PMC9708687; doi:10.1038/s41467-022-34217-5)
Supplement: Supplementary file 5 — Supplementary Data 3 [file 41467_2022_34217_MOESM5_ESM.zip › Parsimony/Final_results/both_constraint_boots.tre]

#NEXUS

begin trees ; 
tree tagged_tree = [&U] 
(Sphenodon_punctatus,(Huehuecuetzpalli_mixteca,((((Ctenomastax_parva,(Priscagama_gobiensis,((Leiolepis_belliana,Uromastyx_aegyptius)82,((Brookesia_brygooi,Chamaeleo_laevigatus)100,(Agama_agama,Calotes_emma)78)86)85)46)3,((Polychrus_marmoratus,Anolis_carolinensis)61,(Sceloporus_variabilis,(Dipsosaurus_dorsalis,Liolaemus_bellii)29)14)63)2,(Temujinia_ellisoni,Saichangurvel_davidsoni)74)78,((Tchingisaurus_multivagus,(Gobinatus_arenosus,(Adamisaurus_magnidentatus,(Macrocephalosaurus,Polyglyphanodon_sternbergi)79)60)96)94,(((((((Adriosaurus_suessi,Pontosaurus)33,(Aigialosaurus_dalmaticus,(Platecarpus,(Tylosaurus,(Clidastes,Plotosaurus)58)4)100)80)61,(Najash_rionegrina,(Dinilysia_patagonica,((Leptotyphlops_dulcis,(Typhlops_jamaicensis,(Liotyphlops_albirostris,Typhlophis_squamosus)100)2)95,(Uropeltis_melanogaster,(Anomochilus_leonardi,(Anilius_scytale,(Cylindrophis_ruffus,(((Xenopeltis_unicolor,Loxocemus_bicolor)48,(Python_molurus,(Calabaria_reinhardtii,(Exiliboa_placata,Ungaliophis_continentalis)72,(Eryx_colubrinus,Lichanura_trivirgata)2,(Epicrates_striatus,Boa_constrictor)100,((Trachyboa_boulengeri,Tropidophis_haetianus)100,(Lampropeltis_getula,Coluber_constrictor)100)76)2)28)21,(Haasiophis_terrasanctus,(Eupodophis_descouensis,Pachyrhachis_problematicus)8)88)87)33)54)12)75)70)19)100)71,(Gobiderma_pulchrum,(Estesia_mongoliensis,((Heloderma_horridum,Heloderma_suspectum)100,(Lanthanotus_borneensis,(Saniwa,(Varanus_acanthurus,(Varanus_salvator,Varanus_exanthematicus)30)74)63)86)39)37)53)6,(Shinisaurus_crocodilurus,(Xenosaurus_platyceps,Xenosaurus_grandis)93)11,(Pseudopus_apodus,((Peltosaurus_granulosus,Helodermoides_tuberculatus)32,(Celestus_enneagrammus,Elgaria_multicarinata)58)12)85)20,((Microteras_borealis,(Parmeosaurus_scutatus,(Becklesius_cataphractus,Eoscincus_ornatus)38)1,((Tepexisaurus_tepexii,(Cricosaura_typica,(Xantusia_vigilis,(Lepidophyma_flavimaculatum,Palaeoxantusia_Wyoming)56)7)95)84,((Platysaurus_imperator,Cordylus_mossambicus)100,(Zonosaurus_ornatus,Cordylosaurus_subtesselatus)88)58)24,((Globaura_venusta,(Hymenosaurus_clarki,Eoxanta_lacertifrons)31)85,(Eumeces_fasciatus,(Scincus_scincus,((Brachymeles_gracilis,Amphiglossus_splendidus)23,(Trachylepis_quinquetaeniata,(Eugongylus_rufescens,(Sphenomorphus_solomonis,Tiliqua_scincoides)27)19)82)62)60)76)57)10,(((Takydromus_ocellatus,(Lacerta_viridis,(Gallotia_atlantica,Cryptolacerta_hassiaca)6)17)62,(Eolacerta_robusta,Stefanikia_siderea)91)69,((Colobosaura_modesta,Pholidobolus_montium)99,((Callopistes_maculatus,Tupinambis_teguixin)69,(Aspidoscelis_tigris,Teius_teyou)100)100)96)58)33)17,((Teratoscincus_przewalskii,(Gekko_gecko,(Strophurus__ciliaris,(Rhacodactylus_auriculatus,Saltuarius_cornutus)14)81)50,(Gonatodes_albogularis,Phelsuma_lineata)20)12,(Aeluroscalobates_felinus,(Coleonyx_variegatus,Eublepharis_macularius)5)58)100)45)46)36)100);
tree tnt_1 = [&U] 
(Sphenodon_punctatus ,(Huehuecuetzpalli_mixteca ,((((Ctenomastax_parva ,(Priscagama_gobiensis ,((Leiolepis_belliana ,Uromastyx_aegyptius ),((Brookesia_brygooi ,Chamaeleo_laevigatus ),(Agama_agama ,Calotes_emma ))))),((Polychrus_marmoratus ,Anolis_carolinensis ),(Sceloporus_variabilis ,(Dipsosaurus_dorsalis ,Liolaemus_bellii )))),(Temujinia_ellisoni ,Saichangurvel_davidsoni )),((Tchingisaurus_multivagus ,(Gobinatus_arenosus ,(Adamisaurus_magnidentatus ,(Macrocephalosaurus ,Polyglyphanodon_sternbergi )))),(((((((Adriosaurus_suessi ,Pontosaurus ),(Aigialosaurus_dalmaticus ,(Platecarpus ,(Tylosaurus ,(Clidastes ,Plotosaurus ))))),(Najash_rionegrina ,(Dinilysia_patagonica ,((Leptotyphlops_dulcis ,(Typhlops_jamaicensis ,(Liotyphlops_albirostris ,Typhlophis_squamosus ))),(Uropeltis_melanogaster ,(Anomochilus_leonardi ,(Anilius_scytale ,(Cylindrophis_ruffus ,(((Xenopeltis_unicolor ,Loxocemus_bicolor ),(Python_molurus ,(Calabaria_reinhardtii ,(Exiliboa_placata ,Ungaliophis_continentalis ),(Eryx_colubrinus ,Lichanura_trivirgata ),(Epicrates_striatus ,Boa_constrictor ),((Trachyboa_boulengeri ,Tropidophis_haetianus ),(Lampropeltis_getula ,Coluber_constrictor ))))),(Haasiophis_terrasanctus ,(Eupodophis_descouensis ,Pachyrhachis_problematicus ))))))))))),(Gobiderma_pulchrum ,(Estesia_mongoliensis ,((Heloderma_horridum ,Heloderma_suspectum ),(Lanthanotus_borneensis ,(Saniwa ,(Varanus_acanthurus ,(Varanus_salvator ,Varanus_exanthematicus )))))))),(Shinisaurus_crocodilurus ,(Xenosaurus_platyceps ,Xenosaurus_grandis )),(Pseudopus_apodus ,((Peltosaurus_granulosus ,Helodermoides_tuberculatus ),(Celestus_enneagrammus ,Elgaria_multicarinata )))),((Microteras_borealis ,(Parmeosaurus_scutatus ,(Becklesius_cataphractus ,Eoscincus_ornatus )),((Tepexisaurus_tepexii ,(Cricosaura_typica ,(Xantusia_vigilis ,(Lepidophyma_flavimaculatum ,Palaeoxantusia_Wyoming )))),((Platysaurus_imperator ,Cordylus_mossambicus ),(Zonosaurus_ornatus ,Cordylosaurus_subtesselatus ))),((Globaura_venusta ,(Hymenosaurus_clarki ,Eoxanta_lacertifrons )),(Eumeces_fasciatus ,(Scincus_scincus ,((Brachymeles_gracilis ,Amphiglossus_splendidus ),(Trachylepis_quinquetaeniata ,(Eugongylus_rufescens ,(Sphenomorphus_solomonis ,Tiliqua_scincoides )))))))),(((Takydromus_ocellatus ,(Lacerta_viridis ,(Gallotia_atlantica ,Cryptolacerta_hassiaca ))),(Eolacerta_robusta ,Stefanikia_siderea )),((Colobosaura_modesta ,Pholidobolus_montium ),((Callopistes_maculatus ,Tupinambis_teguixin ),(Aspidoscelis_tigris ,Teius_teyou )))))),((Teratoscincus_przewalskii ,(Gekko_gecko ,(Strophurus__ciliaris ,(Rhacodactylus_auriculatus ,Saltuarius_cornutus ))),(Gonatodes_albogularis ,Phelsuma_lineata )),(Aeluroscalobates_felinus ,(Coleonyx_variegatus ,Eublepharis_macularius ))))))));

end ; 
