# Supplementary material for: Evolutionary origins of the prolonged extant squamate radiation
Source: Nat Commun. 2022 Nov 29;13:7087. doi: 10.1038/s41467-022-34217-5 (PMC9708687; doi:10.1038/s41467-022-34217-5)
Supplement: Supplementary file 5 — Supplementary Data 3 [file 41467_2022_34217_MOESM5_ESM.zip › Parsimony/Final_results/constraint_Eoscincus_only_boots.tre]

#NEXUS

begin trees ; 
tree tagged_tree = [&U] 
(Sphenodon_punctatus,(Huehuecuetzpalli_mixteca,(((((((Ctenomastax_parva,(Priscagama_gobiensis,((Leiolepis_belliana,Uromastyx_aegyptius)/82,((Brookesia_brygooi,Chamaeleo_laevigatus)/100,(Agama_agama,Calotes_emma)/74)/100)/96)/61,(Temujinia_ellisoni,Saichangurvel_davidsoni)/68,(Dipsosaurus_dorsalis,Liolaemus_bellii,Sceloporus_variabilis,(Polychrus_marmoratus,Anolis_carolinensis)/46)/45)/69,(Tchingisaurus_multivagus,(Gobinatus_arenosus,(Adamisaurus_magnidentatus,(Macrocephalosaurus,Polyglyphanodon_sternbergi)/77)/38)/98)/88)/?,((Shinisaurus_crocodilurus,(Xenosaurus_platyceps,Xenosaurus_grandis)/100)/?,((Pseudopus_apodus,((Peltosaurus_granulosus,Helodermoides_tuberculatus)/42,(Celestus_enneagrammus,Elgaria_multicarinata)/63)/20)/92,(Gobiderma_pulchrum,(Estesia_mongoliensis,((Heloderma_horridum,Heloderma_suspectum)/100,(Lanthanotus_borneensis,(Saniwa,(Varanus_acanthurus,(Varanus_salvator,Varanus_exanthematicus)/32)/85)/55)/88)/46)/66)/100)/1)/100)/?,(((Adriosaurus_suessi,Pontosaurus)/42,(Aigialosaurus_dalmaticus,(Platecarpus,Tylosaurus,(Clidastes,Plotosaurus)/41)/100)/66)/62,(Najash_rionegrina,Dinilysia_patagonica,((Leptotyphlops_dulcis,Typhlops_jamaicensis,(Liotyphlops_albirostris,Typhlophis_squamosus)/100)/96,(Anomochilus_leonardi,Uropeltis_melanogaster,(Anilius_scytale,Cylindrophis_ruffus,(Xenopeltis_unicolor,Loxocemus_bicolor,Eryx_colubrinus,Calabaria_reinhardtii,Lichanura_trivirgata,Python_molurus,(Haasiophis_terrasanctus,Eupodophis_descouensis,Pachyrhachis_problematicus)/91,(Exiliboa_placata,Ungaliophis_continentalis)/72,(Epicrates_striatus,Boa_constrictor)/98,((Trachyboa_boulengeri,Tropidophis_haetianus)/100,(Lampropeltis_getula,Coluber_constrictor)/100)/73)/90)/74)/75)/68)/100)/97)/?,(((Lacerta_viridis,(Takydromus_ocellatus,(Gallotia_atlantica,Cryptolacerta_hassiaca)/11)/?)/62,(Eolacerta_robusta,Stefanikia_siderea)/89)/95,((Colobosaura_modesta,Pholidobolus_montium)/100,((Callopistes_maculatus,Tupinambis_teguixin)/58,(Aspidoscelis_tigris,Teius_teyou)/100)/100)/100)/89)/?,(Parmeosaurus_scutatus,(Becklesius_cataphractus,Eoscincus_ornatus)/40,((Tepexisaurus_tepexii,((Cricosaura_typica,Xantusia_vigilis)/22,(Lepidophyma_flavimaculatum,Palaeoxantusia_Wyoming)/56)/95)/94,(Platysaurus_imperator,Cordylus_mossambicus)/100,(Zonosaurus_ornatus,Cordylosaurus_subtesselatus)/96)/47,((Globaura_venusta,Hymenosaurus_clarki,Eoxanta_lacertifrons)/99,(Eumeces_fasciatus,(Scincus_scincus,((Brachymeles_gracilis,Amphiglossus_splendidus)/23,(Trachylepis_quinquetaeniata,(Eugongylus_rufescens,(Sphenomorphus_solomonis,Tiliqua_scincoides)/26)/23)/77)/52)/42)/75)/84)/56)/?,(Gonatodes_albogularis,Phelsuma_lineata,(Teratoscincus_przewalskii,(Gekko_gecko,(Strophurus__ciliaris,Rhacodactylus_auriculatus,Saltuarius_cornutus)/78)/44,(Aeluroscalobates_felinus,Coleonyx_variegatus,Eublepharis_macularius)/61)/15)/100)/14)/100)/;
tree tnt_1 = [&U] 
(Sphenodon_punctatus ,(Huehuecuetzpalli_mixteca ,(((Ctenomastax_parva ,(Priscagama_gobiensis ,((Leiolepis_belliana ,Uromastyx_aegyptius ),((Brookesia_brygooi ,Chamaeleo_laevigatus ),(Agama_agama ,Calotes_emma ))))),(Temujinia_ellisoni ,Saichangurvel_davidsoni ),((Polychrus_marmoratus ,Anolis_carolinensis ),(Sceloporus_variabilis ,(Dipsosaurus_dorsalis ,Liolaemus_bellii )))),(Tchingisaurus_multivagus ,(Gobinatus_arenosus ,(Adamisaurus_magnidentatus ,(Macrocephalosaurus ,Polyglyphanodon_sternbergi )))),(((Adriosaurus_suessi ,Pontosaurus ),(Aigialosaurus_dalmaticus ,((Clidastes ,Plotosaurus ),(Platecarpus ,Tylosaurus )))),(Najash_rionegrina ,(Dinilysia_patagonica ,((Leptotyphlops_dulcis ,(Typhlops_jamaicensis ,(Liotyphlops_albirostris ,Typhlophis_squamosus ))),(Uropeltis_melanogaster ,(Anomochilus_leonardi ,(Anilius_scytale ,(Cylindrophis_ruffus ,(((Xenopeltis_unicolor ,Loxocemus_bicolor ),(Python_molurus ,((Eryx_colubrinus ,Calabaria_reinhardtii ,Lichanura_trivirgata ,(Exiliboa_placata ,Ungaliophis_continentalis )),(Epicrates_striatus ,Boa_constrictor ),((Trachyboa_boulengeri ,Tropidophis_haetianus ),(Lampropeltis_getula ,Coluber_constrictor ))))),(Eupodophis_descouensis ,(Haasiophis_terrasanctus ,Pachyrhachis_problematicus ))))))))))),((Becklesius_cataphractus ,Eoscincus_ornatus ),(Parmeosaurus_scutatus ,(((Tepexisaurus_tepexii ,((Cricosaura_typica ,Xantusia_vigilis ),(Lepidophyma_flavimaculatum ,Palaeoxantusia_Wyoming ))),((Platysaurus_imperator ,Cordylus_mossambicus ),(Zonosaurus_ornatus ,Cordylosaurus_subtesselatus ))),((Globaura_venusta ,(Hymenosaurus_clarki ,Eoxanta_lacertifrons )),(Eumeces_fasciatus ,(Scincus_scincus ,((Brachymeles_gracilis ,Amphiglossus_splendidus ),(Trachylepis_quinquetaeniata ,(Eugongylus_rufescens ,(Sphenomorphus_solomonis ,Tiliqua_scincoides )))))))))),(((Lacerta_viridis ,Takydromus_ocellatus ,(Gallotia_atlantica ,Cryptolacerta_hassiaca )),(Eolacerta_robusta ,Stefanikia_siderea )),((Colobosaura_modesta ,Pholidobolus_montium ),((Callopistes_maculatus ,Tupinambis_teguixin ),(Aspidoscelis_tigris ,Teius_teyou )))),((Teratoscincus_przewalskii ,((Gekko_gecko ,(Strophurus__ciliaris ,(Rhacodactylus_auriculatus ,Saltuarius_cornutus ))),(Aeluroscalobates_felinus ,(Coleonyx_variegatus ,Eublepharis_macularius )))),(Gonatodes_albogularis ,Phelsuma_lineata )),((Shinisaurus_crocodilurus ,((Pseudopus_apodus ,((Peltosaurus_granulosus ,Helodermoides_tuberculatus ),(Celestus_enneagrammus ,Elgaria_multicarinata ))),(Gobiderma_pulchrum ,(Estesia_mongoliensis ,((Heloderma_horridum ,Heloderma_suspectum ),(Lanthanotus_borneensis ,(Saniwa ,(Varanus_acanthurus ,(Varanus_salvator ,Varanus_exanthematicus ))))))))),(Xenosaurus_platyceps ,Xenosaurus_grandis )))));

end ; 
