# Supplementary material for: Evolutionary origins of the prolonged extant squamate radiation
Source: Nat Commun. 2022 Nov 29;13:7087. doi: 10.1038/s41467-022-34217-5 (PMC9708687; doi:10.1038/s41467-022-34217-5)
Supplement: Supplementary file 5 — Supplementary Data 3 [file 41467_2022_34217_MOESM5_ESM.zip › Parsimony/Final_results/constrained_Eoscincus_only.tre]

#NEXUS

begin trees ; 
tree tagged_tree = [&U] 
(Sphenodon_punctatus,(Huehuecuetzpalli_mixteca,(((((((Ctenomastax_parva,(Priscagama_gobiensis,((Leiolepis_belliana,Uromastyx_aegyptius),((Brookesia_brygooi,Chamaeleo_laevigatus),(Agama_agama,Calotes_emma)))),(Temujinia_ellisoni,Saichangurvel_davidsoni),(Dipsosaurus_dorsalis,Liolaemus_bellii,Sceloporus_variabilis,(Polychrus_marmoratus,Anolis_carolinensis))),(Tchingisaurus_multivagus,(Gobinatus_arenosus,(Adamisaurus_magnidentatus,(Macrocephalosaurus,Polyglyphanodon_sternbergi))))),((Shinisaurus_crocodilurus,(Xenosaurus_platyceps,Xenosaurus_grandis)),((Pseudopus_apodus,((Peltosaurus_granulosus,Helodermoides_tuberculatus),(Celestus_enneagrammus,Elgaria_multicarinata))),(Gobiderma_pulchrum,(Estesia_mongoliensis,((Heloderma_horridum,Heloderma_suspectum),(Lanthanotus_borneensis,(Saniwa,(Varanus_acanthurus,(Varanus_salvator,Varanus_exanthematicus)))))))))),(((Adriosaurus_suessi,Pontosaurus),(Aigialosaurus_dalmaticus,(Platecarpus,Tylosaurus,(Clidastes,Plotosaurus)))),(Najash_rionegrina,Dinilysia_patagonica,((Leptotyphlops_dulcis,Typhlops_jamaicensis,(Liotyphlops_albirostris,Typhlophis_squamosus)),(Anomochilus_leonardi,Uropeltis_melanogaster,(Anilius_scytale,Cylindrophis_ruffus,(Xenopeltis_unicolor,Loxocemus_bicolor,Eryx_colubrinus,Calabaria_reinhardtii,Lichanura_trivirgata,Python_molurus,(Haasiophis_terrasanctus,Eupodophis_descouensis,Pachyrhachis_problematicus),(Exiliboa_placata,Ungaliophis_continentalis),(Epicrates_striatus,Boa_constrictor),((Trachyboa_boulengeri,Tropidophis_haetianus),(Lampropeltis_getula,Coluber_constrictor))))))))),(((Lacerta_viridis,(Takydromus_ocellatus,(Gallotia_atlantica,Cryptolacerta_hassiaca))),(Eolacerta_robusta,Stefanikia_siderea)),((Colobosaura_modesta,Pholidobolus_montium),((Callopistes_maculatus,Tupinambis_teguixin),(Aspidoscelis_tigris,Teius_teyou))))),(Parmeosaurus_scutatus,(Becklesius_cataphractus,Eoscincus_ornatus),((Tepexisaurus_tepexii,((Cricosaura_typica,Xantusia_vigilis),(Lepidophyma_flavimaculatum,Palaeoxantusia_Wyoming))),(Platysaurus_imperator,Cordylus_mossambicus),(Zonosaurus_ornatus,Cordylosaurus_subtesselatus)),((Globaura_venusta,Hymenosaurus_clarki,Eoxanta_lacertifrons),(Eumeces_fasciatus,(Scincus_scincus,((Brachymeles_gracilis,Amphiglossus_splendidus),(Trachylepis_quinquetaeniata,(Eugongylus_rufescens,(Sphenomorphus_solomonis,Tiliqua_scincoides))))))))),(Gonatodes_albogularis,Phelsuma_lineata,(Teratoscincus_przewalskii,(Gekko_gecko,(Strophurus__ciliaris,Rhacodactylus_auriculatus,Saltuarius_cornutus)),(Aeluroscalobates_felinus,Coleonyx_variegatus,Eublepharis_macularius))))));
tree tnt_1 = [&U] 
(Sphenodon_punctatus ,(Huehuecuetzpalli_mixteca ,((((((((Ctenomastax_parva ,(Priscagama_gobiensis ,((Leiolepis_belliana ,Uromastyx_aegyptius ),((Brookesia_brygooi ,Chamaeleo_laevigatus ),(Agama_agama ,Calotes_emma ))))),((Temujinia_ellisoni ,Saichangurvel_davidsoni ),((Polychrus_marmoratus ,Anolis_carolinensis ),(Sceloporus_variabilis ,(Dipsosaurus_dorsalis ,Liolaemus_bellii ))))),(Tchingisaurus_multivagus ,(Gobinatus_arenosus ,(Adamisaurus_magnidentatus ,(Macrocephalosaurus ,Polyglyphanodon_sternbergi ))))),((Shinisaurus_crocodilurus ,(Xenosaurus_platyceps ,Xenosaurus_grandis )),((Pseudopus_apodus ,((Peltosaurus_granulosus ,Helodermoides_tuberculatus ),(Celestus_enneagrammus ,Elgaria_multicarinata ))),(Gobiderma_pulchrum ,(Estesia_mongoliensis ,((Heloderma_horridum ,Heloderma_suspectum ),(Lanthanotus_borneensis ,(Saniwa ,(Varanus_acanthurus ,(Varanus_salvator ,Varanus_exanthematicus )))))))))),(((Adriosaurus_suessi ,Pontosaurus ),(Aigialosaurus_dalmaticus ,(Tylosaurus ,(Platecarpus ,(Clidastes ,Plotosaurus ))))),(Najash_rionegrina ,(Dinilysia_patagonica ,(((Leptotyphlops_dulcis ,Typhlops_jamaicensis ),(Liotyphlops_albirostris ,Typhlophis_squamosus )),(Uropeltis_melanogaster ,(Anomochilus_leonardi ,(Anilius_scytale ,(Cylindrophis_ruffus ,(((Xenopeltis_unicolor ,Loxocemus_bicolor ),(((Calabaria_reinhardtii ,(Eryx_colubrinus ,(Lichanura_trivirgata ,(Exiliboa_placata ,Ungaliophis_continentalis )))),(Epicrates_striatus ,Boa_constrictor )),(Python_molurus ,((Trachyboa_boulengeri ,Tropidophis_haetianus ),(Lampropeltis_getula ,Coluber_constrictor ))))),(Eupodophis_descouensis ,(Haasiophis_terrasanctus ,Pachyrhachis_problematicus )))))))))))),(((Lacerta_viridis ,(Takydromus_ocellatus ,(Gallotia_atlantica ,Cryptolacerta_hassiaca ))),(Eolacerta_robusta ,Stefanikia_siderea )),((Colobosaura_modesta ,Pholidobolus_montium ),((Callopistes_maculatus ,Tupinambis_teguixin ),(Aspidoscelis_tigris ,Teius_teyou ))))),((Parmeosaurus_scutatus ,(Becklesius_cataphractus ,Eoscincus_ornatus )),(((Tepexisaurus_tepexii ,((Cricosaura_typica ,Xantusia_vigilis ),(Lepidophyma_flavimaculatum ,Palaeoxantusia_Wyoming ))),((Platysaurus_imperator ,Cordylus_mossambicus ),(Zonosaurus_ornatus ,Cordylosaurus_subtesselatus ))),((Eoxanta_lacertifrons ,(Globaura_venusta ,Hymenosaurus_clarki )),(Eumeces_fasciatus ,(Scincus_scincus ,((Brachymeles_gracilis ,Amphiglossus_splendidus ),(Trachylepis_quinquetaeniata ,(Eugongylus_rufescens ,(Sphenomorphus_solomonis ,Tiliqua_scincoides )))))))))),(Phelsuma_lineata ,(Gonatodes_albogularis ,(Teratoscincus_przewalskii ,((Gekko_gecko ,(Rhacodactylus_auriculatus ,(Strophurus__ciliaris ,Saltuarius_cornutus ))),(Coleonyx_variegatus ,(Aeluroscalobates_felinus ,Eublepharis_macularius )))))))));
tree tnt_2 = [&U] 
(Sphenodon_punctatus ,(Huehuecuetzpalli_mixteca ,((((((((Ctenomastax_parva ,((Priscagama_gobiensis ,((Leiolepis_belliana ,Uromastyx_aegyptius ),((Brookesia_brygooi ,Chamaeleo_laevigatus ),(Agama_agama ,Calotes_emma )))),(Dipsosaurus_dorsalis ,(Liolaemus_bellii ,(Sceloporus_variabilis ,(Polychrus_marmoratus ,Anolis_carolinensis )))))),(Temujinia_ellisoni ,Saichangurvel_davidsoni )),(Tchingisaurus_multivagus ,(Gobinatus_arenosus ,(Adamisaurus_magnidentatus ,(Macrocephalosaurus ,Polyglyphanodon_sternbergi ))))),((Shinisaurus_crocodilurus ,(Xenosaurus_platyceps ,Xenosaurus_grandis )),((Pseudopus_apodus ,((Peltosaurus_granulosus ,Helodermoides_tuberculatus ),(Celestus_enneagrammus ,Elgaria_multicarinata ))),(Gobiderma_pulchrum ,(Estesia_mongoliensis ,((Heloderma_horridum ,Heloderma_suspectum ),(Lanthanotus_borneensis ,(Saniwa ,(Varanus_acanthurus ,(Varanus_salvator ,Varanus_exanthematicus )))))))))),(((Adriosaurus_suessi ,Pontosaurus ),(Aigialosaurus_dalmaticus ,((Clidastes ,Plotosaurus ),(Platecarpus ,Tylosaurus )))),((Najash_rionegrina ,Dinilysia_patagonica ),(((Leptotyphlops_dulcis ,Typhlops_jamaicensis ),(Liotyphlops_albirostris ,Typhlophis_squamosus )),(Anomochilus_leonardi ,(Uropeltis_melanogaster ,(Anilius_scytale ,(Cylindrophis_ruffus ,((((Xenopeltis_unicolor ,Loxocemus_bicolor ),(Python_molurus ,((Trachyboa_boulengeri ,Tropidophis_haetianus ),(Lampropeltis_getula ,Coluber_constrictor )))),((Calabaria_reinhardtii ,(Eryx_colubrinus ,(Lichanura_trivirgata ,(Exiliboa_placata ,Ungaliophis_continentalis )))),(Epicrates_striatus ,Boa_constrictor ))),(Haasiophis_terrasanctus ,(Eupodophis_descouensis ,Pachyrhachis_problematicus ))))))))))),(((Lacerta_viridis ,(Takydromus_ocellatus ,(Gallotia_atlantica ,Cryptolacerta_hassiaca ))),(Eolacerta_robusta ,Stefanikia_siderea )),((Colobosaura_modesta ,Pholidobolus_montium ),((Callopistes_maculatus ,Tupinambis_teguixin ),(Aspidoscelis_tigris ,Teius_teyou ))))),((Parmeosaurus_scutatus ,(Becklesius_cataphractus ,Eoscincus_ornatus )),(((Tepexisaurus_tepexii ,((Cricosaura_typica ,Xantusia_vigilis ),(Lepidophyma_flavimaculatum ,Palaeoxantusia_Wyoming ))),((Platysaurus_imperator ,Cordylus_mossambicus ),(Zonosaurus_ornatus ,Cordylosaurus_subtesselatus ))),((Globaura_venusta ,(Hymenosaurus_clarki ,Eoxanta_lacertifrons )),(Eumeces_fasciatus ,(Scincus_scincus ,((Brachymeles_gracilis ,Amphiglossus_splendidus ),(Trachylepis_quinquetaeniata ,(Eugongylus_rufescens ,(Sphenomorphus_solomonis ,Tiliqua_scincoides )))))))))),(Phelsuma_lineata ,(Gonatodes_albogularis ,(Teratoscincus_przewalskii ,((Gekko_gecko ,(Strophurus__ciliaris ,(Rhacodactylus_auriculatus ,Saltuarius_cornutus ))),(Coleonyx_variegatus ,(Aeluroscalobates_felinus ,Eublepharis_macularius )))))))));
tree tnt_3 = [&U] 
(Sphenodon_punctatus ,(Huehuecuetzpalli_mixteca ,((((((((Ctenomastax_parva ,(Priscagama_gobiensis ,((Leiolepis_belliana ,Uromastyx_aegyptius ),((Brookesia_brygooi ,Chamaeleo_laevigatus ),(Agama_agama ,Calotes_emma ))))),((Temujinia_ellisoni ,Saichangurvel_davidsoni ),((Polychrus_marmoratus ,Anolis_carolinensis ),(Sceloporus_variabilis ,(Dipsosaurus_dorsalis ,Liolaemus_bellii ))))),(Tchingisaurus_multivagus ,(Gobinatus_arenosus ,(Adamisaurus_magnidentatus ,(Macrocephalosaurus ,Polyglyphanodon_sternbergi ))))),((Shinisaurus_crocodilurus ,(Xenosaurus_platyceps ,Xenosaurus_grandis )),((Pseudopus_apodus ,((Peltosaurus_granulosus ,Helodermoides_tuberculatus ),(Celestus_enneagrammus ,Elgaria_multicarinata ))),(Gobiderma_pulchrum ,(Estesia_mongoliensis ,((Heloderma_horridum ,Heloderma_suspectum ),(Lanthanotus_borneensis ,(Saniwa ,(Varanus_acanthurus ,(Varanus_salvator ,Varanus_exanthematicus )))))))))),(((Adriosaurus_suessi ,Pontosaurus ),(Aigialosaurus_dalmaticus ,(Tylosaurus ,(Platecarpus ,(Clidastes ,Plotosaurus ))))),(Najash_rionegrina ,(Dinilysia_patagonica ,((Leptotyphlops_dulcis ,(Typhlops_jamaicensis ,(Liotyphlops_albirostris ,Typhlophis_squamosus ))),(Uropeltis_melanogaster ,(Anomochilus_leonardi ,(Anilius_scytale ,(Cylindrophis_ruffus ,(((Python_molurus ,(Xenopeltis_unicolor ,Loxocemus_bicolor )),((Calabaria_reinhardtii ,(Eryx_colubrinus ,(Lichanura_trivirgata ,((Exiliboa_placata ,Ungaliophis_continentalis ),((Trachyboa_boulengeri ,Tropidophis_haetianus ),(Lampropeltis_getula ,Coluber_constrictor )))))),(Epicrates_striatus ,Boa_constrictor ))),(Haasiophis_terrasanctus ,(Eupodophis_descouensis ,Pachyrhachis_problematicus )))))))))))),(((Lacerta_viridis ,(Takydromus_ocellatus ,(Gallotia_atlantica ,Cryptolacerta_hassiaca ))),(Eolacerta_robusta ,Stefanikia_siderea )),((Colobosaura_modesta ,Pholidobolus_montium ),((Callopistes_maculatus ,Tupinambis_teguixin ),(Aspidoscelis_tigris ,Teius_teyou ))))),((Becklesius_cataphractus ,Eoscincus_ornatus ),(Parmeosaurus_scutatus ,(((Tepexisaurus_tepexii ,((Cricosaura_typica ,Xantusia_vigilis ),(Lepidophyma_flavimaculatum ,Palaeoxantusia_Wyoming ))),((Platysaurus_imperator ,Cordylus_mossambicus ),(Zonosaurus_ornatus ,Cordylosaurus_subtesselatus ))),((Eoxanta_lacertifrons ,(Globaura_venusta ,Hymenosaurus_clarki )),(Eumeces_fasciatus ,(Scincus_scincus ,((Brachymeles_gracilis ,Amphiglossus_splendidus ),(Trachylepis_quinquetaeniata ,(Eugongylus_rufescens ,(Sphenomorphus_solomonis ,Tiliqua_scincoides ))))))))))),((Teratoscincus_przewalskii ,((Gekko_gecko ,(Rhacodactylus_auriculatus ,(Strophurus__ciliaris ,Saltuarius_cornutus ))),(Eublepharis_macularius ,(Aeluroscalobates_felinus ,Coleonyx_variegatus )))),(Gonatodes_albogularis ,Phelsuma_lineata )))));
tree tnt_4 = [&U] 
(Sphenodon_punctatus ,(Huehuecuetzpalli_mixteca ,((((((((Ctenomastax_parva ,((Priscagama_gobiensis ,((Leiolepis_belliana ,Uromastyx_aegyptius ),((Brookesia_brygooi ,Chamaeleo_laevigatus ),(Agama_agama ,Calotes_emma )))),(Dipsosaurus_dorsalis ,(Liolaemus_bellii ,(Sceloporus_variabilis ,(Polychrus_marmoratus ,Anolis_carolinensis )))))),(Temujinia_ellisoni ,Saichangurvel_davidsoni )),(Tchingisaurus_multivagus ,(Gobinatus_arenosus ,(Adamisaurus_magnidentatus ,(Macrocephalosaurus ,Polyglyphanodon_sternbergi ))))),((Shinisaurus_crocodilurus ,(Xenosaurus_platyceps ,Xenosaurus_grandis )),((Pseudopus_apodus ,((Peltosaurus_granulosus ,Helodermoides_tuberculatus ),(Celestus_enneagrammus ,Elgaria_multicarinata ))),(Gobiderma_pulchrum ,(Estesia_mongoliensis ,((Heloderma_horridum ,Heloderma_suspectum ),(Lanthanotus_borneensis ,(Saniwa ,(Varanus_acanthurus ,(Varanus_salvator ,Varanus_exanthematicus )))))))))),(((Adriosaurus_suessi ,Pontosaurus ),(Aigialosaurus_dalmaticus ,((Clidastes ,Plotosaurus ),(Platecarpus ,Tylosaurus )))),(Najash_rionegrina ,(Dinilysia_patagonica ,((Leptotyphlops_dulcis ,(Typhlops_jamaicensis ,(Liotyphlops_albirostris ,Typhlophis_squamosus ))),(Uropeltis_melanogaster ,(Anomochilus_leonardi ,(Anilius_scytale ,(Cylindrophis_ruffus ,(((Python_molurus ,((Xenopeltis_unicolor ,Loxocemus_bicolor ),((Trachyboa_boulengeri ,Tropidophis_haetianus ),(Lampropeltis_getula ,Coluber_constrictor )))),((Calabaria_reinhardtii ,(Eryx_colubrinus ,(Lichanura_trivirgata ,(Exiliboa_placata ,Ungaliophis_continentalis )))),(Epicrates_striatus ,Boa_constrictor ))),(Haasiophis_terrasanctus ,(Eupodophis_descouensis ,Pachyrhachis_problematicus )))))))))))),(((Lacerta_viridis ,(Takydromus_ocellatus ,(Gallotia_atlantica ,Cryptolacerta_hassiaca ))),(Eolacerta_robusta ,Stefanikia_siderea )),((Colobosaura_modesta ,Pholidobolus_montium ),((Callopistes_maculatus ,Tupinambis_teguixin ),(Aspidoscelis_tigris ,Teius_teyou ))))),((Parmeosaurus_scutatus ,(Becklesius_cataphractus ,Eoscincus_ornatus )),(((Tepexisaurus_tepexii ,((Cricosaura_typica ,Xantusia_vigilis ),(Lepidophyma_flavimaculatum ,Palaeoxantusia_Wyoming ))),((Platysaurus_imperator ,Cordylus_mossambicus ),(Zonosaurus_ornatus ,Cordylosaurus_subtesselatus ))),((Globaura_venusta ,(Hymenosaurus_clarki ,Eoxanta_lacertifrons )),(Eumeces_fasciatus ,(Scincus_scincus ,((Brachymeles_gracilis ,Amphiglossus_splendidus ),(Trachylepis_quinquetaeniata ,(Eugongylus_rufescens ,(Sphenomorphus_solomonis ,Tiliqua_scincoides )))))))))),((Teratoscincus_przewalskii ,((Gekko_gecko ,(Rhacodactylus_auriculatus ,(Strophurus__ciliaris ,Saltuarius_cornutus ))),(Eublepharis_macularius ,(Aeluroscalobates_felinus ,Coleonyx_variegatus )))),(Gonatodes_albogularis ,Phelsuma_lineata )))));
tree tnt_5 = [&U] 
(Sphenodon_punctatus ,(Huehuecuetzpalli_mixteca ,((((((((Ctenomastax_parva ,(Priscagama_gobiensis ,((Leiolepis_belliana ,Uromastyx_aegyptius ),((Brookesia_brygooi ,Chamaeleo_laevigatus ),(Agama_agama ,Calotes_emma ))))),((Temujinia_ellisoni ,Saichangurvel_davidsoni ),((Polychrus_marmoratus ,Anolis_carolinensis ),(Sceloporus_variabilis ,(Dipsosaurus_dorsalis ,Liolaemus_bellii ))))),(Tchingisaurus_multivagus ,(Gobinatus_arenosus ,(Adamisaurus_magnidentatus ,(Macrocephalosaurus ,Polyglyphanodon_sternbergi ))))),((Shinisaurus_crocodilurus ,(Xenosaurus_platyceps ,Xenosaurus_grandis )),((Pseudopus_apodus ,((Peltosaurus_granulosus ,Helodermoides_tuberculatus ),(Celestus_enneagrammus ,Elgaria_multicarinata ))),(Gobiderma_pulchrum ,(Estesia_mongoliensis ,((Heloderma_horridum ,Heloderma_suspectum ),(Lanthanotus_borneensis ,(Saniwa ,(Varanus_acanthurus ,(Varanus_salvator ,Varanus_exanthematicus )))))))))),(((Adriosaurus_suessi ,Pontosaurus ),(Aigialosaurus_dalmaticus ,(Tylosaurus ,(Platecarpus ,(Clidastes ,Plotosaurus ))))),((Najash_rionegrina ,Dinilysia_patagonica ),(((Leptotyphlops_dulcis ,Typhlops_jamaicensis ),(Liotyphlops_albirostris ,Typhlophis_squamosus )),(Anomochilus_leonardi ,(Uropeltis_melanogaster ,(Anilius_scytale ,(Cylindrophis_ruffus ,(((Xenopeltis_unicolor ,Loxocemus_bicolor ),(((Calabaria_reinhardtii ,(Eryx_colubrinus ,(Lichanura_trivirgata ,(Exiliboa_placata ,Ungaliophis_continentalis )))),(Epicrates_striatus ,Boa_constrictor )),(Python_molurus ,((Trachyboa_boulengeri ,Tropidophis_haetianus ),(Lampropeltis_getula ,Coluber_constrictor ))))),(Haasiophis_terrasanctus ,(Eupodophis_descouensis ,Pachyrhachis_problematicus ))))))))))),(((Lacerta_viridis ,(Takydromus_ocellatus ,(Gallotia_atlantica ,Cryptolacerta_hassiaca ))),(Eolacerta_robusta ,Stefanikia_siderea )),((Colobosaura_modesta ,Pholidobolus_montium ),((Callopistes_maculatus ,Tupinambis_teguixin ),(Aspidoscelis_tigris ,Teius_teyou ))))),((Becklesius_cataphractus ,Eoscincus_ornatus ),(Parmeosaurus_scutatus ,(((Tepexisaurus_tepexii ,((Cricosaura_typica ,Xantusia_vigilis ),(Lepidophyma_flavimaculatum ,Palaeoxantusia_Wyoming ))),((Platysaurus_imperator ,Cordylus_mossambicus ),(Zonosaurus_ornatus ,Cordylosaurus_subtesselatus ))),((Eoxanta_lacertifrons ,(Globaura_venusta ,Hymenosaurus_clarki )),(Eumeces_fasciatus ,(Scincus_scincus ,((Brachymeles_gracilis ,Amphiglossus_splendidus ),(Trachylepis_quinquetaeniata ,(Eugongylus_rufescens ,(Sphenomorphus_solomonis ,Tiliqua_scincoides ))))))))))),((Teratoscincus_przewalskii ,((Gekko_gecko ,(Strophurus__ciliaris ,(Rhacodactylus_auriculatus ,Saltuarius_cornutus ))),(Eublepharis_macularius ,(Aeluroscalobates_felinus ,Coleonyx_variegatus )))),(Gonatodes_albogularis ,Phelsuma_lineata )))));
tree tnt_6 = [&U] 
(Sphenodon_punctatus ,(Huehuecuetzpalli_mixteca ,((((((((Ctenomastax_parva ,((Priscagama_gobiensis ,((Leiolepis_belliana ,Uromastyx_aegyptius ),((Brookesia_brygooi ,Chamaeleo_laevigatus ),(Agama_agama ,Calotes_emma )))),(Dipsosaurus_dorsalis ,(Liolaemus_bellii ,(Sceloporus_variabilis ,(Polychrus_marmoratus ,Anolis_carolinensis )))))),(Temujinia_ellisoni ,Saichangurvel_davidsoni )),(Tchingisaurus_multivagus ,(Gobinatus_arenosus ,(Adamisaurus_magnidentatus ,(Macrocephalosaurus ,Polyglyphanodon_sternbergi ))))),((Shinisaurus_crocodilurus ,(Xenosaurus_platyceps ,Xenosaurus_grandis )),((Pseudopus_apodus ,((Peltosaurus_granulosus ,Helodermoides_tuberculatus ),(Celestus_enneagrammus ,Elgaria_multicarinata ))),(Gobiderma_pulchrum ,(Estesia_mongoliensis ,((Heloderma_horridum ,Heloderma_suspectum ),(Lanthanotus_borneensis ,(Saniwa ,(Varanus_acanthurus ,(Varanus_salvator ,Varanus_exanthematicus )))))))))),(((Adriosaurus_suessi ,Pontosaurus ),(Aigialosaurus_dalmaticus ,((Clidastes ,Plotosaurus ),(Platecarpus ,Tylosaurus )))),(Najash_rionegrina ,(Dinilysia_patagonica ,((Leptotyphlops_dulcis ,(Typhlops_jamaicensis ,(Liotyphlops_albirostris ,Typhlophis_squamosus ))),(Uropeltis_melanogaster ,(Anomochilus_leonardi ,(Anilius_scytale ,(Cylindrophis_ruffus ,((Xenopeltis_unicolor ,(Loxocemus_bicolor ,(((Calabaria_reinhardtii ,(Eryx_colubrinus ,(Lichanura_trivirgata ,(Exiliboa_placata ,Ungaliophis_continentalis )))),(Epicrates_striatus ,Boa_constrictor )),(Python_molurus ,((Trachyboa_boulengeri ,Tropidophis_haetianus ),(Lampropeltis_getula ,Coluber_constrictor )))))),(Eupodophis_descouensis ,(Haasiophis_terrasanctus ,Pachyrhachis_problematicus )))))))))))),(((Lacerta_viridis ,(Takydromus_ocellatus ,(Gallotia_atlantica ,Cryptolacerta_hassiaca ))),(Eolacerta_robusta ,Stefanikia_siderea )),((Colobosaura_modesta ,Pholidobolus_montium ),((Callopistes_maculatus ,Tupinambis_teguixin ),(Aspidoscelis_tigris ,Teius_teyou ))))),((Becklesius_cataphractus ,Eoscincus_ornatus ),(Parmeosaurus_scutatus ,((((Tepexisaurus_tepexii ,((Cricosaura_typica ,Xantusia_vigilis ),(Lepidophyma_flavimaculatum ,Palaeoxantusia_Wyoming ))),(Platysaurus_imperator ,Cordylus_mossambicus )),(Zonosaurus_ornatus ,Cordylosaurus_subtesselatus )),((Globaura_venusta ,(Hymenosaurus_clarki ,Eoxanta_lacertifrons )),(Eumeces_fasciatus ,(Scincus_scincus ,((Brachymeles_gracilis ,Amphiglossus_splendidus ),(Trachylepis_quinquetaeniata ,(Eugongylus_rufescens ,(Sphenomorphus_solomonis ,Tiliqua_scincoides ))))))))))),((Teratoscincus_przewalskii ,((Gekko_gecko ,(Strophurus__ciliaris ,(Rhacodactylus_auriculatus ,Saltuarius_cornutus ))),(Eublepharis_macularius ,(Aeluroscalobates_felinus ,Coleonyx_variegatus )))),(Gonatodes_albogularis ,Phelsuma_lineata )))));
tree tnt_7 = [&U] 
(Sphenodon_punctatus ,(Huehuecuetzpalli_mixteca ,((((((((Ctenomastax_parva ,((Priscagama_gobiensis ,((Leiolepis_belliana ,Uromastyx_aegyptius ),((Brookesia_brygooi ,Chamaeleo_laevigatus ),(Agama_agama ,Calotes_emma )))),(Dipsosaurus_dorsalis ,(Liolaemus_bellii ,(Sceloporus_variabilis ,(Polychrus_marmoratus ,Anolis_carolinensis )))))),(Temujinia_ellisoni ,Saichangurvel_davidsoni )),(Tchingisaurus_multivagus ,(Gobinatus_arenosus ,(Adamisaurus_magnidentatus ,(Macrocephalosaurus ,Polyglyphanodon_sternbergi ))))),((Shinisaurus_crocodilurus ,(Xenosaurus_platyceps ,Xenosaurus_grandis )),((Pseudopus_apodus ,((Peltosaurus_granulosus ,Helodermoides_tuberculatus ),(Celestus_enneagrammus ,Elgaria_multicarinata ))),(Gobiderma_pulchrum ,(Estesia_mongoliensis ,((Heloderma_horridum ,Heloderma_suspectum ),(Lanthanotus_borneensis ,(Saniwa ,(Varanus_acanthurus ,(Varanus_salvator ,Varanus_exanthematicus )))))))))),(((Adriosaurus_suessi ,Pontosaurus ),(Aigialosaurus_dalmaticus ,(Tylosaurus ,(Platecarpus ,(Clidastes ,Plotosaurus ))))),(Najash_rionegrina ,(Dinilysia_patagonica ,(((Leptotyphlops_dulcis ,Typhlops_jamaicensis ),(Liotyphlops_albirostris ,Typhlophis_squamosus )),(Uropeltis_melanogaster ,(Anomochilus_leonardi ,(Anilius_scytale ,(Cylindrophis_ruffus ,((Xenopeltis_unicolor ,(Loxocemus_bicolor ,(((Calabaria_reinhardtii ,(Eryx_colubrinus ,(Lichanura_trivirgata ,(Exiliboa_placata ,Ungaliophis_continentalis )))),(Epicrates_striatus ,Boa_constrictor )),(Python_molurus ,((Trachyboa_boulengeri ,Tropidophis_haetianus ),(Lampropeltis_getula ,Coluber_constrictor )))))),(Eupodophis_descouensis ,(Haasiophis_terrasanctus ,Pachyrhachis_problematicus )))))))))))),(((Lacerta_viridis ,(Takydromus_ocellatus ,(Gallotia_atlantica ,Cryptolacerta_hassiaca ))),(Eolacerta_robusta ,Stefanikia_siderea )),((Colobosaura_modesta ,Pholidobolus_montium ),((Callopistes_maculatus ,Tupinambis_teguixin ),(Aspidoscelis_tigris ,Teius_teyou ))))),((Parmeosaurus_scutatus ,(Becklesius_cataphractus ,Eoscincus_ornatus )),(((Tepexisaurus_tepexii ,((Cricosaura_typica ,Xantusia_vigilis ),(Lepidophyma_flavimaculatum ,Palaeoxantusia_Wyoming ))),((Platysaurus_imperator ,Cordylus_mossambicus ),(Zonosaurus_ornatus ,Cordylosaurus_subtesselatus ))),((Globaura_venusta ,(Hymenosaurus_clarki ,Eoxanta_lacertifrons )),(Eumeces_fasciatus ,(Scincus_scincus ,((Brachymeles_gracilis ,Amphiglossus_splendidus ),(Trachylepis_quinquetaeniata ,(Eugongylus_rufescens ,(Sphenomorphus_solomonis ,Tiliqua_scincoides )))))))))),((Teratoscincus_przewalskii ,((Gekko_gecko ,(Strophurus__ciliaris ,(Rhacodactylus_auriculatus ,Saltuarius_cornutus ))),(Eublepharis_macularius ,(Aeluroscalobates_felinus ,Coleonyx_variegatus )))),(Gonatodes_albogularis ,Phelsuma_lineata )))));
tree tnt_8 = [&U] 
(Sphenodon_punctatus ,(Huehuecuetzpalli_mixteca ,((((((((Ctenomastax_parva ,(Priscagama_gobiensis ,((Leiolepis_belliana ,Uromastyx_aegyptius ),((Brookesia_brygooi ,Chamaeleo_laevigatus ),(Agama_agama ,Calotes_emma ))))),((Temujinia_ellisoni ,Saichangurvel_davidsoni ),((Polychrus_marmoratus ,Anolis_carolinensis ),(Sceloporus_variabilis ,(Dipsosaurus_dorsalis ,Liolaemus_bellii ))))),(Tchingisaurus_multivagus ,(Gobinatus_arenosus ,(Adamisaurus_magnidentatus ,(Macrocephalosaurus ,Polyglyphanodon_sternbergi ))))),((Shinisaurus_crocodilurus ,(Xenosaurus_platyceps ,Xenosaurus_grandis )),((Pseudopus_apodus ,((Peltosaurus_granulosus ,Helodermoides_tuberculatus ),(Celestus_enneagrammus ,Elgaria_multicarinata ))),(Gobiderma_pulchrum ,(Estesia_mongoliensis ,((Heloderma_horridum ,Heloderma_suspectum ),(Lanthanotus_borneensis ,(Saniwa ,(Varanus_acanthurus ,(Varanus_salvator ,Varanus_exanthematicus )))))))))),(((Adriosaurus_suessi ,Pontosaurus ),(Aigialosaurus_dalmaticus ,((Clidastes ,Plotosaurus ),(Platecarpus ,Tylosaurus )))),((Najash_rionegrina ,Dinilysia_patagonica ),(((Leptotyphlops_dulcis ,Typhlops_jamaicensis ),(Liotyphlops_albirostris ,Typhlophis_squamosus )),(Anomochilus_leonardi ,(Uropeltis_melanogaster ,(Anilius_scytale ,(Cylindrophis_ruffus ,((Xenopeltis_unicolor ,(Loxocemus_bicolor ,(Python_molurus ,((((Exiliboa_placata ,Ungaliophis_continentalis ),(Calabaria_reinhardtii ,(Eryx_colubrinus ,Lichanura_trivirgata ))),(Epicrates_striatus ,Boa_constrictor )),((Trachyboa_boulengeri ,Tropidophis_haetianus ),(Lampropeltis_getula ,Coluber_constrictor )))))),(Eupodophis_descouensis ,(Haasiophis_terrasanctus ,Pachyrhachis_problematicus ))))))))))),(((Lacerta_viridis ,(Takydromus_ocellatus ,(Gallotia_atlantica ,Cryptolacerta_hassiaca ))),(Eolacerta_robusta ,Stefanikia_siderea )),((Colobosaura_modesta ,Pholidobolus_montium ),((Callopistes_maculatus ,Tupinambis_teguixin ),(Aspidoscelis_tigris ,Teius_teyou ))))),((Becklesius_cataphractus ,Eoscincus_ornatus ),(Parmeosaurus_scutatus ,(((Tepexisaurus_tepexii ,((Cricosaura_typica ,Xantusia_vigilis ),(Lepidophyma_flavimaculatum ,Palaeoxantusia_Wyoming ))),((Platysaurus_imperator ,Cordylus_mossambicus ),(Zonosaurus_ornatus ,Cordylosaurus_subtesselatus ))),((Eoxanta_lacertifrons ,(Globaura_venusta ,Hymenosaurus_clarki )),(Eumeces_fasciatus ,(Scincus_scincus ,((Brachymeles_gracilis ,Amphiglossus_splendidus ),(Trachylepis_quinquetaeniata ,(Eugongylus_rufescens ,(Sphenomorphus_solomonis ,Tiliqua_scincoides ))))))))))),((Teratoscincus_przewalskii ,((Gekko_gecko ,(Strophurus__ciliaris ,(Rhacodactylus_auriculatus ,Saltuarius_cornutus ))),(Eublepharis_macularius ,(Aeluroscalobates_felinus ,Coleonyx_variegatus )))),(Gonatodes_albogularis ,Phelsuma_lineata )))));
tree tnt_9 = [&U] 
(Sphenodon_punctatus ,(Huehuecuetzpalli_mixteca ,((((((((Ctenomastax_parva ,((Priscagama_gobiensis ,((Leiolepis_belliana ,Uromastyx_aegyptius ),((Brookesia_brygooi ,Chamaeleo_laevigatus ),(Agama_agama ,Calotes_emma )))),(Dipsosaurus_dorsalis ,(Liolaemus_bellii ,(Sceloporus_variabilis ,(Polychrus_marmoratus ,Anolis_carolinensis )))))),(Temujinia_ellisoni ,Saichangurvel_davidsoni )),(Tchingisaurus_multivagus ,(Gobinatus_arenosus ,(Adamisaurus_magnidentatus ,(Macrocephalosaurus ,Polyglyphanodon_sternbergi ))))),((Shinisaurus_crocodilurus ,(Xenosaurus_platyceps ,Xenosaurus_grandis )),((Pseudopus_apodus ,((Peltosaurus_granulosus ,Helodermoides_tuberculatus ),(Celestus_enneagrammus ,Elgaria_multicarinata ))),(Gobiderma_pulchrum ,(Estesia_mongoliensis ,((Heloderma_horridum ,Heloderma_suspectum ),(Lanthanotus_borneensis ,(Saniwa ,(Varanus_acanthurus ,(Varanus_salvator ,Varanus_exanthematicus )))))))))),(((Adriosaurus_suessi ,Pontosaurus ),(Aigialosaurus_dalmaticus ,(Tylosaurus ,(Platecarpus ,(Clidastes ,Plotosaurus ))))),(Najash_rionegrina ,(Dinilysia_patagonica ,((Leptotyphlops_dulcis ,(Typhlops_jamaicensis ,(Liotyphlops_albirostris ,Typhlophis_squamosus ))),(Uropeltis_melanogaster ,(Anomochilus_leonardi ,(Anilius_scytale ,(Cylindrophis_ruffus ,((Xenopeltis_unicolor ,(Loxocemus_bicolor ,(Python_molurus ,((((Exiliboa_placata ,Ungaliophis_continentalis ),(Calabaria_reinhardtii ,(Eryx_colubrinus ,Lichanura_trivirgata ))),(Epicrates_striatus ,Boa_constrictor )),((Trachyboa_boulengeri ,Tropidophis_haetianus ),(Lampropeltis_getula ,Coluber_constrictor )))))),(Haasiophis_terrasanctus ,(Eupodophis_descouensis ,Pachyrhachis_problematicus )))))))))))),(((Lacerta_viridis ,(Takydromus_ocellatus ,(Gallotia_atlantica ,Cryptolacerta_hassiaca ))),(Eolacerta_robusta ,Stefanikia_siderea )),((Colobosaura_modesta ,Pholidobolus_montium ),((Callopistes_maculatus ,Tupinambis_teguixin ),(Aspidoscelis_tigris ,Teius_teyou ))))),((Becklesius_cataphractus ,Eoscincus_ornatus ),(Parmeosaurus_scutatus ,((((Tepexisaurus_tepexii ,((Cricosaura_typica ,Xantusia_vigilis ),(Lepidophyma_flavimaculatum ,Palaeoxantusia_Wyoming ))),(Platysaurus_imperator ,Cordylus_mossambicus )),(Zonosaurus_ornatus ,Cordylosaurus_subtesselatus )),((Globaura_venusta ,(Hymenosaurus_clarki ,Eoxanta_lacertifrons )),(Eumeces_fasciatus ,(Scincus_scincus ,((Brachymeles_gracilis ,Amphiglossus_splendidus ),(Trachylepis_quinquetaeniata ,(Eugongylus_rufescens ,(Sphenomorphus_solomonis ,Tiliqua_scincoides ))))))))))),((Teratoscincus_przewalskii ,((Gekko_gecko ,(Rhacodactylus_auriculatus ,(Strophurus__ciliaris ,Saltuarius_cornutus ))),(Eublepharis_macularius ,(Aeluroscalobates_felinus ,Coleonyx_variegatus )))),(Gonatodes_albogularis ,Phelsuma_lineata )))));
tree tnt_10 = [&U] 
(Sphenodon_punctatus ,(Huehuecuetzpalli_mixteca ,((((((((Ctenomastax_parva ,(Priscagama_gobiensis ,((Leiolepis_belliana ,Uromastyx_aegyptius ),((Brookesia_brygooi ,Chamaeleo_laevigatus ),(Agama_agama ,Calotes_emma ))))),((Temujinia_ellisoni ,Saichangurvel_davidsoni ),((Polychrus_marmoratus ,Anolis_carolinensis ),(Sceloporus_variabilis ,(Dipsosaurus_dorsalis ,Liolaemus_bellii ))))),(Tchingisaurus_multivagus ,(Gobinatus_arenosus ,(Adamisaurus_magnidentatus ,(Macrocephalosaurus ,Polyglyphanodon_sternbergi ))))),((Shinisaurus_crocodilurus ,(Xenosaurus_platyceps ,Xenosaurus_grandis )),((Pseudopus_apodus ,((Peltosaurus_granulosus ,Helodermoides_tuberculatus ),(Celestus_enneagrammus ,Elgaria_multicarinata ))),(Gobiderma_pulchrum ,(Estesia_mongoliensis ,((Heloderma_horridum ,Heloderma_suspectum ),(Lanthanotus_borneensis ,(Saniwa ,(Varanus_acanthurus ,(Varanus_salvator ,Varanus_exanthematicus )))))))))),(((Adriosaurus_suessi ,Pontosaurus ),(Aigialosaurus_dalmaticus ,((Clidastes ,Plotosaurus ),(Platecarpus ,Tylosaurus )))),(Najash_rionegrina ,(Dinilysia_patagonica ,((Leptotyphlops_dulcis ,(Typhlops_jamaicensis ,(Liotyphlops_albirostris ,Typhlophis_squamosus ))),(Uropeltis_melanogaster ,(Anomochilus_leonardi ,(Anilius_scytale ,(Cylindrophis_ruffus ,((Xenopeltis_unicolor ,(Loxocemus_bicolor ,(Python_molurus ,((((Exiliboa_placata ,Ungaliophis_continentalis ),(Calabaria_reinhardtii ,(Eryx_colubrinus ,Lichanura_trivirgata ))),(Epicrates_striatus ,Boa_constrictor )),((Trachyboa_boulengeri ,Tropidophis_haetianus ),(Lampropeltis_getula ,Coluber_constrictor )))))),(Eupodophis_descouensis ,(Haasiophis_terrasanctus ,Pachyrhachis_problematicus )))))))))))),(((Lacerta_viridis ,(Takydromus_ocellatus ,(Gallotia_atlantica ,Cryptolacerta_hassiaca ))),(Eolacerta_robusta ,Stefanikia_siderea )),((Colobosaura_modesta ,Pholidobolus_montium ),((Callopistes_maculatus ,Tupinambis_teguixin ),(Aspidoscelis_tigris ,Teius_teyou ))))),((Becklesius_cataphractus ,Eoscincus_ornatus ),(Parmeosaurus_scutatus ,(((Tepexisaurus_tepexii ,((Cricosaura_typica ,Xantusia_vigilis ),(Lepidophyma_flavimaculatum ,Palaeoxantusia_Wyoming ))),((Platysaurus_imperator ,Cordylus_mossambicus ),(Zonosaurus_ornatus ,Cordylosaurus_subtesselatus ))),((Eoxanta_lacertifrons ,(Globaura_venusta ,Hymenosaurus_clarki )),(Eumeces_fasciatus ,(Scincus_scincus ,((Brachymeles_gracilis ,Amphiglossus_splendidus ),(Trachylepis_quinquetaeniata ,(Eugongylus_rufescens ,(Sphenomorphus_solomonis ,Tiliqua_scincoides ))))))))))),((Teratoscincus_przewalskii ,((Gekko_gecko ,(Rhacodactylus_auriculatus ,(Strophurus__ciliaris ,Saltuarius_cornutus ))),(Eublepharis_macularius ,(Aeluroscalobates_felinus ,Coleonyx_variegatus )))),(Gonatodes_albogularis ,Phelsuma_lineata )))));
tree tnt_11 = [&U] 
(Sphenodon_punctatus ,(Huehuecuetzpalli_mixteca ,((((((((Ctenomastax_parva ,(Priscagama_gobiensis ,((Leiolepis_belliana ,Uromastyx_aegyptius ),((Brookesia_brygooi ,Chamaeleo_laevigatus ),(Agama_agama ,Calotes_emma ))))),((Temujinia_ellisoni ,Saichangurvel_davidsoni ),((Polychrus_marmoratus ,Anolis_carolinensis ),(Sceloporus_variabilis ,(Dipsosaurus_dorsalis ,Liolaemus_bellii ))))),(Tchingisaurus_multivagus ,(Gobinatus_arenosus ,(Adamisaurus_magnidentatus ,(Macrocephalosaurus ,Polyglyphanodon_sternbergi ))))),((Shinisaurus_crocodilurus ,(Xenosaurus_platyceps ,Xenosaurus_grandis )),((Pseudopus_apodus ,((Peltosaurus_granulosus ,Helodermoides_tuberculatus ),(Celestus_enneagrammus ,Elgaria_multicarinata ))),(Gobiderma_pulchrum ,(Estesia_mongoliensis ,((Heloderma_horridum ,Heloderma_suspectum ),(Lanthanotus_borneensis ,(Saniwa ,(Varanus_acanthurus ,(Varanus_salvator ,Varanus_exanthematicus )))))))))),(((Adriosaurus_suessi ,Pontosaurus ),(Aigialosaurus_dalmaticus ,(Tylosaurus ,(Platecarpus ,(Clidastes ,Plotosaurus ))))),((Najash_rionegrina ,Dinilysia_patagonica ),(((Leptotyphlops_dulcis ,Typhlops_jamaicensis ),(Liotyphlops_albirostris ,Typhlophis_squamosus )),(Anomochilus_leonardi ,(Uropeltis_melanogaster ,(Anilius_scytale ,(Cylindrophis_ruffus ,((Xenopeltis_unicolor ,(Loxocemus_bicolor ,(Python_molurus ,((((Exiliboa_placata ,Ungaliophis_continentalis ),(Calabaria_reinhardtii ,(Eryx_colubrinus ,Lichanura_trivirgata ))),(Epicrates_striatus ,Boa_constrictor )),((Trachyboa_boulengeri ,Tropidophis_haetianus ),(Lampropeltis_getula ,Coluber_constrictor )))))),(Haasiophis_terrasanctus ,(Eupodophis_descouensis ,Pachyrhachis_problematicus ))))))))))),(((Lacerta_viridis ,(Takydromus_ocellatus ,(Gallotia_atlantica ,Cryptolacerta_hassiaca ))),(Eolacerta_robusta ,Stefanikia_siderea )),((Colobosaura_modesta ,Pholidobolus_montium ),((Callopistes_maculatus ,Tupinambis_teguixin ),(Aspidoscelis_tigris ,Teius_teyou ))))),((Becklesius_cataphractus ,Eoscincus_ornatus ),(Parmeosaurus_scutatus ,((((Tepexisaurus_tepexii ,((Cricosaura_typica ,Xantusia_vigilis ),(Lepidophyma_flavimaculatum ,Palaeoxantusia_Wyoming ))),(Platysaurus_imperator ,Cordylus_mossambicus )),(Zonosaurus_ornatus ,Cordylosaurus_subtesselatus )),((Globaura_venusta ,(Hymenosaurus_clarki ,Eoxanta_lacertifrons )),(Eumeces_fasciatus ,(Scincus_scincus ,((Brachymeles_gracilis ,Amphiglossus_splendidus ),(Trachylepis_quinquetaeniata ,(Eugongylus_rufescens ,(Sphenomorphus_solomonis ,Tiliqua_scincoides ))))))))))),((Teratoscincus_przewalskii ,((Gekko_gecko ,(Strophurus__ciliaris ,(Rhacodactylus_auriculatus ,Saltuarius_cornutus ))),(Eublepharis_macularius ,(Aeluroscalobates_felinus ,Coleonyx_variegatus )))),(Gonatodes_albogularis ,Phelsuma_lineata )))));
tree tnt_12 = [&U] 
(Sphenodon_punctatus ,(Huehuecuetzpalli_mixteca ,((((((((Ctenomastax_parva ,(Priscagama_gobiensis ,((Leiolepis_belliana ,Uromastyx_aegyptius ),((Brookesia_brygooi ,Chamaeleo_laevigatus ),(Agama_agama ,Calotes_emma ))))),((Temujinia_ellisoni ,Saichangurvel_davidsoni ),((Polychrus_marmoratus ,Anolis_carolinensis ),(Sceloporus_variabilis ,(Dipsosaurus_dorsalis ,Liolaemus_bellii ))))),(Tchingisaurus_multivagus ,(Gobinatus_arenosus ,(Adamisaurus_magnidentatus ,(Macrocephalosaurus ,Polyglyphanodon_sternbergi ))))),((Shinisaurus_crocodilurus ,(Xenosaurus_platyceps ,Xenosaurus_grandis )),((Pseudopus_apodus ,((Peltosaurus_granulosus ,Helodermoides_tuberculatus ),(Celestus_enneagrammus ,Elgaria_multicarinata ))),(Gobiderma_pulchrum ,(Estesia_mongoliensis ,((Heloderma_horridum ,Heloderma_suspectum ),(Lanthanotus_borneensis ,(Saniwa ,(Varanus_acanthurus ,(Varanus_salvator ,Varanus_exanthematicus )))))))))),(((Adriosaurus_suessi ,Pontosaurus ),(Aigialosaurus_dalmaticus ,((Clidastes ,Plotosaurus ),(Platecarpus ,Tylosaurus )))),(Najash_rionegrina ,(Dinilysia_patagonica ,(((Leptotyphlops_dulcis ,Typhlops_jamaicensis ),(Liotyphlops_albirostris ,Typhlophis_squamosus )),(Anomochilus_leonardi ,(Uropeltis_melanogaster ,(Anilius_scytale ,(Cylindrophis_ruffus ,((Xenopeltis_unicolor ,(Loxocemus_bicolor ,(Python_molurus ,((((Exiliboa_placata ,Ungaliophis_continentalis ),(Calabaria_reinhardtii ,(Eryx_colubrinus ,Lichanura_trivirgata ))),(Epicrates_striatus ,Boa_constrictor )),((Trachyboa_boulengeri ,Tropidophis_haetianus ),(Lampropeltis_getula ,Coluber_constrictor )))))),(Haasiophis_terrasanctus ,(Eupodophis_descouensis ,Pachyrhachis_problematicus )))))))))))),(((Lacerta_viridis ,(Takydromus_ocellatus ,(Gallotia_atlantica ,Cryptolacerta_hassiaca ))),(Eolacerta_robusta ,Stefanikia_siderea )),((Colobosaura_modesta ,Pholidobolus_montium ),((Callopistes_maculatus ,Tupinambis_teguixin ),(Aspidoscelis_tigris ,Teius_teyou ))))),((Becklesius_cataphractus ,Eoscincus_ornatus ),(Parmeosaurus_scutatus ,(((Tepexisaurus_tepexii ,((Cricosaura_typica ,Xantusia_vigilis ),(Lepidophyma_flavimaculatum ,Palaeoxantusia_Wyoming ))),((Platysaurus_imperator ,Cordylus_mossambicus ),(Zonosaurus_ornatus ,Cordylosaurus_subtesselatus ))),((Eoxanta_lacertifrons ,(Globaura_venusta ,Hymenosaurus_clarki )),(Eumeces_fasciatus ,(Scincus_scincus ,((Brachymeles_gracilis ,Amphiglossus_splendidus ),(Trachylepis_quinquetaeniata ,(Eugongylus_rufescens ,(Sphenomorphus_solomonis ,Tiliqua_scincoides ))))))))))),((Teratoscincus_przewalskii ,((Gekko_gecko ,(Strophurus__ciliaris ,(Rhacodactylus_auriculatus ,Saltuarius_cornutus ))),(Eublepharis_macularius ,(Aeluroscalobates_felinus ,Coleonyx_variegatus )))),(Gonatodes_albogularis ,Phelsuma_lineata )))));
tree tnt_13 = [&U] 
(Sphenodon_punctatus ,(Huehuecuetzpalli_mixteca ,((((((((Ctenomastax_parva ,((Priscagama_gobiensis ,((Leiolepis_belliana ,Uromastyx_aegyptius ),((Brookesia_brygooi ,Chamaeleo_laevigatus ),(Agama_agama ,Calotes_emma )))),(Dipsosaurus_dorsalis ,(Liolaemus_bellii ,(Sceloporus_variabilis ,(Polychrus_marmoratus ,Anolis_carolinensis )))))),(Temujinia_ellisoni ,Saichangurvel_davidsoni )),(Tchingisaurus_multivagus ,(Gobinatus_arenosus ,(Adamisaurus_magnidentatus ,(Macrocephalosaurus ,Polyglyphanodon_sternbergi ))))),((Shinisaurus_crocodilurus ,(Xenosaurus_platyceps ,Xenosaurus_grandis )),((Pseudopus_apodus ,((Peltosaurus_granulosus ,Helodermoides_tuberculatus ),(Celestus_enneagrammus ,Elgaria_multicarinata ))),(Gobiderma_pulchrum ,(Estesia_mongoliensis ,((Heloderma_horridum ,Heloderma_suspectum ),(Lanthanotus_borneensis ,(Saniwa ,(Varanus_acanthurus ,(Varanus_salvator ,Varanus_exanthematicus )))))))))),(((Adriosaurus_suessi ,Pontosaurus ),(Aigialosaurus_dalmaticus ,(Tylosaurus ,(Platecarpus ,(Clidastes ,Plotosaurus ))))),(Najash_rionegrina ,(Dinilysia_patagonica ,((Leptotyphlops_dulcis ,(Typhlops_jamaicensis ,(Liotyphlops_albirostris ,Typhlophis_squamosus ))),(Uropeltis_melanogaster ,(Anomochilus_leonardi ,(Anilius_scytale ,(Cylindrophis_ruffus ,((Xenopeltis_unicolor ,(Loxocemus_bicolor ,(((Calabaria_reinhardtii ,(Eryx_colubrinus ,(Lichanura_trivirgata ,(Exiliboa_placata ,Ungaliophis_continentalis )))),(Epicrates_striatus ,Boa_constrictor )),(Python_molurus ,((Trachyboa_boulengeri ,Tropidophis_haetianus ),(Lampropeltis_getula ,Coluber_constrictor )))))),(Eupodophis_descouensis ,(Haasiophis_terrasanctus ,Pachyrhachis_problematicus )))))))))))),(((Lacerta_viridis ,(Takydromus_ocellatus ,(Gallotia_atlantica ,Cryptolacerta_hassiaca ))),(Eolacerta_robusta ,Stefanikia_siderea )),((Colobosaura_modesta ,Pholidobolus_montium ),((Callopistes_maculatus ,Tupinambis_teguixin ),(Aspidoscelis_tigris ,Teius_teyou ))))),((Becklesius_cataphractus ,Eoscincus_ornatus ),((Parmeosaurus_scutatus ,((Globaura_venusta ,(Hymenosaurus_clarki ,Eoxanta_lacertifrons )),(Eumeces_fasciatus ,(Scincus_scincus ,((Brachymeles_gracilis ,Amphiglossus_splendidus ),(Trachylepis_quinquetaeniata ,(Eugongylus_rufescens ,(Sphenomorphus_solomonis ,Tiliqua_scincoides )))))))),((Tepexisaurus_tepexii ,((Cricosaura_typica ,Xantusia_vigilis ),(Lepidophyma_flavimaculatum ,Palaeoxantusia_Wyoming ))),((Platysaurus_imperator ,Cordylus_mossambicus ),(Zonosaurus_ornatus ,Cordylosaurus_subtesselatus )))))),((Teratoscincus_przewalskii ,((Gekko_gecko ,(Strophurus__ciliaris ,(Rhacodactylus_auriculatus ,Saltuarius_cornutus ))),(Eublepharis_macularius ,(Aeluroscalobates_felinus ,Coleonyx_variegatus )))),(Gonatodes_albogularis ,Phelsuma_lineata )))));
tree tnt_14 = [&U] 
(Sphenodon_punctatus ,(Huehuecuetzpalli_mixteca ,((((((((Ctenomastax_parva ,(Priscagama_gobiensis ,((Leiolepis_belliana ,Uromastyx_aegyptius ),((Brookesia_brygooi ,Chamaeleo_laevigatus ),(Agama_agama ,Calotes_emma ))))),((Temujinia_ellisoni ,Saichangurvel_davidsoni ),((Polychrus_marmoratus ,Anolis_carolinensis ),(Sceloporus_variabilis ,(Dipsosaurus_dorsalis ,Liolaemus_bellii ))))),(Tchingisaurus_multivagus ,(Gobinatus_arenosus ,(Adamisaurus_magnidentatus ,(Macrocephalosaurus ,Polyglyphanodon_sternbergi ))))),((Shinisaurus_crocodilurus ,(Xenosaurus_platyceps ,Xenosaurus_grandis )),((Pseudopus_apodus ,((Peltosaurus_granulosus ,Helodermoides_tuberculatus ),(Celestus_enneagrammus ,Elgaria_multicarinata ))),(Gobiderma_pulchrum ,(Estesia_mongoliensis ,((Heloderma_horridum ,Heloderma_suspectum ),(Lanthanotus_borneensis ,(Saniwa ,(Varanus_acanthurus ,(Varanus_salvator ,Varanus_exanthematicus )))))))))),(((Adriosaurus_suessi ,Pontosaurus ),(Aigialosaurus_dalmaticus ,((Clidastes ,Plotosaurus ),(Platecarpus ,Tylosaurus )))),(Najash_rionegrina ,(Dinilysia_patagonica ,(((Leptotyphlops_dulcis ,Typhlops_jamaicensis ),(Liotyphlops_albirostris ,Typhlophis_squamosus )),(Anomochilus_leonardi ,(Uropeltis_melanogaster ,(Anilius_scytale ,(Cylindrophis_ruffus ,((Xenopeltis_unicolor ,(Loxocemus_bicolor ,(Python_molurus ,((Eryx_colubrinus ,(Calabaria_reinhardtii ,(Lichanura_trivirgata ,((Exiliboa_placata ,Ungaliophis_continentalis ),((Trachyboa_boulengeri ,Tropidophis_haetianus ),(Lampropeltis_getula ,Coluber_constrictor )))))),(Epicrates_striatus ,Boa_constrictor ))))),(Haasiophis_terrasanctus ,(Eupodophis_descouensis ,Pachyrhachis_problematicus )))))))))))),(((Lacerta_viridis ,(Takydromus_ocellatus ,(Gallotia_atlantica ,Cryptolacerta_hassiaca ))),(Eolacerta_robusta ,Stefanikia_siderea )),((Colobosaura_modesta ,Pholidobolus_montium ),((Callopistes_maculatus ,Tupinambis_teguixin ),(Aspidoscelis_tigris ,Teius_teyou ))))),((Becklesius_cataphractus ,Eoscincus_ornatus ),((Parmeosaurus_scutatus ,((Globaura_venusta ,(Hymenosaurus_clarki ,Eoxanta_lacertifrons )),(Eumeces_fasciatus ,(Scincus_scincus ,((Brachymeles_gracilis ,Amphiglossus_splendidus ),(Trachylepis_quinquetaeniata ,(Eugongylus_rufescens ,(Sphenomorphus_solomonis ,Tiliqua_scincoides )))))))),((Tepexisaurus_tepexii ,((Cricosaura_typica ,Xantusia_vigilis ),(Lepidophyma_flavimaculatum ,Palaeoxantusia_Wyoming ))),((Platysaurus_imperator ,Cordylus_mossambicus ),(Zonosaurus_ornatus ,Cordylosaurus_subtesselatus )))))),((Teratoscincus_przewalskii ,((Gekko_gecko ,(Rhacodactylus_auriculatus ,(Strophurus__ciliaris ,Saltuarius_cornutus ))),(Eublepharis_macularius ,(Aeluroscalobates_felinus ,Coleonyx_variegatus )))),(Gonatodes_albogularis ,Phelsuma_lineata )))));
tree tnt_15 = [&U] 
(Sphenodon_punctatus ,(Huehuecuetzpalli_mixteca ,((((((((Ctenomastax_parva ,((Priscagama_gobiensis ,((Leiolepis_belliana ,Uromastyx_aegyptius ),((Brookesia_brygooi ,Chamaeleo_laevigatus ),(Agama_agama ,Calotes_emma )))),(Dipsosaurus_dorsalis ,(Liolaemus_bellii ,(Sceloporus_variabilis ,(Polychrus_marmoratus ,Anolis_carolinensis )))))),(Temujinia_ellisoni ,Saichangurvel_davidsoni )),(Tchingisaurus_multivagus ,(Gobinatus_arenosus ,(Adamisaurus_magnidentatus ,(Macrocephalosaurus ,Polyglyphanodon_sternbergi ))))),((Shinisaurus_crocodilurus ,(Xenosaurus_platyceps ,Xenosaurus_grandis )),((Pseudopus_apodus ,((Peltosaurus_granulosus ,Helodermoides_tuberculatus ),(Celestus_enneagrammus ,Elgaria_multicarinata ))),(Gobiderma_pulchrum ,(Estesia_mongoliensis ,((Heloderma_horridum ,Heloderma_suspectum ),(Lanthanotus_borneensis ,(Saniwa ,(Varanus_acanthurus ,(Varanus_salvator ,Varanus_exanthematicus )))))))))),(((Adriosaurus_suessi ,Pontosaurus ),(Aigialosaurus_dalmaticus ,(Tylosaurus ,(Platecarpus ,(Clidastes ,Plotosaurus ))))),(Najash_rionegrina ,(Dinilysia_patagonica ,(((Leptotyphlops_dulcis ,Typhlops_jamaicensis ),(Liotyphlops_albirostris ,Typhlophis_squamosus )),(Anomochilus_leonardi ,(Uropeltis_melanogaster ,(Anilius_scytale ,(Cylindrophis_ruffus ,((Xenopeltis_unicolor ,Loxocemus_bicolor ),((Haasiophis_terrasanctus ,(Eupodophis_descouensis ,Pachyrhachis_problematicus )),(Python_molurus ,((Eryx_colubrinus ,(Calabaria_reinhardtii ,(Lichanura_trivirgata ,((Exiliboa_placata ,Ungaliophis_continentalis ),((Trachyboa_boulengeri ,Tropidophis_haetianus ),(Lampropeltis_getula ,Coluber_constrictor )))))),(Epicrates_striatus ,Boa_constrictor )))))))))))))),(((Lacerta_viridis ,(Takydromus_ocellatus ,(Gallotia_atlantica ,Cryptolacerta_hassiaca ))),(Eolacerta_robusta ,Stefanikia_siderea )),((Colobosaura_modesta ,Pholidobolus_montium ),((Callopistes_maculatus ,Tupinambis_teguixin ),(Aspidoscelis_tigris ,Teius_teyou ))))),((Becklesius_cataphractus ,Eoscincus_ornatus ),(Parmeosaurus_scutatus ,((((Tepexisaurus_tepexii ,((Cricosaura_typica ,Xantusia_vigilis ),(Lepidophyma_flavimaculatum ,Palaeoxantusia_Wyoming ))),(Platysaurus_imperator ,Cordylus_mossambicus )),(Zonosaurus_ornatus ,Cordylosaurus_subtesselatus )),((Globaura_venusta ,(Hymenosaurus_clarki ,Eoxanta_lacertifrons )),(Eumeces_fasciatus ,(Scincus_scincus ,((Brachymeles_gracilis ,Amphiglossus_splendidus ),(Trachylepis_quinquetaeniata ,(Eugongylus_rufescens ,(Sphenomorphus_solomonis ,Tiliqua_scincoides ))))))))))),((Teratoscincus_przewalskii ,((Gekko_gecko ,(Rhacodactylus_auriculatus ,(Strophurus__ciliaris ,Saltuarius_cornutus ))),(Eublepharis_macularius ,(Aeluroscalobates_felinus ,Coleonyx_variegatus )))),(Gonatodes_albogularis ,Phelsuma_lineata )))));
tree tnt_16 = [&U] 
(Sphenodon_punctatus ,(Huehuecuetzpalli_mixteca ,((((((((Ctenomastax_parva ,((Priscagama_gobiensis ,((Leiolepis_belliana ,Uromastyx_aegyptius ),((Brookesia_brygooi ,Chamaeleo_laevigatus ),(Agama_agama ,Calotes_emma )))),(Dipsosaurus_dorsalis ,(Liolaemus_bellii ,(Sceloporus_variabilis ,(Polychrus_marmoratus ,Anolis_carolinensis )))))),(Temujinia_ellisoni ,Saichangurvel_davidsoni )),(Tchingisaurus_multivagus ,(Gobinatus_arenosus ,(Adamisaurus_magnidentatus ,(Macrocephalosaurus ,Polyglyphanodon_sternbergi ))))),((Shinisaurus_crocodilurus ,(Xenosaurus_platyceps ,Xenosaurus_grandis )),((Pseudopus_apodus ,((Peltosaurus_granulosus ,Helodermoides_tuberculatus ),(Celestus_enneagrammus ,Elgaria_multicarinata ))),(Gobiderma_pulchrum ,(Estesia_mongoliensis ,((Heloderma_horridum ,Heloderma_suspectum ),(Lanthanotus_borneensis ,(Saniwa ,(Varanus_acanthurus ,(Varanus_salvator ,Varanus_exanthematicus )))))))))),(((Adriosaurus_suessi ,Pontosaurus ),(Aigialosaurus_dalmaticus ,((Clidastes ,Plotosaurus ),(Platecarpus ,Tylosaurus )))),(Najash_rionegrina ,(Dinilysia_patagonica ,((Leptotyphlops_dulcis ,(Typhlops_jamaicensis ,(Liotyphlops_albirostris ,Typhlophis_squamosus ))),(Uropeltis_melanogaster ,(Anomochilus_leonardi ,(Anilius_scytale ,(Cylindrophis_ruffus ,(Xenopeltis_unicolor ,(Loxocemus_bicolor ,(((Haasiophis_terrasanctus ,(Eupodophis_descouensis ,Pachyrhachis_problematicus )),(Python_molurus ,((Eryx_colubrinus ,(Calabaria_reinhardtii ,(Lichanura_trivirgata ,(Exiliboa_placata ,Ungaliophis_continentalis )))),(Epicrates_striatus ,Boa_constrictor )))),((Trachyboa_boulengeri ,Tropidophis_haetianus ),(Lampropeltis_getula ,Coluber_constrictor )))))))))))))),(((Lacerta_viridis ,(Takydromus_ocellatus ,(Gallotia_atlantica ,Cryptolacerta_hassiaca ))),(Eolacerta_robusta ,Stefanikia_siderea )),((Colobosaura_modesta ,Pholidobolus_montium ),((Callopistes_maculatus ,Tupinambis_teguixin ),(Aspidoscelis_tigris ,Teius_teyou ))))),((Becklesius_cataphractus ,Eoscincus_ornatus ),(Parmeosaurus_scutatus ,(((Tepexisaurus_tepexii ,((Cricosaura_typica ,Xantusia_vigilis ),(Lepidophyma_flavimaculatum ,Palaeoxantusia_Wyoming ))),((Platysaurus_imperator ,Cordylus_mossambicus ),(Zonosaurus_ornatus ,Cordylosaurus_subtesselatus ))),((Globaura_venusta ,(Hymenosaurus_clarki ,Eoxanta_lacertifrons )),(Eumeces_fasciatus ,(Scincus_scincus ,((Brachymeles_gracilis ,Amphiglossus_splendidus ),(Trachylepis_quinquetaeniata ,(Eugongylus_rufescens ,(Sphenomorphus_solomonis ,Tiliqua_scincoides ))))))))))),((Teratoscincus_przewalskii ,((Gekko_gecko ,(Rhacodactylus_auriculatus ,(Strophurus__ciliaris ,Saltuarius_cornutus ))),(Eublepharis_macularius ,(Aeluroscalobates_felinus ,Coleonyx_variegatus )))),(Gonatodes_albogularis ,Phelsuma_lineata )))));
tree tnt_17 = [&U] 
(Sphenodon_punctatus ,(Huehuecuetzpalli_mixteca ,((((((((Ctenomastax_parva ,((Priscagama_gobiensis ,((Leiolepis_belliana ,Uromastyx_aegyptius ),((Brookesia_brygooi ,Chamaeleo_laevigatus ),(Agama_agama ,Calotes_emma )))),(Dipsosaurus_dorsalis ,(Liolaemus_bellii ,(Sceloporus_variabilis ,(Polychrus_marmoratus ,Anolis_carolinensis )))))),(Temujinia_ellisoni ,Saichangurvel_davidsoni )),(Tchingisaurus_multivagus ,(Gobinatus_arenosus ,(Adamisaurus_magnidentatus ,(Macrocephalosaurus ,Polyglyphanodon_sternbergi ))))),((Shinisaurus_crocodilurus ,(Xenosaurus_platyceps ,Xenosaurus_grandis )),((Pseudopus_apodus ,((Peltosaurus_granulosus ,Helodermoides_tuberculatus ),(Celestus_enneagrammus ,Elgaria_multicarinata ))),(Gobiderma_pulchrum ,(Estesia_mongoliensis ,((Heloderma_horridum ,Heloderma_suspectum ),(Lanthanotus_borneensis ,(Saniwa ,(Varanus_acanthurus ,(Varanus_salvator ,Varanus_exanthematicus )))))))))),(((Adriosaurus_suessi ,Pontosaurus ),(Aigialosaurus_dalmaticus ,(Tylosaurus ,(Platecarpus ,(Clidastes ,Plotosaurus ))))),(Najash_rionegrina ,(Dinilysia_patagonica ,(((Leptotyphlops_dulcis ,Typhlops_jamaicensis ),(Liotyphlops_albirostris ,Typhlophis_squamosus )),(Anomochilus_leonardi ,(Uropeltis_melanogaster ,(Anilius_scytale ,(Cylindrophis_ruffus ,((Xenopeltis_unicolor ,(Loxocemus_bicolor ,(Python_molurus ,((Eryx_colubrinus ,(Calabaria_reinhardtii ,(Lichanura_trivirgata ,((Exiliboa_placata ,Ungaliophis_continentalis ),((Trachyboa_boulengeri ,Tropidophis_haetianus ),(Lampropeltis_getula ,Coluber_constrictor )))))),(Epicrates_striatus ,Boa_constrictor ))))),(Haasiophis_terrasanctus ,(Eupodophis_descouensis ,Pachyrhachis_problematicus )))))))))))),(((Lacerta_viridis ,(Takydromus_ocellatus ,(Gallotia_atlantica ,Cryptolacerta_hassiaca ))),(Eolacerta_robusta ,Stefanikia_siderea )),((Colobosaura_modesta ,Pholidobolus_montium ),((Callopistes_maculatus ,Tupinambis_teguixin ),(Aspidoscelis_tigris ,Teius_teyou ))))),((Becklesius_cataphractus ,Eoscincus_ornatus ),(Parmeosaurus_scutatus ,((((Tepexisaurus_tepexii ,((Cricosaura_typica ,Xantusia_vigilis ),(Lepidophyma_flavimaculatum ,Palaeoxantusia_Wyoming ))),(Platysaurus_imperator ,Cordylus_mossambicus )),(Zonosaurus_ornatus ,Cordylosaurus_subtesselatus )),((Globaura_venusta ,(Hymenosaurus_clarki ,Eoxanta_lacertifrons )),(Eumeces_fasciatus ,(Scincus_scincus ,((Brachymeles_gracilis ,Amphiglossus_splendidus ),(Trachylepis_quinquetaeniata ,(Eugongylus_rufescens ,(Sphenomorphus_solomonis ,Tiliqua_scincoides ))))))))))),((Teratoscincus_przewalskii ,((Gekko_gecko ,(Strophurus__ciliaris ,(Rhacodactylus_auriculatus ,Saltuarius_cornutus ))),(Eublepharis_macularius ,(Aeluroscalobates_felinus ,Coleonyx_variegatus )))),(Gonatodes_albogularis ,Phelsuma_lineata )))));
tree tnt_18 = [&U] 
(Sphenodon_punctatus ,(Huehuecuetzpalli_mixteca ,((((((((Ctenomastax_parva ,(Priscagama_gobiensis ,((Leiolepis_belliana ,Uromastyx_aegyptius ),((Brookesia_brygooi ,Chamaeleo_laevigatus ),(Agama_agama ,Calotes_emma ))))),((Temujinia_ellisoni ,Saichangurvel_davidsoni ),((Polychrus_marmoratus ,Anolis_carolinensis ),(Sceloporus_variabilis ,(Dipsosaurus_dorsalis ,Liolaemus_bellii ))))),(Tchingisaurus_multivagus ,(Gobinatus_arenosus ,(Adamisaurus_magnidentatus ,(Macrocephalosaurus ,Polyglyphanodon_sternbergi ))))),((Shinisaurus_crocodilurus ,(Xenosaurus_platyceps ,Xenosaurus_grandis )),((Pseudopus_apodus ,((Peltosaurus_granulosus ,Helodermoides_tuberculatus ),(Celestus_enneagrammus ,Elgaria_multicarinata ))),(Gobiderma_pulchrum ,(Estesia_mongoliensis ,((Heloderma_horridum ,Heloderma_suspectum ),(Lanthanotus_borneensis ,(Saniwa ,(Varanus_acanthurus ,(Varanus_salvator ,Varanus_exanthematicus )))))))))),(((Adriosaurus_suessi ,Pontosaurus ),(Aigialosaurus_dalmaticus ,((Clidastes ,Plotosaurus ),(Platecarpus ,Tylosaurus )))),(Najash_rionegrina ,(Dinilysia_patagonica ,(((Leptotyphlops_dulcis ,Typhlops_jamaicensis ),(Liotyphlops_albirostris ,Typhlophis_squamosus )),(Anomochilus_leonardi ,(Uropeltis_melanogaster ,(Anilius_scytale ,(Cylindrophis_ruffus ,((Xenopeltis_unicolor ,Loxocemus_bicolor ),(((Eupodophis_descouensis ,(Haasiophis_terrasanctus ,Pachyrhachis_problematicus )),(Python_molurus ,((Eryx_colubrinus ,(Calabaria_reinhardtii ,(Lichanura_trivirgata ,(Exiliboa_placata ,Ungaliophis_continentalis )))),(Epicrates_striatus ,Boa_constrictor )))),((Trachyboa_boulengeri ,Tropidophis_haetianus ),(Lampropeltis_getula ,Coluber_constrictor ))))))))))))),(((Lacerta_viridis ,(Takydromus_ocellatus ,(Gallotia_atlantica ,Cryptolacerta_hassiaca ))),(Eolacerta_robusta ,Stefanikia_siderea )),((Colobosaura_modesta ,Pholidobolus_montium ),((Callopistes_maculatus ,Tupinambis_teguixin ),(Aspidoscelis_tigris ,Teius_teyou ))))),((Parmeosaurus_scutatus ,(Becklesius_cataphractus ,Eoscincus_ornatus )),(((Tepexisaurus_tepexii ,((Cricosaura_typica ,Xantusia_vigilis ),(Lepidophyma_flavimaculatum ,Palaeoxantusia_Wyoming ))),((Platysaurus_imperator ,Cordylus_mossambicus ),(Zonosaurus_ornatus ,Cordylosaurus_subtesselatus ))),((Globaura_venusta ,(Hymenosaurus_clarki ,Eoxanta_lacertifrons )),(Eumeces_fasciatus ,(Scincus_scincus ,((Brachymeles_gracilis ,Amphiglossus_splendidus ),(Trachylepis_quinquetaeniata ,(Eugongylus_rufescens ,(Sphenomorphus_solomonis ,Tiliqua_scincoides )))))))))),((Teratoscincus_przewalskii ,((Gekko_gecko ,(Strophurus__ciliaris ,(Rhacodactylus_auriculatus ,Saltuarius_cornutus ))),(Eublepharis_macularius ,(Aeluroscalobates_felinus ,Coleonyx_variegatus )))),(Gonatodes_albogularis ,Phelsuma_lineata )))));
tree tnt_19 = [&U] 
(Sphenodon_punctatus ,(Huehuecuetzpalli_mixteca ,((((((((Ctenomastax_parva ,(Priscagama_gobiensis ,((Leiolepis_belliana ,Uromastyx_aegyptius ),((Brookesia_brygooi ,Chamaeleo_laevigatus ),(Agama_agama ,Calotes_emma ))))),((Temujinia_ellisoni ,Saichangurvel_davidsoni ),((Polychrus_marmoratus ,Anolis_carolinensis ),(Sceloporus_variabilis ,(Dipsosaurus_dorsalis ,Liolaemus_bellii ))))),(Tchingisaurus_multivagus ,(Gobinatus_arenosus ,(Adamisaurus_magnidentatus ,(Macrocephalosaurus ,Polyglyphanodon_sternbergi ))))),((Shinisaurus_crocodilurus ,(Xenosaurus_platyceps ,Xenosaurus_grandis )),((Pseudopus_apodus ,((Peltosaurus_granulosus ,Helodermoides_tuberculatus ),(Celestus_enneagrammus ,Elgaria_multicarinata ))),(Gobiderma_pulchrum ,(Estesia_mongoliensis ,((Heloderma_horridum ,Heloderma_suspectum ),(Lanthanotus_borneensis ,(Saniwa ,(Varanus_acanthurus ,(Varanus_salvator ,Varanus_exanthematicus )))))))))),(((Adriosaurus_suessi ,Pontosaurus ),(Aigialosaurus_dalmaticus ,(Tylosaurus ,(Platecarpus ,(Clidastes ,Plotosaurus ))))),(Najash_rionegrina ,(Dinilysia_patagonica ,(((Leptotyphlops_dulcis ,Typhlops_jamaicensis ),(Liotyphlops_albirostris ,Typhlophis_squamosus )),(Anomochilus_leonardi ,(Uropeltis_melanogaster ,(Anilius_scytale ,(Cylindrophis_ruffus ,((Xenopeltis_unicolor ,Loxocemus_bicolor ),(((Haasiophis_terrasanctus ,(Eupodophis_descouensis ,Pachyrhachis_problematicus )),(Python_molurus ,((Eryx_colubrinus ,(Calabaria_reinhardtii ,(Lichanura_trivirgata ,(Exiliboa_placata ,Ungaliophis_continentalis )))),(Epicrates_striatus ,Boa_constrictor )))),((Trachyboa_boulengeri ,Tropidophis_haetianus ),(Lampropeltis_getula ,Coluber_constrictor ))))))))))))),(((Lacerta_viridis ,(Takydromus_ocellatus ,(Gallotia_atlantica ,Cryptolacerta_hassiaca ))),(Eolacerta_robusta ,Stefanikia_siderea )),((Colobosaura_modesta ,Pholidobolus_montium ),((Callopistes_maculatus ,Tupinambis_teguixin ),(Aspidoscelis_tigris ,Teius_teyou ))))),((Becklesius_cataphractus ,Eoscincus_ornatus ),(Parmeosaurus_scutatus ,((((Tepexisaurus_tepexii ,((Cricosaura_typica ,Xantusia_vigilis ),(Lepidophyma_flavimaculatum ,Palaeoxantusia_Wyoming ))),(Platysaurus_imperator ,Cordylus_mossambicus )),(Zonosaurus_ornatus ,Cordylosaurus_subtesselatus )),((Eoxanta_lacertifrons ,(Globaura_venusta ,Hymenosaurus_clarki )),(Eumeces_fasciatus ,(Scincus_scincus ,((Brachymeles_gracilis ,Amphiglossus_splendidus ),(Trachylepis_quinquetaeniata ,(Eugongylus_rufescens ,(Sphenomorphus_solomonis ,Tiliqua_scincoides ))))))))))),((Teratoscincus_przewalskii ,((Gekko_gecko ,(Rhacodactylus_auriculatus ,(Strophurus__ciliaris ,Saltuarius_cornutus ))),(Eublepharis_macularius ,(Aeluroscalobates_felinus ,Coleonyx_variegatus )))),(Gonatodes_albogularis ,Phelsuma_lineata )))));
tree tnt_20 = [&U] 
(Sphenodon_punctatus ,(Huehuecuetzpalli_mixteca ,((((((((Ctenomastax_parva ,(Priscagama_gobiensis ,((Leiolepis_belliana ,Uromastyx_aegyptius ),((Brookesia_brygooi ,Chamaeleo_laevigatus ),(Agama_agama ,Calotes_emma ))))),((Temujinia_ellisoni ,Saichangurvel_davidsoni ),((Polychrus_marmoratus ,Anolis_carolinensis ),(Sceloporus_variabilis ,(Dipsosaurus_dorsalis ,Liolaemus_bellii ))))),(Tchingisaurus_multivagus ,(Gobinatus_arenosus ,(Adamisaurus_magnidentatus ,(Macrocephalosaurus ,Polyglyphanodon_sternbergi ))))),((Shinisaurus_crocodilurus ,(Xenosaurus_platyceps ,Xenosaurus_grandis )),((Pseudopus_apodus ,((Peltosaurus_granulosus ,Helodermoides_tuberculatus ),(Celestus_enneagrammus ,Elgaria_multicarinata ))),(Gobiderma_pulchrum ,(Estesia_mongoliensis ,((Heloderma_horridum ,Heloderma_suspectum ),(Lanthanotus_borneensis ,(Saniwa ,(Varanus_acanthurus ,(Varanus_salvator ,Varanus_exanthematicus )))))))))),(((Adriosaurus_suessi ,Pontosaurus ),(Aigialosaurus_dalmaticus ,((Clidastes ,Plotosaurus ),(Platecarpus ,Tylosaurus )))),((Najash_rionegrina ,Dinilysia_patagonica ),(((Leptotyphlops_dulcis ,Typhlops_jamaicensis ),(Liotyphlops_albirostris ,Typhlophis_squamosus )),(Anomochilus_leonardi ,(Uropeltis_melanogaster ,(Anilius_scytale ,(Cylindrophis_ruffus ,(((Python_molurus ,(Xenopeltis_unicolor ,Loxocemus_bicolor )),((((Lichanura_trivirgata ,(Exiliboa_placata ,Ungaliophis_continentalis )),((Trachyboa_boulengeri ,Tropidophis_haetianus ),(Lampropeltis_getula ,Coluber_constrictor ))),(Epicrates_striatus ,Boa_constrictor )),(Eryx_colubrinus ,Calabaria_reinhardtii ))),(Haasiophis_terrasanctus ,(Eupodophis_descouensis ,Pachyrhachis_problematicus ))))))))))),(((Lacerta_viridis ,(Takydromus_ocellatus ,(Gallotia_atlantica ,Cryptolacerta_hassiaca ))),(Eolacerta_robusta ,Stefanikia_siderea )),((Colobosaura_modesta ,Pholidobolus_montium ),((Callopistes_maculatus ,Tupinambis_teguixin ),(Aspidoscelis_tigris ,Teius_teyou ))))),((Parmeosaurus_scutatus ,(Becklesius_cataphractus ,Eoscincus_ornatus )),(((Tepexisaurus_tepexii ,((Cricosaura_typica ,Xantusia_vigilis ),(Lepidophyma_flavimaculatum ,Palaeoxantusia_Wyoming ))),((Platysaurus_imperator ,Cordylus_mossambicus ),(Zonosaurus_ornatus ,Cordylosaurus_subtesselatus ))),((Globaura_venusta ,(Hymenosaurus_clarki ,Eoxanta_lacertifrons )),(Eumeces_fasciatus ,(Scincus_scincus ,((Brachymeles_gracilis ,Amphiglossus_splendidus ),(Trachylepis_quinquetaeniata ,(Eugongylus_rufescens ,(Sphenomorphus_solomonis ,Tiliqua_scincoides )))))))))),((Teratoscincus_przewalskii ,((Gekko_gecko ,(Strophurus__ciliaris ,(Rhacodactylus_auriculatus ,Saltuarius_cornutus ))),(Eublepharis_macularius ,(Aeluroscalobates_felinus ,Coleonyx_variegatus )))),(Gonatodes_albogularis ,Phelsuma_lineata )))));
tree tnt_21 = [&U] 
(Sphenodon_punctatus ,(Huehuecuetzpalli_mixteca ,((((((((Ctenomastax_parva ,(Priscagama_gobiensis ,((Leiolepis_belliana ,Uromastyx_aegyptius ),((Brookesia_brygooi ,Chamaeleo_laevigatus ),(Agama_agama ,Calotes_emma ))))),((Temujinia_ellisoni ,Saichangurvel_davidsoni ),((Polychrus_marmoratus ,Anolis_carolinensis ),(Sceloporus_variabilis ,(Dipsosaurus_dorsalis ,Liolaemus_bellii ))))),(Tchingisaurus_multivagus ,(Gobinatus_arenosus ,(Adamisaurus_magnidentatus ,(Macrocephalosaurus ,Polyglyphanodon_sternbergi ))))),((Shinisaurus_crocodilurus ,(Xenosaurus_platyceps ,Xenosaurus_grandis )),((Pseudopus_apodus ,((Peltosaurus_granulosus ,Helodermoides_tuberculatus ),(Celestus_enneagrammus ,Elgaria_multicarinata ))),(Gobiderma_pulchrum ,(Estesia_mongoliensis ,((Heloderma_horridum ,Heloderma_suspectum ),(Lanthanotus_borneensis ,(Saniwa ,(Varanus_acanthurus ,(Varanus_salvator ,Varanus_exanthematicus )))))))))),(((Adriosaurus_suessi ,Pontosaurus ),(Aigialosaurus_dalmaticus ,(Tylosaurus ,(Platecarpus ,(Clidastes ,Plotosaurus ))))),(Najash_rionegrina ,(Dinilysia_patagonica ,(((Leptotyphlops_dulcis ,Typhlops_jamaicensis ),(Liotyphlops_albirostris ,Typhlophis_squamosus )),(Anomochilus_leonardi ,(Uropeltis_melanogaster ,(Anilius_scytale ,(Cylindrophis_ruffus ,(((Python_molurus ,(Xenopeltis_unicolor ,Loxocemus_bicolor )),((Calabaria_reinhardtii ,(Eryx_colubrinus ,(Lichanura_trivirgata ,((Exiliboa_placata ,Ungaliophis_continentalis ),((Trachyboa_boulengeri ,Tropidophis_haetianus ),(Lampropeltis_getula ,Coluber_constrictor )))))),(Epicrates_striatus ,Boa_constrictor ))),(Haasiophis_terrasanctus ,(Eupodophis_descouensis ,Pachyrhachis_problematicus )))))))))))),(((Lacerta_viridis ,(Takydromus_ocellatus ,(Gallotia_atlantica ,Cryptolacerta_hassiaca ))),(Eolacerta_robusta ,Stefanikia_siderea )),((Colobosaura_modesta ,Pholidobolus_montium ),((Callopistes_maculatus ,Tupinambis_teguixin ),(Aspidoscelis_tigris ,Teius_teyou ))))),((Becklesius_cataphractus ,Eoscincus_ornatus ),(Parmeosaurus_scutatus ,((((Tepexisaurus_tepexii ,((Cricosaura_typica ,Xantusia_vigilis ),(Lepidophyma_flavimaculatum ,Palaeoxantusia_Wyoming ))),(Platysaurus_imperator ,Cordylus_mossambicus )),(Zonosaurus_ornatus ,Cordylosaurus_subtesselatus )),((Eoxanta_lacertifrons ,(Globaura_venusta ,Hymenosaurus_clarki )),(Eumeces_fasciatus ,(Scincus_scincus ,((Brachymeles_gracilis ,Amphiglossus_splendidus ),(Trachylepis_quinquetaeniata ,(Eugongylus_rufescens ,(Sphenomorphus_solomonis ,Tiliqua_scincoides ))))))))))),((Teratoscincus_przewalskii ,((Gekko_gecko ,(Strophurus__ciliaris ,(Rhacodactylus_auriculatus ,Saltuarius_cornutus ))),(Eublepharis_macularius ,(Aeluroscalobates_felinus ,Coleonyx_variegatus )))),(Gonatodes_albogularis ,Phelsuma_lineata )))));
tree tnt_22 = [&U] 
(Sphenodon_punctatus ,(Huehuecuetzpalli_mixteca ,((((((((Ctenomastax_parva ,((Priscagama_gobiensis ,((Leiolepis_belliana ,Uromastyx_aegyptius ),((Brookesia_brygooi ,Chamaeleo_laevigatus ),(Agama_agama ,Calotes_emma )))),(Dipsosaurus_dorsalis ,(Liolaemus_bellii ,(Sceloporus_variabilis ,(Polychrus_marmoratus ,Anolis_carolinensis )))))),(Temujinia_ellisoni ,Saichangurvel_davidsoni )),(Tchingisaurus_multivagus ,(Gobinatus_arenosus ,(Adamisaurus_magnidentatus ,(Macrocephalosaurus ,Polyglyphanodon_sternbergi ))))),((Shinisaurus_crocodilurus ,(Xenosaurus_platyceps ,Xenosaurus_grandis )),((Pseudopus_apodus ,((Peltosaurus_granulosus ,Helodermoides_tuberculatus ),(Celestus_enneagrammus ,Elgaria_multicarinata ))),(Gobiderma_pulchrum ,(Estesia_mongoliensis ,((Heloderma_horridum ,Heloderma_suspectum ),(Lanthanotus_borneensis ,(Saniwa ,(Varanus_acanthurus ,(Varanus_salvator ,Varanus_exanthematicus )))))))))),(((Adriosaurus_suessi ,Pontosaurus ),(Aigialosaurus_dalmaticus ,((Clidastes ,Plotosaurus ),(Platecarpus ,Tylosaurus )))),(Najash_rionegrina ,(Dinilysia_patagonica ,(((Leptotyphlops_dulcis ,Typhlops_jamaicensis ),(Liotyphlops_albirostris ,Typhlophis_squamosus )),(Uropeltis_melanogaster ,(Anomochilus_leonardi ,(Anilius_scytale ,(Cylindrophis_ruffus ,(((Python_molurus ,((Xenopeltis_unicolor ,Loxocemus_bicolor ),((Trachyboa_boulengeri ,Tropidophis_haetianus ),(Lampropeltis_getula ,Coluber_constrictor )))),((Calabaria_reinhardtii ,(Eryx_colubrinus ,(Lichanura_trivirgata ,(Exiliboa_placata ,Ungaliophis_continentalis )))),(Epicrates_striatus ,Boa_constrictor ))),(Haasiophis_terrasanctus ,(Eupodophis_descouensis ,Pachyrhachis_problematicus )))))))))))),(((Lacerta_viridis ,(Takydromus_ocellatus ,(Gallotia_atlantica ,Cryptolacerta_hassiaca ))),(Eolacerta_robusta ,Stefanikia_siderea )),((Colobosaura_modesta ,Pholidobolus_montium ),((Callopistes_maculatus ,Tupinambis_teguixin ),(Aspidoscelis_tigris ,Teius_teyou ))))),((Becklesius_cataphractus ,Eoscincus_ornatus ),(Parmeosaurus_scutatus ,(((Tepexisaurus_tepexii ,((Cricosaura_typica ,Xantusia_vigilis ),(Lepidophyma_flavimaculatum ,Palaeoxantusia_Wyoming ))),((Platysaurus_imperator ,Cordylus_mossambicus ),(Zonosaurus_ornatus ,Cordylosaurus_subtesselatus ))),((Globaura_venusta ,(Hymenosaurus_clarki ,Eoxanta_lacertifrons )),(Eumeces_fasciatus ,(Scincus_scincus ,((Brachymeles_gracilis ,Amphiglossus_splendidus ),(Trachylepis_quinquetaeniata ,(Eugongylus_rufescens ,(Sphenomorphus_solomonis ,Tiliqua_scincoides ))))))))))),((Teratoscincus_przewalskii ,((Gekko_gecko ,(Rhacodactylus_auriculatus ,(Strophurus__ciliaris ,Saltuarius_cornutus ))),(Eublepharis_macularius ,(Aeluroscalobates_felinus ,Coleonyx_variegatus )))),(Gonatodes_albogularis ,Phelsuma_lineata )))));
tree tnt_23 = [&U] 
(Sphenodon_punctatus ,(Huehuecuetzpalli_mixteca ,((((((((Ctenomastax_parva ,((Priscagama_gobiensis ,((Leiolepis_belliana ,Uromastyx_aegyptius ),((Brookesia_brygooi ,Chamaeleo_laevigatus ),(Agama_agama ,Calotes_emma )))),(Dipsosaurus_dorsalis ,(Liolaemus_bellii ,(Sceloporus_variabilis ,(Polychrus_marmoratus ,Anolis_carolinensis )))))),(Temujinia_ellisoni ,Saichangurvel_davidsoni )),(Tchingisaurus_multivagus ,(Gobinatus_arenosus ,(Adamisaurus_magnidentatus ,(Macrocephalosaurus ,Polyglyphanodon_sternbergi ))))),((Shinisaurus_crocodilurus ,(Xenosaurus_platyceps ,Xenosaurus_grandis )),((Pseudopus_apodus ,((Peltosaurus_granulosus ,Helodermoides_tuberculatus ),(Celestus_enneagrammus ,Elgaria_multicarinata ))),(Gobiderma_pulchrum ,(Estesia_mongoliensis ,((Heloderma_horridum ,Heloderma_suspectum ),(Lanthanotus_borneensis ,(Saniwa ,(Varanus_acanthurus ,(Varanus_salvator ,Varanus_exanthematicus )))))))))),(((Adriosaurus_suessi ,Pontosaurus ),(Aigialosaurus_dalmaticus ,(Tylosaurus ,(Platecarpus ,(Clidastes ,Plotosaurus ))))),(Najash_rionegrina ,(Dinilysia_patagonica ,(((Leptotyphlops_dulcis ,Typhlops_jamaicensis ),(Liotyphlops_albirostris ,Typhlophis_squamosus )),(Uropeltis_melanogaster ,(Anomochilus_leonardi ,(Anilius_scytale ,(Cylindrophis_ruffus ,(((Python_molurus ,((Xenopeltis_unicolor ,Loxocemus_bicolor ),((Trachyboa_boulengeri ,Tropidophis_haetianus ),(Lampropeltis_getula ,Coluber_constrictor )))),((Calabaria_reinhardtii ,(Eryx_colubrinus ,(Lichanura_trivirgata ,(Exiliboa_placata ,Ungaliophis_continentalis )))),(Epicrates_striatus ,Boa_constrictor ))),(Eupodophis_descouensis ,(Haasiophis_terrasanctus ,Pachyrhachis_problematicus )))))))))))),(((Lacerta_viridis ,(Takydromus_ocellatus ,(Gallotia_atlantica ,Cryptolacerta_hassiaca ))),(Eolacerta_robusta ,Stefanikia_siderea )),((Colobosaura_modesta ,Pholidobolus_montium ),((Callopistes_maculatus ,Tupinambis_teguixin ),(Aspidoscelis_tigris ,Teius_teyou ))))),((Becklesius_cataphractus ,Eoscincus_ornatus ),((Parmeosaurus_scutatus ,((Globaura_venusta ,(Hymenosaurus_clarki ,Eoxanta_lacertifrons )),(Eumeces_fasciatus ,(Scincus_scincus ,((Brachymeles_gracilis ,Amphiglossus_splendidus ),(Trachylepis_quinquetaeniata ,(Eugongylus_rufescens ,(Sphenomorphus_solomonis ,Tiliqua_scincoides )))))))),((Tepexisaurus_tepexii ,((Cricosaura_typica ,Xantusia_vigilis ),(Lepidophyma_flavimaculatum ,Palaeoxantusia_Wyoming ))),((Platysaurus_imperator ,Cordylus_mossambicus ),(Zonosaurus_ornatus ,Cordylosaurus_subtesselatus )))))),((Teratoscincus_przewalskii ,((Gekko_gecko ,(Rhacodactylus_auriculatus ,(Strophurus__ciliaris ,Saltuarius_cornutus ))),(Eublepharis_macularius ,(Aeluroscalobates_felinus ,Coleonyx_variegatus )))),(Gonatodes_albogularis ,Phelsuma_lineata )))));
tree tnt_24 = [&U] 
(Sphenodon_punctatus ,(Huehuecuetzpalli_mixteca ,((((((((Ctenomastax_parva ,(Priscagama_gobiensis ,((Leiolepis_belliana ,Uromastyx_aegyptius ),((Brookesia_brygooi ,Chamaeleo_laevigatus ),(Agama_agama ,Calotes_emma ))))),((Temujinia_ellisoni ,Saichangurvel_davidsoni ),((Polychrus_marmoratus ,Anolis_carolinensis ),(Sceloporus_variabilis ,(Dipsosaurus_dorsalis ,Liolaemus_bellii ))))),(Tchingisaurus_multivagus ,(Gobinatus_arenosus ,(Adamisaurus_magnidentatus ,(Macrocephalosaurus ,Polyglyphanodon_sternbergi ))))),((Shinisaurus_crocodilurus ,(Xenosaurus_platyceps ,Xenosaurus_grandis )),((Pseudopus_apodus ,((Peltosaurus_granulosus ,Helodermoides_tuberculatus ),(Celestus_enneagrammus ,Elgaria_multicarinata ))),(Gobiderma_pulchrum ,(Estesia_mongoliensis ,((Heloderma_horridum ,Heloderma_suspectum ),(Lanthanotus_borneensis ,(Saniwa ,(Varanus_acanthurus ,(Varanus_salvator ,Varanus_exanthematicus )))))))))),(((Adriosaurus_suessi ,Pontosaurus ),(Aigialosaurus_dalmaticus ,((Clidastes ,Plotosaurus ),(Platecarpus ,Tylosaurus )))),((Najash_rionegrina ,Dinilysia_patagonica ),(((Leptotyphlops_dulcis ,Typhlops_jamaicensis ),(Liotyphlops_albirostris ,Typhlophis_squamosus )),(Anomochilus_leonardi ,(Uropeltis_melanogaster ,(Anilius_scytale ,(Cylindrophis_ruffus ,(((Python_molurus ,(Xenopeltis_unicolor ,Loxocemus_bicolor )),((Calabaria_reinhardtii ,(Eryx_colubrinus ,(Lichanura_trivirgata ,((Exiliboa_placata ,Ungaliophis_continentalis ),((Trachyboa_boulengeri ,Tropidophis_haetianus ),(Lampropeltis_getula ,Coluber_constrictor )))))),(Epicrates_striatus ,Boa_constrictor ))),(Eupodophis_descouensis ,(Haasiophis_terrasanctus ,Pachyrhachis_problematicus ))))))))))),(((Lacerta_viridis ,(Takydromus_ocellatus ,(Gallotia_atlantica ,Cryptolacerta_hassiaca ))),(Eolacerta_robusta ,Stefanikia_siderea )),((Colobosaura_modesta ,Pholidobolus_montium ),((Callopistes_maculatus ,Tupinambis_teguixin ),(Aspidoscelis_tigris ,Teius_teyou ))))),((Becklesius_cataphractus ,Eoscincus_ornatus ),(Parmeosaurus_scutatus ,(((Tepexisaurus_tepexii ,((Cricosaura_typica ,Xantusia_vigilis ),(Lepidophyma_flavimaculatum ,Palaeoxantusia_Wyoming ))),((Platysaurus_imperator ,Cordylus_mossambicus ),(Zonosaurus_ornatus ,Cordylosaurus_subtesselatus ))),((Globaura_venusta ,(Hymenosaurus_clarki ,Eoxanta_lacertifrons )),(Eumeces_fasciatus ,(Scincus_scincus ,((Brachymeles_gracilis ,Amphiglossus_splendidus ),(Trachylepis_quinquetaeniata ,(Eugongylus_rufescens ,(Sphenomorphus_solomonis ,Tiliqua_scincoides ))))))))))),((Teratoscincus_przewalskii ,((Gekko_gecko ,(Strophurus__ciliaris ,(Rhacodactylus_auriculatus ,Saltuarius_cornutus ))),(Eublepharis_macularius ,(Aeluroscalobates_felinus ,Coleonyx_variegatus )))),(Gonatodes_albogularis ,Phelsuma_lineata )))));
tree tnt_25 = [&U] 
(Sphenodon_punctatus ,(Huehuecuetzpalli_mixteca ,((((((((Ctenomastax_parva ,(Priscagama_gobiensis ,((Leiolepis_belliana ,Uromastyx_aegyptius ),((Brookesia_brygooi ,Chamaeleo_laevigatus ),(Agama_agama ,Calotes_emma ))))),((Temujinia_ellisoni ,Saichangurvel_davidsoni ),((Polychrus_marmoratus ,Anolis_carolinensis ),(Sceloporus_variabilis ,(Dipsosaurus_dorsalis ,Liolaemus_bellii ))))),(Tchingisaurus_multivagus ,(Gobinatus_arenosus ,(Adamisaurus_magnidentatus ,(Macrocephalosaurus ,Polyglyphanodon_sternbergi ))))),((Shinisaurus_crocodilurus ,(Xenosaurus_platyceps ,Xenosaurus_grandis )),((Pseudopus_apodus ,((Peltosaurus_granulosus ,Helodermoides_tuberculatus ),(Celestus_enneagrammus ,Elgaria_multicarinata ))),(Gobiderma_pulchrum ,(Estesia_mongoliensis ,((Heloderma_horridum ,Heloderma_suspectum ),(Lanthanotus_borneensis ,(Saniwa ,(Varanus_acanthurus ,(Varanus_salvator ,Varanus_exanthematicus )))))))))),(((Adriosaurus_suessi ,Pontosaurus ),(Aigialosaurus_dalmaticus ,(Tylosaurus ,(Platecarpus ,(Clidastes ,Plotosaurus ))))),(Najash_rionegrina ,(Dinilysia_patagonica ,(((Leptotyphlops_dulcis ,Typhlops_jamaicensis ),(Liotyphlops_albirostris ,Typhlophis_squamosus )),(Uropeltis_melanogaster ,(Anomochilus_leonardi ,(Anilius_scytale ,(Cylindrophis_ruffus ,((Xenopeltis_unicolor ,Loxocemus_bicolor ),((Eupodophis_descouensis ,(Haasiophis_terrasanctus ,Pachyrhachis_problematicus )),(Python_molurus ,((Eryx_colubrinus ,(Calabaria_reinhardtii ,(Lichanura_trivirgata ,((Exiliboa_placata ,Ungaliophis_continentalis ),((Trachyboa_boulengeri ,Tropidophis_haetianus ),(Lampropeltis_getula ,Coluber_constrictor )))))),(Epicrates_striatus ,Boa_constrictor )))))))))))))),(((Lacerta_viridis ,(Takydromus_ocellatus ,(Gallotia_atlantica ,Cryptolacerta_hassiaca ))),(Eolacerta_robusta ,Stefanikia_siderea )),((Colobosaura_modesta ,Pholidobolus_montium ),((Callopistes_maculatus ,Tupinambis_teguixin ),(Aspidoscelis_tigris ,Teius_teyou ))))),((Becklesius_cataphractus ,Eoscincus_ornatus ),(Parmeosaurus_scutatus ,(((Tepexisaurus_tepexii ,((Cricosaura_typica ,Xantusia_vigilis ),(Lepidophyma_flavimaculatum ,Palaeoxantusia_Wyoming ))),((Platysaurus_imperator ,Cordylus_mossambicus ),(Zonosaurus_ornatus ,Cordylosaurus_subtesselatus ))),((Eoxanta_lacertifrons ,(Globaura_venusta ,Hymenosaurus_clarki )),(Eumeces_fasciatus ,(Scincus_scincus ,((Brachymeles_gracilis ,Amphiglossus_splendidus ),(Trachylepis_quinquetaeniata ,(Eugongylus_rufescens ,(Sphenomorphus_solomonis ,Tiliqua_scincoides ))))))))))),((Teratoscincus_przewalskii ,((Gekko_gecko ,(Rhacodactylus_auriculatus ,(Strophurus__ciliaris ,Saltuarius_cornutus ))),(Eublepharis_macularius ,(Aeluroscalobates_felinus ,Coleonyx_variegatus )))),(Gonatodes_albogularis ,Phelsuma_lineata )))));
tree tnt_26 = [&U] 
(Sphenodon_punctatus ,(Huehuecuetzpalli_mixteca ,((((((((Ctenomastax_parva ,(Priscagama_gobiensis ,((Leiolepis_belliana ,Uromastyx_aegyptius ),((Brookesia_brygooi ,Chamaeleo_laevigatus ),(Agama_agama ,Calotes_emma ))))),((Temujinia_ellisoni ,Saichangurvel_davidsoni ),((Polychrus_marmoratus ,Anolis_carolinensis ),(Sceloporus_variabilis ,(Dipsosaurus_dorsalis ,Liolaemus_bellii ))))),(Tchingisaurus_multivagus ,(Gobinatus_arenosus ,(Adamisaurus_magnidentatus ,(Macrocephalosaurus ,Polyglyphanodon_sternbergi ))))),((Shinisaurus_crocodilurus ,(Xenosaurus_platyceps ,Xenosaurus_grandis )),((Pseudopus_apodus ,((Peltosaurus_granulosus ,Helodermoides_tuberculatus ),(Celestus_enneagrammus ,Elgaria_multicarinata ))),(Gobiderma_pulchrum ,(Estesia_mongoliensis ,((Heloderma_horridum ,Heloderma_suspectum ),(Lanthanotus_borneensis ,(Saniwa ,(Varanus_acanthurus ,(Varanus_salvator ,Varanus_exanthematicus )))))))))),(((Adriosaurus_suessi ,Pontosaurus ),(Aigialosaurus_dalmaticus ,((Clidastes ,Plotosaurus ),(Platecarpus ,Tylosaurus )))),((Najash_rionegrina ,Dinilysia_patagonica ),(((Leptotyphlops_dulcis ,Typhlops_jamaicensis ),(Liotyphlops_albirostris ,Typhlophis_squamosus )),(Anomochilus_leonardi ,(Uropeltis_melanogaster ,(Anilius_scytale ,(Cylindrophis_ruffus ,((Xenopeltis_unicolor ,Loxocemus_bicolor ),(((Eupodophis_descouensis ,(Haasiophis_terrasanctus ,Pachyrhachis_problematicus )),(Python_molurus ,((Eryx_colubrinus ,(Calabaria_reinhardtii ,(Lichanura_trivirgata ,(Exiliboa_placata ,Ungaliophis_continentalis )))),(Epicrates_striatus ,Boa_constrictor )))),((Trachyboa_boulengeri ,Tropidophis_haetianus ),(Lampropeltis_getula ,Coluber_constrictor )))))))))))),(((Lacerta_viridis ,(Takydromus_ocellatus ,(Gallotia_atlantica ,Cryptolacerta_hassiaca ))),(Eolacerta_robusta ,Stefanikia_siderea )),((Colobosaura_modesta ,Pholidobolus_montium ),((Callopistes_maculatus ,Tupinambis_teguixin ),(Aspidoscelis_tigris ,Teius_teyou ))))),((Becklesius_cataphractus ,Eoscincus_ornatus ),(Parmeosaurus_scutatus ,(((Tepexisaurus_tepexii ,((Cricosaura_typica ,Xantusia_vigilis ),(Lepidophyma_flavimaculatum ,Palaeoxantusia_Wyoming ))),((Platysaurus_imperator ,Cordylus_mossambicus ),(Zonosaurus_ornatus ,Cordylosaurus_subtesselatus ))),((Globaura_venusta ,(Hymenosaurus_clarki ,Eoxanta_lacertifrons )),(Eumeces_fasciatus ,(Scincus_scincus ,((Brachymeles_gracilis ,Amphiglossus_splendidus ),(Trachylepis_quinquetaeniata ,(Eugongylus_rufescens ,(Sphenomorphus_solomonis ,Tiliqua_scincoides ))))))))))),((Teratoscincus_przewalskii ,((Gekko_gecko ,(Rhacodactylus_auriculatus ,(Strophurus__ciliaris ,Saltuarius_cornutus ))),(Eublepharis_macularius ,(Aeluroscalobates_felinus ,Coleonyx_variegatus )))),(Gonatodes_albogularis ,Phelsuma_lineata )))));
tree tnt_27 = [&U] 
(Sphenodon_punctatus ,(Huehuecuetzpalli_mixteca ,((((((((Ctenomastax_parva ,((Priscagama_gobiensis ,((Leiolepis_belliana ,Uromastyx_aegyptius ),((Brookesia_brygooi ,Chamaeleo_laevigatus ),(Agama_agama ,Calotes_emma )))),(Dipsosaurus_dorsalis ,(Liolaemus_bellii ,(Sceloporus_variabilis ,(Polychrus_marmoratus ,Anolis_carolinensis )))))),(Temujinia_ellisoni ,Saichangurvel_davidsoni )),(Tchingisaurus_multivagus ,(Gobinatus_arenosus ,(Adamisaurus_magnidentatus ,(Macrocephalosaurus ,Polyglyphanodon_sternbergi ))))),((Shinisaurus_crocodilurus ,(Xenosaurus_platyceps ,Xenosaurus_grandis )),((Pseudopus_apodus ,((Peltosaurus_granulosus ,Helodermoides_tuberculatus ),(Celestus_enneagrammus ,Elgaria_multicarinata ))),(Gobiderma_pulchrum ,(Estesia_mongoliensis ,((Heloderma_horridum ,Heloderma_suspectum ),(Lanthanotus_borneensis ,(Saniwa ,(Varanus_acanthurus ,(Varanus_salvator ,Varanus_exanthematicus )))))))))),(((Adriosaurus_suessi ,Pontosaurus ),(Aigialosaurus_dalmaticus ,(Tylosaurus ,(Platecarpus ,(Clidastes ,Plotosaurus ))))),(Najash_rionegrina ,(Dinilysia_patagonica ,(((Leptotyphlops_dulcis ,Typhlops_jamaicensis ),(Liotyphlops_albirostris ,Typhlophis_squamosus )),(Uropeltis_melanogaster ,(Anomochilus_leonardi ,(Anilius_scytale ,(Cylindrophis_ruffus ,((Xenopeltis_unicolor ,Loxocemus_bicolor ),(((Haasiophis_terrasanctus ,(Eupodophis_descouensis ,Pachyrhachis_problematicus )),(Python_molurus ,((Eryx_colubrinus ,(Calabaria_reinhardtii ,(Lichanura_trivirgata ,(Exiliboa_placata ,Ungaliophis_continentalis )))),(Epicrates_striatus ,Boa_constrictor )))),((Trachyboa_boulengeri ,Tropidophis_haetianus ),(Lampropeltis_getula ,Coluber_constrictor ))))))))))))),(((Lacerta_viridis ,(Takydromus_ocellatus ,(Gallotia_atlantica ,Cryptolacerta_hassiaca ))),(Eolacerta_robusta ,Stefanikia_siderea )),((Colobosaura_modesta ,Pholidobolus_montium ),((Callopistes_maculatus ,Tupinambis_teguixin ),(Aspidoscelis_tigris ,Teius_teyou ))))),((Parmeosaurus_scutatus ,(Becklesius_cataphractus ,Eoscincus_ornatus )),(((Tepexisaurus_tepexii ,((Cricosaura_typica ,Xantusia_vigilis ),(Lepidophyma_flavimaculatum ,Palaeoxantusia_Wyoming ))),((Platysaurus_imperator ,Cordylus_mossambicus ),(Zonosaurus_ornatus ,Cordylosaurus_subtesselatus ))),((Eoxanta_lacertifrons ,(Globaura_venusta ,Hymenosaurus_clarki )),(Eumeces_fasciatus ,(Scincus_scincus ,((Brachymeles_gracilis ,Amphiglossus_splendidus ),(Trachylepis_quinquetaeniata ,(Eugongylus_rufescens ,(Sphenomorphus_solomonis ,Tiliqua_scincoides )))))))))),((Teratoscincus_przewalskii ,((Gekko_gecko ,(Strophurus__ciliaris ,(Rhacodactylus_auriculatus ,Saltuarius_cornutus ))),(Eublepharis_macularius ,(Aeluroscalobates_felinus ,Coleonyx_variegatus )))),(Gonatodes_albogularis ,Phelsuma_lineata )))));
tree tnt_28 = [&U] 
(Sphenodon_punctatus ,(Huehuecuetzpalli_mixteca ,((((((((Ctenomastax_parva ,(Priscagama_gobiensis ,((Leiolepis_belliana ,Uromastyx_aegyptius ),((Brookesia_brygooi ,Chamaeleo_laevigatus ),(Agama_agama ,Calotes_emma ))))),((Temujinia_ellisoni ,Saichangurvel_davidsoni ),((Polychrus_marmoratus ,Anolis_carolinensis ),(Sceloporus_variabilis ,(Dipsosaurus_dorsalis ,Liolaemus_bellii ))))),(Tchingisaurus_multivagus ,(Gobinatus_arenosus ,(Adamisaurus_magnidentatus ,(Macrocephalosaurus ,Polyglyphanodon_sternbergi ))))),((Shinisaurus_crocodilurus ,(Xenosaurus_platyceps ,Xenosaurus_grandis )),((Pseudopus_apodus ,((Peltosaurus_granulosus ,Helodermoides_tuberculatus ),(Celestus_enneagrammus ,Elgaria_multicarinata ))),(Gobiderma_pulchrum ,(Estesia_mongoliensis ,((Heloderma_horridum ,Heloderma_suspectum ),(Lanthanotus_borneensis ,(Saniwa ,(Varanus_acanthurus ,(Varanus_salvator ,Varanus_exanthematicus )))))))))),(((Adriosaurus_suessi ,Pontosaurus ),(Aigialosaurus_dalmaticus ,((Clidastes ,Plotosaurus ),(Platecarpus ,Tylosaurus )))),(Najash_rionegrina ,(Dinilysia_patagonica ,((Leptotyphlops_dulcis ,(Typhlops_jamaicensis ,(Liotyphlops_albirostris ,Typhlophis_squamosus ))),(Uropeltis_melanogaster ,(Anomochilus_leonardi ,(Anilius_scytale ,(Cylindrophis_ruffus ,((Xenopeltis_unicolor ,Loxocemus_bicolor ),(((Haasiophis_terrasanctus ,(Eupodophis_descouensis ,Pachyrhachis_problematicus )),(Python_molurus ,((Eryx_colubrinus ,(Calabaria_reinhardtii ,(Lichanura_trivirgata ,(Exiliboa_placata ,Ungaliophis_continentalis )))),(Epicrates_striatus ,Boa_constrictor )))),((Trachyboa_boulengeri ,Tropidophis_haetianus ),(Lampropeltis_getula ,Coluber_constrictor ))))))))))))),(((Lacerta_viridis ,(Takydromus_ocellatus ,(Gallotia_atlantica ,Cryptolacerta_hassiaca ))),(Eolacerta_robusta ,Stefanikia_siderea )),((Colobosaura_modesta ,Pholidobolus_montium ),((Callopistes_maculatus ,Tupinambis_teguixin ),(Aspidoscelis_tigris ,Teius_teyou ))))),((Becklesius_cataphractus ,Eoscincus_ornatus ),((Parmeosaurus_scutatus ,((Globaura_venusta ,(Hymenosaurus_clarki ,Eoxanta_lacertifrons )),(Eumeces_fasciatus ,(Scincus_scincus ,((Brachymeles_gracilis ,Amphiglossus_splendidus ),(Trachylepis_quinquetaeniata ,(Eugongylus_rufescens ,(Sphenomorphus_solomonis ,Tiliqua_scincoides )))))))),((Tepexisaurus_tepexii ,((Cricosaura_typica ,Xantusia_vigilis ),(Lepidophyma_flavimaculatum ,Palaeoxantusia_Wyoming ))),((Platysaurus_imperator ,Cordylus_mossambicus ),(Zonosaurus_ornatus ,Cordylosaurus_subtesselatus )))))),((Teratoscincus_przewalskii ,((Gekko_gecko ,(Strophurus__ciliaris ,(Rhacodactylus_auriculatus ,Saltuarius_cornutus ))),(Eublepharis_macularius ,(Aeluroscalobates_felinus ,Coleonyx_variegatus )))),(Gonatodes_albogularis ,Phelsuma_lineata )))));
tree tnt_29 = [&U] 
(Sphenodon_punctatus ,(Huehuecuetzpalli_mixteca ,((((((((Ctenomastax_parva ,((Priscagama_gobiensis ,((Leiolepis_belliana ,Uromastyx_aegyptius ),((Brookesia_brygooi ,Chamaeleo_laevigatus ),(Agama_agama ,Calotes_emma )))),(Dipsosaurus_dorsalis ,(Liolaemus_bellii ,(Sceloporus_variabilis ,(Polychrus_marmoratus ,Anolis_carolinensis )))))),(Temujinia_ellisoni ,Saichangurvel_davidsoni )),(Tchingisaurus_multivagus ,(Gobinatus_arenosus ,(Adamisaurus_magnidentatus ,(Macrocephalosaurus ,Polyglyphanodon_sternbergi ))))),((Shinisaurus_crocodilurus ,(Xenosaurus_platyceps ,Xenosaurus_grandis )),((Pseudopus_apodus ,((Peltosaurus_granulosus ,Helodermoides_tuberculatus ),(Celestus_enneagrammus ,Elgaria_multicarinata ))),(Gobiderma_pulchrum ,(Estesia_mongoliensis ,((Heloderma_horridum ,Heloderma_suspectum ),(Lanthanotus_borneensis ,(Saniwa ,(Varanus_acanthurus ,(Varanus_salvator ,Varanus_exanthematicus )))))))))),(((Adriosaurus_suessi ,Pontosaurus ),(Aigialosaurus_dalmaticus ,(Tylosaurus ,(Platecarpus ,(Clidastes ,Plotosaurus ))))),((Najash_rionegrina ,Dinilysia_patagonica ),(((Leptotyphlops_dulcis ,Typhlops_jamaicensis ),(Liotyphlops_albirostris ,Typhlophis_squamosus )),(Anomochilus_leonardi ,(Uropeltis_melanogaster ,(Anilius_scytale ,(Cylindrophis_ruffus ,(Xenopeltis_unicolor ,(Loxocemus_bicolor ,(((Haasiophis_terrasanctus ,(Eupodophis_descouensis ,Pachyrhachis_problematicus )),(Python_molurus ,((Eryx_colubrinus ,(Calabaria_reinhardtii ,(Lichanura_trivirgata ,(Exiliboa_placata ,Ungaliophis_continentalis )))),(Epicrates_striatus ,Boa_constrictor )))),((Trachyboa_boulengeri ,Tropidophis_haetianus ),(Lampropeltis_getula ,Coluber_constrictor ))))))))))))),(((Lacerta_viridis ,(Takydromus_ocellatus ,(Gallotia_atlantica ,Cryptolacerta_hassiaca ))),(Eolacerta_robusta ,Stefanikia_siderea )),((Colobosaura_modesta ,Pholidobolus_montium ),((Callopistes_maculatus ,Tupinambis_teguixin ),(Aspidoscelis_tigris ,Teius_teyou ))))),((Parmeosaurus_scutatus ,(Becklesius_cataphractus ,Eoscincus_ornatus )),(((Tepexisaurus_tepexii ,((Cricosaura_typica ,Xantusia_vigilis ),(Lepidophyma_flavimaculatum ,Palaeoxantusia_Wyoming ))),((Platysaurus_imperator ,Cordylus_mossambicus ),(Zonosaurus_ornatus ,Cordylosaurus_subtesselatus ))),((Globaura_venusta ,(Hymenosaurus_clarki ,Eoxanta_lacertifrons )),(Eumeces_fasciatus ,(Scincus_scincus ,((Brachymeles_gracilis ,Amphiglossus_splendidus ),(Trachylepis_quinquetaeniata ,(Eugongylus_rufescens ,(Sphenomorphus_solomonis ,Tiliqua_scincoides )))))))))),((Teratoscincus_przewalskii ,((Gekko_gecko ,(Strophurus__ciliaris ,(Rhacodactylus_auriculatus ,Saltuarius_cornutus ))),(Eublepharis_macularius ,(Aeluroscalobates_felinus ,Coleonyx_variegatus )))),(Gonatodes_albogularis ,Phelsuma_lineata )))));
tree tnt_30 = [&U] 
(Sphenodon_punctatus ,(Huehuecuetzpalli_mixteca ,((((((((Ctenomastax_parva ,(Priscagama_gobiensis ,((Leiolepis_belliana ,Uromastyx_aegyptius ),((Brookesia_brygooi ,Chamaeleo_laevigatus ),(Agama_agama ,Calotes_emma ))))),((Temujinia_ellisoni ,Saichangurvel_davidsoni ),((Polychrus_marmoratus ,Anolis_carolinensis ),(Sceloporus_variabilis ,(Dipsosaurus_dorsalis ,Liolaemus_bellii ))))),(Tchingisaurus_multivagus ,(Gobinatus_arenosus ,(Adamisaurus_magnidentatus ,(Macrocephalosaurus ,Polyglyphanodon_sternbergi ))))),((Shinisaurus_crocodilurus ,(Xenosaurus_platyceps ,Xenosaurus_grandis )),((Pseudopus_apodus ,((Peltosaurus_granulosus ,Helodermoides_tuberculatus ),(Celestus_enneagrammus ,Elgaria_multicarinata ))),(Gobiderma_pulchrum ,(Estesia_mongoliensis ,((Heloderma_horridum ,Heloderma_suspectum ),(Lanthanotus_borneensis ,(Saniwa ,(Varanus_acanthurus ,(Varanus_salvator ,Varanus_exanthematicus )))))))))),(((Adriosaurus_suessi ,Pontosaurus ),(Aigialosaurus_dalmaticus ,((Clidastes ,Plotosaurus ),(Platecarpus ,Tylosaurus )))),(Najash_rionegrina ,(Dinilysia_patagonica ,((Leptotyphlops_dulcis ,(Typhlops_jamaicensis ,(Liotyphlops_albirostris ,Typhlophis_squamosus ))),(Uropeltis_melanogaster ,(Anomochilus_leonardi ,(Anilius_scytale ,(Cylindrophis_ruffus ,(((Xenopeltis_unicolor ,Loxocemus_bicolor ),(Python_molurus ,((Eryx_colubrinus ,(Calabaria_reinhardtii ,(Lichanura_trivirgata ,((Exiliboa_placata ,Ungaliophis_continentalis ),((Trachyboa_boulengeri ,Tropidophis_haetianus ),(Lampropeltis_getula ,Coluber_constrictor )))))),(Epicrates_striatus ,Boa_constrictor )))),(Haasiophis_terrasanctus ,(Eupodophis_descouensis ,Pachyrhachis_problematicus )))))))))))),(((Lacerta_viridis ,(Takydromus_ocellatus ,(Gallotia_atlantica ,Cryptolacerta_hassiaca ))),(Eolacerta_robusta ,Stefanikia_siderea )),((Colobosaura_modesta ,Pholidobolus_montium ),((Callopistes_maculatus ,Tupinambis_teguixin ),(Aspidoscelis_tigris ,Teius_teyou ))))),((Parmeosaurus_scutatus ,(Becklesius_cataphractus ,Eoscincus_ornatus )),(((Tepexisaurus_tepexii ,((Cricosaura_typica ,Xantusia_vigilis ),(Lepidophyma_flavimaculatum ,Palaeoxantusia_Wyoming ))),((Platysaurus_imperator ,Cordylus_mossambicus ),(Zonosaurus_ornatus ,Cordylosaurus_subtesselatus ))),((Eoxanta_lacertifrons ,(Globaura_venusta ,Hymenosaurus_clarki )),(Eumeces_fasciatus ,(Scincus_scincus ,((Brachymeles_gracilis ,Amphiglossus_splendidus ),(Trachylepis_quinquetaeniata ,(Eugongylus_rufescens ,(Sphenomorphus_solomonis ,Tiliqua_scincoides )))))))))),((Teratoscincus_przewalskii ,((Gekko_gecko ,(Rhacodactylus_auriculatus ,(Strophurus__ciliaris ,Saltuarius_cornutus ))),(Eublepharis_macularius ,(Aeluroscalobates_felinus ,Coleonyx_variegatus )))),(Gonatodes_albogularis ,Phelsuma_lineata )))));
tree tnt_31 = [&U] 
(Sphenodon_punctatus ,(Huehuecuetzpalli_mixteca ,((((((((Ctenomastax_parva ,(Priscagama_gobiensis ,((Leiolepis_belliana ,Uromastyx_aegyptius ),((Brookesia_brygooi ,Chamaeleo_laevigatus ),(Agama_agama ,Calotes_emma ))))),((Temujinia_ellisoni ,Saichangurvel_davidsoni ),((Polychrus_marmoratus ,Anolis_carolinensis ),(Sceloporus_variabilis ,(Dipsosaurus_dorsalis ,Liolaemus_bellii ))))),(Tchingisaurus_multivagus ,(Gobinatus_arenosus ,(Adamisaurus_magnidentatus ,(Macrocephalosaurus ,Polyglyphanodon_sternbergi ))))),((Shinisaurus_crocodilurus ,(Xenosaurus_platyceps ,Xenosaurus_grandis )),((Pseudopus_apodus ,((Peltosaurus_granulosus ,Helodermoides_tuberculatus ),(Celestus_enneagrammus ,Elgaria_multicarinata ))),(Gobiderma_pulchrum ,(Estesia_mongoliensis ,((Heloderma_horridum ,Heloderma_suspectum ),(Lanthanotus_borneensis ,(Saniwa ,(Varanus_acanthurus ,(Varanus_salvator ,Varanus_exanthematicus )))))))))),(((Adriosaurus_suessi ,Pontosaurus ),(Aigialosaurus_dalmaticus ,(Tylosaurus ,(Platecarpus ,(Clidastes ,Plotosaurus ))))),(Najash_rionegrina ,(Dinilysia_patagonica ,(((Leptotyphlops_dulcis ,Typhlops_jamaicensis ),(Liotyphlops_albirostris ,Typhlophis_squamosus )),(Anomochilus_leonardi ,(Uropeltis_melanogaster ,(Anilius_scytale ,(Cylindrophis_ruffus ,(((Xenopeltis_unicolor ,Loxocemus_bicolor ),(((Calabaria_reinhardtii ,(Eryx_colubrinus ,(Lichanura_trivirgata ,(Exiliboa_placata ,Ungaliophis_continentalis )))),(Epicrates_striatus ,Boa_constrictor )),(Python_molurus ,((Trachyboa_boulengeri ,Tropidophis_haetianus ),(Lampropeltis_getula ,Coluber_constrictor ))))),(Haasiophis_terrasanctus ,(Eupodophis_descouensis ,Pachyrhachis_problematicus )))))))))))),(((Lacerta_viridis ,(Takydromus_ocellatus ,(Gallotia_atlantica ,Cryptolacerta_hassiaca ))),(Eolacerta_robusta ,Stefanikia_siderea )),((Colobosaura_modesta ,Pholidobolus_montium ),((Callopistes_maculatus ,Tupinambis_teguixin ),(Aspidoscelis_tigris ,Teius_teyou ))))),((Parmeosaurus_scutatus ,(Becklesius_cataphractus ,Eoscincus_ornatus )),(((Tepexisaurus_tepexii ,((Cricosaura_typica ,Xantusia_vigilis ),(Lepidophyma_flavimaculatum ,Palaeoxantusia_Wyoming ))),((Platysaurus_imperator ,Cordylus_mossambicus ),(Zonosaurus_ornatus ,Cordylosaurus_subtesselatus ))),((Globaura_venusta ,(Hymenosaurus_clarki ,Eoxanta_lacertifrons )),(Eumeces_fasciatus ,(Scincus_scincus ,((Brachymeles_gracilis ,Amphiglossus_splendidus ),(Trachylepis_quinquetaeniata ,(Eugongylus_rufescens ,(Sphenomorphus_solomonis ,Tiliqua_scincoides )))))))))),((Teratoscincus_przewalskii ,((Gekko_gecko ,(Rhacodactylus_auriculatus ,(Strophurus__ciliaris ,Saltuarius_cornutus ))),(Eublepharis_macularius ,(Aeluroscalobates_felinus ,Coleonyx_variegatus )))),(Gonatodes_albogularis ,Phelsuma_lineata )))));
tree tnt_32 = [&U] 
(Sphenodon_punctatus ,(Huehuecuetzpalli_mixteca ,((((((((Ctenomastax_parva ,(Priscagama_gobiensis ,((Leiolepis_belliana ,Uromastyx_aegyptius ),((Brookesia_brygooi ,Chamaeleo_laevigatus ),(Agama_agama ,Calotes_emma ))))),((Temujinia_ellisoni ,Saichangurvel_davidsoni ),((Polychrus_marmoratus ,Anolis_carolinensis ),(Sceloporus_variabilis ,(Dipsosaurus_dorsalis ,Liolaemus_bellii ))))),(Tchingisaurus_multivagus ,(Gobinatus_arenosus ,(Adamisaurus_magnidentatus ,(Macrocephalosaurus ,Polyglyphanodon_sternbergi ))))),((Shinisaurus_crocodilurus ,(Xenosaurus_platyceps ,Xenosaurus_grandis )),((Pseudopus_apodus ,((Peltosaurus_granulosus ,Helodermoides_tuberculatus ),(Celestus_enneagrammus ,Elgaria_multicarinata ))),(Gobiderma_pulchrum ,(Estesia_mongoliensis ,((Heloderma_horridum ,Heloderma_suspectum ),(Lanthanotus_borneensis ,(Saniwa ,(Varanus_acanthurus ,(Varanus_salvator ,Varanus_exanthematicus )))))))))),(((Adriosaurus_suessi ,Pontosaurus ),(Aigialosaurus_dalmaticus ,(Platecarpus ,(Tylosaurus ,(Clidastes ,Plotosaurus ))))),((Najash_rionegrina ,Dinilysia_patagonica ),(((Leptotyphlops_dulcis ,Typhlops_jamaicensis ),(Liotyphlops_albirostris ,Typhlophis_squamosus )),(Anomochilus_leonardi ,(Uropeltis_melanogaster ,(Anilius_scytale ,(Cylindrophis_ruffus ,((Xenopeltis_unicolor ,Loxocemus_bicolor ),((Eupodophis_descouensis ,(Haasiophis_terrasanctus ,Pachyrhachis_problematicus )),(((Calabaria_reinhardtii ,(Eryx_colubrinus ,(Lichanura_trivirgata ,(Exiliboa_placata ,Ungaliophis_continentalis )))),(Epicrates_striatus ,Boa_constrictor )),(Python_molurus ,((Trachyboa_boulengeri ,Tropidophis_haetianus ),(Lampropeltis_getula ,Coluber_constrictor )))))))))))))),(((Lacerta_viridis ,(Takydromus_ocellatus ,(Gallotia_atlantica ,Cryptolacerta_hassiaca ))),(Eolacerta_robusta ,Stefanikia_siderea )),((Colobosaura_modesta ,Pholidobolus_montium ),((Callopistes_maculatus ,Tupinambis_teguixin ),(Aspidoscelis_tigris ,Teius_teyou ))))),((Becklesius_cataphractus ,Eoscincus_ornatus ),(Parmeosaurus_scutatus ,((((Tepexisaurus_tepexii ,((Cricosaura_typica ,Xantusia_vigilis ),(Lepidophyma_flavimaculatum ,Palaeoxantusia_Wyoming ))),(Platysaurus_imperator ,Cordylus_mossambicus )),(Zonosaurus_ornatus ,Cordylosaurus_subtesselatus )),((Eoxanta_lacertifrons ,(Globaura_venusta ,Hymenosaurus_clarki )),(Eumeces_fasciatus ,(Scincus_scincus ,((Brachymeles_gracilis ,Amphiglossus_splendidus ),(Trachylepis_quinquetaeniata ,(Eugongylus_rufescens ,(Sphenomorphus_solomonis ,Tiliqua_scincoides ))))))))))),((Teratoscincus_przewalskii ,((Gekko_gecko ,(Strophurus__ciliaris ,(Rhacodactylus_auriculatus ,Saltuarius_cornutus ))),(Eublepharis_macularius ,(Aeluroscalobates_felinus ,Coleonyx_variegatus )))),(Gonatodes_albogularis ,Phelsuma_lineata )))));
tree tnt_33 = [&U] 
(Sphenodon_punctatus ,(Huehuecuetzpalli_mixteca ,((((((((Ctenomastax_parva ,((Priscagama_gobiensis ,((Leiolepis_belliana ,Uromastyx_aegyptius ),((Brookesia_brygooi ,Chamaeleo_laevigatus ),(Agama_agama ,Calotes_emma )))),(Dipsosaurus_dorsalis ,(Liolaemus_bellii ,(Sceloporus_variabilis ,(Polychrus_marmoratus ,Anolis_carolinensis )))))),(Temujinia_ellisoni ,Saichangurvel_davidsoni )),(Tchingisaurus_multivagus ,(Gobinatus_arenosus ,(Adamisaurus_magnidentatus ,(Macrocephalosaurus ,Polyglyphanodon_sternbergi ))))),((Shinisaurus_crocodilurus ,(Xenosaurus_platyceps ,Xenosaurus_grandis )),((Pseudopus_apodus ,((Peltosaurus_granulosus ,Helodermoides_tuberculatus ),(Celestus_enneagrammus ,Elgaria_multicarinata ))),(Gobiderma_pulchrum ,(Estesia_mongoliensis ,((Heloderma_horridum ,Heloderma_suspectum ),(Lanthanotus_borneensis ,(Saniwa ,(Varanus_acanthurus ,(Varanus_salvator ,Varanus_exanthematicus )))))))))),(((Adriosaurus_suessi ,Pontosaurus ),(Aigialosaurus_dalmaticus ,(Tylosaurus ,(Platecarpus ,(Clidastes ,Plotosaurus ))))),((Najash_rionegrina ,Dinilysia_patagonica ),(((Leptotyphlops_dulcis ,Typhlops_jamaicensis ),(Liotyphlops_albirostris ,Typhlophis_squamosus )),(Anomochilus_leonardi ,(Uropeltis_melanogaster ,(Anilius_scytale ,(Cylindrophis_ruffus ,((Xenopeltis_unicolor ,(Loxocemus_bicolor ,(Python_molurus ,(((Calabaria_reinhardtii ,(Eryx_colubrinus ,(Lichanura_trivirgata ,(Exiliboa_placata ,Ungaliophis_continentalis )))),(Epicrates_striatus ,Boa_constrictor )),((Trachyboa_boulengeri ,Tropidophis_haetianus ),(Lampropeltis_getula ,Coluber_constrictor )))))),(Eupodophis_descouensis ,(Haasiophis_terrasanctus ,Pachyrhachis_problematicus ))))))))))),(((Lacerta_viridis ,(Takydromus_ocellatus ,(Gallotia_atlantica ,Cryptolacerta_hassiaca ))),(Eolacerta_robusta ,Stefanikia_siderea )),((Colobosaura_modesta ,Pholidobolus_montium ),((Callopistes_maculatus ,Tupinambis_teguixin ),(Aspidoscelis_tigris ,Teius_teyou ))))),((Becklesius_cataphractus ,Eoscincus_ornatus ),((Parmeosaurus_scutatus ,((Globaura_venusta ,(Hymenosaurus_clarki ,Eoxanta_lacertifrons )),(Eumeces_fasciatus ,(Scincus_scincus ,((Brachymeles_gracilis ,Amphiglossus_splendidus ),(Trachylepis_quinquetaeniata ,(Eugongylus_rufescens ,(Sphenomorphus_solomonis ,Tiliqua_scincoides )))))))),((Tepexisaurus_tepexii ,((Cricosaura_typica ,Xantusia_vigilis ),(Lepidophyma_flavimaculatum ,Palaeoxantusia_Wyoming ))),((Platysaurus_imperator ,Cordylus_mossambicus ),(Zonosaurus_ornatus ,Cordylosaurus_subtesselatus )))))),((Teratoscincus_przewalskii ,((Gekko_gecko ,(Strophurus__ciliaris ,(Rhacodactylus_auriculatus ,Saltuarius_cornutus ))),(Eublepharis_macularius ,(Aeluroscalobates_felinus ,Coleonyx_variegatus )))),(Gonatodes_albogularis ,Phelsuma_lineata )))));
tree tnt_34 = [&U] 
(Sphenodon_punctatus ,(Huehuecuetzpalli_mixteca ,((((((((Ctenomastax_parva ,((Priscagama_gobiensis ,((Leiolepis_belliana ,Uromastyx_aegyptius ),((Brookesia_brygooi ,Chamaeleo_laevigatus ),(Agama_agama ,Calotes_emma )))),(Dipsosaurus_dorsalis ,(Liolaemus_bellii ,(Sceloporus_variabilis ,(Polychrus_marmoratus ,Anolis_carolinensis )))))),(Temujinia_ellisoni ,Saichangurvel_davidsoni )),(Tchingisaurus_multivagus ,(Gobinatus_arenosus ,(Adamisaurus_magnidentatus ,(Macrocephalosaurus ,Polyglyphanodon_sternbergi ))))),((Shinisaurus_crocodilurus ,(Xenosaurus_platyceps ,Xenosaurus_grandis )),((Pseudopus_apodus ,((Peltosaurus_granulosus ,Helodermoides_tuberculatus ),(Celestus_enneagrammus ,Elgaria_multicarinata ))),(Gobiderma_pulchrum ,(Estesia_mongoliensis ,((Heloderma_horridum ,Heloderma_suspectum ),(Lanthanotus_borneensis ,(Saniwa ,(Varanus_acanthurus ,(Varanus_salvator ,Varanus_exanthematicus )))))))))),(((Adriosaurus_suessi ,Pontosaurus ),(Aigialosaurus_dalmaticus ,((Clidastes ,Plotosaurus ),(Platecarpus ,Tylosaurus )))),(Najash_rionegrina ,(Dinilysia_patagonica ,(((Leptotyphlops_dulcis ,Typhlops_jamaicensis ),(Liotyphlops_albirostris ,Typhlophis_squamosus )),(Anomochilus_leonardi ,(Uropeltis_melanogaster ,(Anilius_scytale ,(Cylindrophis_ruffus ,((Xenopeltis_unicolor ,(Loxocemus_bicolor ,(Python_molurus ,((Eryx_colubrinus ,(Calabaria_reinhardtii ,(Lichanura_trivirgata ,((Exiliboa_placata ,Ungaliophis_continentalis ),((Trachyboa_boulengeri ,Tropidophis_haetianus ),(Lampropeltis_getula ,Coluber_constrictor )))))),(Epicrates_striatus ,Boa_constrictor ))))),(Eupodophis_descouensis ,(Haasiophis_terrasanctus ,Pachyrhachis_problematicus )))))))))))),(((Lacerta_viridis ,(Takydromus_ocellatus ,(Gallotia_atlantica ,Cryptolacerta_hassiaca ))),(Eolacerta_robusta ,Stefanikia_siderea )),((Colobosaura_modesta ,Pholidobolus_montium ),((Callopistes_maculatus ,Tupinambis_teguixin ),(Aspidoscelis_tigris ,Teius_teyou ))))),((Parmeosaurus_scutatus ,(Becklesius_cataphractus ,Eoscincus_ornatus )),(((Tepexisaurus_tepexii ,((Cricosaura_typica ,Xantusia_vigilis ),(Lepidophyma_flavimaculatum ,Palaeoxantusia_Wyoming ))),((Platysaurus_imperator ,Cordylus_mossambicus ),(Zonosaurus_ornatus ,Cordylosaurus_subtesselatus ))),((Globaura_venusta ,(Hymenosaurus_clarki ,Eoxanta_lacertifrons )),(Eumeces_fasciatus ,(Scincus_scincus ,((Brachymeles_gracilis ,Amphiglossus_splendidus ),(Trachylepis_quinquetaeniata ,(Eugongylus_rufescens ,(Sphenomorphus_solomonis ,Tiliqua_scincoides )))))))))),((Teratoscincus_przewalskii ,((Gekko_gecko ,(Strophurus__ciliaris ,(Rhacodactylus_auriculatus ,Saltuarius_cornutus ))),(Eublepharis_macularius ,(Aeluroscalobates_felinus ,Coleonyx_variegatus )))),(Gonatodes_albogularis ,Phelsuma_lineata )))));
tree tnt_35 = [&U] 
(Sphenodon_punctatus ,(Huehuecuetzpalli_mixteca ,((((((((Ctenomastax_parva ,(Priscagama_gobiensis ,((Leiolepis_belliana ,Uromastyx_aegyptius ),((Brookesia_brygooi ,Chamaeleo_laevigatus ),(Agama_agama ,Calotes_emma ))))),((Temujinia_ellisoni ,Saichangurvel_davidsoni ),((Polychrus_marmoratus ,Anolis_carolinensis ),(Sceloporus_variabilis ,(Dipsosaurus_dorsalis ,Liolaemus_bellii ))))),(Tchingisaurus_multivagus ,(Gobinatus_arenosus ,(Adamisaurus_magnidentatus ,(Macrocephalosaurus ,Polyglyphanodon_sternbergi ))))),((Shinisaurus_crocodilurus ,(Xenosaurus_platyceps ,Xenosaurus_grandis )),((Pseudopus_apodus ,((Peltosaurus_granulosus ,Helodermoides_tuberculatus ),(Celestus_enneagrammus ,Elgaria_multicarinata ))),(Gobiderma_pulchrum ,(Estesia_mongoliensis ,((Heloderma_horridum ,Heloderma_suspectum ),(Lanthanotus_borneensis ,(Saniwa ,(Varanus_acanthurus ,(Varanus_salvator ,Varanus_exanthematicus )))))))))),(((Adriosaurus_suessi ,Pontosaurus ),(Aigialosaurus_dalmaticus ,(Tylosaurus ,(Platecarpus ,(Clidastes ,Plotosaurus ))))),((Najash_rionegrina ,Dinilysia_patagonica ),(((Leptotyphlops_dulcis ,Typhlops_jamaicensis ),(Liotyphlops_albirostris ,Typhlophis_squamosus )),(Anomochilus_leonardi ,(Uropeltis_melanogaster ,(Anilius_scytale ,(Cylindrophis_ruffus ,(((Python_molurus ,((Xenopeltis_unicolor ,Loxocemus_bicolor ),((Trachyboa_boulengeri ,Tropidophis_haetianus ),(Lampropeltis_getula ,Coluber_constrictor )))),((Calabaria_reinhardtii ,(Eryx_colubrinus ,(Lichanura_trivirgata ,(Exiliboa_placata ,Ungaliophis_continentalis )))),(Epicrates_striatus ,Boa_constrictor ))),(Eupodophis_descouensis ,(Haasiophis_terrasanctus ,Pachyrhachis_problematicus ))))))))))),(((Lacerta_viridis ,(Takydromus_ocellatus ,(Gallotia_atlantica ,Cryptolacerta_hassiaca ))),(Eolacerta_robusta ,Stefanikia_siderea )),((Colobosaura_modesta ,Pholidobolus_montium ),((Callopistes_maculatus ,Tupinambis_teguixin ),(Aspidoscelis_tigris ,Teius_teyou ))))),((Becklesius_cataphractus ,Eoscincus_ornatus ),(Parmeosaurus_scutatus ,((((Tepexisaurus_tepexii ,((Cricosaura_typica ,Xantusia_vigilis ),(Lepidophyma_flavimaculatum ,Palaeoxantusia_Wyoming ))),(Platysaurus_imperator ,Cordylus_mossambicus )),(Zonosaurus_ornatus ,Cordylosaurus_subtesselatus )),((Eoxanta_lacertifrons ,(Globaura_venusta ,Hymenosaurus_clarki )),(Eumeces_fasciatus ,(Scincus_scincus ,((Brachymeles_gracilis ,Amphiglossus_splendidus ),(Trachylepis_quinquetaeniata ,(Eugongylus_rufescens ,(Sphenomorphus_solomonis ,Tiliqua_scincoides ))))))))))),((Teratoscincus_przewalskii ,((Gekko_gecko ,(Rhacodactylus_auriculatus ,(Strophurus__ciliaris ,Saltuarius_cornutus ))),(Eublepharis_macularius ,(Aeluroscalobates_felinus ,Coleonyx_variegatus )))),(Gonatodes_albogularis ,Phelsuma_lineata )))));
tree tnt_36 = [&U] 
(Sphenodon_punctatus ,(Huehuecuetzpalli_mixteca ,((((((((Ctenomastax_parva ,((Priscagama_gobiensis ,((Leiolepis_belliana ,Uromastyx_aegyptius ),((Brookesia_brygooi ,Chamaeleo_laevigatus ),(Agama_agama ,Calotes_emma )))),(Dipsosaurus_dorsalis ,(Liolaemus_bellii ,(Sceloporus_variabilis ,(Polychrus_marmoratus ,Anolis_carolinensis )))))),(Temujinia_ellisoni ,Saichangurvel_davidsoni )),(Tchingisaurus_multivagus ,(Gobinatus_arenosus ,(Adamisaurus_magnidentatus ,(Macrocephalosaurus ,Polyglyphanodon_sternbergi ))))),((Shinisaurus_crocodilurus ,(Xenosaurus_platyceps ,Xenosaurus_grandis )),((Pseudopus_apodus ,((Peltosaurus_granulosus ,Helodermoides_tuberculatus ),(Celestus_enneagrammus ,Elgaria_multicarinata ))),(Gobiderma_pulchrum ,(Estesia_mongoliensis ,((Heloderma_horridum ,Heloderma_suspectum ),(Lanthanotus_borneensis ,(Saniwa ,(Varanus_acanthurus ,(Varanus_salvator ,Varanus_exanthematicus )))))))))),(((Adriosaurus_suessi ,Pontosaurus ),(Aigialosaurus_dalmaticus ,((Clidastes ,Plotosaurus ),(Platecarpus ,Tylosaurus )))),(Najash_rionegrina ,(Dinilysia_patagonica ,(((Leptotyphlops_dulcis ,Typhlops_jamaicensis ),(Liotyphlops_albirostris ,Typhlophis_squamosus )),(Anomochilus_leonardi ,(Uropeltis_melanogaster ,(Anilius_scytale ,(Cylindrophis_ruffus ,(((Python_molurus ,(Xenopeltis_unicolor ,Loxocemus_bicolor )),((Calabaria_reinhardtii ,(Eryx_colubrinus ,(Lichanura_trivirgata ,((Exiliboa_placata ,Ungaliophis_continentalis ),((Trachyboa_boulengeri ,Tropidophis_haetianus ),(Lampropeltis_getula ,Coluber_constrictor )))))),(Epicrates_striatus ,Boa_constrictor ))),(Eupodophis_descouensis ,(Haasiophis_terrasanctus ,Pachyrhachis_problematicus )))))))))))),(((Lacerta_viridis ,(Takydromus_ocellatus ,(Gallotia_atlantica ,Cryptolacerta_hassiaca ))),(Eolacerta_robusta ,Stefanikia_siderea )),((Colobosaura_modesta ,Pholidobolus_montium ),((Callopistes_maculatus ,Tupinambis_teguixin ),(Aspidoscelis_tigris ,Teius_teyou ))))),((Becklesius_cataphractus ,Eoscincus_ornatus ),(Parmeosaurus_scutatus ,(((Tepexisaurus_tepexii ,((Cricosaura_typica ,Xantusia_vigilis ),(Lepidophyma_flavimaculatum ,Palaeoxantusia_Wyoming ))),((Platysaurus_imperator ,Cordylus_mossambicus ),(Zonosaurus_ornatus ,Cordylosaurus_subtesselatus ))),((Globaura_venusta ,(Hymenosaurus_clarki ,Eoxanta_lacertifrons )),(Eumeces_fasciatus ,(Scincus_scincus ,((Brachymeles_gracilis ,Amphiglossus_splendidus ),(Trachylepis_quinquetaeniata ,(Eugongylus_rufescens ,(Sphenomorphus_solomonis ,Tiliqua_scincoides ))))))))))),((Teratoscincus_przewalskii ,((Gekko_gecko ,(Rhacodactylus_auriculatus ,(Strophurus__ciliaris ,Saltuarius_cornutus ))),(Eublepharis_macularius ,(Aeluroscalobates_felinus ,Coleonyx_variegatus )))),(Gonatodes_albogularis ,Phelsuma_lineata )))));
tree tnt_37 = [&U] 
(Sphenodon_punctatus ,(Huehuecuetzpalli_mixteca ,((((((((Ctenomastax_parva ,((Priscagama_gobiensis ,((Leiolepis_belliana ,Uromastyx_aegyptius ),((Brookesia_brygooi ,Chamaeleo_laevigatus ),(Agama_agama ,Calotes_emma )))),(Dipsosaurus_dorsalis ,(Liolaemus_bellii ,(Sceloporus_variabilis ,(Polychrus_marmoratus ,Anolis_carolinensis )))))),(Temujinia_ellisoni ,Saichangurvel_davidsoni )),(Tchingisaurus_multivagus ,(Gobinatus_arenosus ,(Adamisaurus_magnidentatus ,(Macrocephalosaurus ,Polyglyphanodon_sternbergi ))))),((Shinisaurus_crocodilurus ,(Xenosaurus_platyceps ,Xenosaurus_grandis )),((Pseudopus_apodus ,((Peltosaurus_granulosus ,Helodermoides_tuberculatus ),(Celestus_enneagrammus ,Elgaria_multicarinata ))),(Gobiderma_pulchrum ,(Estesia_mongoliensis ,((Heloderma_horridum ,Heloderma_suspectum ),(Lanthanotus_borneensis ,(Saniwa ,(Varanus_acanthurus ,(Varanus_salvator ,Varanus_exanthematicus )))))))))),(((Adriosaurus_suessi ,Pontosaurus ),(Aigialosaurus_dalmaticus ,(Platecarpus ,(Tylosaurus ,(Clidastes ,Plotosaurus ))))),(Najash_rionegrina ,(Dinilysia_patagonica ,(((Leptotyphlops_dulcis ,Typhlops_jamaicensis ),(Liotyphlops_albirostris ,Typhlophis_squamosus )),(Anomochilus_leonardi ,(Uropeltis_melanogaster ,(Anilius_scytale ,(Cylindrophis_ruffus ,(((Python_molurus ,((Xenopeltis_unicolor ,Loxocemus_bicolor ),((Trachyboa_boulengeri ,Tropidophis_haetianus ),(Lampropeltis_getula ,Coluber_constrictor )))),((Calabaria_reinhardtii ,(Eryx_colubrinus ,(Lichanura_trivirgata ,(Exiliboa_placata ,Ungaliophis_continentalis )))),(Epicrates_striatus ,Boa_constrictor ))),(Eupodophis_descouensis ,(Haasiophis_terrasanctus ,Pachyrhachis_problematicus )))))))))))),(((Lacerta_viridis ,(Takydromus_ocellatus ,(Gallotia_atlantica ,Cryptolacerta_hassiaca ))),(Eolacerta_robusta ,Stefanikia_siderea )),((Colobosaura_modesta ,Pholidobolus_montium ),((Callopistes_maculatus ,Tupinambis_teguixin ),(Aspidoscelis_tigris ,Teius_teyou ))))),((Parmeosaurus_scutatus ,(Becklesius_cataphractus ,Eoscincus_ornatus )),(((Tepexisaurus_tepexii ,((Cricosaura_typica ,Xantusia_vigilis ),(Lepidophyma_flavimaculatum ,Palaeoxantusia_Wyoming ))),((Platysaurus_imperator ,Cordylus_mossambicus ),(Zonosaurus_ornatus ,Cordylosaurus_subtesselatus ))),((Globaura_venusta ,(Hymenosaurus_clarki ,Eoxanta_lacertifrons )),(Eumeces_fasciatus ,(Scincus_scincus ,((Brachymeles_gracilis ,Amphiglossus_splendidus ),(Trachylepis_quinquetaeniata ,(Eugongylus_rufescens ,(Sphenomorphus_solomonis ,Tiliqua_scincoides )))))))))),((Teratoscincus_przewalskii ,((Gekko_gecko ,(Strophurus__ciliaris ,(Rhacodactylus_auriculatus ,Saltuarius_cornutus ))),(Eublepharis_macularius ,(Aeluroscalobates_felinus ,Coleonyx_variegatus )))),(Gonatodes_albogularis ,Phelsuma_lineata )))));
tree tnt_38 = [&U] 
(Sphenodon_punctatus ,(Huehuecuetzpalli_mixteca ,((((((((Ctenomastax_parva ,(Priscagama_gobiensis ,((Leiolepis_belliana ,Uromastyx_aegyptius ),((Brookesia_brygooi ,Chamaeleo_laevigatus ),(Agama_agama ,Calotes_emma ))))),((Temujinia_ellisoni ,Saichangurvel_davidsoni ),((Polychrus_marmoratus ,Anolis_carolinensis ),(Sceloporus_variabilis ,(Dipsosaurus_dorsalis ,Liolaemus_bellii ))))),(Tchingisaurus_multivagus ,(Gobinatus_arenosus ,(Adamisaurus_magnidentatus ,(Macrocephalosaurus ,Polyglyphanodon_sternbergi ))))),((Shinisaurus_crocodilurus ,(Xenosaurus_platyceps ,Xenosaurus_grandis )),((Pseudopus_apodus ,((Peltosaurus_granulosus ,Helodermoides_tuberculatus ),(Celestus_enneagrammus ,Elgaria_multicarinata ))),(Gobiderma_pulchrum ,(Estesia_mongoliensis ,((Heloderma_horridum ,Heloderma_suspectum ),(Lanthanotus_borneensis ,(Saniwa ,(Varanus_acanthurus ,(Varanus_salvator ,Varanus_exanthematicus )))))))))),(((Adriosaurus_suessi ,Pontosaurus ),(Aigialosaurus_dalmaticus ,(Tylosaurus ,(Platecarpus ,(Clidastes ,Plotosaurus ))))),(Najash_rionegrina ,(Dinilysia_patagonica ,(((Leptotyphlops_dulcis ,Typhlops_jamaicensis ),(Liotyphlops_albirostris ,Typhlophis_squamosus )),(Anomochilus_leonardi ,(Uropeltis_melanogaster ,(Anilius_scytale ,(Cylindrophis_ruffus ,(((Python_molurus ,(Xenopeltis_unicolor ,Loxocemus_bicolor )),((Calabaria_reinhardtii ,(Eryx_colubrinus ,(Lichanura_trivirgata ,((Exiliboa_placata ,Ungaliophis_continentalis ),((Trachyboa_boulengeri ,Tropidophis_haetianus ),(Lampropeltis_getula ,Coluber_constrictor )))))),(Epicrates_striatus ,Boa_constrictor ))),(Haasiophis_terrasanctus ,(Eupodophis_descouensis ,Pachyrhachis_problematicus )))))))))))),(((Lacerta_viridis ,(Takydromus_ocellatus ,(Gallotia_atlantica ,Cryptolacerta_hassiaca ))),(Eolacerta_robusta ,Stefanikia_siderea )),((Colobosaura_modesta ,Pholidobolus_montium ),((Callopistes_maculatus ,Tupinambis_teguixin ),(Aspidoscelis_tigris ,Teius_teyou ))))),((Parmeosaurus_scutatus ,(Becklesius_cataphractus ,Eoscincus_ornatus )),(((Tepexisaurus_tepexii ,((Cricosaura_typica ,Xantusia_vigilis ),(Lepidophyma_flavimaculatum ,Palaeoxantusia_Wyoming ))),((Platysaurus_imperator ,Cordylus_mossambicus ),(Zonosaurus_ornatus ,Cordylosaurus_subtesselatus ))),((Eoxanta_lacertifrons ,(Globaura_venusta ,Hymenosaurus_clarki )),(Eumeces_fasciatus ,(Scincus_scincus ,((Brachymeles_gracilis ,Amphiglossus_splendidus ),(Trachylepis_quinquetaeniata ,(Eugongylus_rufescens ,(Sphenomorphus_solomonis ,Tiliqua_scincoides )))))))))),((Teratoscincus_przewalskii ,((Gekko_gecko ,(Strophurus__ciliaris ,(Rhacodactylus_auriculatus ,Saltuarius_cornutus ))),(Eublepharis_macularius ,(Aeluroscalobates_felinus ,Coleonyx_variegatus )))),(Gonatodes_albogularis ,Phelsuma_lineata )))));
tree tnt_39 = [&U] 
(Sphenodon_punctatus ,(Huehuecuetzpalli_mixteca ,((((((((Ctenomastax_parva ,((Priscagama_gobiensis ,((Leiolepis_belliana ,Uromastyx_aegyptius ),((Brookesia_brygooi ,Chamaeleo_laevigatus ),(Agama_agama ,Calotes_emma )))),(Dipsosaurus_dorsalis ,(Liolaemus_bellii ,(Sceloporus_variabilis ,(Polychrus_marmoratus ,Anolis_carolinensis )))))),(Temujinia_ellisoni ,Saichangurvel_davidsoni )),(Tchingisaurus_multivagus ,(Gobinatus_arenosus ,(Adamisaurus_magnidentatus ,(Macrocephalosaurus ,Polyglyphanodon_sternbergi ))))),((Shinisaurus_crocodilurus ,(Xenosaurus_platyceps ,Xenosaurus_grandis )),((Pseudopus_apodus ,((Peltosaurus_granulosus ,Helodermoides_tuberculatus ),(Celestus_enneagrammus ,Elgaria_multicarinata ))),(Gobiderma_pulchrum ,(Estesia_mongoliensis ,((Heloderma_horridum ,Heloderma_suspectum ),(Lanthanotus_borneensis ,(Saniwa ,(Varanus_acanthurus ,(Varanus_salvator ,Varanus_exanthematicus )))))))))),(((Adriosaurus_suessi ,Pontosaurus ),(Aigialosaurus_dalmaticus ,((Clidastes ,Plotosaurus ),(Platecarpus ,Tylosaurus )))),(Najash_rionegrina ,(Dinilysia_patagonica ,(((Leptotyphlops_dulcis ,Typhlops_jamaicensis ),(Liotyphlops_albirostris ,Typhlophis_squamosus )),(Anomochilus_leonardi ,(Uropeltis_melanogaster ,(Anilius_scytale ,(Cylindrophis_ruffus ,(((Python_molurus ,((Xenopeltis_unicolor ,Loxocemus_bicolor ),((Trachyboa_boulengeri ,Tropidophis_haetianus ),(Lampropeltis_getula ,Coluber_constrictor )))),((Calabaria_reinhardtii ,(Eryx_colubrinus ,(Lichanura_trivirgata ,(Exiliboa_placata ,Ungaliophis_continentalis )))),(Epicrates_striatus ,Boa_constrictor ))),(Haasiophis_terrasanctus ,(Eupodophis_descouensis ,Pachyrhachis_problematicus )))))))))))),(((Lacerta_viridis ,(Takydromus_ocellatus ,(Gallotia_atlantica ,Cryptolacerta_hassiaca ))),(Eolacerta_robusta ,Stefanikia_siderea )),((Colobosaura_modesta ,Pholidobolus_montium ),((Callopistes_maculatus ,Tupinambis_teguixin ),(Aspidoscelis_tigris ,Teius_teyou ))))),((Becklesius_cataphractus ,Eoscincus_ornatus ),(Parmeosaurus_scutatus ,((((Tepexisaurus_tepexii ,((Cricosaura_typica ,Xantusia_vigilis ),(Lepidophyma_flavimaculatum ,Palaeoxantusia_Wyoming ))),(Platysaurus_imperator ,Cordylus_mossambicus )),(Zonosaurus_ornatus ,Cordylosaurus_subtesselatus )),((Globaura_venusta ,(Hymenosaurus_clarki ,Eoxanta_lacertifrons )),(Eumeces_fasciatus ,(Scincus_scincus ,((Brachymeles_gracilis ,Amphiglossus_splendidus ),(Trachylepis_quinquetaeniata ,(Eugongylus_rufescens ,(Sphenomorphus_solomonis ,Tiliqua_scincoides ))))))))))),((Teratoscincus_przewalskii ,((Gekko_gecko ,(Rhacodactylus_auriculatus ,(Strophurus__ciliaris ,Saltuarius_cornutus ))),(Eublepharis_macularius ,(Aeluroscalobates_felinus ,Coleonyx_variegatus )))),(Gonatodes_albogularis ,Phelsuma_lineata )))));
tree tnt_40 = [&U] 
(Sphenodon_punctatus ,(Huehuecuetzpalli_mixteca ,((((((((Ctenomastax_parva ,(Priscagama_gobiensis ,((Leiolepis_belliana ,Uromastyx_aegyptius ),((Brookesia_brygooi ,Chamaeleo_laevigatus ),(Agama_agama ,Calotes_emma ))))),((Temujinia_ellisoni ,Saichangurvel_davidsoni ),((Polychrus_marmoratus ,Anolis_carolinensis ),(Sceloporus_variabilis ,(Dipsosaurus_dorsalis ,Liolaemus_bellii ))))),(Tchingisaurus_multivagus ,(Gobinatus_arenosus ,(Adamisaurus_magnidentatus ,(Macrocephalosaurus ,Polyglyphanodon_sternbergi ))))),((Shinisaurus_crocodilurus ,(Xenosaurus_platyceps ,Xenosaurus_grandis )),((Pseudopus_apodus ,((Peltosaurus_granulosus ,Helodermoides_tuberculatus ),(Celestus_enneagrammus ,Elgaria_multicarinata ))),(Gobiderma_pulchrum ,(Estesia_mongoliensis ,((Heloderma_horridum ,Heloderma_suspectum ),(Lanthanotus_borneensis ,(Saniwa ,(Varanus_acanthurus ,(Varanus_salvator ,Varanus_exanthematicus )))))))))),(((Adriosaurus_suessi ,Pontosaurus ),(Aigialosaurus_dalmaticus ,(Tylosaurus ,(Platecarpus ,(Clidastes ,Plotosaurus ))))),(Najash_rionegrina ,(Dinilysia_patagonica ,(((Leptotyphlops_dulcis ,Typhlops_jamaicensis ),(Liotyphlops_albirostris ,Typhlophis_squamosus )),(Anomochilus_leonardi ,(Uropeltis_melanogaster ,(Anilius_scytale ,(Cylindrophis_ruffus ,(((Python_molurus ,(Xenopeltis_unicolor ,Loxocemus_bicolor )),((Calabaria_reinhardtii ,(Eryx_colubrinus ,(Lichanura_trivirgata ,((Exiliboa_placata ,Ungaliophis_continentalis ),((Trachyboa_boulengeri ,Tropidophis_haetianus ),(Lampropeltis_getula ,Coluber_constrictor )))))),(Epicrates_striatus ,Boa_constrictor ))),(Haasiophis_terrasanctus ,(Eupodophis_descouensis ,Pachyrhachis_problematicus )))))))))))),(((Lacerta_viridis ,(Takydromus_ocellatus ,(Gallotia_atlantica ,Cryptolacerta_hassiaca ))),(Eolacerta_robusta ,Stefanikia_siderea )),((Colobosaura_modesta ,Pholidobolus_montium ),((Callopistes_maculatus ,Tupinambis_teguixin ),(Aspidoscelis_tigris ,Teius_teyou ))))),((Becklesius_cataphractus ,Eoscincus_ornatus ),(Parmeosaurus_scutatus ,(((Tepexisaurus_tepexii ,((Cricosaura_typica ,Xantusia_vigilis ),(Lepidophyma_flavimaculatum ,Palaeoxantusia_Wyoming ))),((Platysaurus_imperator ,Cordylus_mossambicus ),(Zonosaurus_ornatus ,Cordylosaurus_subtesselatus ))),((Eoxanta_lacertifrons ,(Globaura_venusta ,Hymenosaurus_clarki )),(Eumeces_fasciatus ,(Scincus_scincus ,((Brachymeles_gracilis ,Amphiglossus_splendidus ),(Trachylepis_quinquetaeniata ,(Eugongylus_rufescens ,(Sphenomorphus_solomonis ,Tiliqua_scincoides ))))))))))),((Teratoscincus_przewalskii ,((Gekko_gecko ,(Rhacodactylus_auriculatus ,(Strophurus__ciliaris ,Saltuarius_cornutus ))),(Eublepharis_macularius ,(Aeluroscalobates_felinus ,Coleonyx_variegatus )))),(Gonatodes_albogularis ,Phelsuma_lineata )))));
tree tnt_41 = [&U] 
(Sphenodon_punctatus ,(Huehuecuetzpalli_mixteca ,((((((((Ctenomastax_parva ,(Priscagama_gobiensis ,((Leiolepis_belliana ,Uromastyx_aegyptius ),((Brookesia_brygooi ,Chamaeleo_laevigatus ),(Agama_agama ,Calotes_emma ))))),((Temujinia_ellisoni ,Saichangurvel_davidsoni ),((Polychrus_marmoratus ,Anolis_carolinensis ),(Sceloporus_variabilis ,(Dipsosaurus_dorsalis ,Liolaemus_bellii ))))),(Tchingisaurus_multivagus ,(Gobinatus_arenosus ,(Adamisaurus_magnidentatus ,(Macrocephalosaurus ,Polyglyphanodon_sternbergi ))))),((Shinisaurus_crocodilurus ,(Xenosaurus_platyceps ,Xenosaurus_grandis )),((Pseudopus_apodus ,((Peltosaurus_granulosus ,Helodermoides_tuberculatus ),(Celestus_enneagrammus ,Elgaria_multicarinata ))),(Gobiderma_pulchrum ,(Estesia_mongoliensis ,((Heloderma_horridum ,Heloderma_suspectum ),(Lanthanotus_borneensis ,(Saniwa ,(Varanus_acanthurus ,(Varanus_salvator ,Varanus_exanthematicus )))))))))),(((Adriosaurus_suessi ,Pontosaurus ),(Aigialosaurus_dalmaticus ,((Clidastes ,Plotosaurus ),(Platecarpus ,Tylosaurus )))),(Najash_rionegrina ,(Dinilysia_patagonica ,(((Leptotyphlops_dulcis ,Typhlops_jamaicensis ),(Liotyphlops_albirostris ,Typhlophis_squamosus )),(Anomochilus_leonardi ,(Uropeltis_melanogaster ,(Anilius_scytale ,(Cylindrophis_ruffus ,((Xenopeltis_unicolor ,(Loxocemus_bicolor ,((Python_molurus ,((Eryx_colubrinus ,(Calabaria_reinhardtii ,(Lichanura_trivirgata ,(Exiliboa_placata ,Ungaliophis_continentalis )))),(Epicrates_striatus ,Boa_constrictor ))),((Trachyboa_boulengeri ,Tropidophis_haetianus ),(Lampropeltis_getula ,Coluber_constrictor ))))),(Haasiophis_terrasanctus ,(Eupodophis_descouensis ,Pachyrhachis_problematicus )))))))))))),(((Lacerta_viridis ,(Takydromus_ocellatus ,(Gallotia_atlantica ,Cryptolacerta_hassiaca ))),(Eolacerta_robusta ,Stefanikia_siderea )),((Colobosaura_modesta ,Pholidobolus_montium ),((Callopistes_maculatus ,Tupinambis_teguixin ),(Aspidoscelis_tigris ,Teius_teyou ))))),((Parmeosaurus_scutatus ,(Becklesius_cataphractus ,Eoscincus_ornatus )),(((Tepexisaurus_tepexii ,((Cricosaura_typica ,Xantusia_vigilis ),(Lepidophyma_flavimaculatum ,Palaeoxantusia_Wyoming ))),((Platysaurus_imperator ,Cordylus_mossambicus ),(Zonosaurus_ornatus ,Cordylosaurus_subtesselatus ))),((Globaura_venusta ,(Hymenosaurus_clarki ,Eoxanta_lacertifrons )),(Eumeces_fasciatus ,(Scincus_scincus ,((Brachymeles_gracilis ,Amphiglossus_splendidus ),(Trachylepis_quinquetaeniata ,(Eugongylus_rufescens ,(Sphenomorphus_solomonis ,Tiliqua_scincoides )))))))))),((Teratoscincus_przewalskii ,((Gekko_gecko ,(Strophurus__ciliaris ,(Rhacodactylus_auriculatus ,Saltuarius_cornutus ))),(Eublepharis_macularius ,(Aeluroscalobates_felinus ,Coleonyx_variegatus )))),(Gonatodes_albogularis ,Phelsuma_lineata )))));
tree tnt_42 = [&U] 
(Sphenodon_punctatus ,(Huehuecuetzpalli_mixteca ,((((((((Ctenomastax_parva ,(Priscagama_gobiensis ,((Leiolepis_belliana ,Uromastyx_aegyptius ),((Brookesia_brygooi ,Chamaeleo_laevigatus ),(Agama_agama ,Calotes_emma ))))),((Temujinia_ellisoni ,Saichangurvel_davidsoni ),((Polychrus_marmoratus ,Anolis_carolinensis ),(Sceloporus_variabilis ,(Dipsosaurus_dorsalis ,Liolaemus_bellii ))))),(Tchingisaurus_multivagus ,(Gobinatus_arenosus ,(Adamisaurus_magnidentatus ,(Macrocephalosaurus ,Polyglyphanodon_sternbergi ))))),((Shinisaurus_crocodilurus ,(Xenosaurus_platyceps ,Xenosaurus_grandis )),((Pseudopus_apodus ,((Peltosaurus_granulosus ,Helodermoides_tuberculatus ),(Celestus_enneagrammus ,Elgaria_multicarinata ))),(Gobiderma_pulchrum ,(Estesia_mongoliensis ,((Heloderma_horridum ,Heloderma_suspectum ),(Lanthanotus_borneensis ,(Saniwa ,(Varanus_acanthurus ,(Varanus_salvator ,Varanus_exanthematicus )))))))))),(((Adriosaurus_suessi ,Pontosaurus ),(Aigialosaurus_dalmaticus ,(Tylosaurus ,(Platecarpus ,(Clidastes ,Plotosaurus ))))),((Najash_rionegrina ,Dinilysia_patagonica ),(((Leptotyphlops_dulcis ,Typhlops_jamaicensis ),(Liotyphlops_albirostris ,Typhlophis_squamosus )),(Anomochilus_leonardi ,(Uropeltis_melanogaster ,(Anilius_scytale ,(Cylindrophis_ruffus ,((Xenopeltis_unicolor ,(Loxocemus_bicolor ,(Python_molurus ,((Eryx_colubrinus ,(Calabaria_reinhardtii ,(Lichanura_trivirgata ,((Exiliboa_placata ,Ungaliophis_continentalis ),((Trachyboa_boulengeri ,Tropidophis_haetianus ),(Lampropeltis_getula ,Coluber_constrictor )))))),(Epicrates_striatus ,Boa_constrictor ))))),(Haasiophis_terrasanctus ,(Eupodophis_descouensis ,Pachyrhachis_problematicus ))))))))))),(((Lacerta_viridis ,(Takydromus_ocellatus ,(Gallotia_atlantica ,Cryptolacerta_hassiaca ))),(Eolacerta_robusta ,Stefanikia_siderea )),((Colobosaura_modesta ,Pholidobolus_montium ),((Callopistes_maculatus ,Tupinambis_teguixin ),(Aspidoscelis_tigris ,Teius_teyou ))))),((Becklesius_cataphractus ,Eoscincus_ornatus ),(Parmeosaurus_scutatus ,((((Tepexisaurus_tepexii ,((Cricosaura_typica ,Xantusia_vigilis ),(Lepidophyma_flavimaculatum ,Palaeoxantusia_Wyoming ))),(Platysaurus_imperator ,Cordylus_mossambicus )),(Zonosaurus_ornatus ,Cordylosaurus_subtesselatus )),((Eoxanta_lacertifrons ,(Globaura_venusta ,Hymenosaurus_clarki )),(Eumeces_fasciatus ,(Scincus_scincus ,((Brachymeles_gracilis ,Amphiglossus_splendidus ),(Trachylepis_quinquetaeniata ,(Eugongylus_rufescens ,(Sphenomorphus_solomonis ,Tiliqua_scincoides ))))))))))),((Teratoscincus_przewalskii ,((Gekko_gecko ,(Strophurus__ciliaris ,(Rhacodactylus_auriculatus ,Saltuarius_cornutus ))),(Eublepharis_macularius ,(Aeluroscalobates_felinus ,Coleonyx_variegatus )))),(Gonatodes_albogularis ,Phelsuma_lineata )))));
tree tnt_43 = [&U] 
(Sphenodon_punctatus ,(Huehuecuetzpalli_mixteca ,((((((((Ctenomastax_parva ,((Priscagama_gobiensis ,((Leiolepis_belliana ,Uromastyx_aegyptius ),((Brookesia_brygooi ,Chamaeleo_laevigatus ),(Agama_agama ,Calotes_emma )))),(Dipsosaurus_dorsalis ,(Liolaemus_bellii ,(Sceloporus_variabilis ,(Polychrus_marmoratus ,Anolis_carolinensis )))))),(Temujinia_ellisoni ,Saichangurvel_davidsoni )),(Tchingisaurus_multivagus ,(Gobinatus_arenosus ,(Adamisaurus_magnidentatus ,(Macrocephalosaurus ,Polyglyphanodon_sternbergi ))))),((Shinisaurus_crocodilurus ,(Xenosaurus_platyceps ,Xenosaurus_grandis )),((Pseudopus_apodus ,((Peltosaurus_granulosus ,Helodermoides_tuberculatus ),(Celestus_enneagrammus ,Elgaria_multicarinata ))),(Gobiderma_pulchrum ,(Estesia_mongoliensis ,((Heloderma_horridum ,Heloderma_suspectum ),(Lanthanotus_borneensis ,(Saniwa ,(Varanus_acanthurus ,(Varanus_salvator ,Varanus_exanthematicus )))))))))),(((Adriosaurus_suessi ,Pontosaurus ),(Aigialosaurus_dalmaticus ,((Clidastes ,Plotosaurus ),(Platecarpus ,Tylosaurus )))),((Najash_rionegrina ,Dinilysia_patagonica ),(((Leptotyphlops_dulcis ,Typhlops_jamaicensis ),(Liotyphlops_albirostris ,Typhlophis_squamosus )),(Anomochilus_leonardi ,(Uropeltis_melanogaster ,(Anilius_scytale ,(Cylindrophis_ruffus ,(((Xenopeltis_unicolor ,Loxocemus_bicolor ),(Python_molurus ,((Eryx_colubrinus ,(Calabaria_reinhardtii ,(Lichanura_trivirgata ,((Exiliboa_placata ,Ungaliophis_continentalis ),((Trachyboa_boulengeri ,Tropidophis_haetianus ),(Lampropeltis_getula ,Coluber_constrictor )))))),(Epicrates_striatus ,Boa_constrictor )))),(Haasiophis_terrasanctus ,(Eupodophis_descouensis ,Pachyrhachis_problematicus ))))))))))),(((Lacerta_viridis ,(Takydromus_ocellatus ,(Gallotia_atlantica ,Cryptolacerta_hassiaca ))),(Eolacerta_robusta ,Stefanikia_siderea )),((Colobosaura_modesta ,Pholidobolus_montium ),((Callopistes_maculatus ,Tupinambis_teguixin ),(Aspidoscelis_tigris ,Teius_teyou ))))),((Becklesius_cataphractus ,Eoscincus_ornatus ),(Parmeosaurus_scutatus ,(((Tepexisaurus_tepexii ,((Cricosaura_typica ,Xantusia_vigilis ),(Lepidophyma_flavimaculatum ,Palaeoxantusia_Wyoming ))),((Platysaurus_imperator ,Cordylus_mossambicus ),(Zonosaurus_ornatus ,Cordylosaurus_subtesselatus ))),((Globaura_venusta ,(Hymenosaurus_clarki ,Eoxanta_lacertifrons )),(Eumeces_fasciatus ,(Scincus_scincus ,((Brachymeles_gracilis ,Amphiglossus_splendidus ),(Trachylepis_quinquetaeniata ,(Eugongylus_rufescens ,(Sphenomorphus_solomonis ,Tiliqua_scincoides ))))))))))),((Teratoscincus_przewalskii ,((Gekko_gecko ,(Strophurus__ciliaris ,(Rhacodactylus_auriculatus ,Saltuarius_cornutus ))),(Eublepharis_macularius ,(Aeluroscalobates_felinus ,Coleonyx_variegatus )))),(Gonatodes_albogularis ,Phelsuma_lineata )))));
tree tnt_44 = [&U] 
(Sphenodon_punctatus ,(Huehuecuetzpalli_mixteca ,((((((((Ctenomastax_parva ,(Priscagama_gobiensis ,((Leiolepis_belliana ,Uromastyx_aegyptius ),((Brookesia_brygooi ,Chamaeleo_laevigatus ),(Agama_agama ,Calotes_emma ))))),((Temujinia_ellisoni ,Saichangurvel_davidsoni ),((Polychrus_marmoratus ,Anolis_carolinensis ),(Sceloporus_variabilis ,(Dipsosaurus_dorsalis ,Liolaemus_bellii ))))),(Tchingisaurus_multivagus ,(Gobinatus_arenosus ,(Adamisaurus_magnidentatus ,(Macrocephalosaurus ,Polyglyphanodon_sternbergi ))))),((Shinisaurus_crocodilurus ,(Xenosaurus_platyceps ,Xenosaurus_grandis )),((Pseudopus_apodus ,((Peltosaurus_granulosus ,Helodermoides_tuberculatus ),(Celestus_enneagrammus ,Elgaria_multicarinata ))),(Gobiderma_pulchrum ,(Estesia_mongoliensis ,((Heloderma_horridum ,Heloderma_suspectum ),(Lanthanotus_borneensis ,(Saniwa ,(Varanus_acanthurus ,(Varanus_salvator ,Varanus_exanthematicus )))))))))),(((Adriosaurus_suessi ,Pontosaurus ),(Aigialosaurus_dalmaticus ,((Clidastes ,Plotosaurus ),(Platecarpus ,Tylosaurus )))),(Najash_rionegrina ,(Dinilysia_patagonica ,(((Leptotyphlops_dulcis ,Typhlops_jamaicensis ),(Liotyphlops_albirostris ,Typhlophis_squamosus )),(Uropeltis_melanogaster ,(Anomochilus_leonardi ,(Anilius_scytale ,(Cylindrophis_ruffus ,((Xenopeltis_unicolor ,(Loxocemus_bicolor ,((Python_molurus ,((Eryx_colubrinus ,(Calabaria_reinhardtii ,(Lichanura_trivirgata ,(Exiliboa_placata ,Ungaliophis_continentalis )))),(Epicrates_striatus ,Boa_constrictor ))),((Trachyboa_boulengeri ,Tropidophis_haetianus ),(Lampropeltis_getula ,Coluber_constrictor ))))),(Eupodophis_descouensis ,(Haasiophis_terrasanctus ,Pachyrhachis_problematicus )))))))))))),(((Lacerta_viridis ,(Takydromus_ocellatus ,(Gallotia_atlantica ,Cryptolacerta_hassiaca ))),(Eolacerta_robusta ,Stefanikia_siderea )),((Colobosaura_modesta ,Pholidobolus_montium ),((Callopistes_maculatus ,Tupinambis_teguixin ),(Aspidoscelis_tigris ,Teius_teyou ))))),((Becklesius_cataphractus ,Eoscincus_ornatus ),(Parmeosaurus_scutatus ,(((Tepexisaurus_tepexii ,((Cricosaura_typica ,Xantusia_vigilis ),(Lepidophyma_flavimaculatum ,Palaeoxantusia_Wyoming ))),((Platysaurus_imperator ,Cordylus_mossambicus ),(Zonosaurus_ornatus ,Cordylosaurus_subtesselatus ))),((Globaura_venusta ,(Hymenosaurus_clarki ,Eoxanta_lacertifrons )),(Eumeces_fasciatus ,(Scincus_scincus ,((Brachymeles_gracilis ,Amphiglossus_splendidus ),(Trachylepis_quinquetaeniata ,(Eugongylus_rufescens ,(Sphenomorphus_solomonis ,Tiliqua_scincoides ))))))))))),((Teratoscincus_przewalskii ,((Gekko_gecko ,(Strophurus__ciliaris ,(Rhacodactylus_auriculatus ,Saltuarius_cornutus ))),(Eublepharis_macularius ,(Aeluroscalobates_felinus ,Coleonyx_variegatus )))),(Gonatodes_albogularis ,Phelsuma_lineata )))));
tree tnt_45 = [&U] 
(Sphenodon_punctatus ,(Huehuecuetzpalli_mixteca ,((((((((Ctenomastax_parva ,((Priscagama_gobiensis ,((Leiolepis_belliana ,Uromastyx_aegyptius ),((Brookesia_brygooi ,Chamaeleo_laevigatus ),(Agama_agama ,Calotes_emma )))),(Dipsosaurus_dorsalis ,(Liolaemus_bellii ,(Sceloporus_variabilis ,(Polychrus_marmoratus ,Anolis_carolinensis )))))),(Temujinia_ellisoni ,Saichangurvel_davidsoni )),(Tchingisaurus_multivagus ,(Gobinatus_arenosus ,(Adamisaurus_magnidentatus ,(Macrocephalosaurus ,Polyglyphanodon_sternbergi ))))),((Shinisaurus_crocodilurus ,(Xenosaurus_platyceps ,Xenosaurus_grandis )),((Pseudopus_apodus ,((Peltosaurus_granulosus ,Helodermoides_tuberculatus ),(Celestus_enneagrammus ,Elgaria_multicarinata ))),(Gobiderma_pulchrum ,(Estesia_mongoliensis ,((Heloderma_horridum ,Heloderma_suspectum ),(Lanthanotus_borneensis ,(Saniwa ,(Varanus_acanthurus ,(Varanus_salvator ,Varanus_exanthematicus )))))))))),(((Adriosaurus_suessi ,Pontosaurus ),(Aigialosaurus_dalmaticus ,(Tylosaurus ,(Platecarpus ,(Clidastes ,Plotosaurus ))))),((Najash_rionegrina ,Dinilysia_patagonica ),(((Leptotyphlops_dulcis ,Typhlops_jamaicensis ),(Liotyphlops_albirostris ,Typhlophis_squamosus )),(Anomochilus_leonardi ,(Uropeltis_melanogaster ,(Anilius_scytale ,(Cylindrophis_ruffus ,((Xenopeltis_unicolor ,Loxocemus_bicolor ),((Eupodophis_descouensis ,(Haasiophis_terrasanctus ,Pachyrhachis_problematicus )),(Python_molurus ,((Eryx_colubrinus ,(Calabaria_reinhardtii ,(Lichanura_trivirgata ,((Exiliboa_placata ,Ungaliophis_continentalis ),((Trachyboa_boulengeri ,Tropidophis_haetianus ),(Lampropeltis_getula ,Coluber_constrictor )))))),(Epicrates_striatus ,Boa_constrictor ))))))))))))),(((Lacerta_viridis ,(Takydromus_ocellatus ,(Gallotia_atlantica ,Cryptolacerta_hassiaca ))),(Eolacerta_robusta ,Stefanikia_siderea )),((Colobosaura_modesta ,Pholidobolus_montium ),((Callopistes_maculatus ,Tupinambis_teguixin ),(Aspidoscelis_tigris ,Teius_teyou ))))),((Parmeosaurus_scutatus ,(Becklesius_cataphractus ,Eoscincus_ornatus )),(((Tepexisaurus_tepexii ,((Cricosaura_typica ,Xantusia_vigilis ),(Lepidophyma_flavimaculatum ,Palaeoxantusia_Wyoming ))),((Platysaurus_imperator ,Cordylus_mossambicus ),(Zonosaurus_ornatus ,Cordylosaurus_subtesselatus ))),((Eoxanta_lacertifrons ,(Globaura_venusta ,Hymenosaurus_clarki )),(Eumeces_fasciatus ,(Scincus_scincus ,((Brachymeles_gracilis ,Amphiglossus_splendidus ),(Trachylepis_quinquetaeniata ,(Eugongylus_rufescens ,(Sphenomorphus_solomonis ,Tiliqua_scincoides )))))))))),(Phelsuma_lineata ,(Gonatodes_albogularis ,((Gekko_gecko ,(Rhacodactylus_auriculatus ,(Strophurus__ciliaris ,Saltuarius_cornutus ))),(Teratoscincus_przewalskii ,(Eublepharis_macularius ,(Aeluroscalobates_felinus ,Coleonyx_variegatus )))))))));
tree tnt_46 = [&U] 
(Sphenodon_punctatus ,(Huehuecuetzpalli_mixteca ,((((((((Ctenomastax_parva ,(Priscagama_gobiensis ,((Leiolepis_belliana ,Uromastyx_aegyptius ),((Brookesia_brygooi ,Chamaeleo_laevigatus ),(Agama_agama ,Calotes_emma ))))),((Temujinia_ellisoni ,Saichangurvel_davidsoni ),((Polychrus_marmoratus ,Anolis_carolinensis ),(Sceloporus_variabilis ,(Dipsosaurus_dorsalis ,Liolaemus_bellii ))))),(Tchingisaurus_multivagus ,(Gobinatus_arenosus ,(Adamisaurus_magnidentatus ,(Macrocephalosaurus ,Polyglyphanodon_sternbergi ))))),((Shinisaurus_crocodilurus ,(Xenosaurus_platyceps ,Xenosaurus_grandis )),((Pseudopus_apodus ,((Peltosaurus_granulosus ,Helodermoides_tuberculatus ),(Celestus_enneagrammus ,Elgaria_multicarinata ))),(Gobiderma_pulchrum ,(Estesia_mongoliensis ,((Heloderma_horridum ,Heloderma_suspectum ),(Lanthanotus_borneensis ,(Saniwa ,(Varanus_acanthurus ,(Varanus_salvator ,Varanus_exanthematicus )))))))))),(((Adriosaurus_suessi ,Pontosaurus ),(Aigialosaurus_dalmaticus ,(Tylosaurus ,(Platecarpus ,(Clidastes ,Plotosaurus ))))),((Najash_rionegrina ,Dinilysia_patagonica ),(((Leptotyphlops_dulcis ,Typhlops_jamaicensis ),(Liotyphlops_albirostris ,Typhlophis_squamosus )),(Anomochilus_leonardi ,(Uropeltis_melanogaster ,(Anilius_scytale ,(Cylindrophis_ruffus ,((Xenopeltis_unicolor ,(Loxocemus_bicolor ,(Python_molurus ,(((Calabaria_reinhardtii ,(Eryx_colubrinus ,(Lichanura_trivirgata ,(Exiliboa_placata ,Ungaliophis_continentalis )))),(Epicrates_striatus ,Boa_constrictor )),((Trachyboa_boulengeri ,Tropidophis_haetianus ),(Lampropeltis_getula ,Coluber_constrictor )))))),(Haasiophis_terrasanctus ,(Eupodophis_descouensis ,Pachyrhachis_problematicus ))))))))))),(((Lacerta_viridis ,(Takydromus_ocellatus ,(Gallotia_atlantica ,Cryptolacerta_hassiaca ))),(Eolacerta_robusta ,Stefanikia_siderea )),((Colobosaura_modesta ,Pholidobolus_montium ),((Callopistes_maculatus ,Tupinambis_teguixin ),(Aspidoscelis_tigris ,Teius_teyou ))))),((Parmeosaurus_scutatus ,(Becklesius_cataphractus ,Eoscincus_ornatus )),(((Tepexisaurus_tepexii ,((Cricosaura_typica ,Xantusia_vigilis ),(Lepidophyma_flavimaculatum ,Palaeoxantusia_Wyoming ))),((Platysaurus_imperator ,Cordylus_mossambicus ),(Zonosaurus_ornatus ,Cordylosaurus_subtesselatus ))),((Eoxanta_lacertifrons ,(Globaura_venusta ,Hymenosaurus_clarki )),(Eumeces_fasciatus ,(Scincus_scincus ,((Brachymeles_gracilis ,Amphiglossus_splendidus ),(Trachylepis_quinquetaeniata ,(Eugongylus_rufescens ,(Sphenomorphus_solomonis ,Tiliqua_scincoides )))))))))),(Phelsuma_lineata ,(Gonatodes_albogularis ,(Teratoscincus_przewalskii ,((Gekko_gecko ,(Strophurus__ciliaris ,(Rhacodactylus_auriculatus ,Saltuarius_cornutus ))),(Coleonyx_variegatus ,(Aeluroscalobates_felinus ,Eublepharis_macularius )))))))));
tree tnt_47 = [&U] 
(Sphenodon_punctatus ,(Huehuecuetzpalli_mixteca ,((((((((Ctenomastax_parva ,(Priscagama_gobiensis ,((Leiolepis_belliana ,Uromastyx_aegyptius ),((Brookesia_brygooi ,Chamaeleo_laevigatus ),(Agama_agama ,Calotes_emma ))))),((Temujinia_ellisoni ,Saichangurvel_davidsoni ),((Polychrus_marmoratus ,Anolis_carolinensis ),(Sceloporus_variabilis ,(Dipsosaurus_dorsalis ,Liolaemus_bellii ))))),(Tchingisaurus_multivagus ,(Gobinatus_arenosus ,(Adamisaurus_magnidentatus ,(Macrocephalosaurus ,Polyglyphanodon_sternbergi ))))),((Shinisaurus_crocodilurus ,(Xenosaurus_platyceps ,Xenosaurus_grandis )),((Pseudopus_apodus ,((Peltosaurus_granulosus ,Helodermoides_tuberculatus ),(Celestus_enneagrammus ,Elgaria_multicarinata ))),(Gobiderma_pulchrum ,(Estesia_mongoliensis ,((Heloderma_horridum ,Heloderma_suspectum ),(Lanthanotus_borneensis ,(Saniwa ,(Varanus_acanthurus ,(Varanus_salvator ,Varanus_exanthematicus )))))))))),(((Adriosaurus_suessi ,Pontosaurus ),(Aigialosaurus_dalmaticus ,((Clidastes ,Plotosaurus ),(Platecarpus ,Tylosaurus )))),(Najash_rionegrina ,(Dinilysia_patagonica ,((Leptotyphlops_dulcis ,(Typhlops_jamaicensis ,(Liotyphlops_albirostris ,Typhlophis_squamosus ))),(Uropeltis_melanogaster ,(Anomochilus_leonardi ,(Anilius_scytale ,(Cylindrophis_ruffus ,((Xenopeltis_unicolor ,(Loxocemus_bicolor ,(Python_molurus ,(((Calabaria_reinhardtii ,(Eryx_colubrinus ,(Lichanura_trivirgata ,(Exiliboa_placata ,Ungaliophis_continentalis )))),(Epicrates_striatus ,Boa_constrictor )),((Trachyboa_boulengeri ,Tropidophis_haetianus ),(Lampropeltis_getula ,Coluber_constrictor )))))),(Haasiophis_terrasanctus ,(Eupodophis_descouensis ,Pachyrhachis_problematicus )))))))))))),(((Lacerta_viridis ,(Takydromus_ocellatus ,(Gallotia_atlantica ,Cryptolacerta_hassiaca ))),(Eolacerta_robusta ,Stefanikia_siderea )),((Colobosaura_modesta ,Pholidobolus_montium ),((Callopistes_maculatus ,Tupinambis_teguixin ),(Aspidoscelis_tigris ,Teius_teyou ))))),((Parmeosaurus_scutatus ,(Becklesius_cataphractus ,Eoscincus_ornatus )),(((Tepexisaurus_tepexii ,((Cricosaura_typica ,Xantusia_vigilis ),(Lepidophyma_flavimaculatum ,Palaeoxantusia_Wyoming ))),((Platysaurus_imperator ,Cordylus_mossambicus ),(Zonosaurus_ornatus ,Cordylosaurus_subtesselatus ))),((Eoxanta_lacertifrons ,(Globaura_venusta ,Hymenosaurus_clarki )),(Eumeces_fasciatus ,(Scincus_scincus ,((Brachymeles_gracilis ,Amphiglossus_splendidus ),(Trachylepis_quinquetaeniata ,(Eugongylus_rufescens ,(Sphenomorphus_solomonis ,Tiliqua_scincoides )))))))))),(Phelsuma_lineata ,(Gonatodes_albogularis ,(Teratoscincus_przewalskii ,((Gekko_gecko ,(Strophurus__ciliaris ,(Rhacodactylus_auriculatus ,Saltuarius_cornutus ))),(Coleonyx_variegatus ,(Aeluroscalobates_felinus ,Eublepharis_macularius )))))))));
tree tnt_48 = [&U] 
(Sphenodon_punctatus ,(Huehuecuetzpalli_mixteca ,((((((((Ctenomastax_parva ,((Priscagama_gobiensis ,((Leiolepis_belliana ,Uromastyx_aegyptius ),((Brookesia_brygooi ,Chamaeleo_laevigatus ),(Agama_agama ,Calotes_emma )))),(Dipsosaurus_dorsalis ,(Liolaemus_bellii ,(Sceloporus_variabilis ,(Polychrus_marmoratus ,Anolis_carolinensis )))))),(Temujinia_ellisoni ,Saichangurvel_davidsoni )),(Tchingisaurus_multivagus ,(Gobinatus_arenosus ,(Adamisaurus_magnidentatus ,(Macrocephalosaurus ,Polyglyphanodon_sternbergi ))))),((Shinisaurus_crocodilurus ,(Xenosaurus_platyceps ,Xenosaurus_grandis )),((Pseudopus_apodus ,((Peltosaurus_granulosus ,Helodermoides_tuberculatus ),(Celestus_enneagrammus ,Elgaria_multicarinata ))),(Gobiderma_pulchrum ,(Estesia_mongoliensis ,((Heloderma_horridum ,Heloderma_suspectum ),(Lanthanotus_borneensis ,(Saniwa ,(Varanus_acanthurus ,(Varanus_salvator ,Varanus_exanthematicus )))))))))),(((Adriosaurus_suessi ,Pontosaurus ),(Aigialosaurus_dalmaticus ,(Platecarpus ,(Tylosaurus ,(Clidastes ,Plotosaurus ))))),((Najash_rionegrina ,Dinilysia_patagonica ),(((Leptotyphlops_dulcis ,Typhlops_jamaicensis ),(Liotyphlops_albirostris ,Typhlophis_squamosus )),(Anomochilus_leonardi ,(Uropeltis_melanogaster ,(Anilius_scytale ,(Cylindrophis_ruffus ,((((Xenopeltis_unicolor ,Loxocemus_bicolor ),(Python_molurus ,((Trachyboa_boulengeri ,Tropidophis_haetianus ),(Lampropeltis_getula ,Coluber_constrictor )))),((Calabaria_reinhardtii ,(Eryx_colubrinus ,(Lichanura_trivirgata ,(Exiliboa_placata ,Ungaliophis_continentalis )))),(Epicrates_striatus ,Boa_constrictor ))),(Haasiophis_terrasanctus ,(Eupodophis_descouensis ,Pachyrhachis_problematicus ))))))))))),(((Lacerta_viridis ,(Takydromus_ocellatus ,(Gallotia_atlantica ,Cryptolacerta_hassiaca ))),(Eolacerta_robusta ,Stefanikia_siderea )),((Colobosaura_modesta ,Pholidobolus_montium ),((Callopistes_maculatus ,Tupinambis_teguixin ),(Aspidoscelis_tigris ,Teius_teyou ))))),((Parmeosaurus_scutatus ,(Becklesius_cataphractus ,Eoscincus_ornatus )),(((Tepexisaurus_tepexii ,((Cricosaura_typica ,Xantusia_vigilis ),(Lepidophyma_flavimaculatum ,Palaeoxantusia_Wyoming ))),((Platysaurus_imperator ,Cordylus_mossambicus ),(Zonosaurus_ornatus ,Cordylosaurus_subtesselatus ))),((Eoxanta_lacertifrons ,(Globaura_venusta ,Hymenosaurus_clarki )),(Eumeces_fasciatus ,(Scincus_scincus ,((Brachymeles_gracilis ,Amphiglossus_splendidus ),(Trachylepis_quinquetaeniata ,(Eugongylus_rufescens ,(Sphenomorphus_solomonis ,Tiliqua_scincoides )))))))))),(Phelsuma_lineata ,(Gonatodes_albogularis ,(Teratoscincus_przewalskii ,((Gekko_gecko ,(Strophurus__ciliaris ,(Rhacodactylus_auriculatus ,Saltuarius_cornutus ))),(Coleonyx_variegatus ,(Aeluroscalobates_felinus ,Eublepharis_macularius )))))))));
tree tnt_49 = [&U] 
(Sphenodon_punctatus ,(Huehuecuetzpalli_mixteca ,((((((((Ctenomastax_parva ,((Priscagama_gobiensis ,((Leiolepis_belliana ,Uromastyx_aegyptius ),((Brookesia_brygooi ,Chamaeleo_laevigatus ),(Agama_agama ,Calotes_emma )))),(Dipsosaurus_dorsalis ,(Liolaemus_bellii ,(Sceloporus_variabilis ,(Polychrus_marmoratus ,Anolis_carolinensis )))))),(Temujinia_ellisoni ,Saichangurvel_davidsoni )),(Tchingisaurus_multivagus ,(Gobinatus_arenosus ,(Adamisaurus_magnidentatus ,(Macrocephalosaurus ,Polyglyphanodon_sternbergi ))))),((Shinisaurus_crocodilurus ,(Xenosaurus_platyceps ,Xenosaurus_grandis )),((Pseudopus_apodus ,((Peltosaurus_granulosus ,Helodermoides_tuberculatus ),(Celestus_enneagrammus ,Elgaria_multicarinata ))),(Gobiderma_pulchrum ,(Estesia_mongoliensis ,((Heloderma_horridum ,Heloderma_suspectum ),(Lanthanotus_borneensis ,(Saniwa ,(Varanus_acanthurus ,(Varanus_salvator ,Varanus_exanthematicus )))))))))),(((Adriosaurus_suessi ,Pontosaurus ),(Aigialosaurus_dalmaticus ,(Platecarpus ,(Tylosaurus ,(Clidastes ,Plotosaurus ))))),(Najash_rionegrina ,(Dinilysia_patagonica ,(((Leptotyphlops_dulcis ,Typhlops_jamaicensis ),(Liotyphlops_albirostris ,Typhlophis_squamosus )),(Uropeltis_melanogaster ,(Anomochilus_leonardi ,(Anilius_scytale ,(Cylindrophis_ruffus ,(((Xenopeltis_unicolor ,Loxocemus_bicolor ),(Python_molurus ,((Eryx_colubrinus ,(Calabaria_reinhardtii ,(Lichanura_trivirgata ,((Exiliboa_placata ,Ungaliophis_continentalis ),((Trachyboa_boulengeri ,Tropidophis_haetianus ),(Lampropeltis_getula ,Coluber_constrictor )))))),(Epicrates_striatus ,Boa_constrictor )))),(Haasiophis_terrasanctus ,(Eupodophis_descouensis ,Pachyrhachis_problematicus )))))))))))),(((Lacerta_viridis ,(Takydromus_ocellatus ,(Gallotia_atlantica ,Cryptolacerta_hassiaca ))),(Eolacerta_robusta ,Stefanikia_siderea )),((Colobosaura_modesta ,Pholidobolus_montium ),((Callopistes_maculatus ,Tupinambis_teguixin ),(Aspidoscelis_tigris ,Teius_teyou ))))),((Parmeosaurus_scutatus ,(Becklesius_cataphractus ,Eoscincus_ornatus )),(((Tepexisaurus_tepexii ,((Cricosaura_typica ,Xantusia_vigilis ),(Lepidophyma_flavimaculatum ,Palaeoxantusia_Wyoming ))),((Platysaurus_imperator ,Cordylus_mossambicus ),(Zonosaurus_ornatus ,Cordylosaurus_subtesselatus ))),((Eoxanta_lacertifrons ,(Globaura_venusta ,Hymenosaurus_clarki )),(Eumeces_fasciatus ,(Scincus_scincus ,((Brachymeles_gracilis ,Amphiglossus_splendidus ),(Trachylepis_quinquetaeniata ,(Eugongylus_rufescens ,(Sphenomorphus_solomonis ,Tiliqua_scincoides )))))))))),(Phelsuma_lineata ,(Gonatodes_albogularis ,(Teratoscincus_przewalskii ,((Gekko_gecko ,(Rhacodactylus_auriculatus ,(Strophurus__ciliaris ,Saltuarius_cornutus ))),(Coleonyx_variegatus ,(Aeluroscalobates_felinus ,Eublepharis_macularius )))))))));
tree tnt_50 = [&U] 
(Sphenodon_punctatus ,(Huehuecuetzpalli_mixteca ,((((((((Ctenomastax_parva ,(Priscagama_gobiensis ,((Leiolepis_belliana ,Uromastyx_aegyptius ),((Brookesia_brygooi ,Chamaeleo_laevigatus ),(Agama_agama ,Calotes_emma ))))),((Temujinia_ellisoni ,Saichangurvel_davidsoni ),((Polychrus_marmoratus ,Anolis_carolinensis ),(Sceloporus_variabilis ,(Dipsosaurus_dorsalis ,Liolaemus_bellii ))))),(Tchingisaurus_multivagus ,(Gobinatus_arenosus ,(Adamisaurus_magnidentatus ,(Macrocephalosaurus ,Polyglyphanodon_sternbergi ))))),((Shinisaurus_crocodilurus ,(Xenosaurus_platyceps ,Xenosaurus_grandis )),((Pseudopus_apodus ,((Peltosaurus_granulosus ,Helodermoides_tuberculatus ),(Celestus_enneagrammus ,Elgaria_multicarinata ))),(Gobiderma_pulchrum ,(Estesia_mongoliensis ,((Heloderma_horridum ,Heloderma_suspectum ),(Lanthanotus_borneensis ,(Saniwa ,(Varanus_acanthurus ,(Varanus_salvator ,Varanus_exanthematicus )))))))))),(((Adriosaurus_suessi ,Pontosaurus ),(Aigialosaurus_dalmaticus ,(Platecarpus ,(Tylosaurus ,(Clidastes ,Plotosaurus ))))),((Najash_rionegrina ,Dinilysia_patagonica ),(((Leptotyphlops_dulcis ,Typhlops_jamaicensis ),(Liotyphlops_albirostris ,Typhlophis_squamosus )),(Anomochilus_leonardi ,(Uropeltis_melanogaster ,(Anilius_scytale ,(Cylindrophis_ruffus ,((Xenopeltis_unicolor ,(Loxocemus_bicolor ,((Python_molurus ,((Eryx_colubrinus ,(Calabaria_reinhardtii ,(Lichanura_trivirgata ,(Exiliboa_placata ,Ungaliophis_continentalis )))),(Epicrates_striatus ,Boa_constrictor ))),((Trachyboa_boulengeri ,Tropidophis_haetianus ),(Lampropeltis_getula ,Coluber_constrictor ))))),(Haasiophis_terrasanctus ,(Eupodophis_descouensis ,Pachyrhachis_problematicus ))))))))))),(((Lacerta_viridis ,(Takydromus_ocellatus ,(Gallotia_atlantica ,Cryptolacerta_hassiaca ))),(Eolacerta_robusta ,Stefanikia_siderea )),((Colobosaura_modesta ,Pholidobolus_montium ),((Callopistes_maculatus ,Tupinambis_teguixin ),(Aspidoscelis_tigris ,Teius_teyou ))))),((Parmeosaurus_scutatus ,(Becklesius_cataphractus ,Eoscincus_ornatus )),(((Tepexisaurus_tepexii ,((Cricosaura_typica ,Xantusia_vigilis ),(Lepidophyma_flavimaculatum ,Palaeoxantusia_Wyoming ))),((Platysaurus_imperator ,Cordylus_mossambicus ),(Zonosaurus_ornatus ,Cordylosaurus_subtesselatus ))),((Eoxanta_lacertifrons ,(Globaura_venusta ,Hymenosaurus_clarki )),(Eumeces_fasciatus ,(Scincus_scincus ,((Brachymeles_gracilis ,Amphiglossus_splendidus ),(Trachylepis_quinquetaeniata ,(Eugongylus_rufescens ,(Sphenomorphus_solomonis ,Tiliqua_scincoides )))))))))),(Phelsuma_lineata ,(Gonatodes_albogularis ,((Gekko_gecko ,(Rhacodactylus_auriculatus ,(Strophurus__ciliaris ,Saltuarius_cornutus ))),(Teratoscincus_przewalskii ,(Eublepharis_macularius ,(Aeluroscalobates_felinus ,Coleonyx_variegatus )))))))));
tree tnt_51 = [&U] 
(Sphenodon_punctatus ,(Huehuecuetzpalli_mixteca ,((((((((Ctenomastax_parva ,(Priscagama_gobiensis ,((Leiolepis_belliana ,Uromastyx_aegyptius ),((Brookesia_brygooi ,Chamaeleo_laevigatus ),(Agama_agama ,Calotes_emma ))))),((Temujinia_ellisoni ,Saichangurvel_davidsoni ),((Polychrus_marmoratus ,Anolis_carolinensis ),(Sceloporus_variabilis ,(Dipsosaurus_dorsalis ,Liolaemus_bellii ))))),(Tchingisaurus_multivagus ,(Gobinatus_arenosus ,(Adamisaurus_magnidentatus ,(Macrocephalosaurus ,Polyglyphanodon_sternbergi ))))),((Shinisaurus_crocodilurus ,(Xenosaurus_platyceps ,Xenosaurus_grandis )),((Pseudopus_apodus ,((Peltosaurus_granulosus ,Helodermoides_tuberculatus ),(Celestus_enneagrammus ,Elgaria_multicarinata ))),(Gobiderma_pulchrum ,(Estesia_mongoliensis ,((Heloderma_horridum ,Heloderma_suspectum ),(Lanthanotus_borneensis ,(Saniwa ,(Varanus_acanthurus ,(Varanus_salvator ,Varanus_exanthematicus )))))))))),(((Adriosaurus_suessi ,Pontosaurus ),(Aigialosaurus_dalmaticus ,(Platecarpus ,(Tylosaurus ,(Clidastes ,Plotosaurus ))))),(Najash_rionegrina ,(Dinilysia_patagonica ,(((Leptotyphlops_dulcis ,Typhlops_jamaicensis ),(Liotyphlops_albirostris ,Typhlophis_squamosus )),(Uropeltis_melanogaster ,(Anomochilus_leonardi ,(Anilius_scytale ,(Cylindrophis_ruffus ,((Xenopeltis_unicolor ,Loxocemus_bicolor ),(((Haasiophis_terrasanctus ,(Eupodophis_descouensis ,Pachyrhachis_problematicus )),(Python_molurus ,((Eryx_colubrinus ,(Calabaria_reinhardtii ,(Lichanura_trivirgata ,(Exiliboa_placata ,Ungaliophis_continentalis )))),(Epicrates_striatus ,Boa_constrictor )))),((Trachyboa_boulengeri ,Tropidophis_haetianus ),(Lampropeltis_getula ,Coluber_constrictor ))))))))))))),(((Lacerta_viridis ,(Takydromus_ocellatus ,(Gallotia_atlantica ,Cryptolacerta_hassiaca ))),(Eolacerta_robusta ,Stefanikia_siderea )),((Colobosaura_modesta ,Pholidobolus_montium ),((Callopistes_maculatus ,Tupinambis_teguixin ),(Aspidoscelis_tigris ,Teius_teyou ))))),((Parmeosaurus_scutatus ,(Becklesius_cataphractus ,Eoscincus_ornatus )),(((Tepexisaurus_tepexii ,((Cricosaura_typica ,Xantusia_vigilis ),(Lepidophyma_flavimaculatum ,Palaeoxantusia_Wyoming ))),((Platysaurus_imperator ,Cordylus_mossambicus ),(Zonosaurus_ornatus ,Cordylosaurus_subtesselatus ))),((Eoxanta_lacertifrons ,(Globaura_venusta ,Hymenosaurus_clarki )),(Eumeces_fasciatus ,(Scincus_scincus ,((Brachymeles_gracilis ,Amphiglossus_splendidus ),(Trachylepis_quinquetaeniata ,(Eugongylus_rufescens ,(Sphenomorphus_solomonis ,Tiliqua_scincoides )))))))))),(Phelsuma_lineata ,(Gonatodes_albogularis ,((Gekko_gecko ,(Rhacodactylus_auriculatus ,(Strophurus__ciliaris ,Saltuarius_cornutus ))),(Teratoscincus_przewalskii ,(Eublepharis_macularius ,(Aeluroscalobates_felinus ,Coleonyx_variegatus )))))))));
tree tnt_52 = [&U] 
(Sphenodon_punctatus ,(Huehuecuetzpalli_mixteca ,((((((((Ctenomastax_parva ,((Priscagama_gobiensis ,((Leiolepis_belliana ,Uromastyx_aegyptius ),((Brookesia_brygooi ,Chamaeleo_laevigatus ),(Agama_agama ,Calotes_emma )))),(Dipsosaurus_dorsalis ,(Liolaemus_bellii ,(Sceloporus_variabilis ,(Polychrus_marmoratus ,Anolis_carolinensis )))))),(Temujinia_ellisoni ,Saichangurvel_davidsoni )),(Tchingisaurus_multivagus ,(Gobinatus_arenosus ,(Adamisaurus_magnidentatus ,(Macrocephalosaurus ,Polyglyphanodon_sternbergi ))))),((Shinisaurus_crocodilurus ,(Xenosaurus_platyceps ,Xenosaurus_grandis )),((Pseudopus_apodus ,((Peltosaurus_granulosus ,Helodermoides_tuberculatus ),(Celestus_enneagrammus ,Elgaria_multicarinata ))),(Gobiderma_pulchrum ,(Estesia_mongoliensis ,((Heloderma_horridum ,Heloderma_suspectum ),(Lanthanotus_borneensis ,(Saniwa ,(Varanus_acanthurus ,(Varanus_salvator ,Varanus_exanthematicus )))))))))),(((Adriosaurus_suessi ,Pontosaurus ),(Aigialosaurus_dalmaticus ,(Platecarpus ,(Tylosaurus ,(Clidastes ,Plotosaurus ))))),(Najash_rionegrina ,(Dinilysia_patagonica ,(((Leptotyphlops_dulcis ,Typhlops_jamaicensis ),(Liotyphlops_albirostris ,Typhlophis_squamosus )),(Anomochilus_leonardi ,(Uropeltis_melanogaster ,(Anilius_scytale ,(Cylindrophis_ruffus ,(((Xenopeltis_unicolor ,Loxocemus_bicolor ),(Python_molurus ,((Eryx_colubrinus ,(Calabaria_reinhardtii ,(Lichanura_trivirgata ,((Exiliboa_placata ,Ungaliophis_continentalis ),((Trachyboa_boulengeri ,Tropidophis_haetianus ),(Lampropeltis_getula ,Coluber_constrictor )))))),(Epicrates_striatus ,Boa_constrictor )))),(Eupodophis_descouensis ,(Haasiophis_terrasanctus ,Pachyrhachis_problematicus )))))))))))),(((Lacerta_viridis ,(Takydromus_ocellatus ,(Gallotia_atlantica ,Cryptolacerta_hassiaca ))),(Eolacerta_robusta ,Stefanikia_siderea )),((Colobosaura_modesta ,Pholidobolus_montium ),((Callopistes_maculatus ,Tupinambis_teguixin ),(Aspidoscelis_tigris ,Teius_teyou ))))),((Parmeosaurus_scutatus ,(Becklesius_cataphractus ,Eoscincus_ornatus )),(((Tepexisaurus_tepexii ,((Cricosaura_typica ,Xantusia_vigilis ),(Lepidophyma_flavimaculatum ,Palaeoxantusia_Wyoming ))),((Platysaurus_imperator ,Cordylus_mossambicus ),(Zonosaurus_ornatus ,Cordylosaurus_subtesselatus ))),((Eoxanta_lacertifrons ,(Globaura_venusta ,Hymenosaurus_clarki )),(Eumeces_fasciatus ,(Scincus_scincus ,((Brachymeles_gracilis ,Amphiglossus_splendidus ),(Trachylepis_quinquetaeniata ,(Eugongylus_rufescens ,(Sphenomorphus_solomonis ,Tiliqua_scincoides )))))))))),((Teratoscincus_przewalskii ,((Gekko_gecko ,(Rhacodactylus_auriculatus ,(Strophurus__ciliaris ,Saltuarius_cornutus ))),(Eublepharis_macularius ,(Aeluroscalobates_felinus ,Coleonyx_variegatus )))),(Gonatodes_albogularis ,Phelsuma_lineata )))));
tree tnt_53 = [&U] 
(Sphenodon_punctatus ,(Huehuecuetzpalli_mixteca ,((((((((Ctenomastax_parva ,((Priscagama_gobiensis ,((Leiolepis_belliana ,Uromastyx_aegyptius ),((Brookesia_brygooi ,Chamaeleo_laevigatus ),(Agama_agama ,Calotes_emma )))),(Dipsosaurus_dorsalis ,(Liolaemus_bellii ,(Sceloporus_variabilis ,(Polychrus_marmoratus ,Anolis_carolinensis )))))),(Temujinia_ellisoni ,Saichangurvel_davidsoni )),(Tchingisaurus_multivagus ,(Gobinatus_arenosus ,(Adamisaurus_magnidentatus ,(Macrocephalosaurus ,Polyglyphanodon_sternbergi ))))),((Shinisaurus_crocodilurus ,(Xenosaurus_platyceps ,Xenosaurus_grandis )),((Pseudopus_apodus ,((Peltosaurus_granulosus ,Helodermoides_tuberculatus ),(Celestus_enneagrammus ,Elgaria_multicarinata ))),(Gobiderma_pulchrum ,(Estesia_mongoliensis ,((Heloderma_horridum ,Heloderma_suspectum ),(Lanthanotus_borneensis ,(Saniwa ,(Varanus_acanthurus ,(Varanus_salvator ,Varanus_exanthematicus )))))))))),(((Adriosaurus_suessi ,Pontosaurus ),(Aigialosaurus_dalmaticus ,(Platecarpus ,(Tylosaurus ,(Clidastes ,Plotosaurus ))))),(Najash_rionegrina ,(Dinilysia_patagonica ,(((Leptotyphlops_dulcis ,Typhlops_jamaicensis ),(Liotyphlops_albirostris ,Typhlophis_squamosus )),(Uropeltis_melanogaster ,(Anomochilus_leonardi ,(Anilius_scytale ,(Cylindrophis_ruffus ,((Xenopeltis_unicolor ,(Loxocemus_bicolor ,(Python_molurus ,((((Exiliboa_placata ,Ungaliophis_continentalis ),(Calabaria_reinhardtii ,(Eryx_colubrinus ,Lichanura_trivirgata ))),(Epicrates_striatus ,Boa_constrictor )),((Trachyboa_boulengeri ,Tropidophis_haetianus ),(Lampropeltis_getula ,Coluber_constrictor )))))),(Eupodophis_descouensis ,(Haasiophis_terrasanctus ,Pachyrhachis_problematicus )))))))))))),(((Lacerta_viridis ,(Takydromus_ocellatus ,(Gallotia_atlantica ,Cryptolacerta_hassiaca ))),(Eolacerta_robusta ,Stefanikia_siderea )),((Colobosaura_modesta ,Pholidobolus_montium ),((Callopistes_maculatus ,Tupinambis_teguixin ),(Aspidoscelis_tigris ,Teius_teyou ))))),((Parmeosaurus_scutatus ,(Becklesius_cataphractus ,Eoscincus_ornatus )),(((Tepexisaurus_tepexii ,((Cricosaura_typica ,Xantusia_vigilis ),(Lepidophyma_flavimaculatum ,Palaeoxantusia_Wyoming ))),((Platysaurus_imperator ,Cordylus_mossambicus ),(Zonosaurus_ornatus ,Cordylosaurus_subtesselatus ))),((Eoxanta_lacertifrons ,(Globaura_venusta ,Hymenosaurus_clarki )),(Eumeces_fasciatus ,(Scincus_scincus ,((Brachymeles_gracilis ,Amphiglossus_splendidus ),(Trachylepis_quinquetaeniata ,(Eugongylus_rufescens ,(Sphenomorphus_solomonis ,Tiliqua_scincoides )))))))))),(Phelsuma_lineata ,(Gonatodes_albogularis ,(Teratoscincus_przewalskii ,((Gekko_gecko ,(Rhacodactylus_auriculatus ,(Strophurus__ciliaris ,Saltuarius_cornutus ))),(Coleonyx_variegatus ,(Aeluroscalobates_felinus ,Eublepharis_macularius )))))))));
tree tnt_54 = [&U] 
(Sphenodon_punctatus ,(Huehuecuetzpalli_mixteca ,((((((((Ctenomastax_parva ,(Priscagama_gobiensis ,((Leiolepis_belliana ,Uromastyx_aegyptius ),((Brookesia_brygooi ,Chamaeleo_laevigatus ),(Agama_agama ,Calotes_emma ))))),((Temujinia_ellisoni ,Saichangurvel_davidsoni ),((Polychrus_marmoratus ,Anolis_carolinensis ),(Sceloporus_variabilis ,(Dipsosaurus_dorsalis ,Liolaemus_bellii ))))),(Tchingisaurus_multivagus ,(Gobinatus_arenosus ,(Adamisaurus_magnidentatus ,(Macrocephalosaurus ,Polyglyphanodon_sternbergi ))))),((Shinisaurus_crocodilurus ,(Xenosaurus_platyceps ,Xenosaurus_grandis )),((Pseudopus_apodus ,((Peltosaurus_granulosus ,Helodermoides_tuberculatus ),(Celestus_enneagrammus ,Elgaria_multicarinata ))),(Gobiderma_pulchrum ,(Estesia_mongoliensis ,((Heloderma_horridum ,Heloderma_suspectum ),(Lanthanotus_borneensis ,(Saniwa ,(Varanus_acanthurus ,(Varanus_salvator ,Varanus_exanthematicus )))))))))),(((Adriosaurus_suessi ,Pontosaurus ),(Aigialosaurus_dalmaticus ,(Platecarpus ,(Tylosaurus ,(Clidastes ,Plotosaurus ))))),(Najash_rionegrina ,(Dinilysia_patagonica ,(((Leptotyphlops_dulcis ,Typhlops_jamaicensis ),(Liotyphlops_albirostris ,Typhlophis_squamosus )),(Anomochilus_leonardi ,(Uropeltis_melanogaster ,(Anilius_scytale ,(Cylindrophis_ruffus ,((Xenopeltis_unicolor ,(Loxocemus_bicolor ,(Python_molurus ,(((Calabaria_reinhardtii ,(Eryx_colubrinus ,(Lichanura_trivirgata ,(Exiliboa_placata ,Ungaliophis_continentalis )))),(Epicrates_striatus ,Boa_constrictor )),((Trachyboa_boulengeri ,Tropidophis_haetianus ),(Lampropeltis_getula ,Coluber_constrictor )))))),(Eupodophis_descouensis ,(Haasiophis_terrasanctus ,Pachyrhachis_problematicus )))))))))))),(((Lacerta_viridis ,(Takydromus_ocellatus ,(Gallotia_atlantica ,Cryptolacerta_hassiaca ))),(Eolacerta_robusta ,Stefanikia_siderea )),((Colobosaura_modesta ,Pholidobolus_montium ),((Callopistes_maculatus ,Tupinambis_teguixin ),(Aspidoscelis_tigris ,Teius_teyou ))))),((Parmeosaurus_scutatus ,(Becklesius_cataphractus ,Eoscincus_ornatus )),(((Tepexisaurus_tepexii ,((Cricosaura_typica ,Xantusia_vigilis ),(Lepidophyma_flavimaculatum ,Palaeoxantusia_Wyoming ))),((Platysaurus_imperator ,Cordylus_mossambicus ),(Zonosaurus_ornatus ,Cordylosaurus_subtesselatus ))),((Eoxanta_lacertifrons ,(Globaura_venusta ,Hymenosaurus_clarki )),(Eumeces_fasciatus ,(Scincus_scincus ,((Brachymeles_gracilis ,Amphiglossus_splendidus ),(Trachylepis_quinquetaeniata ,(Eugongylus_rufescens ,(Sphenomorphus_solomonis ,Tiliqua_scincoides )))))))))),(Phelsuma_lineata ,(Gonatodes_albogularis ,(Teratoscincus_przewalskii ,((Gekko_gecko ,(Strophurus__ciliaris ,(Rhacodactylus_auriculatus ,Saltuarius_cornutus ))),(Coleonyx_variegatus ,(Aeluroscalobates_felinus ,Eublepharis_macularius )))))))));
tree tnt_55 = [&U] 
(Sphenodon_punctatus ,(Huehuecuetzpalli_mixteca ,((((((((Ctenomastax_parva ,(Priscagama_gobiensis ,((Leiolepis_belliana ,Uromastyx_aegyptius ),((Brookesia_brygooi ,Chamaeleo_laevigatus ),(Agama_agama ,Calotes_emma ))))),((Temujinia_ellisoni ,Saichangurvel_davidsoni ),((Polychrus_marmoratus ,Anolis_carolinensis ),(Sceloporus_variabilis ,(Dipsosaurus_dorsalis ,Liolaemus_bellii ))))),(Tchingisaurus_multivagus ,(Gobinatus_arenosus ,(Adamisaurus_magnidentatus ,(Macrocephalosaurus ,Polyglyphanodon_sternbergi ))))),((Shinisaurus_crocodilurus ,(Xenosaurus_platyceps ,Xenosaurus_grandis )),((Pseudopus_apodus ,((Peltosaurus_granulosus ,Helodermoides_tuberculatus ),(Celestus_enneagrammus ,Elgaria_multicarinata ))),(Gobiderma_pulchrum ,(Estesia_mongoliensis ,((Heloderma_horridum ,Heloderma_suspectum ),(Lanthanotus_borneensis ,(Saniwa ,(Varanus_acanthurus ,(Varanus_salvator ,Varanus_exanthematicus )))))))))),(((Adriosaurus_suessi ,Pontosaurus ),(Aigialosaurus_dalmaticus ,(Platecarpus ,(Tylosaurus ,(Clidastes ,Plotosaurus ))))),(Najash_rionegrina ,(Dinilysia_patagonica ,(((Leptotyphlops_dulcis ,Typhlops_jamaicensis ),(Liotyphlops_albirostris ,Typhlophis_squamosus )),(Uropeltis_melanogaster ,(Anomochilus_leonardi ,(Anilius_scytale ,(Cylindrophis_ruffus ,((Xenopeltis_unicolor ,(Loxocemus_bicolor ,(((Calabaria_reinhardtii ,(Eryx_colubrinus ,(Lichanura_trivirgata ,(Exiliboa_placata ,Ungaliophis_continentalis )))),(Epicrates_striatus ,Boa_constrictor )),(Python_molurus ,((Trachyboa_boulengeri ,Tropidophis_haetianus ),(Lampropeltis_getula ,Coluber_constrictor )))))),(Eupodophis_descouensis ,(Haasiophis_terrasanctus ,Pachyrhachis_problematicus )))))))))))),(((Lacerta_viridis ,(Takydromus_ocellatus ,(Gallotia_atlantica ,Cryptolacerta_hassiaca ))),(Eolacerta_robusta ,Stefanikia_siderea )),((Colobosaura_modesta ,Pholidobolus_montium ),((Callopistes_maculatus ,Tupinambis_teguixin ),(Aspidoscelis_tigris ,Teius_teyou ))))),((Parmeosaurus_scutatus ,(Becklesius_cataphractus ,Eoscincus_ornatus )),(((Tepexisaurus_tepexii ,((Cricosaura_typica ,Xantusia_vigilis ),(Lepidophyma_flavimaculatum ,Palaeoxantusia_Wyoming ))),((Platysaurus_imperator ,Cordylus_mossambicus ),(Zonosaurus_ornatus ,Cordylosaurus_subtesselatus ))),((Eoxanta_lacertifrons ,(Globaura_venusta ,Hymenosaurus_clarki )),(Eumeces_fasciatus ,(Scincus_scincus ,((Brachymeles_gracilis ,Amphiglossus_splendidus ),(Trachylepis_quinquetaeniata ,(Eugongylus_rufescens ,(Sphenomorphus_solomonis ,Tiliqua_scincoides )))))))))),(Phelsuma_lineata ,(Gonatodes_albogularis ,(Teratoscincus_przewalskii ,((Gekko_gecko ,(Strophurus__ciliaris ,(Rhacodactylus_auriculatus ,Saltuarius_cornutus ))),(Coleonyx_variegatus ,(Aeluroscalobates_felinus ,Eublepharis_macularius )))))))));
tree tnt_56 = [&U] 
(Sphenodon_punctatus ,(Huehuecuetzpalli_mixteca ,((((((((Ctenomastax_parva ,((Priscagama_gobiensis ,((Leiolepis_belliana ,Uromastyx_aegyptius ),((Brookesia_brygooi ,Chamaeleo_laevigatus ),(Agama_agama ,Calotes_emma )))),(Dipsosaurus_dorsalis ,(Liolaemus_bellii ,(Sceloporus_variabilis ,(Polychrus_marmoratus ,Anolis_carolinensis )))))),(Temujinia_ellisoni ,Saichangurvel_davidsoni )),(Tchingisaurus_multivagus ,(Gobinatus_arenosus ,(Adamisaurus_magnidentatus ,(Macrocephalosaurus ,Polyglyphanodon_sternbergi ))))),((Shinisaurus_crocodilurus ,(Xenosaurus_platyceps ,Xenosaurus_grandis )),((Pseudopus_apodus ,((Peltosaurus_granulosus ,Helodermoides_tuberculatus ),(Celestus_enneagrammus ,Elgaria_multicarinata ))),(Gobiderma_pulchrum ,(Estesia_mongoliensis ,((Heloderma_horridum ,Heloderma_suspectum ),(Lanthanotus_borneensis ,(Saniwa ,(Varanus_acanthurus ,(Varanus_salvator ,Varanus_exanthematicus )))))))))),(((Adriosaurus_suessi ,Pontosaurus ),(Aigialosaurus_dalmaticus ,(Platecarpus ,(Tylosaurus ,(Clidastes ,Plotosaurus ))))),(Najash_rionegrina ,(Dinilysia_patagonica ,(((Leptotyphlops_dulcis ,Typhlops_jamaicensis ),(Liotyphlops_albirostris ,Typhlophis_squamosus )),(Anomochilus_leonardi ,(Uropeltis_melanogaster ,(Anilius_scytale ,(Cylindrophis_ruffus ,((((Xenopeltis_unicolor ,Loxocemus_bicolor ),(Python_molurus ,((Trachyboa_boulengeri ,Tropidophis_haetianus ),(Lampropeltis_getula ,Coluber_constrictor )))),((Calabaria_reinhardtii ,(Eryx_colubrinus ,(Lichanura_trivirgata ,(Exiliboa_placata ,Ungaliophis_continentalis )))),(Epicrates_striatus ,Boa_constrictor ))),(Haasiophis_terrasanctus ,(Eupodophis_descouensis ,Pachyrhachis_problematicus )))))))))))),(((Lacerta_viridis ,(Takydromus_ocellatus ,(Gallotia_atlantica ,Cryptolacerta_hassiaca ))),(Eolacerta_robusta ,Stefanikia_siderea )),((Colobosaura_modesta ,Pholidobolus_montium ),((Callopistes_maculatus ,Tupinambis_teguixin ),(Aspidoscelis_tigris ,Teius_teyou ))))),((Parmeosaurus_scutatus ,(Becklesius_cataphractus ,Eoscincus_ornatus )),(((Tepexisaurus_tepexii ,((Cricosaura_typica ,Xantusia_vigilis ),(Lepidophyma_flavimaculatum ,Palaeoxantusia_Wyoming ))),((Platysaurus_imperator ,Cordylus_mossambicus ),(Zonosaurus_ornatus ,Cordylosaurus_subtesselatus ))),((Eoxanta_lacertifrons ,(Globaura_venusta ,Hymenosaurus_clarki )),(Eumeces_fasciatus ,(Scincus_scincus ,((Brachymeles_gracilis ,Amphiglossus_splendidus ),(Trachylepis_quinquetaeniata ,(Eugongylus_rufescens ,(Sphenomorphus_solomonis ,Tiliqua_scincoides )))))))))),(Phelsuma_lineata ,(Gonatodes_albogularis ,(Teratoscincus_przewalskii ,((Gekko_gecko ,(Rhacodactylus_auriculatus ,(Strophurus__ciliaris ,Saltuarius_cornutus ))),(Coleonyx_variegatus ,(Aeluroscalobates_felinus ,Eublepharis_macularius )))))))));
tree tnt_57 = [&U] 
(Sphenodon_punctatus ,(Huehuecuetzpalli_mixteca ,((((((((Ctenomastax_parva ,((Priscagama_gobiensis ,((Leiolepis_belliana ,Uromastyx_aegyptius ),((Brookesia_brygooi ,Chamaeleo_laevigatus ),(Agama_agama ,Calotes_emma )))),(Dipsosaurus_dorsalis ,(Liolaemus_bellii ,(Sceloporus_variabilis ,(Polychrus_marmoratus ,Anolis_carolinensis )))))),(Temujinia_ellisoni ,Saichangurvel_davidsoni )),(Tchingisaurus_multivagus ,(Gobinatus_arenosus ,(Adamisaurus_magnidentatus ,(Macrocephalosaurus ,Polyglyphanodon_sternbergi ))))),((Shinisaurus_crocodilurus ,(Xenosaurus_platyceps ,Xenosaurus_grandis )),((Pseudopus_apodus ,((Peltosaurus_granulosus ,Helodermoides_tuberculatus ),(Celestus_enneagrammus ,Elgaria_multicarinata ))),(Gobiderma_pulchrum ,(Estesia_mongoliensis ,((Heloderma_horridum ,Heloderma_suspectum ),(Lanthanotus_borneensis ,(Saniwa ,(Varanus_acanthurus ,(Varanus_salvator ,Varanus_exanthematicus )))))))))),(((Adriosaurus_suessi ,Pontosaurus ),(Aigialosaurus_dalmaticus ,(Platecarpus ,(Tylosaurus ,(Clidastes ,Plotosaurus ))))),(Najash_rionegrina ,(Dinilysia_patagonica ,(((Leptotyphlops_dulcis ,Typhlops_jamaicensis ),(Liotyphlops_albirostris ,Typhlophis_squamosus )),(Uropeltis_melanogaster ,(Anomochilus_leonardi ,(Anilius_scytale ,(Cylindrophis_ruffus ,(((Xenopeltis_unicolor ,Loxocemus_bicolor ),(((Calabaria_reinhardtii ,(Eryx_colubrinus ,(Lichanura_trivirgata ,(Exiliboa_placata ,Ungaliophis_continentalis )))),(Epicrates_striatus ,Boa_constrictor )),(Python_molurus ,((Trachyboa_boulengeri ,Tropidophis_haetianus ),(Lampropeltis_getula ,Coluber_constrictor ))))),(Haasiophis_terrasanctus ,(Eupodophis_descouensis ,Pachyrhachis_problematicus )))))))))))),(((Lacerta_viridis ,(Takydromus_ocellatus ,(Gallotia_atlantica ,Cryptolacerta_hassiaca ))),(Eolacerta_robusta ,Stefanikia_siderea )),((Colobosaura_modesta ,Pholidobolus_montium ),((Callopistes_maculatus ,Tupinambis_teguixin ),(Aspidoscelis_tigris ,Teius_teyou ))))),((Parmeosaurus_scutatus ,(Becklesius_cataphractus ,Eoscincus_ornatus )),(((Tepexisaurus_tepexii ,((Cricosaura_typica ,Xantusia_vigilis ),(Lepidophyma_flavimaculatum ,Palaeoxantusia_Wyoming ))),((Platysaurus_imperator ,Cordylus_mossambicus ),(Zonosaurus_ornatus ,Cordylosaurus_subtesselatus ))),((Eoxanta_lacertifrons ,(Globaura_venusta ,Hymenosaurus_clarki )),(Eumeces_fasciatus ,(Scincus_scincus ,((Brachymeles_gracilis ,Amphiglossus_splendidus ),(Trachylepis_quinquetaeniata ,(Eugongylus_rufescens ,(Sphenomorphus_solomonis ,Tiliqua_scincoides )))))))))),(Phelsuma_lineata ,(Gonatodes_albogularis ,(Teratoscincus_przewalskii ,((Gekko_gecko ,(Strophurus__ciliaris ,(Rhacodactylus_auriculatus ,Saltuarius_cornutus ))),(Coleonyx_variegatus ,(Aeluroscalobates_felinus ,Eublepharis_macularius )))))))));
tree tnt_58 = [&U] 
(Sphenodon_punctatus ,(Huehuecuetzpalli_mixteca ,((((((((Ctenomastax_parva ,(Priscagama_gobiensis ,((Leiolepis_belliana ,Uromastyx_aegyptius ),((Brookesia_brygooi ,Chamaeleo_laevigatus ),(Agama_agama ,Calotes_emma ))))),((Temujinia_ellisoni ,Saichangurvel_davidsoni ),((Polychrus_marmoratus ,Anolis_carolinensis ),(Sceloporus_variabilis ,(Dipsosaurus_dorsalis ,Liolaemus_bellii ))))),(Tchingisaurus_multivagus ,(Gobinatus_arenosus ,(Adamisaurus_magnidentatus ,(Macrocephalosaurus ,Polyglyphanodon_sternbergi ))))),((Shinisaurus_crocodilurus ,(Xenosaurus_platyceps ,Xenosaurus_grandis )),((Pseudopus_apodus ,((Peltosaurus_granulosus ,Helodermoides_tuberculatus ),(Celestus_enneagrammus ,Elgaria_multicarinata ))),(Gobiderma_pulchrum ,(Estesia_mongoliensis ,((Heloderma_horridum ,Heloderma_suspectum ),(Lanthanotus_borneensis ,(Saniwa ,(Varanus_acanthurus ,(Varanus_salvator ,Varanus_exanthematicus )))))))))),(((Adriosaurus_suessi ,Pontosaurus ),(Aigialosaurus_dalmaticus ,(Platecarpus ,(Tylosaurus ,(Clidastes ,Plotosaurus ))))),(Najash_rionegrina ,(Dinilysia_patagonica ,(((Leptotyphlops_dulcis ,Typhlops_jamaicensis ),(Liotyphlops_albirostris ,Typhlophis_squamosus )),(Uropeltis_melanogaster ,(Anomochilus_leonardi ,(Anilius_scytale ,(Cylindrophis_ruffus ,((((Xenopeltis_unicolor ,Loxocemus_bicolor ),(Python_molurus ,((Trachyboa_boulengeri ,Tropidophis_haetianus ),(Lampropeltis_getula ,Coluber_constrictor )))),((Calabaria_reinhardtii ,(Eryx_colubrinus ,(Lichanura_trivirgata ,(Exiliboa_placata ,Ungaliophis_continentalis )))),(Epicrates_striatus ,Boa_constrictor ))),(Haasiophis_terrasanctus ,(Eupodophis_descouensis ,Pachyrhachis_problematicus )))))))))))),(((Lacerta_viridis ,(Takydromus_ocellatus ,(Gallotia_atlantica ,Cryptolacerta_hassiaca ))),(Eolacerta_robusta ,Stefanikia_siderea )),((Colobosaura_modesta ,Pholidobolus_montium ),((Callopistes_maculatus ,Tupinambis_teguixin ),(Aspidoscelis_tigris ,Teius_teyou ))))),((Parmeosaurus_scutatus ,(Becklesius_cataphractus ,Eoscincus_ornatus )),(((Tepexisaurus_tepexii ,((Cricosaura_typica ,Xantusia_vigilis ),(Lepidophyma_flavimaculatum ,Palaeoxantusia_Wyoming ))),((Platysaurus_imperator ,Cordylus_mossambicus ),(Zonosaurus_ornatus ,Cordylosaurus_subtesselatus ))),((Eoxanta_lacertifrons ,(Globaura_venusta ,Hymenosaurus_clarki )),(Eumeces_fasciatus ,(Scincus_scincus ,((Brachymeles_gracilis ,Amphiglossus_splendidus ),(Trachylepis_quinquetaeniata ,(Eugongylus_rufescens ,(Sphenomorphus_solomonis ,Tiliqua_scincoides )))))))))),(Phelsuma_lineata ,(Gonatodes_albogularis ,(Teratoscincus_przewalskii ,((Gekko_gecko ,(Rhacodactylus_auriculatus ,(Strophurus__ciliaris ,Saltuarius_cornutus ))),(Coleonyx_variegatus ,(Aeluroscalobates_felinus ,Eublepharis_macularius )))))))));
tree tnt_59 = [&U] 
(Sphenodon_punctatus ,(Huehuecuetzpalli_mixteca ,((((((((Ctenomastax_parva ,(Priscagama_gobiensis ,((Leiolepis_belliana ,Uromastyx_aegyptius ),((Brookesia_brygooi ,Chamaeleo_laevigatus ),(Agama_agama ,Calotes_emma ))))),((Temujinia_ellisoni ,Saichangurvel_davidsoni ),((Polychrus_marmoratus ,Anolis_carolinensis ),(Sceloporus_variabilis ,(Dipsosaurus_dorsalis ,Liolaemus_bellii ))))),(Tchingisaurus_multivagus ,(Gobinatus_arenosus ,(Adamisaurus_magnidentatus ,(Macrocephalosaurus ,Polyglyphanodon_sternbergi ))))),((Shinisaurus_crocodilurus ,(Xenosaurus_platyceps ,Xenosaurus_grandis )),((Pseudopus_apodus ,((Peltosaurus_granulosus ,Helodermoides_tuberculatus ),(Celestus_enneagrammus ,Elgaria_multicarinata ))),(Gobiderma_pulchrum ,(Estesia_mongoliensis ,((Heloderma_horridum ,Heloderma_suspectum ),(Lanthanotus_borneensis ,(Saniwa ,(Varanus_acanthurus ,(Varanus_salvator ,Varanus_exanthematicus )))))))))),(((Adriosaurus_suessi ,Pontosaurus ),(Aigialosaurus_dalmaticus ,(Platecarpus ,(Tylosaurus ,(Clidastes ,Plotosaurus ))))),(Najash_rionegrina ,(Dinilysia_patagonica ,(((Leptotyphlops_dulcis ,Typhlops_jamaicensis ),(Liotyphlops_albirostris ,Typhlophis_squamosus )),(Anomochilus_leonardi ,(Uropeltis_melanogaster ,(Anilius_scytale ,(Cylindrophis_ruffus ,((((Xenopeltis_unicolor ,Loxocemus_bicolor ),(Python_molurus ,((Trachyboa_boulengeri ,Tropidophis_haetianus ),(Lampropeltis_getula ,Coluber_constrictor )))),((Calabaria_reinhardtii ,(Eryx_colubrinus ,(Lichanura_trivirgata ,(Exiliboa_placata ,Ungaliophis_continentalis )))),(Epicrates_striatus ,Boa_constrictor ))),(Haasiophis_terrasanctus ,(Eupodophis_descouensis ,Pachyrhachis_problematicus )))))))))))),(((Lacerta_viridis ,(Takydromus_ocellatus ,(Gallotia_atlantica ,Cryptolacerta_hassiaca ))),(Eolacerta_robusta ,Stefanikia_siderea )),((Colobosaura_modesta ,Pholidobolus_montium ),((Callopistes_maculatus ,Tupinambis_teguixin ),(Aspidoscelis_tigris ,Teius_teyou ))))),((Parmeosaurus_scutatus ,(Becklesius_cataphractus ,Eoscincus_ornatus )),(((Tepexisaurus_tepexii ,((Cricosaura_typica ,Xantusia_vigilis ),(Lepidophyma_flavimaculatum ,Palaeoxantusia_Wyoming ))),((Platysaurus_imperator ,Cordylus_mossambicus ),(Zonosaurus_ornatus ,Cordylosaurus_subtesselatus ))),((Eoxanta_lacertifrons ,(Globaura_venusta ,Hymenosaurus_clarki )),(Eumeces_fasciatus ,(Scincus_scincus ,((Brachymeles_gracilis ,Amphiglossus_splendidus ),(Trachylepis_quinquetaeniata ,(Eugongylus_rufescens ,(Sphenomorphus_solomonis ,Tiliqua_scincoides )))))))))),(Phelsuma_lineata ,(Gonatodes_albogularis ,(Teratoscincus_przewalskii ,((Gekko_gecko ,(Rhacodactylus_auriculatus ,(Strophurus__ciliaris ,Saltuarius_cornutus ))),(Coleonyx_variegatus ,(Aeluroscalobates_felinus ,Eublepharis_macularius )))))))));
tree tnt_60 = [&U] 
(Sphenodon_punctatus ,(Huehuecuetzpalli_mixteca ,((((((((Ctenomastax_parva ,((Priscagama_gobiensis ,((Leiolepis_belliana ,Uromastyx_aegyptius ),((Brookesia_brygooi ,Chamaeleo_laevigatus ),(Agama_agama ,Calotes_emma )))),(Dipsosaurus_dorsalis ,(Liolaemus_bellii ,(Sceloporus_variabilis ,(Polychrus_marmoratus ,Anolis_carolinensis )))))),(Temujinia_ellisoni ,Saichangurvel_davidsoni )),(Tchingisaurus_multivagus ,(Gobinatus_arenosus ,(Adamisaurus_magnidentatus ,(Macrocephalosaurus ,Polyglyphanodon_sternbergi ))))),((Shinisaurus_crocodilurus ,(Xenosaurus_platyceps ,Xenosaurus_grandis )),((Pseudopus_apodus ,((Peltosaurus_granulosus ,Helodermoides_tuberculatus ),(Celestus_enneagrammus ,Elgaria_multicarinata ))),(Gobiderma_pulchrum ,(Estesia_mongoliensis ,((Heloderma_horridum ,Heloderma_suspectum ),(Lanthanotus_borneensis ,(Saniwa ,(Varanus_acanthurus ,(Varanus_salvator ,Varanus_exanthematicus )))))))))),(((Adriosaurus_suessi ,Pontosaurus ),(Aigialosaurus_dalmaticus ,(Platecarpus ,(Tylosaurus ,(Clidastes ,Plotosaurus ))))),(Najash_rionegrina ,(Dinilysia_patagonica ,(((Leptotyphlops_dulcis ,Typhlops_jamaicensis ),(Liotyphlops_albirostris ,Typhlophis_squamosus )),(Anomochilus_leonardi ,(Uropeltis_melanogaster ,(Anilius_scytale ,(Cylindrophis_ruffus ,(((Python_molurus ,(Xenopeltis_unicolor ,Loxocemus_bicolor )),((Calabaria_reinhardtii ,(Eryx_colubrinus ,(Lichanura_trivirgata ,((Exiliboa_placata ,Ungaliophis_continentalis ),((Trachyboa_boulengeri ,Tropidophis_haetianus ),(Lampropeltis_getula ,Coluber_constrictor )))))),(Epicrates_striatus ,Boa_constrictor ))),(Eupodophis_descouensis ,(Haasiophis_terrasanctus ,Pachyrhachis_problematicus )))))))))))),(((Lacerta_viridis ,(Takydromus_ocellatus ,(Gallotia_atlantica ,Cryptolacerta_hassiaca ))),(Eolacerta_robusta ,Stefanikia_siderea )),((Colobosaura_modesta ,Pholidobolus_montium ),((Callopistes_maculatus ,Tupinambis_teguixin ),(Aspidoscelis_tigris ,Teius_teyou ))))),((Parmeosaurus_scutatus ,(Becklesius_cataphractus ,Eoscincus_ornatus )),(((Tepexisaurus_tepexii ,((Cricosaura_typica ,Xantusia_vigilis ),(Lepidophyma_flavimaculatum ,Palaeoxantusia_Wyoming ))),((Platysaurus_imperator ,Cordylus_mossambicus ),(Zonosaurus_ornatus ,Cordylosaurus_subtesselatus ))),((Eoxanta_lacertifrons ,(Globaura_venusta ,Hymenosaurus_clarki )),(Eumeces_fasciatus ,(Scincus_scincus ,((Brachymeles_gracilis ,Amphiglossus_splendidus ),(Trachylepis_quinquetaeniata ,(Eugongylus_rufescens ,(Sphenomorphus_solomonis ,Tiliqua_scincoides )))))))))),((Teratoscincus_przewalskii ,((Gekko_gecko ,(Rhacodactylus_auriculatus ,(Strophurus__ciliaris ,Saltuarius_cornutus ))),(Eublepharis_macularius ,(Aeluroscalobates_felinus ,Coleonyx_variegatus )))),(Gonatodes_albogularis ,Phelsuma_lineata )))));
tree tnt_61 = [&U] 
(Sphenodon_punctatus ,(Huehuecuetzpalli_mixteca ,((((((((Ctenomastax_parva ,(Priscagama_gobiensis ,((Leiolepis_belliana ,Uromastyx_aegyptius ),((Brookesia_brygooi ,Chamaeleo_laevigatus ),(Agama_agama ,Calotes_emma ))))),((Temujinia_ellisoni ,Saichangurvel_davidsoni ),((Polychrus_marmoratus ,Anolis_carolinensis ),(Sceloporus_variabilis ,(Dipsosaurus_dorsalis ,Liolaemus_bellii ))))),(Tchingisaurus_multivagus ,(Gobinatus_arenosus ,(Adamisaurus_magnidentatus ,(Macrocephalosaurus ,Polyglyphanodon_sternbergi ))))),((Shinisaurus_crocodilurus ,(Xenosaurus_platyceps ,Xenosaurus_grandis )),((Pseudopus_apodus ,((Peltosaurus_granulosus ,Helodermoides_tuberculatus ),(Celestus_enneagrammus ,Elgaria_multicarinata ))),(Gobiderma_pulchrum ,(Estesia_mongoliensis ,((Heloderma_horridum ,Heloderma_suspectum ),(Lanthanotus_borneensis ,(Saniwa ,(Varanus_acanthurus ,(Varanus_salvator ,Varanus_exanthematicus )))))))))),(((Adriosaurus_suessi ,Pontosaurus ),(Aigialosaurus_dalmaticus ,(Platecarpus ,(Tylosaurus ,(Clidastes ,Plotosaurus ))))),(Najash_rionegrina ,(Dinilysia_patagonica ,(((Leptotyphlops_dulcis ,Typhlops_jamaicensis ),(Liotyphlops_albirostris ,Typhlophis_squamosus )),(Uropeltis_melanogaster ,(Anomochilus_leonardi ,(Anilius_scytale ,(Cylindrophis_ruffus ,((Xenopeltis_unicolor ,(Loxocemus_bicolor ,(Python_molurus ,((((Exiliboa_placata ,Ungaliophis_continentalis ),(Calabaria_reinhardtii ,(Eryx_colubrinus ,Lichanura_trivirgata ))),(Epicrates_striatus ,Boa_constrictor )),((Trachyboa_boulengeri ,Tropidophis_haetianus ),(Lampropeltis_getula ,Coluber_constrictor )))))),(Eupodophis_descouensis ,(Haasiophis_terrasanctus ,Pachyrhachis_problematicus )))))))))))),(((Lacerta_viridis ,(Takydromus_ocellatus ,(Gallotia_atlantica ,Cryptolacerta_hassiaca ))),(Eolacerta_robusta ,Stefanikia_siderea )),((Colobosaura_modesta ,Pholidobolus_montium ),((Callopistes_maculatus ,Tupinambis_teguixin ),(Aspidoscelis_tigris ,Teius_teyou ))))),((Parmeosaurus_scutatus ,(Becklesius_cataphractus ,Eoscincus_ornatus )),(((Tepexisaurus_tepexii ,((Cricosaura_typica ,Xantusia_vigilis ),(Lepidophyma_flavimaculatum ,Palaeoxantusia_Wyoming ))),((Platysaurus_imperator ,Cordylus_mossambicus ),(Zonosaurus_ornatus ,Cordylosaurus_subtesselatus ))),((Eoxanta_lacertifrons ,(Globaura_venusta ,Hymenosaurus_clarki )),(Eumeces_fasciatus ,(Scincus_scincus ,((Brachymeles_gracilis ,Amphiglossus_splendidus ),(Trachylepis_quinquetaeniata ,(Eugongylus_rufescens ,(Sphenomorphus_solomonis ,Tiliqua_scincoides )))))))))),(Phelsuma_lineata ,(Gonatodes_albogularis ,(Teratoscincus_przewalskii ,((Gekko_gecko ,(Strophurus__ciliaris ,(Rhacodactylus_auriculatus ,Saltuarius_cornutus ))),(Coleonyx_variegatus ,(Aeluroscalobates_felinus ,Eublepharis_macularius )))))))));
tree tnt_62 = [&U] 
(Sphenodon_punctatus ,(Huehuecuetzpalli_mixteca ,((((((((Ctenomastax_parva ,((Priscagama_gobiensis ,((Leiolepis_belliana ,Uromastyx_aegyptius ),((Brookesia_brygooi ,Chamaeleo_laevigatus ),(Agama_agama ,Calotes_emma )))),(Dipsosaurus_dorsalis ,(Liolaemus_bellii ,(Sceloporus_variabilis ,(Polychrus_marmoratus ,Anolis_carolinensis )))))),(Temujinia_ellisoni ,Saichangurvel_davidsoni )),(Tchingisaurus_multivagus ,(Gobinatus_arenosus ,(Adamisaurus_magnidentatus ,(Macrocephalosaurus ,Polyglyphanodon_sternbergi ))))),((Shinisaurus_crocodilurus ,(Xenosaurus_platyceps ,Xenosaurus_grandis )),((Pseudopus_apodus ,((Peltosaurus_granulosus ,Helodermoides_tuberculatus ),(Celestus_enneagrammus ,Elgaria_multicarinata ))),(Gobiderma_pulchrum ,(Estesia_mongoliensis ,((Heloderma_horridum ,Heloderma_suspectum ),(Lanthanotus_borneensis ,(Saniwa ,(Varanus_acanthurus ,(Varanus_salvator ,Varanus_exanthematicus )))))))))),(((Adriosaurus_suessi ,Pontosaurus ),(Aigialosaurus_dalmaticus ,(Platecarpus ,(Tylosaurus ,(Clidastes ,Plotosaurus ))))),((Najash_rionegrina ,Dinilysia_patagonica ),(((Leptotyphlops_dulcis ,Typhlops_jamaicensis ),(Liotyphlops_albirostris ,Typhlophis_squamosus )),(Anomochilus_leonardi ,(Uropeltis_melanogaster ,(Anilius_scytale ,(Cylindrophis_ruffus ,((Xenopeltis_unicolor ,(Loxocemus_bicolor ,(Python_molurus ,(((Calabaria_reinhardtii ,(Eryx_colubrinus ,(Lichanura_trivirgata ,(Exiliboa_placata ,Ungaliophis_continentalis )))),(Epicrates_striatus ,Boa_constrictor )),((Trachyboa_boulengeri ,Tropidophis_haetianus ),(Lampropeltis_getula ,Coluber_constrictor )))))),(Eupodophis_descouensis ,(Haasiophis_terrasanctus ,Pachyrhachis_problematicus ))))))))))),(((Lacerta_viridis ,(Takydromus_ocellatus ,(Gallotia_atlantica ,Cryptolacerta_hassiaca ))),(Eolacerta_robusta ,Stefanikia_siderea )),((Colobosaura_modesta ,Pholidobolus_montium ),((Callopistes_maculatus ,Tupinambis_teguixin ),(Aspidoscelis_tigris ,Teius_teyou ))))),((Parmeosaurus_scutatus ,(Becklesius_cataphractus ,Eoscincus_ornatus )),(((Tepexisaurus_tepexii ,((Cricosaura_typica ,Xantusia_vigilis ),(Lepidophyma_flavimaculatum ,Palaeoxantusia_Wyoming ))),((Platysaurus_imperator ,Cordylus_mossambicus ),(Zonosaurus_ornatus ,Cordylosaurus_subtesselatus ))),((Eoxanta_lacertifrons ,(Globaura_venusta ,Hymenosaurus_clarki )),(Eumeces_fasciatus ,(Scincus_scincus ,((Brachymeles_gracilis ,Amphiglossus_splendidus ),(Trachylepis_quinquetaeniata ,(Eugongylus_rufescens ,(Sphenomorphus_solomonis ,Tiliqua_scincoides )))))))))),(Phelsuma_lineata ,(Gonatodes_albogularis ,(Teratoscincus_przewalskii ,((Gekko_gecko ,(Strophurus__ciliaris ,(Rhacodactylus_auriculatus ,Saltuarius_cornutus ))),(Coleonyx_variegatus ,(Aeluroscalobates_felinus ,Eublepharis_macularius )))))))));
tree tnt_63 = [&U] 
(Sphenodon_punctatus ,(Huehuecuetzpalli_mixteca ,((((((((Ctenomastax_parva ,((Priscagama_gobiensis ,((Leiolepis_belliana ,Uromastyx_aegyptius ),((Brookesia_brygooi ,Chamaeleo_laevigatus ),(Agama_agama ,Calotes_emma )))),(Dipsosaurus_dorsalis ,(Liolaemus_bellii ,(Sceloporus_variabilis ,(Polychrus_marmoratus ,Anolis_carolinensis )))))),(Temujinia_ellisoni ,Saichangurvel_davidsoni )),(Tchingisaurus_multivagus ,(Gobinatus_arenosus ,(Adamisaurus_magnidentatus ,(Macrocephalosaurus ,Polyglyphanodon_sternbergi ))))),((Shinisaurus_crocodilurus ,(Xenosaurus_platyceps ,Xenosaurus_grandis )),((Pseudopus_apodus ,((Peltosaurus_granulosus ,Helodermoides_tuberculatus ),(Celestus_enneagrammus ,Elgaria_multicarinata ))),(Gobiderma_pulchrum ,(Estesia_mongoliensis ,((Heloderma_horridum ,Heloderma_suspectum ),(Lanthanotus_borneensis ,(Saniwa ,(Varanus_acanthurus ,(Varanus_salvator ,Varanus_exanthematicus )))))))))),(((Adriosaurus_suessi ,Pontosaurus ),(Aigialosaurus_dalmaticus ,(Platecarpus ,(Tylosaurus ,(Clidastes ,Plotosaurus ))))),(Najash_rionegrina ,(Dinilysia_patagonica ,(((Leptotyphlops_dulcis ,Typhlops_jamaicensis ),(Liotyphlops_albirostris ,Typhlophis_squamosus )),(Anomochilus_leonardi ,(Uropeltis_melanogaster ,(Anilius_scytale ,(Cylindrophis_ruffus ,(((Python_molurus ,(Xenopeltis_unicolor ,Loxocemus_bicolor )),((Calabaria_reinhardtii ,(Eryx_colubrinus ,(Lichanura_trivirgata ,((Exiliboa_placata ,Ungaliophis_continentalis ),((Trachyboa_boulengeri ,Tropidophis_haetianus ),(Lampropeltis_getula ,Coluber_constrictor )))))),(Epicrates_striatus ,Boa_constrictor ))),(Haasiophis_terrasanctus ,(Eupodophis_descouensis ,Pachyrhachis_problematicus )))))))))))),(((Lacerta_viridis ,(Takydromus_ocellatus ,(Gallotia_atlantica ,Cryptolacerta_hassiaca ))),(Eolacerta_robusta ,Stefanikia_siderea )),((Colobosaura_modesta ,Pholidobolus_montium ),((Callopistes_maculatus ,Tupinambis_teguixin ),(Aspidoscelis_tigris ,Teius_teyou ))))),((Parmeosaurus_scutatus ,(Becklesius_cataphractus ,Eoscincus_ornatus )),(((Tepexisaurus_tepexii ,((Cricosaura_typica ,Xantusia_vigilis ),(Lepidophyma_flavimaculatum ,Palaeoxantusia_Wyoming ))),((Platysaurus_imperator ,Cordylus_mossambicus ),(Zonosaurus_ornatus ,Cordylosaurus_subtesselatus ))),((Eoxanta_lacertifrons ,(Globaura_venusta ,Hymenosaurus_clarki )),(Eumeces_fasciatus ,(Scincus_scincus ,((Brachymeles_gracilis ,Amphiglossus_splendidus ),(Trachylepis_quinquetaeniata ,(Eugongylus_rufescens ,(Sphenomorphus_solomonis ,Tiliqua_scincoides )))))))))),(Phelsuma_lineata ,(Gonatodes_albogularis ,(Teratoscincus_przewalskii ,((Gekko_gecko ,(Rhacodactylus_auriculatus ,(Strophurus__ciliaris ,Saltuarius_cornutus ))),(Coleonyx_variegatus ,(Aeluroscalobates_felinus ,Eublepharis_macularius )))))))));
tree tnt_64 = [&U] 
(Sphenodon_punctatus ,(Huehuecuetzpalli_mixteca ,((((((((Ctenomastax_parva ,((Priscagama_gobiensis ,((Leiolepis_belliana ,Uromastyx_aegyptius ),((Brookesia_brygooi ,Chamaeleo_laevigatus ),(Agama_agama ,Calotes_emma )))),(Dipsosaurus_dorsalis ,(Liolaemus_bellii ,(Sceloporus_variabilis ,(Polychrus_marmoratus ,Anolis_carolinensis )))))),(Temujinia_ellisoni ,Saichangurvel_davidsoni )),(Tchingisaurus_multivagus ,(Gobinatus_arenosus ,(Adamisaurus_magnidentatus ,(Macrocephalosaurus ,Polyglyphanodon_sternbergi ))))),((Shinisaurus_crocodilurus ,(Xenosaurus_platyceps ,Xenosaurus_grandis )),((Pseudopus_apodus ,((Peltosaurus_granulosus ,Helodermoides_tuberculatus ),(Celestus_enneagrammus ,Elgaria_multicarinata ))),(Gobiderma_pulchrum ,(Estesia_mongoliensis ,((Heloderma_horridum ,Heloderma_suspectum ),(Lanthanotus_borneensis ,(Saniwa ,(Varanus_acanthurus ,(Varanus_salvator ,Varanus_exanthematicus )))))))))),(((Adriosaurus_suessi ,Pontosaurus ),(Aigialosaurus_dalmaticus ,(Platecarpus ,(Tylosaurus ,(Clidastes ,Plotosaurus ))))),(Najash_rionegrina ,(Dinilysia_patagonica ,(((Leptotyphlops_dulcis ,Typhlops_jamaicensis ),(Liotyphlops_albirostris ,Typhlophis_squamosus )),(Uropeltis_melanogaster ,(Anomochilus_leonardi ,(Anilius_scytale ,(Cylindrophis_ruffus ,((Xenopeltis_unicolor ,(Loxocemus_bicolor ,((Python_molurus ,((Eryx_colubrinus ,(Calabaria_reinhardtii ,(Lichanura_trivirgata ,(Exiliboa_placata ,Ungaliophis_continentalis )))),(Epicrates_striatus ,Boa_constrictor ))),((Trachyboa_boulengeri ,Tropidophis_haetianus ),(Lampropeltis_getula ,Coluber_constrictor ))))),(Haasiophis_terrasanctus ,(Eupodophis_descouensis ,Pachyrhachis_problematicus )))))))))))),(((Lacerta_viridis ,(Takydromus_ocellatus ,(Gallotia_atlantica ,Cryptolacerta_hassiaca ))),(Eolacerta_robusta ,Stefanikia_siderea )),((Colobosaura_modesta ,Pholidobolus_montium ),((Callopistes_maculatus ,Tupinambis_teguixin ),(Aspidoscelis_tigris ,Teius_teyou ))))),((Parmeosaurus_scutatus ,(Becklesius_cataphractus ,Eoscincus_ornatus )),(((Tepexisaurus_tepexii ,((Cricosaura_typica ,Xantusia_vigilis ),(Lepidophyma_flavimaculatum ,Palaeoxantusia_Wyoming ))),((Platysaurus_imperator ,Cordylus_mossambicus ),(Zonosaurus_ornatus ,Cordylosaurus_subtesselatus ))),((Eoxanta_lacertifrons ,(Globaura_venusta ,Hymenosaurus_clarki )),(Eumeces_fasciatus ,(Scincus_scincus ,((Brachymeles_gracilis ,Amphiglossus_splendidus ),(Trachylepis_quinquetaeniata ,(Eugongylus_rufescens ,(Sphenomorphus_solomonis ,Tiliqua_scincoides )))))))))),(Phelsuma_lineata ,(Gonatodes_albogularis ,(Teratoscincus_przewalskii ,((Gekko_gecko ,(Rhacodactylus_auriculatus ,(Strophurus__ciliaris ,Saltuarius_cornutus ))),(Coleonyx_variegatus ,(Aeluroscalobates_felinus ,Eublepharis_macularius )))))))));
tree tnt_65 = [&U] 
(Sphenodon_punctatus ,(Huehuecuetzpalli_mixteca ,((((((((Ctenomastax_parva ,(Priscagama_gobiensis ,((Leiolepis_belliana ,Uromastyx_aegyptius ),((Brookesia_brygooi ,Chamaeleo_laevigatus ),(Agama_agama ,Calotes_emma ))))),((Temujinia_ellisoni ,Saichangurvel_davidsoni ),((Polychrus_marmoratus ,Anolis_carolinensis ),(Sceloporus_variabilis ,(Dipsosaurus_dorsalis ,Liolaemus_bellii ))))),(Tchingisaurus_multivagus ,(Gobinatus_arenosus ,(Adamisaurus_magnidentatus ,(Macrocephalosaurus ,Polyglyphanodon_sternbergi ))))),((Shinisaurus_crocodilurus ,(Xenosaurus_platyceps ,Xenosaurus_grandis )),((Pseudopus_apodus ,((Peltosaurus_granulosus ,Helodermoides_tuberculatus ),(Celestus_enneagrammus ,Elgaria_multicarinata ))),(Gobiderma_pulchrum ,(Estesia_mongoliensis ,((Heloderma_horridum ,Heloderma_suspectum ),(Lanthanotus_borneensis ,(Saniwa ,(Varanus_acanthurus ,(Varanus_salvator ,Varanus_exanthematicus )))))))))),(((Adriosaurus_suessi ,Pontosaurus ),(Aigialosaurus_dalmaticus ,((Clidastes ,Plotosaurus ),(Platecarpus ,Tylosaurus )))),(Najash_rionegrina ,(Dinilysia_patagonica ,(((Leptotyphlops_dulcis ,Typhlops_jamaicensis ),(Liotyphlops_albirostris ,Typhlophis_squamosus )),(Anomochilus_leonardi ,(Uropeltis_melanogaster ,(Anilius_scytale ,(Cylindrophis_ruffus ,((Xenopeltis_unicolor ,Loxocemus_bicolor ),((Haasiophis_terrasanctus ,(Eupodophis_descouensis ,Pachyrhachis_problematicus )),(Python_molurus ,((Eryx_colubrinus ,(Calabaria_reinhardtii ,(Lichanura_trivirgata ,((Exiliboa_placata ,Ungaliophis_continentalis ),((Trachyboa_boulengeri ,Tropidophis_haetianus ),(Lampropeltis_getula ,Coluber_constrictor )))))),(Epicrates_striatus ,Boa_constrictor )))))))))))))),(((Lacerta_viridis ,(Takydromus_ocellatus ,(Gallotia_atlantica ,Cryptolacerta_hassiaca ))),(Eolacerta_robusta ,Stefanikia_siderea )),((Colobosaura_modesta ,Pholidobolus_montium ),((Callopistes_maculatus ,Tupinambis_teguixin ),(Aspidoscelis_tigris ,Teius_teyou ))))),((Becklesius_cataphractus ,Eoscincus_ornatus ),(Parmeosaurus_scutatus ,(((Tepexisaurus_tepexii ,((Cricosaura_typica ,Xantusia_vigilis ),(Lepidophyma_flavimaculatum ,Palaeoxantusia_Wyoming ))),((Platysaurus_imperator ,Cordylus_mossambicus ),(Zonosaurus_ornatus ,Cordylosaurus_subtesselatus ))),((Eoxanta_lacertifrons ,(Globaura_venusta ,Hymenosaurus_clarki )),(Eumeces_fasciatus ,(Scincus_scincus ,((Brachymeles_gracilis ,Amphiglossus_splendidus ),(Trachylepis_quinquetaeniata ,(Eugongylus_rufescens ,(Sphenomorphus_solomonis ,Tiliqua_scincoides ))))))))))),((Teratoscincus_przewalskii ,((Gekko_gecko ,(Rhacodactylus_auriculatus ,(Strophurus__ciliaris ,Saltuarius_cornutus ))),(Eublepharis_macularius ,(Aeluroscalobates_felinus ,Coleonyx_variegatus )))),(Gonatodes_albogularis ,Phelsuma_lineata )))));
tree tnt_66 = [&U] 
(Sphenodon_punctatus ,(Huehuecuetzpalli_mixteca ,((((((((Ctenomastax_parva ,(Priscagama_gobiensis ,((Leiolepis_belliana ,Uromastyx_aegyptius ),((Brookesia_brygooi ,Chamaeleo_laevigatus ),(Agama_agama ,Calotes_emma ))))),((Temujinia_ellisoni ,Saichangurvel_davidsoni ),((Polychrus_marmoratus ,Anolis_carolinensis ),(Sceloporus_variabilis ,(Dipsosaurus_dorsalis ,Liolaemus_bellii ))))),(Tchingisaurus_multivagus ,(Gobinatus_arenosus ,(Adamisaurus_magnidentatus ,(Macrocephalosaurus ,Polyglyphanodon_sternbergi ))))),((Shinisaurus_crocodilurus ,(Xenosaurus_platyceps ,Xenosaurus_grandis )),((Pseudopus_apodus ,((Peltosaurus_granulosus ,Helodermoides_tuberculatus ),(Celestus_enneagrammus ,Elgaria_multicarinata ))),(Gobiderma_pulchrum ,(Estesia_mongoliensis ,((Heloderma_horridum ,Heloderma_suspectum ),(Lanthanotus_borneensis ,(Saniwa ,(Varanus_acanthurus ,(Varanus_salvator ,Varanus_exanthematicus )))))))))),(((Adriosaurus_suessi ,Pontosaurus ),(Aigialosaurus_dalmaticus ,((Clidastes ,Plotosaurus ),(Platecarpus ,Tylosaurus )))),(Najash_rionegrina ,(Dinilysia_patagonica ,((Leptotyphlops_dulcis ,(Typhlops_jamaicensis ,(Liotyphlops_albirostris ,Typhlophis_squamosus ))),(Uropeltis_melanogaster ,(Anomochilus_leonardi ,(Anilius_scytale ,(Cylindrophis_ruffus ,((((Xenopeltis_unicolor ,Loxocemus_bicolor ),(Python_molurus ,((Trachyboa_boulengeri ,Tropidophis_haetianus ),(Lampropeltis_getula ,Coluber_constrictor )))),((Calabaria_reinhardtii ,(Eryx_colubrinus ,(Lichanura_trivirgata ,(Exiliboa_placata ,Ungaliophis_continentalis )))),(Epicrates_striatus ,Boa_constrictor ))),(Haasiophis_terrasanctus ,(Eupodophis_descouensis ,Pachyrhachis_problematicus )))))))))))),(((Lacerta_viridis ,(Takydromus_ocellatus ,(Gallotia_atlantica ,Cryptolacerta_hassiaca ))),(Eolacerta_robusta ,Stefanikia_siderea )),((Colobosaura_modesta ,Pholidobolus_montium ),((Callopistes_maculatus ,Tupinambis_teguixin ),(Aspidoscelis_tigris ,Teius_teyou ))))),((Becklesius_cataphractus ,Eoscincus_ornatus ),(Parmeosaurus_scutatus ,(((Tepexisaurus_tepexii ,((Cricosaura_typica ,Xantusia_vigilis ),(Lepidophyma_flavimaculatum ,Palaeoxantusia_Wyoming ))),((Platysaurus_imperator ,Cordylus_mossambicus ),(Zonosaurus_ornatus ,Cordylosaurus_subtesselatus ))),((Eoxanta_lacertifrons ,(Globaura_venusta ,Hymenosaurus_clarki )),(Eumeces_fasciatus ,(Scincus_scincus ,((Brachymeles_gracilis ,Amphiglossus_splendidus ),(Trachylepis_quinquetaeniata ,(Eugongylus_rufescens ,(Sphenomorphus_solomonis ,Tiliqua_scincoides ))))))))))),((Teratoscincus_przewalskii ,((Gekko_gecko ,(Rhacodactylus_auriculatus ,(Strophurus__ciliaris ,Saltuarius_cornutus ))),(Eublepharis_macularius ,(Aeluroscalobates_felinus ,Coleonyx_variegatus )))),(Gonatodes_albogularis ,Phelsuma_lineata )))));
tree tnt_67 = [&U] 
(Sphenodon_punctatus ,(Huehuecuetzpalli_mixteca ,((((((((Ctenomastax_parva ,(Priscagama_gobiensis ,((Leiolepis_belliana ,Uromastyx_aegyptius ),((Brookesia_brygooi ,Chamaeleo_laevigatus ),(Agama_agama ,Calotes_emma ))))),((Temujinia_ellisoni ,Saichangurvel_davidsoni ),((Polychrus_marmoratus ,Anolis_carolinensis ),(Sceloporus_variabilis ,(Dipsosaurus_dorsalis ,Liolaemus_bellii ))))),(Tchingisaurus_multivagus ,(Gobinatus_arenosus ,(Adamisaurus_magnidentatus ,(Macrocephalosaurus ,Polyglyphanodon_sternbergi ))))),((Shinisaurus_crocodilurus ,(Xenosaurus_platyceps ,Xenosaurus_grandis )),((Pseudopus_apodus ,((Peltosaurus_granulosus ,Helodermoides_tuberculatus ),(Celestus_enneagrammus ,Elgaria_multicarinata ))),(Gobiderma_pulchrum ,(Estesia_mongoliensis ,((Heloderma_horridum ,Heloderma_suspectum ),(Lanthanotus_borneensis ,(Saniwa ,(Varanus_acanthurus ,(Varanus_salvator ,Varanus_exanthematicus )))))))))),(((Adriosaurus_suessi ,Pontosaurus ),(Aigialosaurus_dalmaticus ,(Platecarpus ,(Tylosaurus ,(Clidastes ,Plotosaurus ))))),((Najash_rionegrina ,Dinilysia_patagonica ),(((Leptotyphlops_dulcis ,Typhlops_jamaicensis ),(Liotyphlops_albirostris ,Typhlophis_squamosus )),(Anomochilus_leonardi ,(Uropeltis_melanogaster ,(Anilius_scytale ,(Cylindrophis_ruffus ,(((Python_molurus ,(Xenopeltis_unicolor ,Loxocemus_bicolor )),((Calabaria_reinhardtii ,(Eryx_colubrinus ,(Lichanura_trivirgata ,((Exiliboa_placata ,Ungaliophis_continentalis ),((Trachyboa_boulengeri ,Tropidophis_haetianus ),(Lampropeltis_getula ,Coluber_constrictor )))))),(Epicrates_striatus ,Boa_constrictor ))),(Haasiophis_terrasanctus ,(Eupodophis_descouensis ,Pachyrhachis_problematicus ))))))))))),(((Lacerta_viridis ,(Takydromus_ocellatus ,(Gallotia_atlantica ,Cryptolacerta_hassiaca ))),(Eolacerta_robusta ,Stefanikia_siderea )),((Colobosaura_modesta ,Pholidobolus_montium ),((Callopistes_maculatus ,Tupinambis_teguixin ),(Aspidoscelis_tigris ,Teius_teyou ))))),((Becklesius_cataphractus ,Eoscincus_ornatus ),(Parmeosaurus_scutatus ,(((Tepexisaurus_tepexii ,((Cricosaura_typica ,Xantusia_vigilis ),(Lepidophyma_flavimaculatum ,Palaeoxantusia_Wyoming ))),((Platysaurus_imperator ,Cordylus_mossambicus ),(Zonosaurus_ornatus ,Cordylosaurus_subtesselatus ))),((Eoxanta_lacertifrons ,(Globaura_venusta ,Hymenosaurus_clarki )),(Eumeces_fasciatus ,(Scincus_scincus ,((Brachymeles_gracilis ,Amphiglossus_splendidus ),(Trachylepis_quinquetaeniata ,(Eugongylus_rufescens ,(Sphenomorphus_solomonis ,Tiliqua_scincoides ))))))))))),((Teratoscincus_przewalskii ,((Gekko_gecko ,(Strophurus__ciliaris ,(Rhacodactylus_auriculatus ,Saltuarius_cornutus ))),(Eublepharis_macularius ,(Aeluroscalobates_felinus ,Coleonyx_variegatus )))),(Gonatodes_albogularis ,Phelsuma_lineata )))));
tree tnt_68 = [&U] 
(Sphenodon_punctatus ,(Huehuecuetzpalli_mixteca ,((((((((Ctenomastax_parva ,(Priscagama_gobiensis ,((Leiolepis_belliana ,Uromastyx_aegyptius ),((Brookesia_brygooi ,Chamaeleo_laevigatus ),(Agama_agama ,Calotes_emma ))))),((Temujinia_ellisoni ,Saichangurvel_davidsoni ),((Polychrus_marmoratus ,Anolis_carolinensis ),(Sceloporus_variabilis ,(Dipsosaurus_dorsalis ,Liolaemus_bellii ))))),(Tchingisaurus_multivagus ,(Gobinatus_arenosus ,(Adamisaurus_magnidentatus ,(Macrocephalosaurus ,Polyglyphanodon_sternbergi ))))),((Shinisaurus_crocodilurus ,(Xenosaurus_platyceps ,Xenosaurus_grandis )),((Pseudopus_apodus ,((Peltosaurus_granulosus ,Helodermoides_tuberculatus ),(Celestus_enneagrammus ,Elgaria_multicarinata ))),(Gobiderma_pulchrum ,(Estesia_mongoliensis ,((Heloderma_horridum ,Heloderma_suspectum ),(Lanthanotus_borneensis ,(Saniwa ,(Varanus_acanthurus ,(Varanus_salvator ,Varanus_exanthematicus )))))))))),(((Adriosaurus_suessi ,Pontosaurus ),(Aigialosaurus_dalmaticus ,(Platecarpus ,(Tylosaurus ,(Clidastes ,Plotosaurus ))))),(Najash_rionegrina ,(Dinilysia_patagonica ,(((Leptotyphlops_dulcis ,Typhlops_jamaicensis ),(Liotyphlops_albirostris ,Typhlophis_squamosus )),(Uropeltis_melanogaster ,(Anomochilus_leonardi ,(Anilius_scytale ,(Cylindrophis_ruffus ,((Xenopeltis_unicolor ,(Loxocemus_bicolor ,((Python_molurus ,((Eryx_colubrinus ,(Calabaria_reinhardtii ,(Lichanura_trivirgata ,(Exiliboa_placata ,Ungaliophis_continentalis )))),(Epicrates_striatus ,Boa_constrictor ))),((Trachyboa_boulengeri ,Tropidophis_haetianus ),(Lampropeltis_getula ,Coluber_constrictor ))))),(Haasiophis_terrasanctus ,(Eupodophis_descouensis ,Pachyrhachis_problematicus )))))))))))),(((Lacerta_viridis ,(Takydromus_ocellatus ,(Gallotia_atlantica ,Cryptolacerta_hassiaca ))),(Eolacerta_robusta ,Stefanikia_siderea )),((Colobosaura_modesta ,Pholidobolus_montium ),((Callopistes_maculatus ,Tupinambis_teguixin ),(Aspidoscelis_tigris ,Teius_teyou ))))),((Becklesius_cataphractus ,Eoscincus_ornatus ),(Parmeosaurus_scutatus ,((((Tepexisaurus_tepexii ,((Cricosaura_typica ,Xantusia_vigilis ),(Lepidophyma_flavimaculatum ,Palaeoxantusia_Wyoming ))),(Platysaurus_imperator ,Cordylus_mossambicus )),(Zonosaurus_ornatus ,Cordylosaurus_subtesselatus )),((Eoxanta_lacertifrons ,(Globaura_venusta ,Hymenosaurus_clarki )),(Eumeces_fasciatus ,(Scincus_scincus ,((Brachymeles_gracilis ,Amphiglossus_splendidus ),(Trachylepis_quinquetaeniata ,(Eugongylus_rufescens ,(Sphenomorphus_solomonis ,Tiliqua_scincoides ))))))))))),((Teratoscincus_przewalskii ,((Gekko_gecko ,(Strophurus__ciliaris ,(Rhacodactylus_auriculatus ,Saltuarius_cornutus ))),(Eublepharis_macularius ,(Aeluroscalobates_felinus ,Coleonyx_variegatus )))),(Gonatodes_albogularis ,Phelsuma_lineata )))));
tree tnt_69 = [&U] 
(Sphenodon_punctatus ,(Huehuecuetzpalli_mixteca ,((((((((Ctenomastax_parva ,((Priscagama_gobiensis ,((Leiolepis_belliana ,Uromastyx_aegyptius ),((Brookesia_brygooi ,Chamaeleo_laevigatus ),(Agama_agama ,Calotes_emma )))),(Dipsosaurus_dorsalis ,(Liolaemus_bellii ,(Sceloporus_variabilis ,(Polychrus_marmoratus ,Anolis_carolinensis )))))),(Temujinia_ellisoni ,Saichangurvel_davidsoni )),(Tchingisaurus_multivagus ,(Gobinatus_arenosus ,(Adamisaurus_magnidentatus ,(Macrocephalosaurus ,Polyglyphanodon_sternbergi ))))),((Shinisaurus_crocodilurus ,(Xenosaurus_platyceps ,Xenosaurus_grandis )),((Pseudopus_apodus ,((Peltosaurus_granulosus ,Helodermoides_tuberculatus ),(Celestus_enneagrammus ,Elgaria_multicarinata ))),(Gobiderma_pulchrum ,(Estesia_mongoliensis ,((Heloderma_horridum ,Heloderma_suspectum ),(Lanthanotus_borneensis ,(Saniwa ,(Varanus_acanthurus ,(Varanus_salvator ,Varanus_exanthematicus )))))))))),(((Adriosaurus_suessi ,Pontosaurus ),(Aigialosaurus_dalmaticus ,(Platecarpus ,(Tylosaurus ,(Clidastes ,Plotosaurus ))))),((Najash_rionegrina ,Dinilysia_patagonica ),(((Leptotyphlops_dulcis ,Typhlops_jamaicensis ),(Liotyphlops_albirostris ,Typhlophis_squamosus )),(Anomochilus_leonardi ,(Uropeltis_melanogaster ,(Anilius_scytale ,(Cylindrophis_ruffus ,((Xenopeltis_unicolor ,(Loxocemus_bicolor ,(Python_molurus ,((Eryx_colubrinus ,(Calabaria_reinhardtii ,(Lichanura_trivirgata ,((Exiliboa_placata ,Ungaliophis_continentalis ),((Trachyboa_boulengeri ,Tropidophis_haetianus ),(Lampropeltis_getula ,Coluber_constrictor )))))),(Epicrates_striatus ,Boa_constrictor ))))),(Haasiophis_terrasanctus ,(Eupodophis_descouensis ,Pachyrhachis_problematicus ))))))))))),(((Lacerta_viridis ,(Takydromus_ocellatus ,(Gallotia_atlantica ,Cryptolacerta_hassiaca ))),(Eolacerta_robusta ,Stefanikia_siderea )),((Colobosaura_modesta ,Pholidobolus_montium ),((Callopistes_maculatus ,Tupinambis_teguixin ),(Aspidoscelis_tigris ,Teius_teyou ))))),((Parmeosaurus_scutatus ,(Becklesius_cataphractus ,Eoscincus_ornatus )),(((Tepexisaurus_tepexii ,((Cricosaura_typica ,Xantusia_vigilis ),(Lepidophyma_flavimaculatum ,Palaeoxantusia_Wyoming ))),((Platysaurus_imperator ,Cordylus_mossambicus ),(Zonosaurus_ornatus ,Cordylosaurus_subtesselatus ))),((Eoxanta_lacertifrons ,(Globaura_venusta ,Hymenosaurus_clarki )),(Eumeces_fasciatus ,(Scincus_scincus ,((Brachymeles_gracilis ,Amphiglossus_splendidus ),(Trachylepis_quinquetaeniata ,(Eugongylus_rufescens ,(Sphenomorphus_solomonis ,Tiliqua_scincoides )))))))))),(Phelsuma_lineata ,(Gonatodes_albogularis ,((Gekko_gecko ,(Rhacodactylus_auriculatus ,(Strophurus__ciliaris ,Saltuarius_cornutus ))),(Teratoscincus_przewalskii ,(Eublepharis_macularius ,(Aeluroscalobates_felinus ,Coleonyx_variegatus )))))))));
tree tnt_70 = [&U] 
(Sphenodon_punctatus ,(Huehuecuetzpalli_mixteca ,((((((((Ctenomastax_parva ,(Priscagama_gobiensis ,((Leiolepis_belliana ,Uromastyx_aegyptius ),((Brookesia_brygooi ,Chamaeleo_laevigatus ),(Agama_agama ,Calotes_emma ))))),((Temujinia_ellisoni ,Saichangurvel_davidsoni ),((Polychrus_marmoratus ,Anolis_carolinensis ),(Sceloporus_variabilis ,(Dipsosaurus_dorsalis ,Liolaemus_bellii ))))),(Tchingisaurus_multivagus ,(Gobinatus_arenosus ,(Adamisaurus_magnidentatus ,(Macrocephalosaurus ,Polyglyphanodon_sternbergi ))))),((Shinisaurus_crocodilurus ,(Xenosaurus_platyceps ,Xenosaurus_grandis )),((Pseudopus_apodus ,((Peltosaurus_granulosus ,Helodermoides_tuberculatus ),(Celestus_enneagrammus ,Elgaria_multicarinata ))),(Gobiderma_pulchrum ,(Estesia_mongoliensis ,((Heloderma_horridum ,Heloderma_suspectum ),(Lanthanotus_borneensis ,(Saniwa ,(Varanus_acanthurus ,(Varanus_salvator ,Varanus_exanthematicus )))))))))),(((Adriosaurus_suessi ,Pontosaurus ),(Aigialosaurus_dalmaticus ,(Platecarpus ,(Tylosaurus ,(Clidastes ,Plotosaurus ))))),(Najash_rionegrina ,(Dinilysia_patagonica ,(((Leptotyphlops_dulcis ,Typhlops_jamaicensis ),(Liotyphlops_albirostris ,Typhlophis_squamosus )),(Uropeltis_melanogaster ,(Anomochilus_leonardi ,(Anilius_scytale ,(Cylindrophis_ruffus ,((((Xenopeltis_unicolor ,Loxocemus_bicolor ),(Python_molurus ,((Trachyboa_boulengeri ,Tropidophis_haetianus ),(Lampropeltis_getula ,Coluber_constrictor )))),((Calabaria_reinhardtii ,(Eryx_colubrinus ,(Lichanura_trivirgata ,(Exiliboa_placata ,Ungaliophis_continentalis )))),(Epicrates_striatus ,Boa_constrictor ))),(Haasiophis_terrasanctus ,(Eupodophis_descouensis ,Pachyrhachis_problematicus )))))))))))),(((Lacerta_viridis ,(Takydromus_ocellatus ,(Gallotia_atlantica ,Cryptolacerta_hassiaca ))),(Eolacerta_robusta ,Stefanikia_siderea )),((Colobosaura_modesta ,Pholidobolus_montium ),((Callopistes_maculatus ,Tupinambis_teguixin ),(Aspidoscelis_tigris ,Teius_teyou ))))),((Parmeosaurus_scutatus ,(Becklesius_cataphractus ,Eoscincus_ornatus )),(((Tepexisaurus_tepexii ,((Cricosaura_typica ,Xantusia_vigilis ),(Lepidophyma_flavimaculatum ,Palaeoxantusia_Wyoming ))),((Platysaurus_imperator ,Cordylus_mossambicus ),(Zonosaurus_ornatus ,Cordylosaurus_subtesselatus ))),((Eoxanta_lacertifrons ,(Globaura_venusta ,Hymenosaurus_clarki )),(Eumeces_fasciatus ,(Scincus_scincus ,((Brachymeles_gracilis ,Amphiglossus_splendidus ),(Trachylepis_quinquetaeniata ,(Eugongylus_rufescens ,(Sphenomorphus_solomonis ,Tiliqua_scincoides )))))))))),(Phelsuma_lineata ,(Gonatodes_albogularis ,((Gekko_gecko ,(Rhacodactylus_auriculatus ,(Strophurus__ciliaris ,Saltuarius_cornutus ))),(Teratoscincus_przewalskii ,(Eublepharis_macularius ,(Aeluroscalobates_felinus ,Coleonyx_variegatus )))))))));
tree tnt_71 = [&U] 
(Sphenodon_punctatus ,(Huehuecuetzpalli_mixteca ,((((((((Ctenomastax_parva ,((Priscagama_gobiensis ,((Leiolepis_belliana ,Uromastyx_aegyptius ),((Brookesia_brygooi ,Chamaeleo_laevigatus ),(Agama_agama ,Calotes_emma )))),(Dipsosaurus_dorsalis ,(Liolaemus_bellii ,(Sceloporus_variabilis ,(Polychrus_marmoratus ,Anolis_carolinensis )))))),(Temujinia_ellisoni ,Saichangurvel_davidsoni )),(Tchingisaurus_multivagus ,(Gobinatus_arenosus ,(Adamisaurus_magnidentatus ,(Macrocephalosaurus ,Polyglyphanodon_sternbergi ))))),((Shinisaurus_crocodilurus ,(Xenosaurus_platyceps ,Xenosaurus_grandis )),((Pseudopus_apodus ,((Peltosaurus_granulosus ,Helodermoides_tuberculatus ),(Celestus_enneagrammus ,Elgaria_multicarinata ))),(Gobiderma_pulchrum ,(Estesia_mongoliensis ,((Heloderma_horridum ,Heloderma_suspectum ),(Lanthanotus_borneensis ,(Saniwa ,(Varanus_acanthurus ,(Varanus_salvator ,Varanus_exanthematicus )))))))))),(((Adriosaurus_suessi ,Pontosaurus ),(Aigialosaurus_dalmaticus ,(Platecarpus ,(Tylosaurus ,(Clidastes ,Plotosaurus ))))),(Najash_rionegrina ,(Dinilysia_patagonica ,(((Leptotyphlops_dulcis ,Typhlops_jamaicensis ),(Liotyphlops_albirostris ,Typhlophis_squamosus )),(Uropeltis_melanogaster ,(Anomochilus_leonardi ,(Anilius_scytale ,(Cylindrophis_ruffus ,((Xenopeltis_unicolor ,(Loxocemus_bicolor ,(Python_molurus ,(((Calabaria_reinhardtii ,(Eryx_colubrinus ,(Lichanura_trivirgata ,(Exiliboa_placata ,Ungaliophis_continentalis )))),(Epicrates_striatus ,Boa_constrictor )),((Trachyboa_boulengeri ,Tropidophis_haetianus ),(Lampropeltis_getula ,Coluber_constrictor )))))),(Eupodophis_descouensis ,(Haasiophis_terrasanctus ,Pachyrhachis_problematicus )))))))))))),(((Lacerta_viridis ,(Takydromus_ocellatus ,(Gallotia_atlantica ,Cryptolacerta_hassiaca ))),(Eolacerta_robusta ,Stefanikia_siderea )),((Colobosaura_modesta ,Pholidobolus_montium ),((Callopistes_maculatus ,Tupinambis_teguixin ),(Aspidoscelis_tigris ,Teius_teyou ))))),((Parmeosaurus_scutatus ,(Becklesius_cataphractus ,Eoscincus_ornatus )),(((Tepexisaurus_tepexii ,((Cricosaura_typica ,Xantusia_vigilis ),(Lepidophyma_flavimaculatum ,Palaeoxantusia_Wyoming ))),((Platysaurus_imperator ,Cordylus_mossambicus ),(Zonosaurus_ornatus ,Cordylosaurus_subtesselatus ))),((Eoxanta_lacertifrons ,(Globaura_venusta ,Hymenosaurus_clarki )),(Eumeces_fasciatus ,(Scincus_scincus ,((Brachymeles_gracilis ,Amphiglossus_splendidus ),(Trachylepis_quinquetaeniata ,(Eugongylus_rufescens ,(Sphenomorphus_solomonis ,Tiliqua_scincoides )))))))))),(Phelsuma_lineata ,(Gonatodes_albogularis ,(Teratoscincus_przewalskii ,((Gekko_gecko ,(Strophurus__ciliaris ,(Rhacodactylus_auriculatus ,Saltuarius_cornutus ))),(Coleonyx_variegatus ,(Aeluroscalobates_felinus ,Eublepharis_macularius )))))))));
tree tnt_72 = [&U] 
(Sphenodon_punctatus ,(Huehuecuetzpalli_mixteca ,((((((((Ctenomastax_parva ,(Priscagama_gobiensis ,((Leiolepis_belliana ,Uromastyx_aegyptius ),((Brookesia_brygooi ,Chamaeleo_laevigatus ),(Agama_agama ,Calotes_emma ))))),((Temujinia_ellisoni ,Saichangurvel_davidsoni ),((Polychrus_marmoratus ,Anolis_carolinensis ),(Sceloporus_variabilis ,(Dipsosaurus_dorsalis ,Liolaemus_bellii ))))),(Tchingisaurus_multivagus ,(Gobinatus_arenosus ,(Adamisaurus_magnidentatus ,(Macrocephalosaurus ,Polyglyphanodon_sternbergi ))))),((Shinisaurus_crocodilurus ,(Xenosaurus_platyceps ,Xenosaurus_grandis )),((Pseudopus_apodus ,((Peltosaurus_granulosus ,Helodermoides_tuberculatus ),(Celestus_enneagrammus ,Elgaria_multicarinata ))),(Gobiderma_pulchrum ,(Estesia_mongoliensis ,((Heloderma_horridum ,Heloderma_suspectum ),(Lanthanotus_borneensis ,(Saniwa ,(Varanus_acanthurus ,(Varanus_salvator ,Varanus_exanthematicus )))))))))),(((Adriosaurus_suessi ,Pontosaurus ),(Aigialosaurus_dalmaticus ,(Platecarpus ,(Tylosaurus ,(Clidastes ,Plotosaurus ))))),(Najash_rionegrina ,(Dinilysia_patagonica ,(((Leptotyphlops_dulcis ,Typhlops_jamaicensis ),(Liotyphlops_albirostris ,Typhlophis_squamosus )),(Anomochilus_leonardi ,(Uropeltis_melanogaster ,(Anilius_scytale ,(Cylindrophis_ruffus ,((Xenopeltis_unicolor ,(Loxocemus_bicolor ,(Python_molurus ,(((Calabaria_reinhardtii ,(Eryx_colubrinus ,(Lichanura_trivirgata ,(Exiliboa_placata ,Ungaliophis_continentalis )))),(Epicrates_striatus ,Boa_constrictor )),((Trachyboa_boulengeri ,Tropidophis_haetianus ),(Lampropeltis_getula ,Coluber_constrictor )))))),(Eupodophis_descouensis ,(Haasiophis_terrasanctus ,Pachyrhachis_problematicus )))))))))))),(((Lacerta_viridis ,(Takydromus_ocellatus ,(Gallotia_atlantica ,Cryptolacerta_hassiaca ))),(Eolacerta_robusta ,Stefanikia_siderea )),((Colobosaura_modesta ,Pholidobolus_montium ),((Callopistes_maculatus ,Tupinambis_teguixin ),(Aspidoscelis_tigris ,Teius_teyou ))))),((Parmeosaurus_scutatus ,(Becklesius_cataphractus ,Eoscincus_ornatus )),(((Tepexisaurus_tepexii ,((Cricosaura_typica ,Xantusia_vigilis ),(Lepidophyma_flavimaculatum ,Palaeoxantusia_Wyoming ))),((Platysaurus_imperator ,Cordylus_mossambicus ),(Zonosaurus_ornatus ,Cordylosaurus_subtesselatus ))),((Eoxanta_lacertifrons ,(Globaura_venusta ,Hymenosaurus_clarki )),(Eumeces_fasciatus ,(Scincus_scincus ,((Brachymeles_gracilis ,Amphiglossus_splendidus ),(Trachylepis_quinquetaeniata ,(Eugongylus_rufescens ,(Sphenomorphus_solomonis ,Tiliqua_scincoides )))))))))),(Phelsuma_lineata ,(Gonatodes_albogularis ,(Teratoscincus_przewalskii ,((Gekko_gecko ,(Rhacodactylus_auriculatus ,(Strophurus__ciliaris ,Saltuarius_cornutus ))),(Coleonyx_variegatus ,(Aeluroscalobates_felinus ,Eublepharis_macularius )))))))));
tree tnt_73 = [&U] 
(Sphenodon_punctatus ,(Huehuecuetzpalli_mixteca ,((((((((Ctenomastax_parva ,((Priscagama_gobiensis ,((Leiolepis_belliana ,Uromastyx_aegyptius ),((Brookesia_brygooi ,Chamaeleo_laevigatus ),(Agama_agama ,Calotes_emma )))),(Dipsosaurus_dorsalis ,(Liolaemus_bellii ,(Sceloporus_variabilis ,(Polychrus_marmoratus ,Anolis_carolinensis )))))),(Temujinia_ellisoni ,Saichangurvel_davidsoni )),(Tchingisaurus_multivagus ,(Gobinatus_arenosus ,(Adamisaurus_magnidentatus ,(Macrocephalosaurus ,Polyglyphanodon_sternbergi ))))),((Shinisaurus_crocodilurus ,(Xenosaurus_platyceps ,Xenosaurus_grandis )),((Pseudopus_apodus ,((Peltosaurus_granulosus ,Helodermoides_tuberculatus ),(Celestus_enneagrammus ,Elgaria_multicarinata ))),(Gobiderma_pulchrum ,(Estesia_mongoliensis ,((Heloderma_horridum ,Heloderma_suspectum ),(Lanthanotus_borneensis ,(Saniwa ,(Varanus_acanthurus ,(Varanus_salvator ,Varanus_exanthematicus )))))))))),(((Adriosaurus_suessi ,Pontosaurus ),(Aigialosaurus_dalmaticus ,(Platecarpus ,(Tylosaurus ,(Clidastes ,Plotosaurus ))))),(Najash_rionegrina ,(Dinilysia_patagonica ,((Leptotyphlops_dulcis ,(Typhlops_jamaicensis ,(Liotyphlops_albirostris ,Typhlophis_squamosus ))),(Uropeltis_melanogaster ,(Anomochilus_leonardi ,(Anilius_scytale ,(Cylindrophis_ruffus ,((Xenopeltis_unicolor ,(Loxocemus_bicolor ,(Python_molurus ,(((Calabaria_reinhardtii ,(Eryx_colubrinus ,(Lichanura_trivirgata ,(Exiliboa_placata ,Ungaliophis_continentalis )))),(Epicrates_striatus ,Boa_constrictor )),((Trachyboa_boulengeri ,Tropidophis_haetianus ),(Lampropeltis_getula ,Coluber_constrictor )))))),(Eupodophis_descouensis ,(Haasiophis_terrasanctus ,Pachyrhachis_problematicus )))))))))))),(((Lacerta_viridis ,(Takydromus_ocellatus ,(Gallotia_atlantica ,Cryptolacerta_hassiaca ))),(Eolacerta_robusta ,Stefanikia_siderea )),((Colobosaura_modesta ,Pholidobolus_montium ),((Callopistes_maculatus ,Tupinambis_teguixin ),(Aspidoscelis_tigris ,Teius_teyou ))))),((Parmeosaurus_scutatus ,(Becklesius_cataphractus ,Eoscincus_ornatus )),(((Tepexisaurus_tepexii ,((Cricosaura_typica ,Xantusia_vigilis ),(Lepidophyma_flavimaculatum ,Palaeoxantusia_Wyoming ))),((Platysaurus_imperator ,Cordylus_mossambicus ),(Zonosaurus_ornatus ,Cordylosaurus_subtesselatus ))),((Eoxanta_lacertifrons ,(Globaura_venusta ,Hymenosaurus_clarki )),(Eumeces_fasciatus ,(Scincus_scincus ,((Brachymeles_gracilis ,Amphiglossus_splendidus ),(Trachylepis_quinquetaeniata ,(Eugongylus_rufescens ,(Sphenomorphus_solomonis ,Tiliqua_scincoides )))))))))),(Phelsuma_lineata ,(Gonatodes_albogularis ,(Teratoscincus_przewalskii ,((Gekko_gecko ,(Strophurus__ciliaris ,(Rhacodactylus_auriculatus ,Saltuarius_cornutus ))),(Coleonyx_variegatus ,(Aeluroscalobates_felinus ,Eublepharis_macularius )))))))));
tree tnt_74 = [&U] 
(Sphenodon_punctatus ,(Huehuecuetzpalli_mixteca ,((((((((Ctenomastax_parva ,(Priscagama_gobiensis ,((Leiolepis_belliana ,Uromastyx_aegyptius ),((Brookesia_brygooi ,Chamaeleo_laevigatus ),(Agama_agama ,Calotes_emma ))))),((Temujinia_ellisoni ,Saichangurvel_davidsoni ),((Polychrus_marmoratus ,Anolis_carolinensis ),(Sceloporus_variabilis ,(Dipsosaurus_dorsalis ,Liolaemus_bellii ))))),(Tchingisaurus_multivagus ,(Gobinatus_arenosus ,(Adamisaurus_magnidentatus ,(Macrocephalosaurus ,Polyglyphanodon_sternbergi ))))),((Shinisaurus_crocodilurus ,(Xenosaurus_platyceps ,Xenosaurus_grandis )),((Pseudopus_apodus ,((Peltosaurus_granulosus ,Helodermoides_tuberculatus ),(Celestus_enneagrammus ,Elgaria_multicarinata ))),(Gobiderma_pulchrum ,(Estesia_mongoliensis ,((Heloderma_horridum ,Heloderma_suspectum ),(Lanthanotus_borneensis ,(Saniwa ,(Varanus_acanthurus ,(Varanus_salvator ,Varanus_exanthematicus )))))))))),(((Adriosaurus_suessi ,Pontosaurus ),(Aigialosaurus_dalmaticus ,(Platecarpus ,(Tylosaurus ,(Clidastes ,Plotosaurus ))))),(Najash_rionegrina ,(Dinilysia_patagonica ,((Leptotyphlops_dulcis ,(Typhlops_jamaicensis ,(Liotyphlops_albirostris ,Typhlophis_squamosus ))),(Uropeltis_melanogaster ,(Anomochilus_leonardi ,(Anilius_scytale ,(Cylindrophis_ruffus ,((Xenopeltis_unicolor ,Loxocemus_bicolor ),((Haasiophis_terrasanctus ,(Eupodophis_descouensis ,Pachyrhachis_problematicus )),(((Calabaria_reinhardtii ,(Eryx_colubrinus ,(Lichanura_trivirgata ,(Exiliboa_placata ,Ungaliophis_continentalis )))),(Epicrates_striatus ,Boa_constrictor )),(Python_molurus ,((Trachyboa_boulengeri ,Tropidophis_haetianus ),(Lampropeltis_getula ,Coluber_constrictor ))))))))))))))),(((Lacerta_viridis ,(Takydromus_ocellatus ,(Gallotia_atlantica ,Cryptolacerta_hassiaca ))),(Eolacerta_robusta ,Stefanikia_siderea )),((Colobosaura_modesta ,Pholidobolus_montium ),((Callopistes_maculatus ,Tupinambis_teguixin ),(Aspidoscelis_tigris ,Teius_teyou ))))),((Parmeosaurus_scutatus ,(Becklesius_cataphractus ,Eoscincus_ornatus )),(((Tepexisaurus_tepexii ,((Cricosaura_typica ,Xantusia_vigilis ),(Lepidophyma_flavimaculatum ,Palaeoxantusia_Wyoming ))),((Platysaurus_imperator ,Cordylus_mossambicus ),(Zonosaurus_ornatus ,Cordylosaurus_subtesselatus ))),((Eoxanta_lacertifrons ,(Globaura_venusta ,Hymenosaurus_clarki )),(Eumeces_fasciatus ,(Scincus_scincus ,((Brachymeles_gracilis ,Amphiglossus_splendidus ),(Trachylepis_quinquetaeniata ,(Eugongylus_rufescens ,(Sphenomorphus_solomonis ,Tiliqua_scincoides )))))))))),(Phelsuma_lineata ,(Gonatodes_albogularis ,((Gekko_gecko ,(Rhacodactylus_auriculatus ,(Strophurus__ciliaris ,Saltuarius_cornutus ))),(Teratoscincus_przewalskii ,(Eublepharis_macularius ,(Aeluroscalobates_felinus ,Coleonyx_variegatus )))))))));
tree tnt_75 = [&U] 
(Sphenodon_punctatus ,(Huehuecuetzpalli_mixteca ,((((((((Ctenomastax_parva ,(Priscagama_gobiensis ,((Leiolepis_belliana ,Uromastyx_aegyptius ),((Brookesia_brygooi ,Chamaeleo_laevigatus ),(Agama_agama ,Calotes_emma ))))),((Temujinia_ellisoni ,Saichangurvel_davidsoni ),((Polychrus_marmoratus ,Anolis_carolinensis ),(Sceloporus_variabilis ,(Dipsosaurus_dorsalis ,Liolaemus_bellii ))))),(Tchingisaurus_multivagus ,(Gobinatus_arenosus ,(Adamisaurus_magnidentatus ,(Macrocephalosaurus ,Polyglyphanodon_sternbergi ))))),((Shinisaurus_crocodilurus ,(Xenosaurus_platyceps ,Xenosaurus_grandis )),((Pseudopus_apodus ,((Peltosaurus_granulosus ,Helodermoides_tuberculatus ),(Celestus_enneagrammus ,Elgaria_multicarinata ))),(Gobiderma_pulchrum ,(Estesia_mongoliensis ,((Heloderma_horridum ,Heloderma_suspectum ),(Lanthanotus_borneensis ,(Saniwa ,(Varanus_acanthurus ,(Varanus_salvator ,Varanus_exanthematicus )))))))))),(((Adriosaurus_suessi ,Pontosaurus ),(Aigialosaurus_dalmaticus ,(Platecarpus ,(Tylosaurus ,(Clidastes ,Plotosaurus ))))),(Najash_rionegrina ,(Dinilysia_patagonica ,(((Leptotyphlops_dulcis ,Typhlops_jamaicensis ),(Liotyphlops_albirostris ,Typhlophis_squamosus )),(Uropeltis_melanogaster ,(Anomochilus_leonardi ,(Anilius_scytale ,(Cylindrophis_ruffus ,(((Xenopeltis_unicolor ,Loxocemus_bicolor ),(((Calabaria_reinhardtii ,(Eryx_colubrinus ,(Lichanura_trivirgata ,(Exiliboa_placata ,Ungaliophis_continentalis )))),(Epicrates_striatus ,Boa_constrictor )),(Python_molurus ,((Trachyboa_boulengeri ,Tropidophis_haetianus ),(Lampropeltis_getula ,Coluber_constrictor ))))),(Eupodophis_descouensis ,(Haasiophis_terrasanctus ,Pachyrhachis_problematicus )))))))))))),(((Lacerta_viridis ,(Takydromus_ocellatus ,(Gallotia_atlantica ,Cryptolacerta_hassiaca ))),(Eolacerta_robusta ,Stefanikia_siderea )),((Colobosaura_modesta ,Pholidobolus_montium ),((Callopistes_maculatus ,Tupinambis_teguixin ),(Aspidoscelis_tigris ,Teius_teyou ))))),((Parmeosaurus_scutatus ,(Becklesius_cataphractus ,Eoscincus_ornatus )),(((Tepexisaurus_tepexii ,((Cricosaura_typica ,Xantusia_vigilis ),(Lepidophyma_flavimaculatum ,Palaeoxantusia_Wyoming ))),((Platysaurus_imperator ,Cordylus_mossambicus ),(Zonosaurus_ornatus ,Cordylosaurus_subtesselatus ))),((Eoxanta_lacertifrons ,(Globaura_venusta ,Hymenosaurus_clarki )),(Eumeces_fasciatus ,(Scincus_scincus ,((Brachymeles_gracilis ,Amphiglossus_splendidus ),(Trachylepis_quinquetaeniata ,(Eugongylus_rufescens ,(Sphenomorphus_solomonis ,Tiliqua_scincoides )))))))))),(Phelsuma_lineata ,(Gonatodes_albogularis ,(Teratoscincus_przewalskii ,((Gekko_gecko ,(Rhacodactylus_auriculatus ,(Strophurus__ciliaris ,Saltuarius_cornutus ))),(Coleonyx_variegatus ,(Aeluroscalobates_felinus ,Eublepharis_macularius )))))))));
tree tnt_76 = [&U] 
(Sphenodon_punctatus ,(Huehuecuetzpalli_mixteca ,((((((((Ctenomastax_parva ,(Priscagama_gobiensis ,((Leiolepis_belliana ,Uromastyx_aegyptius ),((Brookesia_brygooi ,Chamaeleo_laevigatus ),(Agama_agama ,Calotes_emma ))))),((Temujinia_ellisoni ,Saichangurvel_davidsoni ),((Polychrus_marmoratus ,Anolis_carolinensis ),(Sceloporus_variabilis ,(Dipsosaurus_dorsalis ,Liolaemus_bellii ))))),(Tchingisaurus_multivagus ,(Gobinatus_arenosus ,(Adamisaurus_magnidentatus ,(Macrocephalosaurus ,Polyglyphanodon_sternbergi ))))),((Shinisaurus_crocodilurus ,(Xenosaurus_platyceps ,Xenosaurus_grandis )),((Pseudopus_apodus ,((Peltosaurus_granulosus ,Helodermoides_tuberculatus ),(Celestus_enneagrammus ,Elgaria_multicarinata ))),(Gobiderma_pulchrum ,(Estesia_mongoliensis ,((Heloderma_horridum ,Heloderma_suspectum ),(Lanthanotus_borneensis ,(Saniwa ,(Varanus_acanthurus ,(Varanus_salvator ,Varanus_exanthematicus )))))))))),(((Adriosaurus_suessi ,Pontosaurus ),(Aigialosaurus_dalmaticus ,((Clidastes ,Plotosaurus ),(Platecarpus ,Tylosaurus )))),(Najash_rionegrina ,(Dinilysia_patagonica ,(((Leptotyphlops_dulcis ,Typhlops_jamaicensis ),(Liotyphlops_albirostris ,Typhlophis_squamosus )),(Uropeltis_melanogaster ,(Anomochilus_leonardi ,(Anilius_scytale ,(Cylindrophis_ruffus ,(((Xenopeltis_unicolor ,Loxocemus_bicolor ),(((Calabaria_reinhardtii ,(Eryx_colubrinus ,(Lichanura_trivirgata ,(Exiliboa_placata ,Ungaliophis_continentalis )))),(Epicrates_striatus ,Boa_constrictor )),(Python_molurus ,((Trachyboa_boulengeri ,Tropidophis_haetianus ),(Lampropeltis_getula ,Coluber_constrictor ))))),(Eupodophis_descouensis ,(Haasiophis_terrasanctus ,Pachyrhachis_problematicus )))))))))))),(((Lacerta_viridis ,(Takydromus_ocellatus ,(Gallotia_atlantica ,Cryptolacerta_hassiaca ))),(Eolacerta_robusta ,Stefanikia_siderea )),((Colobosaura_modesta ,Pholidobolus_montium ),((Callopistes_maculatus ,Tupinambis_teguixin ),(Aspidoscelis_tigris ,Teius_teyou ))))),((Parmeosaurus_scutatus ,(Becklesius_cataphractus ,Eoscincus_ornatus )),(((Tepexisaurus_tepexii ,((Cricosaura_typica ,Xantusia_vigilis ),(Lepidophyma_flavimaculatum ,Palaeoxantusia_Wyoming ))),((Platysaurus_imperator ,Cordylus_mossambicus ),(Zonosaurus_ornatus ,Cordylosaurus_subtesselatus ))),((Eoxanta_lacertifrons ,(Globaura_venusta ,Hymenosaurus_clarki )),(Eumeces_fasciatus ,(Scincus_scincus ,((Brachymeles_gracilis ,Amphiglossus_splendidus ),(Trachylepis_quinquetaeniata ,(Eugongylus_rufescens ,(Sphenomorphus_solomonis ,Tiliqua_scincoides )))))))))),(Phelsuma_lineata ,(Gonatodes_albogularis ,(Teratoscincus_przewalskii ,((Gekko_gecko ,(Rhacodactylus_auriculatus ,(Strophurus__ciliaris ,Saltuarius_cornutus ))),(Coleonyx_variegatus ,(Aeluroscalobates_felinus ,Eublepharis_macularius )))))))));
tree tnt_77 = [&U] 
(Sphenodon_punctatus ,(Huehuecuetzpalli_mixteca ,((((((((Ctenomastax_parva ,(Priscagama_gobiensis ,((Leiolepis_belliana ,Uromastyx_aegyptius ),((Brookesia_brygooi ,Chamaeleo_laevigatus ),(Agama_agama ,Calotes_emma ))))),((Temujinia_ellisoni ,Saichangurvel_davidsoni ),((Polychrus_marmoratus ,Anolis_carolinensis ),(Sceloporus_variabilis ,(Dipsosaurus_dorsalis ,Liolaemus_bellii ))))),(Tchingisaurus_multivagus ,(Gobinatus_arenosus ,(Adamisaurus_magnidentatus ,(Macrocephalosaurus ,Polyglyphanodon_sternbergi ))))),((Shinisaurus_crocodilurus ,(Xenosaurus_platyceps ,Xenosaurus_grandis )),((Pseudopus_apodus ,((Peltosaurus_granulosus ,Helodermoides_tuberculatus ),(Celestus_enneagrammus ,Elgaria_multicarinata ))),(Gobiderma_pulchrum ,(Estesia_mongoliensis ,((Heloderma_horridum ,Heloderma_suspectum ),(Lanthanotus_borneensis ,(Saniwa ,(Varanus_acanthurus ,(Varanus_salvator ,Varanus_exanthematicus )))))))))),(((Adriosaurus_suessi ,Pontosaurus ),(Aigialosaurus_dalmaticus ,(Tylosaurus ,(Platecarpus ,(Clidastes ,Plotosaurus ))))),(Najash_rionegrina ,(Dinilysia_patagonica ,(((Leptotyphlops_dulcis ,Typhlops_jamaicensis ),(Liotyphlops_albirostris ,Typhlophis_squamosus )),(Uropeltis_melanogaster ,(Anomochilus_leonardi ,(Anilius_scytale ,(Cylindrophis_ruffus ,(((Xenopeltis_unicolor ,Loxocemus_bicolor ),(((Calabaria_reinhardtii ,(Eryx_colubrinus ,(Lichanura_trivirgata ,(Exiliboa_placata ,Ungaliophis_continentalis )))),(Epicrates_striatus ,Boa_constrictor )),(Python_molurus ,((Trachyboa_boulengeri ,Tropidophis_haetianus ),(Lampropeltis_getula ,Coluber_constrictor ))))),(Eupodophis_descouensis ,(Haasiophis_terrasanctus ,Pachyrhachis_problematicus )))))))))))),(((Lacerta_viridis ,(Takydromus_ocellatus ,(Gallotia_atlantica ,Cryptolacerta_hassiaca ))),(Eolacerta_robusta ,Stefanikia_siderea )),((Colobosaura_modesta ,Pholidobolus_montium ),((Callopistes_maculatus ,Tupinambis_teguixin ),(Aspidoscelis_tigris ,Teius_teyou ))))),((Parmeosaurus_scutatus ,(Becklesius_cataphractus ,Eoscincus_ornatus )),(((Tepexisaurus_tepexii ,((Cricosaura_typica ,Xantusia_vigilis ),(Lepidophyma_flavimaculatum ,Palaeoxantusia_Wyoming ))),((Platysaurus_imperator ,Cordylus_mossambicus ),(Zonosaurus_ornatus ,Cordylosaurus_subtesselatus ))),((Eoxanta_lacertifrons ,(Globaura_venusta ,Hymenosaurus_clarki )),(Eumeces_fasciatus ,(Scincus_scincus ,((Brachymeles_gracilis ,Amphiglossus_splendidus ),(Trachylepis_quinquetaeniata ,(Eugongylus_rufescens ,(Sphenomorphus_solomonis ,Tiliqua_scincoides )))))))))),(Phelsuma_lineata ,(Gonatodes_albogularis ,(Teratoscincus_przewalskii ,((Gekko_gecko ,(Strophurus__ciliaris ,(Rhacodactylus_auriculatus ,Saltuarius_cornutus ))),(Coleonyx_variegatus ,(Aeluroscalobates_felinus ,Eublepharis_macularius )))))))));
tree tnt_78 = [&U] 
(Sphenodon_punctatus ,(Huehuecuetzpalli_mixteca ,((((((((Ctenomastax_parva ,(Priscagama_gobiensis ,((Leiolepis_belliana ,Uromastyx_aegyptius ),((Brookesia_brygooi ,Chamaeleo_laevigatus ),(Agama_agama ,Calotes_emma ))))),((Temujinia_ellisoni ,Saichangurvel_davidsoni ),((Polychrus_marmoratus ,Anolis_carolinensis ),(Sceloporus_variabilis ,(Dipsosaurus_dorsalis ,Liolaemus_bellii ))))),(Tchingisaurus_multivagus ,(Gobinatus_arenosus ,(Adamisaurus_magnidentatus ,(Macrocephalosaurus ,Polyglyphanodon_sternbergi ))))),((Shinisaurus_crocodilurus ,(Xenosaurus_platyceps ,Xenosaurus_grandis )),((Pseudopus_apodus ,((Peltosaurus_granulosus ,Helodermoides_tuberculatus ),(Celestus_enneagrammus ,Elgaria_multicarinata ))),(Gobiderma_pulchrum ,(Estesia_mongoliensis ,((Heloderma_horridum ,Heloderma_suspectum ),(Lanthanotus_borneensis ,(Saniwa ,(Varanus_acanthurus ,(Varanus_salvator ,Varanus_exanthematicus )))))))))),(((Adriosaurus_suessi ,Pontosaurus ),(Aigialosaurus_dalmaticus ,(Tylosaurus ,(Platecarpus ,(Clidastes ,Plotosaurus ))))),(Najash_rionegrina ,(Dinilysia_patagonica ,(((Leptotyphlops_dulcis ,Typhlops_jamaicensis ),(Liotyphlops_albirostris ,Typhlophis_squamosus )),(Uropeltis_melanogaster ,(Anomochilus_leonardi ,(Anilius_scytale ,(Cylindrophis_ruffus ,(((Xenopeltis_unicolor ,Loxocemus_bicolor ),(((Calabaria_reinhardtii ,(Eryx_colubrinus ,(Lichanura_trivirgata ,(Exiliboa_placata ,Ungaliophis_continentalis )))),(Epicrates_striatus ,Boa_constrictor )),(Python_molurus ,((Trachyboa_boulengeri ,Tropidophis_haetianus ),(Lampropeltis_getula ,Coluber_constrictor ))))),(Eupodophis_descouensis ,(Haasiophis_terrasanctus ,Pachyrhachis_problematicus )))))))))))),(((Lacerta_viridis ,(Takydromus_ocellatus ,(Gallotia_atlantica ,Cryptolacerta_hassiaca ))),(Eolacerta_robusta ,Stefanikia_siderea )),((Colobosaura_modesta ,Pholidobolus_montium ),((Callopistes_maculatus ,Tupinambis_teguixin ),(Aspidoscelis_tigris ,Teius_teyou ))))),((Parmeosaurus_scutatus ,(Becklesius_cataphractus ,Eoscincus_ornatus )),(((Tepexisaurus_tepexii ,((Cricosaura_typica ,Xantusia_vigilis ),(Lepidophyma_flavimaculatum ,Palaeoxantusia_Wyoming ))),((Platysaurus_imperator ,Cordylus_mossambicus ),(Zonosaurus_ornatus ,Cordylosaurus_subtesselatus ))),((Globaura_venusta ,(Hymenosaurus_clarki ,Eoxanta_lacertifrons )),(Eumeces_fasciatus ,(Scincus_scincus ,((Brachymeles_gracilis ,Amphiglossus_splendidus ),(Trachylepis_quinquetaeniata ,(Eugongylus_rufescens ,(Sphenomorphus_solomonis ,Tiliqua_scincoides )))))))))),(Phelsuma_lineata ,(Gonatodes_albogularis ,(Teratoscincus_przewalskii ,((Gekko_gecko ,(Rhacodactylus_auriculatus ,(Strophurus__ciliaris ,Saltuarius_cornutus ))),(Coleonyx_variegatus ,(Aeluroscalobates_felinus ,Eublepharis_macularius )))))))));
tree tnt_79 = [&U] 
(Sphenodon_punctatus ,(Huehuecuetzpalli_mixteca ,((((((((Ctenomastax_parva ,(Priscagama_gobiensis ,((Leiolepis_belliana ,Uromastyx_aegyptius ),((Brookesia_brygooi ,Chamaeleo_laevigatus ),(Agama_agama ,Calotes_emma ))))),((Temujinia_ellisoni ,Saichangurvel_davidsoni ),((Polychrus_marmoratus ,Anolis_carolinensis ),(Sceloporus_variabilis ,(Dipsosaurus_dorsalis ,Liolaemus_bellii ))))),(Tchingisaurus_multivagus ,(Gobinatus_arenosus ,(Adamisaurus_magnidentatus ,(Macrocephalosaurus ,Polyglyphanodon_sternbergi ))))),((Shinisaurus_crocodilurus ,(Xenosaurus_platyceps ,Xenosaurus_grandis )),((Pseudopus_apodus ,((Peltosaurus_granulosus ,Helodermoides_tuberculatus ),(Celestus_enneagrammus ,Elgaria_multicarinata ))),(Gobiderma_pulchrum ,(Estesia_mongoliensis ,((Heloderma_horridum ,Heloderma_suspectum ),(Lanthanotus_borneensis ,(Saniwa ,(Varanus_acanthurus ,(Varanus_salvator ,Varanus_exanthematicus )))))))))),(((Adriosaurus_suessi ,Pontosaurus ),(Aigialosaurus_dalmaticus ,(Tylosaurus ,(Platecarpus ,(Clidastes ,Plotosaurus ))))),(Najash_rionegrina ,(Dinilysia_patagonica ,((Leptotyphlops_dulcis ,(Typhlops_jamaicensis ,(Liotyphlops_albirostris ,Typhlophis_squamosus ))),(Uropeltis_melanogaster ,(Anomochilus_leonardi ,(Anilius_scytale ,(Cylindrophis_ruffus ,(((Xenopeltis_unicolor ,Loxocemus_bicolor ),(((Calabaria_reinhardtii ,(Eryx_colubrinus ,(Lichanura_trivirgata ,(Exiliboa_placata ,Ungaliophis_continentalis )))),(Epicrates_striatus ,Boa_constrictor )),(Python_molurus ,((Trachyboa_boulengeri ,Tropidophis_haetianus ),(Lampropeltis_getula ,Coluber_constrictor ))))),(Eupodophis_descouensis ,(Haasiophis_terrasanctus ,Pachyrhachis_problematicus )))))))))))),(((Lacerta_viridis ,(Takydromus_ocellatus ,(Gallotia_atlantica ,Cryptolacerta_hassiaca ))),(Eolacerta_robusta ,Stefanikia_siderea )),((Colobosaura_modesta ,Pholidobolus_montium ),((Callopistes_maculatus ,Tupinambis_teguixin ),(Aspidoscelis_tigris ,Teius_teyou ))))),((Parmeosaurus_scutatus ,(Becklesius_cataphractus ,Eoscincus_ornatus )),(((Tepexisaurus_tepexii ,((Cricosaura_typica ,Xantusia_vigilis ),(Lepidophyma_flavimaculatum ,Palaeoxantusia_Wyoming ))),((Platysaurus_imperator ,Cordylus_mossambicus ),(Zonosaurus_ornatus ,Cordylosaurus_subtesselatus ))),((Eoxanta_lacertifrons ,(Globaura_venusta ,Hymenosaurus_clarki )),(Eumeces_fasciatus ,(Scincus_scincus ,((Brachymeles_gracilis ,Amphiglossus_splendidus ),(Trachylepis_quinquetaeniata ,(Eugongylus_rufescens ,(Sphenomorphus_solomonis ,Tiliqua_scincoides )))))))))),(Phelsuma_lineata ,(Gonatodes_albogularis ,(Teratoscincus_przewalskii ,((Gekko_gecko ,(Rhacodactylus_auriculatus ,(Strophurus__ciliaris ,Saltuarius_cornutus ))),(Coleonyx_variegatus ,(Aeluroscalobates_felinus ,Eublepharis_macularius )))))))));
tree tnt_80 = [&U] 
(Sphenodon_punctatus ,(Huehuecuetzpalli_mixteca ,((((((((Ctenomastax_parva ,(Priscagama_gobiensis ,((Leiolepis_belliana ,Uromastyx_aegyptius ),((Brookesia_brygooi ,Chamaeleo_laevigatus ),(Agama_agama ,Calotes_emma ))))),((Temujinia_ellisoni ,Saichangurvel_davidsoni ),((Polychrus_marmoratus ,Anolis_carolinensis ),(Sceloporus_variabilis ,(Dipsosaurus_dorsalis ,Liolaemus_bellii ))))),(Tchingisaurus_multivagus ,(Gobinatus_arenosus ,(Adamisaurus_magnidentatus ,(Macrocephalosaurus ,Polyglyphanodon_sternbergi ))))),((Shinisaurus_crocodilurus ,(Xenosaurus_platyceps ,Xenosaurus_grandis )),((Pseudopus_apodus ,((Peltosaurus_granulosus ,Helodermoides_tuberculatus ),(Celestus_enneagrammus ,Elgaria_multicarinata ))),(Gobiderma_pulchrum ,(Estesia_mongoliensis ,((Heloderma_horridum ,Heloderma_suspectum ),(Lanthanotus_borneensis ,(Saniwa ,(Varanus_acanthurus ,(Varanus_salvator ,Varanus_exanthematicus )))))))))),(((Adriosaurus_suessi ,Pontosaurus ),(Aigialosaurus_dalmaticus ,(Tylosaurus ,(Platecarpus ,(Clidastes ,Plotosaurus ))))),(Najash_rionegrina ,(Dinilysia_patagonica ,(((Leptotyphlops_dulcis ,Typhlops_jamaicensis ),(Liotyphlops_albirostris ,Typhlophis_squamosus )),(Anomochilus_leonardi ,(Uropeltis_melanogaster ,(Anilius_scytale ,(Cylindrophis_ruffus ,(((Xenopeltis_unicolor ,Loxocemus_bicolor ),(((Calabaria_reinhardtii ,(Eryx_colubrinus ,(Lichanura_trivirgata ,(Exiliboa_placata ,Ungaliophis_continentalis )))),(Epicrates_striatus ,Boa_constrictor )),(Python_molurus ,((Trachyboa_boulengeri ,Tropidophis_haetianus ),(Lampropeltis_getula ,Coluber_constrictor ))))),(Eupodophis_descouensis ,(Haasiophis_terrasanctus ,Pachyrhachis_problematicus )))))))))))),(((Lacerta_viridis ,(Takydromus_ocellatus ,(Gallotia_atlantica ,Cryptolacerta_hassiaca ))),(Eolacerta_robusta ,Stefanikia_siderea )),((Colobosaura_modesta ,Pholidobolus_montium ),((Callopistes_maculatus ,Tupinambis_teguixin ),(Aspidoscelis_tigris ,Teius_teyou ))))),((Parmeosaurus_scutatus ,(Becklesius_cataphractus ,Eoscincus_ornatus )),(((Tepexisaurus_tepexii ,((Cricosaura_typica ,Xantusia_vigilis ),(Lepidophyma_flavimaculatum ,Palaeoxantusia_Wyoming ))),((Platysaurus_imperator ,Cordylus_mossambicus ),(Zonosaurus_ornatus ,Cordylosaurus_subtesselatus ))),((Eoxanta_lacertifrons ,(Globaura_venusta ,Hymenosaurus_clarki )),(Eumeces_fasciatus ,(Scincus_scincus ,((Brachymeles_gracilis ,Amphiglossus_splendidus ),(Trachylepis_quinquetaeniata ,(Eugongylus_rufescens ,(Sphenomorphus_solomonis ,Tiliqua_scincoides )))))))))),(Phelsuma_lineata ,(Gonatodes_albogularis ,(Teratoscincus_przewalskii ,((Gekko_gecko ,(Rhacodactylus_auriculatus ,(Strophurus__ciliaris ,Saltuarius_cornutus ))),(Coleonyx_variegatus ,(Aeluroscalobates_felinus ,Eublepharis_macularius )))))))));
tree tnt_81 = [&U] 
(Sphenodon_punctatus ,(Huehuecuetzpalli_mixteca ,((((((((Ctenomastax_parva ,(Priscagama_gobiensis ,((Leiolepis_belliana ,Uromastyx_aegyptius ),((Brookesia_brygooi ,Chamaeleo_laevigatus ),(Agama_agama ,Calotes_emma ))))),((Temujinia_ellisoni ,Saichangurvel_davidsoni ),((Polychrus_marmoratus ,Anolis_carolinensis ),(Sceloporus_variabilis ,(Dipsosaurus_dorsalis ,Liolaemus_bellii ))))),(Tchingisaurus_multivagus ,(Gobinatus_arenosus ,(Adamisaurus_magnidentatus ,(Macrocephalosaurus ,Polyglyphanodon_sternbergi ))))),((Shinisaurus_crocodilurus ,(Xenosaurus_platyceps ,Xenosaurus_grandis )),((Pseudopus_apodus ,((Peltosaurus_granulosus ,Helodermoides_tuberculatus ),(Celestus_enneagrammus ,Elgaria_multicarinata ))),(Gobiderma_pulchrum ,(Estesia_mongoliensis ,((Heloderma_horridum ,Heloderma_suspectum ),(Lanthanotus_borneensis ,(Saniwa ,(Varanus_acanthurus ,(Varanus_salvator ,Varanus_exanthematicus )))))))))),(((Adriosaurus_suessi ,Pontosaurus ),(Aigialosaurus_dalmaticus ,(Tylosaurus ,(Platecarpus ,(Clidastes ,Plotosaurus ))))),(Najash_rionegrina ,(Dinilysia_patagonica ,(((Leptotyphlops_dulcis ,Typhlops_jamaicensis ),(Liotyphlops_albirostris ,Typhlophis_squamosus )),(Uropeltis_melanogaster ,(Anomochilus_leonardi ,(Anilius_scytale ,(Cylindrophis_ruffus ,((Xenopeltis_unicolor ,(Loxocemus_bicolor ,(((Calabaria_reinhardtii ,(Eryx_colubrinus ,(Lichanura_trivirgata ,(Exiliboa_placata ,Ungaliophis_continentalis )))),(Epicrates_striatus ,Boa_constrictor )),(Python_molurus ,((Trachyboa_boulengeri ,Tropidophis_haetianus ),(Lampropeltis_getula ,Coluber_constrictor )))))),(Eupodophis_descouensis ,(Haasiophis_terrasanctus ,Pachyrhachis_problematicus )))))))))))),(((Lacerta_viridis ,(Takydromus_ocellatus ,(Gallotia_atlantica ,Cryptolacerta_hassiaca ))),(Eolacerta_robusta ,Stefanikia_siderea )),((Colobosaura_modesta ,Pholidobolus_montium ),((Callopistes_maculatus ,Tupinambis_teguixin ),(Aspidoscelis_tigris ,Teius_teyou ))))),((Parmeosaurus_scutatus ,(Becklesius_cataphractus ,Eoscincus_ornatus )),(((Tepexisaurus_tepexii ,((Cricosaura_typica ,Xantusia_vigilis ),(Lepidophyma_flavimaculatum ,Palaeoxantusia_Wyoming ))),((Platysaurus_imperator ,Cordylus_mossambicus ),(Zonosaurus_ornatus ,Cordylosaurus_subtesselatus ))),((Eoxanta_lacertifrons ,(Globaura_venusta ,Hymenosaurus_clarki )),(Eumeces_fasciatus ,(Scincus_scincus ,((Brachymeles_gracilis ,Amphiglossus_splendidus ),(Trachylepis_quinquetaeniata ,(Eugongylus_rufescens ,(Sphenomorphus_solomonis ,Tiliqua_scincoides )))))))))),(Phelsuma_lineata ,(Gonatodes_albogularis ,(Teratoscincus_przewalskii ,((Gekko_gecko ,(Rhacodactylus_auriculatus ,(Strophurus__ciliaris ,Saltuarius_cornutus ))),(Coleonyx_variegatus ,(Aeluroscalobates_felinus ,Eublepharis_macularius )))))))));
tree tnt_82 = [&U] 
(Sphenodon_punctatus ,(Huehuecuetzpalli_mixteca ,((((((((Ctenomastax_parva ,(Priscagama_gobiensis ,((Leiolepis_belliana ,Uromastyx_aegyptius ),((Brookesia_brygooi ,Chamaeleo_laevigatus ),(Agama_agama ,Calotes_emma ))))),((Temujinia_ellisoni ,Saichangurvel_davidsoni ),((Polychrus_marmoratus ,Anolis_carolinensis ),(Sceloporus_variabilis ,(Dipsosaurus_dorsalis ,Liolaemus_bellii ))))),(Tchingisaurus_multivagus ,(Gobinatus_arenosus ,(Adamisaurus_magnidentatus ,(Macrocephalosaurus ,Polyglyphanodon_sternbergi ))))),((Shinisaurus_crocodilurus ,(Xenosaurus_platyceps ,Xenosaurus_grandis )),((Pseudopus_apodus ,((Peltosaurus_granulosus ,Helodermoides_tuberculatus ),(Celestus_enneagrammus ,Elgaria_multicarinata ))),(Gobiderma_pulchrum ,(Estesia_mongoliensis ,((Heloderma_horridum ,Heloderma_suspectum ),(Lanthanotus_borneensis ,(Saniwa ,(Varanus_acanthurus ,(Varanus_salvator ,Varanus_exanthematicus )))))))))),(((Adriosaurus_suessi ,Pontosaurus ),(Aigialosaurus_dalmaticus ,(Tylosaurus ,(Platecarpus ,(Clidastes ,Plotosaurus ))))),(Najash_rionegrina ,(Dinilysia_patagonica ,(((Leptotyphlops_dulcis ,Typhlops_jamaicensis ),(Liotyphlops_albirostris ,Typhlophis_squamosus )),(Uropeltis_melanogaster ,(Anomochilus_leonardi ,(Anilius_scytale ,(Cylindrophis_ruffus ,(((Xenopeltis_unicolor ,Loxocemus_bicolor ),(((Calabaria_reinhardtii ,(Eryx_colubrinus ,(Lichanura_trivirgata ,(Exiliboa_placata ,Ungaliophis_continentalis )))),(Epicrates_striatus ,Boa_constrictor )),(Python_molurus ,((Trachyboa_boulengeri ,Tropidophis_haetianus ),(Lampropeltis_getula ,Coluber_constrictor ))))),(Haasiophis_terrasanctus ,(Eupodophis_descouensis ,Pachyrhachis_problematicus )))))))))))),(((Lacerta_viridis ,(Takydromus_ocellatus ,(Gallotia_atlantica ,Cryptolacerta_hassiaca ))),(Eolacerta_robusta ,Stefanikia_siderea )),((Colobosaura_modesta ,Pholidobolus_montium ),((Callopistes_maculatus ,Tupinambis_teguixin ),(Aspidoscelis_tigris ,Teius_teyou ))))),((Parmeosaurus_scutatus ,(Becklesius_cataphractus ,Eoscincus_ornatus )),(((Tepexisaurus_tepexii ,((Cricosaura_typica ,Xantusia_vigilis ),(Lepidophyma_flavimaculatum ,Palaeoxantusia_Wyoming ))),((Platysaurus_imperator ,Cordylus_mossambicus ),(Zonosaurus_ornatus ,Cordylosaurus_subtesselatus ))),((Eoxanta_lacertifrons ,(Globaura_venusta ,Hymenosaurus_clarki )),(Eumeces_fasciatus ,(Scincus_scincus ,((Brachymeles_gracilis ,Amphiglossus_splendidus ),(Trachylepis_quinquetaeniata ,(Eugongylus_rufescens ,(Sphenomorphus_solomonis ,Tiliqua_scincoides )))))))))),(Phelsuma_lineata ,(Gonatodes_albogularis ,(Teratoscincus_przewalskii ,((Gekko_gecko ,(Rhacodactylus_auriculatus ,(Strophurus__ciliaris ,Saltuarius_cornutus ))),(Coleonyx_variegatus ,(Aeluroscalobates_felinus ,Eublepharis_macularius )))))))));
tree tnt_83 = [&U] 
(Sphenodon_punctatus ,(Huehuecuetzpalli_mixteca ,((((((((Ctenomastax_parva ,((Priscagama_gobiensis ,((Leiolepis_belliana ,Uromastyx_aegyptius ),((Brookesia_brygooi ,Chamaeleo_laevigatus ),(Agama_agama ,Calotes_emma )))),(Dipsosaurus_dorsalis ,(Liolaemus_bellii ,(Sceloporus_variabilis ,(Polychrus_marmoratus ,Anolis_carolinensis )))))),(Temujinia_ellisoni ,Saichangurvel_davidsoni )),(Tchingisaurus_multivagus ,(Gobinatus_arenosus ,(Adamisaurus_magnidentatus ,(Macrocephalosaurus ,Polyglyphanodon_sternbergi ))))),((Shinisaurus_crocodilurus ,(Xenosaurus_platyceps ,Xenosaurus_grandis )),((Pseudopus_apodus ,((Peltosaurus_granulosus ,Helodermoides_tuberculatus ),(Celestus_enneagrammus ,Elgaria_multicarinata ))),(Gobiderma_pulchrum ,(Estesia_mongoliensis ,((Heloderma_horridum ,Heloderma_suspectum ),(Lanthanotus_borneensis ,(Saniwa ,(Varanus_acanthurus ,(Varanus_salvator ,Varanus_exanthematicus )))))))))),(((Adriosaurus_suessi ,Pontosaurus ),(Aigialosaurus_dalmaticus ,(Tylosaurus ,(Platecarpus ,(Clidastes ,Plotosaurus ))))),(Najash_rionegrina ,(Dinilysia_patagonica ,(((Leptotyphlops_dulcis ,Typhlops_jamaicensis ),(Liotyphlops_albirostris ,Typhlophis_squamosus )),(Uropeltis_melanogaster ,(Anomochilus_leonardi ,(Anilius_scytale ,(Cylindrophis_ruffus ,(((Xenopeltis_unicolor ,Loxocemus_bicolor ),(((Calabaria_reinhardtii ,(Eryx_colubrinus ,(Lichanura_trivirgata ,(Exiliboa_placata ,Ungaliophis_continentalis )))),(Epicrates_striatus ,Boa_constrictor )),(Python_molurus ,((Trachyboa_boulengeri ,Tropidophis_haetianus ),(Lampropeltis_getula ,Coluber_constrictor ))))),(Eupodophis_descouensis ,(Haasiophis_terrasanctus ,Pachyrhachis_problematicus )))))))))))),(((Lacerta_viridis ,(Takydromus_ocellatus ,(Gallotia_atlantica ,Cryptolacerta_hassiaca ))),(Eolacerta_robusta ,Stefanikia_siderea )),((Colobosaura_modesta ,Pholidobolus_montium ),((Callopistes_maculatus ,Tupinambis_teguixin ),(Aspidoscelis_tigris ,Teius_teyou ))))),((Parmeosaurus_scutatus ,(Becklesius_cataphractus ,Eoscincus_ornatus )),(((Tepexisaurus_tepexii ,((Cricosaura_typica ,Xantusia_vigilis ),(Lepidophyma_flavimaculatum ,Palaeoxantusia_Wyoming ))),((Platysaurus_imperator ,Cordylus_mossambicus ),(Zonosaurus_ornatus ,Cordylosaurus_subtesselatus ))),((Eoxanta_lacertifrons ,(Globaura_venusta ,Hymenosaurus_clarki )),(Eumeces_fasciatus ,(Scincus_scincus ,((Brachymeles_gracilis ,Amphiglossus_splendidus ),(Trachylepis_quinquetaeniata ,(Eugongylus_rufescens ,(Sphenomorphus_solomonis ,Tiliqua_scincoides )))))))))),(Phelsuma_lineata ,(Gonatodes_albogularis ,(Teratoscincus_przewalskii ,((Gekko_gecko ,(Rhacodactylus_auriculatus ,(Strophurus__ciliaris ,Saltuarius_cornutus ))),(Coleonyx_variegatus ,(Aeluroscalobates_felinus ,Eublepharis_macularius )))))))));
tree tnt_84 = [&U] 
(Sphenodon_punctatus ,(Huehuecuetzpalli_mixteca ,((((((((Ctenomastax_parva ,(Priscagama_gobiensis ,((Leiolepis_belliana ,Uromastyx_aegyptius ),((Brookesia_brygooi ,Chamaeleo_laevigatus ),(Agama_agama ,Calotes_emma ))))),((Temujinia_ellisoni ,Saichangurvel_davidsoni ),((Polychrus_marmoratus ,Anolis_carolinensis ),(Sceloporus_variabilis ,(Dipsosaurus_dorsalis ,Liolaemus_bellii ))))),(Tchingisaurus_multivagus ,(Gobinatus_arenosus ,(Adamisaurus_magnidentatus ,(Macrocephalosaurus ,Polyglyphanodon_sternbergi ))))),((Shinisaurus_crocodilurus ,(Xenosaurus_platyceps ,Xenosaurus_grandis )),((Pseudopus_apodus ,((Peltosaurus_granulosus ,Helodermoides_tuberculatus ),(Celestus_enneagrammus ,Elgaria_multicarinata ))),(Gobiderma_pulchrum ,(Estesia_mongoliensis ,((Heloderma_horridum ,Heloderma_suspectum ),(Lanthanotus_borneensis ,(Saniwa ,(Varanus_acanthurus ,(Varanus_salvator ,Varanus_exanthematicus )))))))))),(((Adriosaurus_suessi ,Pontosaurus ),(Aigialosaurus_dalmaticus ,(Tylosaurus ,(Platecarpus ,(Clidastes ,Plotosaurus ))))),(Najash_rionegrina ,(Dinilysia_patagonica ,(((Leptotyphlops_dulcis ,Typhlops_jamaicensis ),(Liotyphlops_albirostris ,Typhlophis_squamosus )),(Uropeltis_melanogaster ,(Anomochilus_leonardi ,(Anilius_scytale ,(Cylindrophis_ruffus ,((Xenopeltis_unicolor ,Loxocemus_bicolor ),((Eupodophis_descouensis ,(Haasiophis_terrasanctus ,Pachyrhachis_problematicus )),(((Calabaria_reinhardtii ,(Eryx_colubrinus ,(Lichanura_trivirgata ,(Exiliboa_placata ,Ungaliophis_continentalis )))),(Epicrates_striatus ,Boa_constrictor )),(Python_molurus ,((Trachyboa_boulengeri ,Tropidophis_haetianus ),(Lampropeltis_getula ,Coluber_constrictor ))))))))))))))),(((Lacerta_viridis ,(Takydromus_ocellatus ,(Gallotia_atlantica ,Cryptolacerta_hassiaca ))),(Eolacerta_robusta ,Stefanikia_siderea )),((Colobosaura_modesta ,Pholidobolus_montium ),((Callopistes_maculatus ,Tupinambis_teguixin ),(Aspidoscelis_tigris ,Teius_teyou ))))),((Parmeosaurus_scutatus ,(Becklesius_cataphractus ,Eoscincus_ornatus )),(((Tepexisaurus_tepexii ,((Cricosaura_typica ,Xantusia_vigilis ),(Lepidophyma_flavimaculatum ,Palaeoxantusia_Wyoming ))),((Platysaurus_imperator ,Cordylus_mossambicus ),(Zonosaurus_ornatus ,Cordylosaurus_subtesselatus ))),((Eoxanta_lacertifrons ,(Globaura_venusta ,Hymenosaurus_clarki )),(Eumeces_fasciatus ,(Scincus_scincus ,((Brachymeles_gracilis ,Amphiglossus_splendidus ),(Trachylepis_quinquetaeniata ,(Eugongylus_rufescens ,(Sphenomorphus_solomonis ,Tiliqua_scincoides )))))))))),(Phelsuma_lineata ,(Gonatodes_albogularis ,(Teratoscincus_przewalskii ,((Gekko_gecko ,(Rhacodactylus_auriculatus ,(Strophurus__ciliaris ,Saltuarius_cornutus ))),(Coleonyx_variegatus ,(Aeluroscalobates_felinus ,Eublepharis_macularius )))))))));
tree tnt_85 = [&U] 
(Sphenodon_punctatus ,(Huehuecuetzpalli_mixteca ,((((((((Ctenomastax_parva ,(Priscagama_gobiensis ,((Leiolepis_belliana ,Uromastyx_aegyptius ),((Brookesia_brygooi ,Chamaeleo_laevigatus ),(Agama_agama ,Calotes_emma ))))),((Temujinia_ellisoni ,Saichangurvel_davidsoni ),((Polychrus_marmoratus ,Anolis_carolinensis ),(Sceloporus_variabilis ,(Dipsosaurus_dorsalis ,Liolaemus_bellii ))))),(Tchingisaurus_multivagus ,(Gobinatus_arenosus ,(Adamisaurus_magnidentatus ,(Macrocephalosaurus ,Polyglyphanodon_sternbergi ))))),((Shinisaurus_crocodilurus ,(Xenosaurus_platyceps ,Xenosaurus_grandis )),((Pseudopus_apodus ,((Peltosaurus_granulosus ,Helodermoides_tuberculatus ),(Celestus_enneagrammus ,Elgaria_multicarinata ))),(Gobiderma_pulchrum ,(Estesia_mongoliensis ,((Heloderma_horridum ,Heloderma_suspectum ),(Lanthanotus_borneensis ,(Saniwa ,(Varanus_acanthurus ,(Varanus_salvator ,Varanus_exanthematicus )))))))))),(((Adriosaurus_suessi ,Pontosaurus ),(Aigialosaurus_dalmaticus ,(Tylosaurus ,(Platecarpus ,(Clidastes ,Plotosaurus ))))),(Najash_rionegrina ,(Dinilysia_patagonica ,(((Leptotyphlops_dulcis ,Typhlops_jamaicensis ),(Liotyphlops_albirostris ,Typhlophis_squamosus )),(Uropeltis_melanogaster ,(Anomochilus_leonardi ,(Anilius_scytale ,(Cylindrophis_ruffus ,((((Xenopeltis_unicolor ,Loxocemus_bicolor ),(Python_molurus ,((Trachyboa_boulengeri ,Tropidophis_haetianus ),(Lampropeltis_getula ,Coluber_constrictor )))),((Calabaria_reinhardtii ,(Eryx_colubrinus ,(Lichanura_trivirgata ,(Exiliboa_placata ,Ungaliophis_continentalis )))),(Epicrates_striatus ,Boa_constrictor ))),(Eupodophis_descouensis ,(Haasiophis_terrasanctus ,Pachyrhachis_problematicus )))))))))))),(((Lacerta_viridis ,(Takydromus_ocellatus ,(Gallotia_atlantica ,Cryptolacerta_hassiaca ))),(Eolacerta_robusta ,Stefanikia_siderea )),((Colobosaura_modesta ,Pholidobolus_montium ),((Callopistes_maculatus ,Tupinambis_teguixin ),(Aspidoscelis_tigris ,Teius_teyou ))))),((Parmeosaurus_scutatus ,(Becklesius_cataphractus ,Eoscincus_ornatus )),(((Tepexisaurus_tepexii ,((Cricosaura_typica ,Xantusia_vigilis ),(Lepidophyma_flavimaculatum ,Palaeoxantusia_Wyoming ))),((Platysaurus_imperator ,Cordylus_mossambicus ),(Zonosaurus_ornatus ,Cordylosaurus_subtesselatus ))),((Eoxanta_lacertifrons ,(Globaura_venusta ,Hymenosaurus_clarki )),(Eumeces_fasciatus ,(Scincus_scincus ,((Brachymeles_gracilis ,Amphiglossus_splendidus ),(Trachylepis_quinquetaeniata ,(Eugongylus_rufescens ,(Sphenomorphus_solomonis ,Tiliqua_scincoides )))))))))),(Phelsuma_lineata ,(Gonatodes_albogularis ,(Teratoscincus_przewalskii ,((Gekko_gecko ,(Rhacodactylus_auriculatus ,(Strophurus__ciliaris ,Saltuarius_cornutus ))),(Coleonyx_variegatus ,(Aeluroscalobates_felinus ,Eublepharis_macularius )))))))));
tree tnt_86 = [&U] 
(Sphenodon_punctatus ,(Huehuecuetzpalli_mixteca ,((((((((Ctenomastax_parva ,(Priscagama_gobiensis ,((Leiolepis_belliana ,Uromastyx_aegyptius ),((Brookesia_brygooi ,Chamaeleo_laevigatus ),(Agama_agama ,Calotes_emma ))))),((Temujinia_ellisoni ,Saichangurvel_davidsoni ),((Polychrus_marmoratus ,Anolis_carolinensis ),(Sceloporus_variabilis ,(Dipsosaurus_dorsalis ,Liolaemus_bellii ))))),(Tchingisaurus_multivagus ,(Gobinatus_arenosus ,(Adamisaurus_magnidentatus ,(Macrocephalosaurus ,Polyglyphanodon_sternbergi ))))),((Shinisaurus_crocodilurus ,(Xenosaurus_platyceps ,Xenosaurus_grandis )),((Pseudopus_apodus ,((Peltosaurus_granulosus ,Helodermoides_tuberculatus ),(Celestus_enneagrammus ,Elgaria_multicarinata ))),(Gobiderma_pulchrum ,(Estesia_mongoliensis ,((Heloderma_horridum ,Heloderma_suspectum ),(Lanthanotus_borneensis ,(Saniwa ,(Varanus_acanthurus ,(Varanus_salvator ,Varanus_exanthematicus )))))))))),(((Adriosaurus_suessi ,Pontosaurus ),(Aigialosaurus_dalmaticus ,(Tylosaurus ,(Platecarpus ,(Clidastes ,Plotosaurus ))))),(Najash_rionegrina ,(Dinilysia_patagonica ,(((Leptotyphlops_dulcis ,Typhlops_jamaicensis ),(Liotyphlops_albirostris ,Typhlophis_squamosus )),(Uropeltis_melanogaster ,(Anomochilus_leonardi ,(Anilius_scytale ,(Cylindrophis_ruffus ,(((Python_molurus ,((Xenopeltis_unicolor ,Loxocemus_bicolor ),((Trachyboa_boulengeri ,Tropidophis_haetianus ),(Lampropeltis_getula ,Coluber_constrictor )))),((Calabaria_reinhardtii ,(Eryx_colubrinus ,(Lichanura_trivirgata ,(Exiliboa_placata ,Ungaliophis_continentalis )))),(Epicrates_striatus ,Boa_constrictor ))),(Eupodophis_descouensis ,(Haasiophis_terrasanctus ,Pachyrhachis_problematicus )))))))))))),(((Lacerta_viridis ,(Takydromus_ocellatus ,(Gallotia_atlantica ,Cryptolacerta_hassiaca ))),(Eolacerta_robusta ,Stefanikia_siderea )),((Colobosaura_modesta ,Pholidobolus_montium ),((Callopistes_maculatus ,Tupinambis_teguixin ),(Aspidoscelis_tigris ,Teius_teyou ))))),((Parmeosaurus_scutatus ,(Becklesius_cataphractus ,Eoscincus_ornatus )),(((Tepexisaurus_tepexii ,((Cricosaura_typica ,Xantusia_vigilis ),(Lepidophyma_flavimaculatum ,Palaeoxantusia_Wyoming ))),((Platysaurus_imperator ,Cordylus_mossambicus ),(Zonosaurus_ornatus ,Cordylosaurus_subtesselatus ))),((Eoxanta_lacertifrons ,(Globaura_venusta ,Hymenosaurus_clarki )),(Eumeces_fasciatus ,(Scincus_scincus ,((Brachymeles_gracilis ,Amphiglossus_splendidus ),(Trachylepis_quinquetaeniata ,(Eugongylus_rufescens ,(Sphenomorphus_solomonis ,Tiliqua_scincoides )))))))))),(Phelsuma_lineata ,(Gonatodes_albogularis ,(Teratoscincus_przewalskii ,((Gekko_gecko ,(Rhacodactylus_auriculatus ,(Strophurus__ciliaris ,Saltuarius_cornutus ))),(Coleonyx_variegatus ,(Aeluroscalobates_felinus ,Eublepharis_macularius )))))))));
tree tnt_87 = [&U] 
(Sphenodon_punctatus ,(Huehuecuetzpalli_mixteca ,((((((((Ctenomastax_parva ,(Priscagama_gobiensis ,((Leiolepis_belliana ,Uromastyx_aegyptius ),((Brookesia_brygooi ,Chamaeleo_laevigatus ),(Agama_agama ,Calotes_emma ))))),((Temujinia_ellisoni ,Saichangurvel_davidsoni ),((Polychrus_marmoratus ,Anolis_carolinensis ),(Sceloporus_variabilis ,(Dipsosaurus_dorsalis ,Liolaemus_bellii ))))),(Tchingisaurus_multivagus ,(Gobinatus_arenosus ,(Adamisaurus_magnidentatus ,(Macrocephalosaurus ,Polyglyphanodon_sternbergi ))))),((Shinisaurus_crocodilurus ,(Xenosaurus_platyceps ,Xenosaurus_grandis )),((Pseudopus_apodus ,((Peltosaurus_granulosus ,Helodermoides_tuberculatus ),(Celestus_enneagrammus ,Elgaria_multicarinata ))),(Gobiderma_pulchrum ,(Estesia_mongoliensis ,((Heloderma_horridum ,Heloderma_suspectum ),(Lanthanotus_borneensis ,(Saniwa ,(Varanus_acanthurus ,(Varanus_salvator ,Varanus_exanthematicus )))))))))),(((Adriosaurus_suessi ,Pontosaurus ),(Aigialosaurus_dalmaticus ,(Tylosaurus ,(Platecarpus ,(Clidastes ,Plotosaurus ))))),(Najash_rionegrina ,(Dinilysia_patagonica ,(((Leptotyphlops_dulcis ,Typhlops_jamaicensis ),(Liotyphlops_albirostris ,Typhlophis_squamosus )),(Uropeltis_melanogaster ,(Anomochilus_leonardi ,(Anilius_scytale ,(Cylindrophis_ruffus ,((Xenopeltis_unicolor ,Loxocemus_bicolor ),((Haasiophis_terrasanctus ,(Eupodophis_descouensis ,Pachyrhachis_problematicus )),(((Calabaria_reinhardtii ,(Eryx_colubrinus ,(Lichanura_trivirgata ,(Exiliboa_placata ,Ungaliophis_continentalis )))),(Epicrates_striatus ,Boa_constrictor )),(Python_molurus ,((Trachyboa_boulengeri ,Tropidophis_haetianus ),(Lampropeltis_getula ,Coluber_constrictor ))))))))))))))),(((Lacerta_viridis ,(Takydromus_ocellatus ,(Gallotia_atlantica ,Cryptolacerta_hassiaca ))),(Eolacerta_robusta ,Stefanikia_siderea )),((Colobosaura_modesta ,Pholidobolus_montium ),((Callopistes_maculatus ,Tupinambis_teguixin ),(Aspidoscelis_tigris ,Teius_teyou ))))),((Parmeosaurus_scutatus ,(Becklesius_cataphractus ,Eoscincus_ornatus )),(((Tepexisaurus_tepexii ,((Cricosaura_typica ,Xantusia_vigilis ),(Lepidophyma_flavimaculatum ,Palaeoxantusia_Wyoming ))),((Platysaurus_imperator ,Cordylus_mossambicus ),(Zonosaurus_ornatus ,Cordylosaurus_subtesselatus ))),((Eoxanta_lacertifrons ,(Globaura_venusta ,Hymenosaurus_clarki )),(Eumeces_fasciatus ,(Scincus_scincus ,((Brachymeles_gracilis ,Amphiglossus_splendidus ),(Trachylepis_quinquetaeniata ,(Eugongylus_rufescens ,(Sphenomorphus_solomonis ,Tiliqua_scincoides )))))))))),(Phelsuma_lineata ,(Gonatodes_albogularis ,(Teratoscincus_przewalskii ,((Gekko_gecko ,(Rhacodactylus_auriculatus ,(Strophurus__ciliaris ,Saltuarius_cornutus ))),(Coleonyx_variegatus ,(Aeluroscalobates_felinus ,Eublepharis_macularius )))))))));
tree tnt_88 = [&U] 
(Sphenodon_punctatus ,(Huehuecuetzpalli_mixteca ,((((((((Ctenomastax_parva ,(Priscagama_gobiensis ,((Leiolepis_belliana ,Uromastyx_aegyptius ),((Brookesia_brygooi ,Chamaeleo_laevigatus ),(Agama_agama ,Calotes_emma ))))),((Temujinia_ellisoni ,Saichangurvel_davidsoni ),((Polychrus_marmoratus ,Anolis_carolinensis ),(Sceloporus_variabilis ,(Dipsosaurus_dorsalis ,Liolaemus_bellii ))))),(Tchingisaurus_multivagus ,(Gobinatus_arenosus ,(Adamisaurus_magnidentatus ,(Macrocephalosaurus ,Polyglyphanodon_sternbergi ))))),((Shinisaurus_crocodilurus ,(Xenosaurus_platyceps ,Xenosaurus_grandis )),((Pseudopus_apodus ,((Peltosaurus_granulosus ,Helodermoides_tuberculatus ),(Celestus_enneagrammus ,Elgaria_multicarinata ))),(Gobiderma_pulchrum ,(Estesia_mongoliensis ,((Heloderma_horridum ,Heloderma_suspectum ),(Lanthanotus_borneensis ,(Saniwa ,(Varanus_acanthurus ,(Varanus_salvator ,Varanus_exanthematicus )))))))))),(((Adriosaurus_suessi ,Pontosaurus ),(Aigialosaurus_dalmaticus ,(Tylosaurus ,(Platecarpus ,(Clidastes ,Plotosaurus ))))),(Najash_rionegrina ,(Dinilysia_patagonica ,(((Leptotyphlops_dulcis ,Typhlops_jamaicensis ),(Liotyphlops_albirostris ,Typhlophis_squamosus )),(Uropeltis_melanogaster ,(Anomochilus_leonardi ,(Anilius_scytale ,(Cylindrophis_ruffus ,((Xenopeltis_unicolor ,(Loxocemus_bicolor ,(Python_molurus ,(((Calabaria_reinhardtii ,(Eryx_colubrinus ,(Lichanura_trivirgata ,(Exiliboa_placata ,Ungaliophis_continentalis )))),(Epicrates_striatus ,Boa_constrictor )),((Trachyboa_boulengeri ,Tropidophis_haetianus ),(Lampropeltis_getula ,Coluber_constrictor )))))),(Eupodophis_descouensis ,(Haasiophis_terrasanctus ,Pachyrhachis_problematicus )))))))))))),(((Lacerta_viridis ,(Takydromus_ocellatus ,(Gallotia_atlantica ,Cryptolacerta_hassiaca ))),(Eolacerta_robusta ,Stefanikia_siderea )),((Colobosaura_modesta ,Pholidobolus_montium ),((Callopistes_maculatus ,Tupinambis_teguixin ),(Aspidoscelis_tigris ,Teius_teyou ))))),((Parmeosaurus_scutatus ,(Becklesius_cataphractus ,Eoscincus_ornatus )),(((Tepexisaurus_tepexii ,((Cricosaura_typica ,Xantusia_vigilis ),(Lepidophyma_flavimaculatum ,Palaeoxantusia_Wyoming ))),((Platysaurus_imperator ,Cordylus_mossambicus ),(Zonosaurus_ornatus ,Cordylosaurus_subtesselatus ))),((Eoxanta_lacertifrons ,(Globaura_venusta ,Hymenosaurus_clarki )),(Eumeces_fasciatus ,(Scincus_scincus ,((Brachymeles_gracilis ,Amphiglossus_splendidus ),(Trachylepis_quinquetaeniata ,(Eugongylus_rufescens ,(Sphenomorphus_solomonis ,Tiliqua_scincoides )))))))))),(Phelsuma_lineata ,(Gonatodes_albogularis ,(Teratoscincus_przewalskii ,((Gekko_gecko ,(Rhacodactylus_auriculatus ,(Strophurus__ciliaris ,Saltuarius_cornutus ))),(Coleonyx_variegatus ,(Aeluroscalobates_felinus ,Eublepharis_macularius )))))))));
tree tnt_89 = [&U] 
(Sphenodon_punctatus ,(Huehuecuetzpalli_mixteca ,((((((((Ctenomastax_parva ,((Priscagama_gobiensis ,((Leiolepis_belliana ,Uromastyx_aegyptius ),((Brookesia_brygooi ,Chamaeleo_laevigatus ),(Agama_agama ,Calotes_emma )))),(Dipsosaurus_dorsalis ,(Liolaemus_bellii ,(Sceloporus_variabilis ,(Polychrus_marmoratus ,Anolis_carolinensis )))))),(Temujinia_ellisoni ,Saichangurvel_davidsoni )),(Tchingisaurus_multivagus ,(Gobinatus_arenosus ,(Adamisaurus_magnidentatus ,(Macrocephalosaurus ,Polyglyphanodon_sternbergi ))))),((Shinisaurus_crocodilurus ,(Xenosaurus_platyceps ,Xenosaurus_grandis )),((Pseudopus_apodus ,((Peltosaurus_granulosus ,Helodermoides_tuberculatus ),(Celestus_enneagrammus ,Elgaria_multicarinata ))),(Gobiderma_pulchrum ,(Estesia_mongoliensis ,((Heloderma_horridum ,Heloderma_suspectum ),(Lanthanotus_borneensis ,(Saniwa ,(Varanus_acanthurus ,(Varanus_salvator ,Varanus_exanthematicus )))))))))),(((Adriosaurus_suessi ,Pontosaurus ),(Aigialosaurus_dalmaticus ,(Platecarpus ,(Tylosaurus ,(Clidastes ,Plotosaurus ))))),((Najash_rionegrina ,Dinilysia_patagonica ),(((Leptotyphlops_dulcis ,Typhlops_jamaicensis ),(Liotyphlops_albirostris ,Typhlophis_squamosus )),(Anomochilus_leonardi ,(Uropeltis_melanogaster ,(Anilius_scytale ,(Cylindrophis_ruffus ,((((Xenopeltis_unicolor ,Loxocemus_bicolor ),(Python_molurus ,((Trachyboa_boulengeri ,Tropidophis_haetianus ),(Lampropeltis_getula ,Coluber_constrictor )))),((Calabaria_reinhardtii ,(Eryx_colubrinus ,(Lichanura_trivirgata ,(Exiliboa_placata ,Ungaliophis_continentalis )))),(Epicrates_striatus ,Boa_constrictor ))),(Haasiophis_terrasanctus ,(Eupodophis_descouensis ,Pachyrhachis_problematicus ))))))))))),(((Lacerta_viridis ,(Takydromus_ocellatus ,(Gallotia_atlantica ,Cryptolacerta_hassiaca ))),(Eolacerta_robusta ,Stefanikia_siderea )),((Colobosaura_modesta ,Pholidobolus_montium ),((Callopistes_maculatus ,Tupinambis_teguixin ),(Aspidoscelis_tigris ,Teius_teyou ))))),((Parmeosaurus_scutatus ,(Becklesius_cataphractus ,Eoscincus_ornatus )),(((Tepexisaurus_tepexii ,((Cricosaura_typica ,Xantusia_vigilis ),(Lepidophyma_flavimaculatum ,Palaeoxantusia_Wyoming ))),((Platysaurus_imperator ,Cordylus_mossambicus ),(Zonosaurus_ornatus ,Cordylosaurus_subtesselatus ))),((Globaura_venusta ,(Hymenosaurus_clarki ,Eoxanta_lacertifrons )),(Eumeces_fasciatus ,(Scincus_scincus ,((Brachymeles_gracilis ,Amphiglossus_splendidus ),(Trachylepis_quinquetaeniata ,(Eugongylus_rufescens ,(Sphenomorphus_solomonis ,Tiliqua_scincoides )))))))))),(Phelsuma_lineata ,(Gonatodes_albogularis ,(Teratoscincus_przewalskii ,((Gekko_gecko ,(Strophurus__ciliaris ,(Rhacodactylus_auriculatus ,Saltuarius_cornutus ))),(Coleonyx_variegatus ,(Aeluroscalobates_felinus ,Eublepharis_macularius )))))))));
tree tnt_90 = [&U] 
(Sphenodon_punctatus ,(Huehuecuetzpalli_mixteca ,((((((((Ctenomastax_parva ,((Priscagama_gobiensis ,((Leiolepis_belliana ,Uromastyx_aegyptius ),((Brookesia_brygooi ,Chamaeleo_laevigatus ),(Agama_agama ,Calotes_emma )))),(Dipsosaurus_dorsalis ,(Liolaemus_bellii ,(Sceloporus_variabilis ,(Polychrus_marmoratus ,Anolis_carolinensis )))))),(Temujinia_ellisoni ,Saichangurvel_davidsoni )),(Tchingisaurus_multivagus ,(Gobinatus_arenosus ,(Adamisaurus_magnidentatus ,(Macrocephalosaurus ,Polyglyphanodon_sternbergi ))))),((Shinisaurus_crocodilurus ,(Xenosaurus_platyceps ,Xenosaurus_grandis )),((Pseudopus_apodus ,((Peltosaurus_granulosus ,Helodermoides_tuberculatus ),(Celestus_enneagrammus ,Elgaria_multicarinata ))),(Gobiderma_pulchrum ,(Estesia_mongoliensis ,((Heloderma_horridum ,Heloderma_suspectum ),(Lanthanotus_borneensis ,(Saniwa ,(Varanus_acanthurus ,(Varanus_salvator ,Varanus_exanthematicus )))))))))),(((Adriosaurus_suessi ,Pontosaurus ),(Aigialosaurus_dalmaticus ,(Tylosaurus ,(Platecarpus ,(Clidastes ,Plotosaurus ))))),((Najash_rionegrina ,Dinilysia_patagonica ),(((Leptotyphlops_dulcis ,Typhlops_jamaicensis ),(Liotyphlops_albirostris ,Typhlophis_squamosus )),(Anomochilus_leonardi ,(Uropeltis_melanogaster ,(Anilius_scytale ,(Cylindrophis_ruffus ,((((Xenopeltis_unicolor ,Loxocemus_bicolor ),(Python_molurus ,((Trachyboa_boulengeri ,Tropidophis_haetianus ),(Lampropeltis_getula ,Coluber_constrictor )))),((Calabaria_reinhardtii ,(Eryx_colubrinus ,(Lichanura_trivirgata ,(Exiliboa_placata ,Ungaliophis_continentalis )))),(Epicrates_striatus ,Boa_constrictor ))),(Haasiophis_terrasanctus ,(Eupodophis_descouensis ,Pachyrhachis_problematicus ))))))))))),(((Lacerta_viridis ,(Takydromus_ocellatus ,(Gallotia_atlantica ,Cryptolacerta_hassiaca ))),(Eolacerta_robusta ,Stefanikia_siderea )),((Colobosaura_modesta ,Pholidobolus_montium ),((Callopistes_maculatus ,Tupinambis_teguixin ),(Aspidoscelis_tigris ,Teius_teyou ))))),((Parmeosaurus_scutatus ,(Becklesius_cataphractus ,Eoscincus_ornatus )),(((Tepexisaurus_tepexii ,((Cricosaura_typica ,Xantusia_vigilis ),(Lepidophyma_flavimaculatum ,Palaeoxantusia_Wyoming ))),((Platysaurus_imperator ,Cordylus_mossambicus ),(Zonosaurus_ornatus ,Cordylosaurus_subtesselatus ))),((Globaura_venusta ,(Hymenosaurus_clarki ,Eoxanta_lacertifrons )),(Eumeces_fasciatus ,(Scincus_scincus ,((Brachymeles_gracilis ,Amphiglossus_splendidus ),(Trachylepis_quinquetaeniata ,(Eugongylus_rufescens ,(Sphenomorphus_solomonis ,Tiliqua_scincoides )))))))))),(Phelsuma_lineata ,(Gonatodes_albogularis ,(Teratoscincus_przewalskii ,((Gekko_gecko ,(Strophurus__ciliaris ,(Rhacodactylus_auriculatus ,Saltuarius_cornutus ))),(Coleonyx_variegatus ,(Aeluroscalobates_felinus ,Eublepharis_macularius )))))))));
tree tnt_91 = [&U] 
(Sphenodon_punctatus ,(Huehuecuetzpalli_mixteca ,((((((((Ctenomastax_parva ,((Priscagama_gobiensis ,((Leiolepis_belliana ,Uromastyx_aegyptius ),((Brookesia_brygooi ,Chamaeleo_laevigatus ),(Agama_agama ,Calotes_emma )))),(Dipsosaurus_dorsalis ,(Liolaemus_bellii ,(Sceloporus_variabilis ,(Polychrus_marmoratus ,Anolis_carolinensis )))))),(Temujinia_ellisoni ,Saichangurvel_davidsoni )),(Tchingisaurus_multivagus ,(Gobinatus_arenosus ,(Adamisaurus_magnidentatus ,(Macrocephalosaurus ,Polyglyphanodon_sternbergi ))))),((Shinisaurus_crocodilurus ,(Xenosaurus_platyceps ,Xenosaurus_grandis )),((Pseudopus_apodus ,((Peltosaurus_granulosus ,Helodermoides_tuberculatus ),(Celestus_enneagrammus ,Elgaria_multicarinata ))),(Gobiderma_pulchrum ,(Estesia_mongoliensis ,((Heloderma_horridum ,Heloderma_suspectum ),(Lanthanotus_borneensis ,(Saniwa ,(Varanus_acanthurus ,(Varanus_salvator ,Varanus_exanthematicus )))))))))),(((Adriosaurus_suessi ,Pontosaurus ),(Aigialosaurus_dalmaticus ,((Clidastes ,Plotosaurus ),(Platecarpus ,Tylosaurus )))),((Najash_rionegrina ,Dinilysia_patagonica ),(((Leptotyphlops_dulcis ,Typhlops_jamaicensis ),(Liotyphlops_albirostris ,Typhlophis_squamosus )),(Anomochilus_leonardi ,(Uropeltis_melanogaster ,(Anilius_scytale ,(Cylindrophis_ruffus ,((((Xenopeltis_unicolor ,Loxocemus_bicolor ),(Python_molurus ,((Trachyboa_boulengeri ,Tropidophis_haetianus ),(Lampropeltis_getula ,Coluber_constrictor )))),((Calabaria_reinhardtii ,(Eryx_colubrinus ,(Lichanura_trivirgata ,(Exiliboa_placata ,Ungaliophis_continentalis )))),(Epicrates_striatus ,Boa_constrictor ))),(Haasiophis_terrasanctus ,(Eupodophis_descouensis ,Pachyrhachis_problematicus ))))))))))),(((Lacerta_viridis ,(Takydromus_ocellatus ,(Gallotia_atlantica ,Cryptolacerta_hassiaca ))),(Eolacerta_robusta ,Stefanikia_siderea )),((Colobosaura_modesta ,Pholidobolus_montium ),((Callopistes_maculatus ,Tupinambis_teguixin ),(Aspidoscelis_tigris ,Teius_teyou ))))),((Parmeosaurus_scutatus ,(Becklesius_cataphractus ,Eoscincus_ornatus )),(((Tepexisaurus_tepexii ,((Cricosaura_typica ,Xantusia_vigilis ),(Lepidophyma_flavimaculatum ,Palaeoxantusia_Wyoming ))),((Platysaurus_imperator ,Cordylus_mossambicus ),(Zonosaurus_ornatus ,Cordylosaurus_subtesselatus ))),((Globaura_venusta ,(Hymenosaurus_clarki ,Eoxanta_lacertifrons )),(Eumeces_fasciatus ,(Scincus_scincus ,((Brachymeles_gracilis ,Amphiglossus_splendidus ),(Trachylepis_quinquetaeniata ,(Eugongylus_rufescens ,(Sphenomorphus_solomonis ,Tiliqua_scincoides )))))))))),(Phelsuma_lineata ,(Gonatodes_albogularis ,(Teratoscincus_przewalskii ,((Gekko_gecko ,(Rhacodactylus_auriculatus ,(Strophurus__ciliaris ,Saltuarius_cornutus ))),(Coleonyx_variegatus ,(Aeluroscalobates_felinus ,Eublepharis_macularius )))))))));
tree tnt_92 = [&U] 
(Sphenodon_punctatus ,(Huehuecuetzpalli_mixteca ,((((((((Ctenomastax_parva ,((Priscagama_gobiensis ,((Leiolepis_belliana ,Uromastyx_aegyptius ),((Brookesia_brygooi ,Chamaeleo_laevigatus ),(Agama_agama ,Calotes_emma )))),(Dipsosaurus_dorsalis ,(Liolaemus_bellii ,(Sceloporus_variabilis ,(Polychrus_marmoratus ,Anolis_carolinensis )))))),(Temujinia_ellisoni ,Saichangurvel_davidsoni )),(Tchingisaurus_multivagus ,(Gobinatus_arenosus ,(Adamisaurus_magnidentatus ,(Macrocephalosaurus ,Polyglyphanodon_sternbergi ))))),((Shinisaurus_crocodilurus ,(Xenosaurus_platyceps ,Xenosaurus_grandis )),((Pseudopus_apodus ,((Peltosaurus_granulosus ,Helodermoides_tuberculatus ),(Celestus_enneagrammus ,Elgaria_multicarinata ))),(Gobiderma_pulchrum ,(Estesia_mongoliensis ,((Heloderma_horridum ,Heloderma_suspectum ),(Lanthanotus_borneensis ,(Saniwa ,(Varanus_acanthurus ,(Varanus_salvator ,Varanus_exanthematicus )))))))))),(((Adriosaurus_suessi ,Pontosaurus ),(Aigialosaurus_dalmaticus ,((Clidastes ,Plotosaurus ),(Platecarpus ,Tylosaurus )))),((Najash_rionegrina ,Dinilysia_patagonica ),(((Leptotyphlops_dulcis ,Typhlops_jamaicensis ),(Liotyphlops_albirostris ,Typhlophis_squamosus )),(Anomochilus_leonardi ,(Uropeltis_melanogaster ,(Anilius_scytale ,(Cylindrophis_ruffus ,((((Xenopeltis_unicolor ,Loxocemus_bicolor ),(Python_molurus ,((Trachyboa_boulengeri ,Tropidophis_haetianus ),(Lampropeltis_getula ,Coluber_constrictor )))),((Calabaria_reinhardtii ,(Eryx_colubrinus ,(Lichanura_trivirgata ,(Exiliboa_placata ,Ungaliophis_continentalis )))),(Epicrates_striatus ,Boa_constrictor ))),(Haasiophis_terrasanctus ,(Eupodophis_descouensis ,Pachyrhachis_problematicus ))))))))))),(((Lacerta_viridis ,(Takydromus_ocellatus ,(Gallotia_atlantica ,Cryptolacerta_hassiaca ))),(Eolacerta_robusta ,Stefanikia_siderea )),((Colobosaura_modesta ,Pholidobolus_montium ),((Callopistes_maculatus ,Tupinambis_teguixin ),(Aspidoscelis_tigris ,Teius_teyou ))))),((Parmeosaurus_scutatus ,(Becklesius_cataphractus ,Eoscincus_ornatus )),(((Tepexisaurus_tepexii ,((Cricosaura_typica ,Xantusia_vigilis ),(Lepidophyma_flavimaculatum ,Palaeoxantusia_Wyoming ))),((Platysaurus_imperator ,Cordylus_mossambicus ),(Zonosaurus_ornatus ,Cordylosaurus_subtesselatus ))),((Eoxanta_lacertifrons ,(Globaura_venusta ,Hymenosaurus_clarki )),(Eumeces_fasciatus ,(Scincus_scincus ,((Brachymeles_gracilis ,Amphiglossus_splendidus ),(Trachylepis_quinquetaeniata ,(Eugongylus_rufescens ,(Sphenomorphus_solomonis ,Tiliqua_scincoides )))))))))),(Phelsuma_lineata ,(Gonatodes_albogularis ,(Teratoscincus_przewalskii ,((Gekko_gecko ,(Strophurus__ciliaris ,(Rhacodactylus_auriculatus ,Saltuarius_cornutus ))),(Coleonyx_variegatus ,(Aeluroscalobates_felinus ,Eublepharis_macularius )))))))));
tree tnt_93 = [&U] 
(Sphenodon_punctatus ,(Huehuecuetzpalli_mixteca ,((((((((Ctenomastax_parva ,((Priscagama_gobiensis ,((Leiolepis_belliana ,Uromastyx_aegyptius ),((Brookesia_brygooi ,Chamaeleo_laevigatus ),(Agama_agama ,Calotes_emma )))),(Dipsosaurus_dorsalis ,(Liolaemus_bellii ,(Sceloporus_variabilis ,(Polychrus_marmoratus ,Anolis_carolinensis )))))),(Temujinia_ellisoni ,Saichangurvel_davidsoni )),(Tchingisaurus_multivagus ,(Gobinatus_arenosus ,(Adamisaurus_magnidentatus ,(Macrocephalosaurus ,Polyglyphanodon_sternbergi ))))),((Shinisaurus_crocodilurus ,(Xenosaurus_platyceps ,Xenosaurus_grandis )),((Pseudopus_apodus ,((Peltosaurus_granulosus ,Helodermoides_tuberculatus ),(Celestus_enneagrammus ,Elgaria_multicarinata ))),(Gobiderma_pulchrum ,(Estesia_mongoliensis ,((Heloderma_horridum ,Heloderma_suspectum ),(Lanthanotus_borneensis ,(Saniwa ,(Varanus_acanthurus ,(Varanus_salvator ,Varanus_exanthematicus )))))))))),(((Adriosaurus_suessi ,Pontosaurus ),(Aigialosaurus_dalmaticus ,((Clidastes ,Plotosaurus ),(Platecarpus ,Tylosaurus )))),(Najash_rionegrina ,(Dinilysia_patagonica ,(((Leptotyphlops_dulcis ,Typhlops_jamaicensis ),(Liotyphlops_albirostris ,Typhlophis_squamosus )),(Anomochilus_leonardi ,(Uropeltis_melanogaster ,(Anilius_scytale ,(Cylindrophis_ruffus ,((((Xenopeltis_unicolor ,Loxocemus_bicolor ),(Python_molurus ,((Trachyboa_boulengeri ,Tropidophis_haetianus ),(Lampropeltis_getula ,Coluber_constrictor )))),((Calabaria_reinhardtii ,(Eryx_colubrinus ,(Lichanura_trivirgata ,(Exiliboa_placata ,Ungaliophis_continentalis )))),(Epicrates_striatus ,Boa_constrictor ))),(Haasiophis_terrasanctus ,(Eupodophis_descouensis ,Pachyrhachis_problematicus )))))))))))),(((Lacerta_viridis ,(Takydromus_ocellatus ,(Gallotia_atlantica ,Cryptolacerta_hassiaca ))),(Eolacerta_robusta ,Stefanikia_siderea )),((Colobosaura_modesta ,Pholidobolus_montium ),((Callopistes_maculatus ,Tupinambis_teguixin ),(Aspidoscelis_tigris ,Teius_teyou ))))),((Parmeosaurus_scutatus ,(Becklesius_cataphractus ,Eoscincus_ornatus )),(((Tepexisaurus_tepexii ,((Cricosaura_typica ,Xantusia_vigilis ),(Lepidophyma_flavimaculatum ,Palaeoxantusia_Wyoming ))),((Platysaurus_imperator ,Cordylus_mossambicus ),(Zonosaurus_ornatus ,Cordylosaurus_subtesselatus ))),((Globaura_venusta ,(Hymenosaurus_clarki ,Eoxanta_lacertifrons )),(Eumeces_fasciatus ,(Scincus_scincus ,((Brachymeles_gracilis ,Amphiglossus_splendidus ),(Trachylepis_quinquetaeniata ,(Eugongylus_rufescens ,(Sphenomorphus_solomonis ,Tiliqua_scincoides )))))))))),(Phelsuma_lineata ,(Gonatodes_albogularis ,(Teratoscincus_przewalskii ,((Gekko_gecko ,(Strophurus__ciliaris ,(Rhacodactylus_auriculatus ,Saltuarius_cornutus ))),(Coleonyx_variegatus ,(Aeluroscalobates_felinus ,Eublepharis_macularius )))))))));
tree tnt_94 = [&U] 
(Sphenodon_punctatus ,(Huehuecuetzpalli_mixteca ,((((((((Ctenomastax_parva ,((Priscagama_gobiensis ,((Leiolepis_belliana ,Uromastyx_aegyptius ),((Brookesia_brygooi ,Chamaeleo_laevigatus ),(Agama_agama ,Calotes_emma )))),(Dipsosaurus_dorsalis ,(Liolaemus_bellii ,(Sceloporus_variabilis ,(Polychrus_marmoratus ,Anolis_carolinensis )))))),(Temujinia_ellisoni ,Saichangurvel_davidsoni )),(Tchingisaurus_multivagus ,(Gobinatus_arenosus ,(Adamisaurus_magnidentatus ,(Macrocephalosaurus ,Polyglyphanodon_sternbergi ))))),((Shinisaurus_crocodilurus ,(Xenosaurus_platyceps ,Xenosaurus_grandis )),((Pseudopus_apodus ,((Peltosaurus_granulosus ,Helodermoides_tuberculatus ),(Celestus_enneagrammus ,Elgaria_multicarinata ))),(Gobiderma_pulchrum ,(Estesia_mongoliensis ,((Heloderma_horridum ,Heloderma_suspectum ),(Lanthanotus_borneensis ,(Saniwa ,(Varanus_acanthurus ,(Varanus_salvator ,Varanus_exanthematicus )))))))))),(((Adriosaurus_suessi ,Pontosaurus ),(Aigialosaurus_dalmaticus ,((Clidastes ,Plotosaurus ),(Platecarpus ,Tylosaurus )))),((Najash_rionegrina ,Dinilysia_patagonica ),(((Leptotyphlops_dulcis ,Typhlops_jamaicensis ),(Liotyphlops_albirostris ,Typhlophis_squamosus )),(Anomochilus_leonardi ,(Uropeltis_melanogaster ,(Anilius_scytale ,(Cylindrophis_ruffus ,((((Xenopeltis_unicolor ,Loxocemus_bicolor ),(Python_molurus ,((Trachyboa_boulengeri ,Tropidophis_haetianus ),(Lampropeltis_getula ,Coluber_constrictor )))),((Calabaria_reinhardtii ,(Eryx_colubrinus ,(Lichanura_trivirgata ,(Exiliboa_placata ,Ungaliophis_continentalis )))),(Epicrates_striatus ,Boa_constrictor ))),(Eupodophis_descouensis ,(Haasiophis_terrasanctus ,Pachyrhachis_problematicus ))))))))))),(((Lacerta_viridis ,(Takydromus_ocellatus ,(Gallotia_atlantica ,Cryptolacerta_hassiaca ))),(Eolacerta_robusta ,Stefanikia_siderea )),((Colobosaura_modesta ,Pholidobolus_montium ),((Callopistes_maculatus ,Tupinambis_teguixin ),(Aspidoscelis_tigris ,Teius_teyou ))))),((Parmeosaurus_scutatus ,(Becklesius_cataphractus ,Eoscincus_ornatus )),(((Tepexisaurus_tepexii ,((Cricosaura_typica ,Xantusia_vigilis ),(Lepidophyma_flavimaculatum ,Palaeoxantusia_Wyoming ))),((Platysaurus_imperator ,Cordylus_mossambicus ),(Zonosaurus_ornatus ,Cordylosaurus_subtesselatus ))),((Globaura_venusta ,(Hymenosaurus_clarki ,Eoxanta_lacertifrons )),(Eumeces_fasciatus ,(Scincus_scincus ,((Brachymeles_gracilis ,Amphiglossus_splendidus ),(Trachylepis_quinquetaeniata ,(Eugongylus_rufescens ,(Sphenomorphus_solomonis ,Tiliqua_scincoides )))))))))),(Phelsuma_lineata ,(Gonatodes_albogularis ,(Teratoscincus_przewalskii ,((Gekko_gecko ,(Strophurus__ciliaris ,(Rhacodactylus_auriculatus ,Saltuarius_cornutus ))),(Coleonyx_variegatus ,(Aeluroscalobates_felinus ,Eublepharis_macularius )))))))));
tree tnt_95 = [&U] 
(Sphenodon_punctatus ,(Huehuecuetzpalli_mixteca ,((((((((Ctenomastax_parva ,((Priscagama_gobiensis ,((Leiolepis_belliana ,Uromastyx_aegyptius ),((Brookesia_brygooi ,Chamaeleo_laevigatus ),(Agama_agama ,Calotes_emma )))),(Dipsosaurus_dorsalis ,(Liolaemus_bellii ,(Sceloporus_variabilis ,(Polychrus_marmoratus ,Anolis_carolinensis )))))),(Temujinia_ellisoni ,Saichangurvel_davidsoni )),(Tchingisaurus_multivagus ,(Gobinatus_arenosus ,(Adamisaurus_magnidentatus ,(Macrocephalosaurus ,Polyglyphanodon_sternbergi ))))),((Shinisaurus_crocodilurus ,(Xenosaurus_platyceps ,Xenosaurus_grandis )),((Pseudopus_apodus ,((Peltosaurus_granulosus ,Helodermoides_tuberculatus ),(Celestus_enneagrammus ,Elgaria_multicarinata ))),(Gobiderma_pulchrum ,(Estesia_mongoliensis ,((Heloderma_horridum ,Heloderma_suspectum ),(Lanthanotus_borneensis ,(Saniwa ,(Varanus_acanthurus ,(Varanus_salvator ,Varanus_exanthematicus )))))))))),(((Adriosaurus_suessi ,Pontosaurus ),(Aigialosaurus_dalmaticus ,((Clidastes ,Plotosaurus ),(Platecarpus ,Tylosaurus )))),((Najash_rionegrina ,Dinilysia_patagonica ),(((Leptotyphlops_dulcis ,Typhlops_jamaicensis ),(Liotyphlops_albirostris ,Typhlophis_squamosus )),(Anomochilus_leonardi ,(Uropeltis_melanogaster ,(Anilius_scytale ,(Cylindrophis_ruffus ,(((Python_molurus ,((Xenopeltis_unicolor ,Loxocemus_bicolor ),((Trachyboa_boulengeri ,Tropidophis_haetianus ),(Lampropeltis_getula ,Coluber_constrictor )))),((Calabaria_reinhardtii ,(Eryx_colubrinus ,(Lichanura_trivirgata ,(Exiliboa_placata ,Ungaliophis_continentalis )))),(Epicrates_striatus ,Boa_constrictor ))),(Haasiophis_terrasanctus ,(Eupodophis_descouensis ,Pachyrhachis_problematicus ))))))))))),(((Lacerta_viridis ,(Takydromus_ocellatus ,(Gallotia_atlantica ,Cryptolacerta_hassiaca ))),(Eolacerta_robusta ,Stefanikia_siderea )),((Colobosaura_modesta ,Pholidobolus_montium ),((Callopistes_maculatus ,Tupinambis_teguixin ),(Aspidoscelis_tigris ,Teius_teyou ))))),((Parmeosaurus_scutatus ,(Becklesius_cataphractus ,Eoscincus_ornatus )),(((Tepexisaurus_tepexii ,((Cricosaura_typica ,Xantusia_vigilis ),(Lepidophyma_flavimaculatum ,Palaeoxantusia_Wyoming ))),((Platysaurus_imperator ,Cordylus_mossambicus ),(Zonosaurus_ornatus ,Cordylosaurus_subtesselatus ))),((Globaura_venusta ,(Hymenosaurus_clarki ,Eoxanta_lacertifrons )),(Eumeces_fasciatus ,(Scincus_scincus ,((Brachymeles_gracilis ,Amphiglossus_splendidus ),(Trachylepis_quinquetaeniata ,(Eugongylus_rufescens ,(Sphenomorphus_solomonis ,Tiliqua_scincoides )))))))))),(Phelsuma_lineata ,(Gonatodes_albogularis ,(Teratoscincus_przewalskii ,((Gekko_gecko ,(Strophurus__ciliaris ,(Rhacodactylus_auriculatus ,Saltuarius_cornutus ))),(Coleonyx_variegatus ,(Aeluroscalobates_felinus ,Eublepharis_macularius )))))))));
tree tnt_96 = [&U] 
(Sphenodon_punctatus ,(Huehuecuetzpalli_mixteca ,((((((((Ctenomastax_parva ,(Priscagama_gobiensis ,((Leiolepis_belliana ,Uromastyx_aegyptius ),((Brookesia_brygooi ,Chamaeleo_laevigatus ),(Agama_agama ,Calotes_emma ))))),((Temujinia_ellisoni ,Saichangurvel_davidsoni ),((Polychrus_marmoratus ,Anolis_carolinensis ),(Sceloporus_variabilis ,(Dipsosaurus_dorsalis ,Liolaemus_bellii ))))),(Tchingisaurus_multivagus ,(Gobinatus_arenosus ,(Adamisaurus_magnidentatus ,(Macrocephalosaurus ,Polyglyphanodon_sternbergi ))))),((Shinisaurus_crocodilurus ,(Xenosaurus_platyceps ,Xenosaurus_grandis )),((Pseudopus_apodus ,((Peltosaurus_granulosus ,Helodermoides_tuberculatus ),(Celestus_enneagrammus ,Elgaria_multicarinata ))),(Gobiderma_pulchrum ,(Estesia_mongoliensis ,((Heloderma_horridum ,Heloderma_suspectum ),(Lanthanotus_borneensis ,(Saniwa ,(Varanus_acanthurus ,(Varanus_salvator ,Varanus_exanthematicus )))))))))),(((Adriosaurus_suessi ,Pontosaurus ),(Aigialosaurus_dalmaticus ,((Clidastes ,Plotosaurus ),(Platecarpus ,Tylosaurus )))),((Najash_rionegrina ,Dinilysia_patagonica ),(((Leptotyphlops_dulcis ,Typhlops_jamaicensis ),(Liotyphlops_albirostris ,Typhlophis_squamosus )),(Anomochilus_leonardi ,(Uropeltis_melanogaster ,(Anilius_scytale ,(Cylindrophis_ruffus ,((((Xenopeltis_unicolor ,Loxocemus_bicolor ),(Python_molurus ,((Trachyboa_boulengeri ,Tropidophis_haetianus ),(Lampropeltis_getula ,Coluber_constrictor )))),((Calabaria_reinhardtii ,(Eryx_colubrinus ,(Lichanura_trivirgata ,(Exiliboa_placata ,Ungaliophis_continentalis )))),(Epicrates_striatus ,Boa_constrictor ))),(Haasiophis_terrasanctus ,(Eupodophis_descouensis ,Pachyrhachis_problematicus ))))))))))),(((Lacerta_viridis ,(Takydromus_ocellatus ,(Gallotia_atlantica ,Cryptolacerta_hassiaca ))),(Eolacerta_robusta ,Stefanikia_siderea )),((Colobosaura_modesta ,Pholidobolus_montium ),((Callopistes_maculatus ,Tupinambis_teguixin ),(Aspidoscelis_tigris ,Teius_teyou ))))),((Parmeosaurus_scutatus ,(Becklesius_cataphractus ,Eoscincus_ornatus )),(((Tepexisaurus_tepexii ,((Cricosaura_typica ,Xantusia_vigilis ),(Lepidophyma_flavimaculatum ,Palaeoxantusia_Wyoming ))),((Platysaurus_imperator ,Cordylus_mossambicus ),(Zonosaurus_ornatus ,Cordylosaurus_subtesselatus ))),((Globaura_venusta ,(Hymenosaurus_clarki ,Eoxanta_lacertifrons )),(Eumeces_fasciatus ,(Scincus_scincus ,((Brachymeles_gracilis ,Amphiglossus_splendidus ),(Trachylepis_quinquetaeniata ,(Eugongylus_rufescens ,(Sphenomorphus_solomonis ,Tiliqua_scincoides )))))))))),(Phelsuma_lineata ,(Gonatodes_albogularis ,(Teratoscincus_przewalskii ,((Gekko_gecko ,(Strophurus__ciliaris ,(Rhacodactylus_auriculatus ,Saltuarius_cornutus ))),(Coleonyx_variegatus ,(Aeluroscalobates_felinus ,Eublepharis_macularius )))))))));
tree tnt_97 = [&U] 
(Sphenodon_punctatus ,(Huehuecuetzpalli_mixteca ,((((((((Ctenomastax_parva ,((Priscagama_gobiensis ,((Leiolepis_belliana ,Uromastyx_aegyptius ),((Brookesia_brygooi ,Chamaeleo_laevigatus ),(Agama_agama ,Calotes_emma )))),(Dipsosaurus_dorsalis ,(Liolaemus_bellii ,(Sceloporus_variabilis ,(Polychrus_marmoratus ,Anolis_carolinensis )))))),(Temujinia_ellisoni ,Saichangurvel_davidsoni )),(Tchingisaurus_multivagus ,(Gobinatus_arenosus ,(Adamisaurus_magnidentatus ,(Macrocephalosaurus ,Polyglyphanodon_sternbergi ))))),((Shinisaurus_crocodilurus ,(Xenosaurus_platyceps ,Xenosaurus_grandis )),((Pseudopus_apodus ,((Peltosaurus_granulosus ,Helodermoides_tuberculatus ),(Celestus_enneagrammus ,Elgaria_multicarinata ))),(Gobiderma_pulchrum ,(Estesia_mongoliensis ,((Heloderma_horridum ,Heloderma_suspectum ),(Lanthanotus_borneensis ,(Saniwa ,(Varanus_acanthurus ,(Varanus_salvator ,Varanus_exanthematicus )))))))))),(((Adriosaurus_suessi ,Pontosaurus ),(Aigialosaurus_dalmaticus ,((Clidastes ,Plotosaurus ),(Platecarpus ,Tylosaurus )))),((Najash_rionegrina ,Dinilysia_patagonica ),(((Leptotyphlops_dulcis ,Typhlops_jamaicensis ),(Liotyphlops_albirostris ,Typhlophis_squamosus )),(Anomochilus_leonardi ,(Uropeltis_melanogaster ,(Anilius_scytale ,(Cylindrophis_ruffus ,((Xenopeltis_unicolor ,Loxocemus_bicolor ),((Haasiophis_terrasanctus ,(Eupodophis_descouensis ,Pachyrhachis_problematicus )),(((Calabaria_reinhardtii ,(Eryx_colubrinus ,(Lichanura_trivirgata ,(Exiliboa_placata ,Ungaliophis_continentalis )))),(Epicrates_striatus ,Boa_constrictor )),(Python_molurus ,((Trachyboa_boulengeri ,Tropidophis_haetianus ),(Lampropeltis_getula ,Coluber_constrictor )))))))))))))),(((Lacerta_viridis ,(Takydromus_ocellatus ,(Gallotia_atlantica ,Cryptolacerta_hassiaca ))),(Eolacerta_robusta ,Stefanikia_siderea )),((Colobosaura_modesta ,Pholidobolus_montium ),((Callopistes_maculatus ,Tupinambis_teguixin ),(Aspidoscelis_tigris ,Teius_teyou ))))),((Parmeosaurus_scutatus ,(Becklesius_cataphractus ,Eoscincus_ornatus )),(((Tepexisaurus_tepexii ,((Cricosaura_typica ,Xantusia_vigilis ),(Lepidophyma_flavimaculatum ,Palaeoxantusia_Wyoming ))),((Platysaurus_imperator ,Cordylus_mossambicus ),(Zonosaurus_ornatus ,Cordylosaurus_subtesselatus ))),((Globaura_venusta ,(Hymenosaurus_clarki ,Eoxanta_lacertifrons )),(Eumeces_fasciatus ,(Scincus_scincus ,((Brachymeles_gracilis ,Amphiglossus_splendidus ),(Trachylepis_quinquetaeniata ,(Eugongylus_rufescens ,(Sphenomorphus_solomonis ,Tiliqua_scincoides )))))))))),(Phelsuma_lineata ,(Gonatodes_albogularis ,(Teratoscincus_przewalskii ,((Gekko_gecko ,(Strophurus__ciliaris ,(Rhacodactylus_auriculatus ,Saltuarius_cornutus ))),(Coleonyx_variegatus ,(Aeluroscalobates_felinus ,Eublepharis_macularius )))))))));
tree tnt_98 = [&U] 
(Sphenodon_punctatus ,(Huehuecuetzpalli_mixteca ,((((((((Ctenomastax_parva ,((Priscagama_gobiensis ,((Leiolepis_belliana ,Uromastyx_aegyptius ),((Brookesia_brygooi ,Chamaeleo_laevigatus ),(Agama_agama ,Calotes_emma )))),(Dipsosaurus_dorsalis ,(Liolaemus_bellii ,(Sceloporus_variabilis ,(Polychrus_marmoratus ,Anolis_carolinensis )))))),(Temujinia_ellisoni ,Saichangurvel_davidsoni )),(Tchingisaurus_multivagus ,(Gobinatus_arenosus ,(Adamisaurus_magnidentatus ,(Macrocephalosaurus ,Polyglyphanodon_sternbergi ))))),((Shinisaurus_crocodilurus ,(Xenosaurus_platyceps ,Xenosaurus_grandis )),((Pseudopus_apodus ,((Peltosaurus_granulosus ,Helodermoides_tuberculatus ),(Celestus_enneagrammus ,Elgaria_multicarinata ))),(Gobiderma_pulchrum ,(Estesia_mongoliensis ,((Heloderma_horridum ,Heloderma_suspectum ),(Lanthanotus_borneensis ,(Saniwa ,(Varanus_acanthurus ,(Varanus_salvator ,Varanus_exanthematicus )))))))))),(((Adriosaurus_suessi ,Pontosaurus ),(Aigialosaurus_dalmaticus ,((Clidastes ,Plotosaurus ),(Platecarpus ,Tylosaurus )))),((Najash_rionegrina ,Dinilysia_patagonica ),(((Leptotyphlops_dulcis ,Typhlops_jamaicensis ),(Liotyphlops_albirostris ,Typhlophis_squamosus )),(Anomochilus_leonardi ,(Uropeltis_melanogaster ,(Anilius_scytale ,(Cylindrophis_ruffus ,(((Xenopeltis_unicolor ,Loxocemus_bicolor ),(((Calabaria_reinhardtii ,(Eryx_colubrinus ,(Lichanura_trivirgata ,(Exiliboa_placata ,Ungaliophis_continentalis )))),(Epicrates_striatus ,Boa_constrictor )),(Python_molurus ,((Trachyboa_boulengeri ,Tropidophis_haetianus ),(Lampropeltis_getula ,Coluber_constrictor ))))),(Haasiophis_terrasanctus ,(Eupodophis_descouensis ,Pachyrhachis_problematicus ))))))))))),(((Lacerta_viridis ,(Takydromus_ocellatus ,(Gallotia_atlantica ,Cryptolacerta_hassiaca ))),(Eolacerta_robusta ,Stefanikia_siderea )),((Colobosaura_modesta ,Pholidobolus_montium ),((Callopistes_maculatus ,Tupinambis_teguixin ),(Aspidoscelis_tigris ,Teius_teyou ))))),((Parmeosaurus_scutatus ,(Becklesius_cataphractus ,Eoscincus_ornatus )),(((Tepexisaurus_tepexii ,((Cricosaura_typica ,Xantusia_vigilis ),(Lepidophyma_flavimaculatum ,Palaeoxantusia_Wyoming ))),((Platysaurus_imperator ,Cordylus_mossambicus ),(Zonosaurus_ornatus ,Cordylosaurus_subtesselatus ))),((Globaura_venusta ,(Hymenosaurus_clarki ,Eoxanta_lacertifrons )),(Eumeces_fasciatus ,(Scincus_scincus ,((Brachymeles_gracilis ,Amphiglossus_splendidus ),(Trachylepis_quinquetaeniata ,(Eugongylus_rufescens ,(Sphenomorphus_solomonis ,Tiliqua_scincoides )))))))))),(Phelsuma_lineata ,(Gonatodes_albogularis ,(Teratoscincus_przewalskii ,((Gekko_gecko ,(Strophurus__ciliaris ,(Rhacodactylus_auriculatus ,Saltuarius_cornutus ))),(Coleonyx_variegatus ,(Aeluroscalobates_felinus ,Eublepharis_macularius )))))))));
tree tnt_99 = [&U] 
(Sphenodon_punctatus ,(Huehuecuetzpalli_mixteca ,((((((((Ctenomastax_parva ,((Priscagama_gobiensis ,((Leiolepis_belliana ,Uromastyx_aegyptius ),((Brookesia_brygooi ,Chamaeleo_laevigatus ),(Agama_agama ,Calotes_emma )))),(Dipsosaurus_dorsalis ,(Liolaemus_bellii ,(Sceloporus_variabilis ,(Polychrus_marmoratus ,Anolis_carolinensis )))))),(Temujinia_ellisoni ,Saichangurvel_davidsoni )),(Tchingisaurus_multivagus ,(Gobinatus_arenosus ,(Adamisaurus_magnidentatus ,(Macrocephalosaurus ,Polyglyphanodon_sternbergi ))))),((Shinisaurus_crocodilurus ,(Xenosaurus_platyceps ,Xenosaurus_grandis )),((Pseudopus_apodus ,((Peltosaurus_granulosus ,Helodermoides_tuberculatus ),(Celestus_enneagrammus ,Elgaria_multicarinata ))),(Gobiderma_pulchrum ,(Estesia_mongoliensis ,((Heloderma_horridum ,Heloderma_suspectum ),(Lanthanotus_borneensis ,(Saniwa ,(Varanus_acanthurus ,(Varanus_salvator ,Varanus_exanthematicus )))))))))),(((Adriosaurus_suessi ,Pontosaurus ),(Aigialosaurus_dalmaticus ,((Clidastes ,Plotosaurus ),(Platecarpus ,Tylosaurus )))),((Najash_rionegrina ,Dinilysia_patagonica ),(((Leptotyphlops_dulcis ,Typhlops_jamaicensis ),(Liotyphlops_albirostris ,Typhlophis_squamosus )),(Anomochilus_leonardi ,(Uropeltis_melanogaster ,(Anilius_scytale ,(Cylindrophis_ruffus ,(((Python_molurus ,(Xenopeltis_unicolor ,Loxocemus_bicolor )),((Calabaria_reinhardtii ,(Eryx_colubrinus ,(Lichanura_trivirgata ,((Exiliboa_placata ,Ungaliophis_continentalis ),((Trachyboa_boulengeri ,Tropidophis_haetianus ),(Lampropeltis_getula ,Coluber_constrictor )))))),(Epicrates_striatus ,Boa_constrictor ))),(Haasiophis_terrasanctus ,(Eupodophis_descouensis ,Pachyrhachis_problematicus ))))))))))),(((Lacerta_viridis ,(Takydromus_ocellatus ,(Gallotia_atlantica ,Cryptolacerta_hassiaca ))),(Eolacerta_robusta ,Stefanikia_siderea )),((Colobosaura_modesta ,Pholidobolus_montium ),((Callopistes_maculatus ,Tupinambis_teguixin ),(Aspidoscelis_tigris ,Teius_teyou ))))),((Parmeosaurus_scutatus ,(Becklesius_cataphractus ,Eoscincus_ornatus )),(((Tepexisaurus_tepexii ,((Cricosaura_typica ,Xantusia_vigilis ),(Lepidophyma_flavimaculatum ,Palaeoxantusia_Wyoming ))),((Platysaurus_imperator ,Cordylus_mossambicus ),(Zonosaurus_ornatus ,Cordylosaurus_subtesselatus ))),((Globaura_venusta ,(Hymenosaurus_clarki ,Eoxanta_lacertifrons )),(Eumeces_fasciatus ,(Scincus_scincus ,((Brachymeles_gracilis ,Amphiglossus_splendidus ),(Trachylepis_quinquetaeniata ,(Eugongylus_rufescens ,(Sphenomorphus_solomonis ,Tiliqua_scincoides )))))))))),(Phelsuma_lineata ,(Gonatodes_albogularis ,(Teratoscincus_przewalskii ,((Gekko_gecko ,(Strophurus__ciliaris ,(Rhacodactylus_auriculatus ,Saltuarius_cornutus ))),(Coleonyx_variegatus ,(Aeluroscalobates_felinus ,Eublepharis_macularius )))))))));
tree tnt_100 = [&U] 
(Sphenodon_punctatus ,(Huehuecuetzpalli_mixteca ,((((((((Ctenomastax_parva ,(Priscagama_gobiensis ,((Leiolepis_belliana ,Uromastyx_aegyptius ),((Brookesia_brygooi ,Chamaeleo_laevigatus ),(Agama_agama ,Calotes_emma ))))),((Temujinia_ellisoni ,Saichangurvel_davidsoni ),((Polychrus_marmoratus ,Anolis_carolinensis ),(Sceloporus_variabilis ,(Dipsosaurus_dorsalis ,Liolaemus_bellii ))))),(Tchingisaurus_multivagus ,(Gobinatus_arenosus ,(Adamisaurus_magnidentatus ,(Macrocephalosaurus ,Polyglyphanodon_sternbergi ))))),((Shinisaurus_crocodilurus ,(Xenosaurus_platyceps ,Xenosaurus_grandis )),((Pseudopus_apodus ,((Peltosaurus_granulosus ,Helodermoides_tuberculatus ),(Celestus_enneagrammus ,Elgaria_multicarinata ))),(Gobiderma_pulchrum ,(Estesia_mongoliensis ,((Heloderma_horridum ,Heloderma_suspectum ),(Lanthanotus_borneensis ,(Saniwa ,(Varanus_acanthurus ,(Varanus_salvator ,Varanus_exanthematicus )))))))))),(((Adriosaurus_suessi ,Pontosaurus ),(Aigialosaurus_dalmaticus ,(Platecarpus ,(Tylosaurus ,(Clidastes ,Plotosaurus ))))),(Najash_rionegrina ,(Dinilysia_patagonica ,((Leptotyphlops_dulcis ,(Typhlops_jamaicensis ,(Liotyphlops_albirostris ,Typhlophis_squamosus ))),(Uropeltis_melanogaster ,(Anomochilus_leonardi ,(Anilius_scytale ,(Cylindrophis_ruffus ,(((Python_molurus ,(Xenopeltis_unicolor ,Loxocemus_bicolor )),((Calabaria_reinhardtii ,(Eryx_colubrinus ,(Lichanura_trivirgata ,((Exiliboa_placata ,Ungaliophis_continentalis ),((Trachyboa_boulengeri ,Tropidophis_haetianus ),(Lampropeltis_getula ,Coluber_constrictor )))))),(Epicrates_striatus ,Boa_constrictor ))),(Haasiophis_terrasanctus ,(Eupodophis_descouensis ,Pachyrhachis_problematicus )))))))))))),(((Lacerta_viridis ,(Takydromus_ocellatus ,(Gallotia_atlantica ,Cryptolacerta_hassiaca ))),(Eolacerta_robusta ,Stefanikia_siderea )),((Colobosaura_modesta ,Pholidobolus_montium ),((Callopistes_maculatus ,Tupinambis_teguixin ),(Aspidoscelis_tigris ,Teius_teyou ))))),((Becklesius_cataphractus ,Eoscincus_ornatus ),(Parmeosaurus_scutatus ,(((Tepexisaurus_tepexii ,((Cricosaura_typica ,Xantusia_vigilis ),(Lepidophyma_flavimaculatum ,Palaeoxantusia_Wyoming ))),((Platysaurus_imperator ,Cordylus_mossambicus ),(Zonosaurus_ornatus ,Cordylosaurus_subtesselatus ))),((Eoxanta_lacertifrons ,(Globaura_venusta ,Hymenosaurus_clarki )),(Eumeces_fasciatus ,(Scincus_scincus ,((Brachymeles_gracilis ,Amphiglossus_splendidus ),(Trachylepis_quinquetaeniata ,(Eugongylus_rufescens ,(Sphenomorphus_solomonis ,Tiliqua_scincoides ))))))))))),((Teratoscincus_przewalskii ,((Gekko_gecko ,(Rhacodactylus_auriculatus ,(Strophurus__ciliaris ,Saltuarius_cornutus ))),(Eublepharis_macularius ,(Aeluroscalobates_felinus ,Coleonyx_variegatus )))),(Gonatodes_albogularis ,Phelsuma_lineata )))));
tree tnt_101 = [&U] 
(Sphenodon_punctatus ,(Huehuecuetzpalli_mixteca ,((((((((Ctenomastax_parva ,(Priscagama_gobiensis ,((Leiolepis_belliana ,Uromastyx_aegyptius ),((Brookesia_brygooi ,Chamaeleo_laevigatus ),(Agama_agama ,Calotes_emma ))))),((Temujinia_ellisoni ,Saichangurvel_davidsoni ),((Polychrus_marmoratus ,Anolis_carolinensis ),(Sceloporus_variabilis ,(Dipsosaurus_dorsalis ,Liolaemus_bellii ))))),(Tchingisaurus_multivagus ,(Gobinatus_arenosus ,(Adamisaurus_magnidentatus ,(Macrocephalosaurus ,Polyglyphanodon_sternbergi ))))),((Shinisaurus_crocodilurus ,(Xenosaurus_platyceps ,Xenosaurus_grandis )),((Pseudopus_apodus ,((Peltosaurus_granulosus ,Helodermoides_tuberculatus ),(Celestus_enneagrammus ,Elgaria_multicarinata ))),(Gobiderma_pulchrum ,(Estesia_mongoliensis ,((Heloderma_horridum ,Heloderma_suspectum ),(Lanthanotus_borneensis ,(Saniwa ,(Varanus_acanthurus ,(Varanus_salvator ,Varanus_exanthematicus )))))))))),(((Adriosaurus_suessi ,Pontosaurus ),(Aigialosaurus_dalmaticus ,((Clidastes ,Plotosaurus ),(Platecarpus ,Tylosaurus )))),(Najash_rionegrina ,(Dinilysia_patagonica ,((Leptotyphlops_dulcis ,(Typhlops_jamaicensis ,(Liotyphlops_albirostris ,Typhlophis_squamosus ))),(Uropeltis_melanogaster ,(Anomochilus_leonardi ,(Anilius_scytale ,(Cylindrophis_ruffus ,(((Python_molurus ,(Xenopeltis_unicolor ,Loxocemus_bicolor )),((Calabaria_reinhardtii ,(Eryx_colubrinus ,(Lichanura_trivirgata ,((Exiliboa_placata ,Ungaliophis_continentalis ),((Trachyboa_boulengeri ,Tropidophis_haetianus ),(Lampropeltis_getula ,Coluber_constrictor )))))),(Epicrates_striatus ,Boa_constrictor ))),(Haasiophis_terrasanctus ,(Eupodophis_descouensis ,Pachyrhachis_problematicus )))))))))))),(((Lacerta_viridis ,(Takydromus_ocellatus ,(Gallotia_atlantica ,Cryptolacerta_hassiaca ))),(Eolacerta_robusta ,Stefanikia_siderea )),((Colobosaura_modesta ,Pholidobolus_montium ),((Callopistes_maculatus ,Tupinambis_teguixin ),(Aspidoscelis_tigris ,Teius_teyou ))))),((Becklesius_cataphractus ,Eoscincus_ornatus ),(Parmeosaurus_scutatus ,(((Tepexisaurus_tepexii ,((Cricosaura_typica ,Xantusia_vigilis ),(Lepidophyma_flavimaculatum ,Palaeoxantusia_Wyoming ))),((Platysaurus_imperator ,Cordylus_mossambicus ),(Zonosaurus_ornatus ,Cordylosaurus_subtesselatus ))),((Eoxanta_lacertifrons ,(Globaura_venusta ,Hymenosaurus_clarki )),(Eumeces_fasciatus ,(Scincus_scincus ,((Brachymeles_gracilis ,Amphiglossus_splendidus ),(Trachylepis_quinquetaeniata ,(Eugongylus_rufescens ,(Sphenomorphus_solomonis ,Tiliqua_scincoides ))))))))))),((Teratoscincus_przewalskii ,((Gekko_gecko ,(Rhacodactylus_auriculatus ,(Strophurus__ciliaris ,Saltuarius_cornutus ))),(Eublepharis_macularius ,(Aeluroscalobates_felinus ,Coleonyx_variegatus )))),(Gonatodes_albogularis ,Phelsuma_lineata )))));
tree tnt_102 = [&U] 
(Sphenodon_punctatus ,(Huehuecuetzpalli_mixteca ,((((((((Ctenomastax_parva ,(Priscagama_gobiensis ,((Leiolepis_belliana ,Uromastyx_aegyptius ),((Brookesia_brygooi ,Chamaeleo_laevigatus ),(Agama_agama ,Calotes_emma ))))),((Temujinia_ellisoni ,Saichangurvel_davidsoni ),((Polychrus_marmoratus ,Anolis_carolinensis ),(Sceloporus_variabilis ,(Dipsosaurus_dorsalis ,Liolaemus_bellii ))))),(Tchingisaurus_multivagus ,(Gobinatus_arenosus ,(Adamisaurus_magnidentatus ,(Macrocephalosaurus ,Polyglyphanodon_sternbergi ))))),((Shinisaurus_crocodilurus ,(Xenosaurus_platyceps ,Xenosaurus_grandis )),((Pseudopus_apodus ,((Peltosaurus_granulosus ,Helodermoides_tuberculatus ),(Celestus_enneagrammus ,Elgaria_multicarinata ))),(Gobiderma_pulchrum ,(Estesia_mongoliensis ,((Heloderma_horridum ,Heloderma_suspectum ),(Lanthanotus_borneensis ,(Saniwa ,(Varanus_acanthurus ,(Varanus_salvator ,Varanus_exanthematicus )))))))))),(((Adriosaurus_suessi ,Pontosaurus ),(Aigialosaurus_dalmaticus ,(Tylosaurus ,(Platecarpus ,(Clidastes ,Plotosaurus ))))),(Najash_rionegrina ,(Dinilysia_patagonica ,((Leptotyphlops_dulcis ,(Typhlops_jamaicensis ,(Liotyphlops_albirostris ,Typhlophis_squamosus ))),(Uropeltis_melanogaster ,(Anomochilus_leonardi ,(Anilius_scytale ,(Cylindrophis_ruffus ,(((Python_molurus ,(Xenopeltis_unicolor ,Loxocemus_bicolor )),((Calabaria_reinhardtii ,(Eryx_colubrinus ,(Lichanura_trivirgata ,((Exiliboa_placata ,Ungaliophis_continentalis ),((Trachyboa_boulengeri ,Tropidophis_haetianus ),(Lampropeltis_getula ,Coluber_constrictor )))))),(Epicrates_striatus ,Boa_constrictor ))),(Haasiophis_terrasanctus ,(Eupodophis_descouensis ,Pachyrhachis_problematicus )))))))))))),(((Lacerta_viridis ,(Takydromus_ocellatus ,(Gallotia_atlantica ,Cryptolacerta_hassiaca ))),(Eolacerta_robusta ,Stefanikia_siderea )),((Colobosaura_modesta ,Pholidobolus_montium ),((Callopistes_maculatus ,Tupinambis_teguixin ),(Aspidoscelis_tigris ,Teius_teyou ))))),((Becklesius_cataphractus ,Eoscincus_ornatus ),(Parmeosaurus_scutatus ,(((Tepexisaurus_tepexii ,((Cricosaura_typica ,Xantusia_vigilis ),(Lepidophyma_flavimaculatum ,Palaeoxantusia_Wyoming ))),((Platysaurus_imperator ,Cordylus_mossambicus ),(Zonosaurus_ornatus ,Cordylosaurus_subtesselatus ))),((Eoxanta_lacertifrons ,(Globaura_venusta ,Hymenosaurus_clarki )),(Eumeces_fasciatus ,(Scincus_scincus ,((Brachymeles_gracilis ,Amphiglossus_splendidus ),(Trachylepis_quinquetaeniata ,(Eugongylus_rufescens ,(Sphenomorphus_solomonis ,Tiliqua_scincoides ))))))))))),((Teratoscincus_przewalskii ,((Gekko_gecko ,(Strophurus__ciliaris ,(Rhacodactylus_auriculatus ,Saltuarius_cornutus ))),(Eublepharis_macularius ,(Aeluroscalobates_felinus ,Coleonyx_variegatus )))),(Gonatodes_albogularis ,Phelsuma_lineata )))));
tree tnt_103 = [&U] 
(Sphenodon_punctatus ,(Huehuecuetzpalli_mixteca ,((((((((Ctenomastax_parva ,(Priscagama_gobiensis ,((Leiolepis_belliana ,Uromastyx_aegyptius ),((Brookesia_brygooi ,Chamaeleo_laevigatus ),(Agama_agama ,Calotes_emma ))))),((Temujinia_ellisoni ,Saichangurvel_davidsoni ),((Polychrus_marmoratus ,Anolis_carolinensis ),(Sceloporus_variabilis ,(Dipsosaurus_dorsalis ,Liolaemus_bellii ))))),(Tchingisaurus_multivagus ,(Gobinatus_arenosus ,(Adamisaurus_magnidentatus ,(Macrocephalosaurus ,Polyglyphanodon_sternbergi ))))),((Shinisaurus_crocodilurus ,(Xenosaurus_platyceps ,Xenosaurus_grandis )),((Pseudopus_apodus ,((Peltosaurus_granulosus ,Helodermoides_tuberculatus ),(Celestus_enneagrammus ,Elgaria_multicarinata ))),(Gobiderma_pulchrum ,(Estesia_mongoliensis ,((Heloderma_horridum ,Heloderma_suspectum ),(Lanthanotus_borneensis ,(Saniwa ,(Varanus_acanthurus ,(Varanus_salvator ,Varanus_exanthematicus )))))))))),(((Adriosaurus_suessi ,Pontosaurus ),(Aigialosaurus_dalmaticus ,(Tylosaurus ,(Platecarpus ,(Clidastes ,Plotosaurus ))))),(Najash_rionegrina ,(Dinilysia_patagonica ,((Leptotyphlops_dulcis ,(Typhlops_jamaicensis ,(Liotyphlops_albirostris ,Typhlophis_squamosus ))),(Uropeltis_melanogaster ,(Anomochilus_leonardi ,(Anilius_scytale ,(Cylindrophis_ruffus ,(((Python_molurus ,(Xenopeltis_unicolor ,Loxocemus_bicolor )),((Calabaria_reinhardtii ,(Eryx_colubrinus ,(Lichanura_trivirgata ,((Exiliboa_placata ,Ungaliophis_continentalis ),((Trachyboa_boulengeri ,Tropidophis_haetianus ),(Lampropeltis_getula ,Coluber_constrictor )))))),(Epicrates_striatus ,Boa_constrictor ))),(Haasiophis_terrasanctus ,(Eupodophis_descouensis ,Pachyrhachis_problematicus )))))))))))),(((Lacerta_viridis ,(Takydromus_ocellatus ,(Gallotia_atlantica ,Cryptolacerta_hassiaca ))),(Eolacerta_robusta ,Stefanikia_siderea )),((Colobosaura_modesta ,Pholidobolus_montium ),((Callopistes_maculatus ,Tupinambis_teguixin ),(Aspidoscelis_tigris ,Teius_teyou ))))),((Becklesius_cataphractus ,Eoscincus_ornatus ),(Parmeosaurus_scutatus ,(((Tepexisaurus_tepexii ,((Cricosaura_typica ,Xantusia_vigilis ),(Lepidophyma_flavimaculatum ,Palaeoxantusia_Wyoming ))),((Platysaurus_imperator ,Cordylus_mossambicus ),(Zonosaurus_ornatus ,Cordylosaurus_subtesselatus ))),((Globaura_venusta ,(Hymenosaurus_clarki ,Eoxanta_lacertifrons )),(Eumeces_fasciatus ,(Scincus_scincus ,((Brachymeles_gracilis ,Amphiglossus_splendidus ),(Trachylepis_quinquetaeniata ,(Eugongylus_rufescens ,(Sphenomorphus_solomonis ,Tiliqua_scincoides ))))))))))),((Teratoscincus_przewalskii ,((Gekko_gecko ,(Rhacodactylus_auriculatus ,(Strophurus__ciliaris ,Saltuarius_cornutus ))),(Eublepharis_macularius ,(Aeluroscalobates_felinus ,Coleonyx_variegatus )))),(Gonatodes_albogularis ,Phelsuma_lineata )))));
tree tnt_104 = [&U] 
(Sphenodon_punctatus ,(Huehuecuetzpalli_mixteca ,((((((((Ctenomastax_parva ,(Priscagama_gobiensis ,((Leiolepis_belliana ,Uromastyx_aegyptius ),((Brookesia_brygooi ,Chamaeleo_laevigatus ),(Agama_agama ,Calotes_emma ))))),((Temujinia_ellisoni ,Saichangurvel_davidsoni ),((Polychrus_marmoratus ,Anolis_carolinensis ),(Sceloporus_variabilis ,(Dipsosaurus_dorsalis ,Liolaemus_bellii ))))),(Tchingisaurus_multivagus ,(Gobinatus_arenosus ,(Adamisaurus_magnidentatus ,(Macrocephalosaurus ,Polyglyphanodon_sternbergi ))))),((Shinisaurus_crocodilurus ,(Xenosaurus_platyceps ,Xenosaurus_grandis )),((Pseudopus_apodus ,((Peltosaurus_granulosus ,Helodermoides_tuberculatus ),(Celestus_enneagrammus ,Elgaria_multicarinata ))),(Gobiderma_pulchrum ,(Estesia_mongoliensis ,((Heloderma_horridum ,Heloderma_suspectum ),(Lanthanotus_borneensis ,(Saniwa ,(Varanus_acanthurus ,(Varanus_salvator ,Varanus_exanthematicus )))))))))),(((Adriosaurus_suessi ,Pontosaurus ),(Aigialosaurus_dalmaticus ,(Tylosaurus ,(Platecarpus ,(Clidastes ,Plotosaurus ))))),(Najash_rionegrina ,(Dinilysia_patagonica ,(((Leptotyphlops_dulcis ,Typhlops_jamaicensis ),(Liotyphlops_albirostris ,Typhlophis_squamosus )),(Uropeltis_melanogaster ,(Anomochilus_leonardi ,(Anilius_scytale ,(Cylindrophis_ruffus ,(((Python_molurus ,(Xenopeltis_unicolor ,Loxocemus_bicolor )),((Calabaria_reinhardtii ,(Eryx_colubrinus ,(Lichanura_trivirgata ,((Exiliboa_placata ,Ungaliophis_continentalis ),((Trachyboa_boulengeri ,Tropidophis_haetianus ),(Lampropeltis_getula ,Coluber_constrictor )))))),(Epicrates_striatus ,Boa_constrictor ))),(Haasiophis_terrasanctus ,(Eupodophis_descouensis ,Pachyrhachis_problematicus )))))))))))),(((Lacerta_viridis ,(Takydromus_ocellatus ,(Gallotia_atlantica ,Cryptolacerta_hassiaca ))),(Eolacerta_robusta ,Stefanikia_siderea )),((Colobosaura_modesta ,Pholidobolus_montium ),((Callopistes_maculatus ,Tupinambis_teguixin ),(Aspidoscelis_tigris ,Teius_teyou ))))),((Becklesius_cataphractus ,Eoscincus_ornatus ),(Parmeosaurus_scutatus ,(((Tepexisaurus_tepexii ,((Cricosaura_typica ,Xantusia_vigilis ),(Lepidophyma_flavimaculatum ,Palaeoxantusia_Wyoming ))),((Platysaurus_imperator ,Cordylus_mossambicus ),(Zonosaurus_ornatus ,Cordylosaurus_subtesselatus ))),((Eoxanta_lacertifrons ,(Globaura_venusta ,Hymenosaurus_clarki )),(Eumeces_fasciatus ,(Scincus_scincus ,((Brachymeles_gracilis ,Amphiglossus_splendidus ),(Trachylepis_quinquetaeniata ,(Eugongylus_rufescens ,(Sphenomorphus_solomonis ,Tiliqua_scincoides ))))))))))),((Teratoscincus_przewalskii ,((Gekko_gecko ,(Rhacodactylus_auriculatus ,(Strophurus__ciliaris ,Saltuarius_cornutus ))),(Eublepharis_macularius ,(Aeluroscalobates_felinus ,Coleonyx_variegatus )))),(Gonatodes_albogularis ,Phelsuma_lineata )))));
tree tnt_105 = [&U] 
(Sphenodon_punctatus ,(Huehuecuetzpalli_mixteca ,((((((((Ctenomastax_parva ,(Priscagama_gobiensis ,((Leiolepis_belliana ,Uromastyx_aegyptius ),((Brookesia_brygooi ,Chamaeleo_laevigatus ),(Agama_agama ,Calotes_emma ))))),((Temujinia_ellisoni ,Saichangurvel_davidsoni ),((Polychrus_marmoratus ,Anolis_carolinensis ),(Sceloporus_variabilis ,(Dipsosaurus_dorsalis ,Liolaemus_bellii ))))),(Tchingisaurus_multivagus ,(Gobinatus_arenosus ,(Adamisaurus_magnidentatus ,(Macrocephalosaurus ,Polyglyphanodon_sternbergi ))))),((Shinisaurus_crocodilurus ,(Xenosaurus_platyceps ,Xenosaurus_grandis )),((Pseudopus_apodus ,((Peltosaurus_granulosus ,Helodermoides_tuberculatus ),(Celestus_enneagrammus ,Elgaria_multicarinata ))),(Gobiderma_pulchrum ,(Estesia_mongoliensis ,((Heloderma_horridum ,Heloderma_suspectum ),(Lanthanotus_borneensis ,(Saniwa ,(Varanus_acanthurus ,(Varanus_salvator ,Varanus_exanthematicus )))))))))),(((Adriosaurus_suessi ,Pontosaurus ),(Aigialosaurus_dalmaticus ,(Tylosaurus ,(Platecarpus ,(Clidastes ,Plotosaurus ))))),(Najash_rionegrina ,(Dinilysia_patagonica ,((Leptotyphlops_dulcis ,(Typhlops_jamaicensis ,(Liotyphlops_albirostris ,Typhlophis_squamosus ))),(Uropeltis_melanogaster ,(Anomochilus_leonardi ,(Anilius_scytale ,(Cylindrophis_ruffus ,(((Python_molurus ,(Xenopeltis_unicolor ,Loxocemus_bicolor )),((Calabaria_reinhardtii ,(Eryx_colubrinus ,(Lichanura_trivirgata ,((Exiliboa_placata ,Ungaliophis_continentalis ),((Trachyboa_boulengeri ,Tropidophis_haetianus ),(Lampropeltis_getula ,Coluber_constrictor )))))),(Epicrates_striatus ,Boa_constrictor ))),(Eupodophis_descouensis ,(Haasiophis_terrasanctus ,Pachyrhachis_problematicus )))))))))))),(((Lacerta_viridis ,(Takydromus_ocellatus ,(Gallotia_atlantica ,Cryptolacerta_hassiaca ))),(Eolacerta_robusta ,Stefanikia_siderea )),((Colobosaura_modesta ,Pholidobolus_montium ),((Callopistes_maculatus ,Tupinambis_teguixin ),(Aspidoscelis_tigris ,Teius_teyou ))))),((Becklesius_cataphractus ,Eoscincus_ornatus ),(Parmeosaurus_scutatus ,(((Tepexisaurus_tepexii ,((Cricosaura_typica ,Xantusia_vigilis ),(Lepidophyma_flavimaculatum ,Palaeoxantusia_Wyoming ))),((Platysaurus_imperator ,Cordylus_mossambicus ),(Zonosaurus_ornatus ,Cordylosaurus_subtesselatus ))),((Eoxanta_lacertifrons ,(Globaura_venusta ,Hymenosaurus_clarki )),(Eumeces_fasciatus ,(Scincus_scincus ,((Brachymeles_gracilis ,Amphiglossus_splendidus ),(Trachylepis_quinquetaeniata ,(Eugongylus_rufescens ,(Sphenomorphus_solomonis ,Tiliqua_scincoides ))))))))))),((Teratoscincus_przewalskii ,((Gekko_gecko ,(Rhacodactylus_auriculatus ,(Strophurus__ciliaris ,Saltuarius_cornutus ))),(Eublepharis_macularius ,(Aeluroscalobates_felinus ,Coleonyx_variegatus )))),(Gonatodes_albogularis ,Phelsuma_lineata )))));
tree tnt_106 = [&U] 
(Sphenodon_punctatus ,(Huehuecuetzpalli_mixteca ,((((((((Ctenomastax_parva ,(Priscagama_gobiensis ,((Leiolepis_belliana ,Uromastyx_aegyptius ),((Brookesia_brygooi ,Chamaeleo_laevigatus ),(Agama_agama ,Calotes_emma ))))),((Temujinia_ellisoni ,Saichangurvel_davidsoni ),((Polychrus_marmoratus ,Anolis_carolinensis ),(Sceloporus_variabilis ,(Dipsosaurus_dorsalis ,Liolaemus_bellii ))))),(Tchingisaurus_multivagus ,(Gobinatus_arenosus ,(Adamisaurus_magnidentatus ,(Macrocephalosaurus ,Polyglyphanodon_sternbergi ))))),((Shinisaurus_crocodilurus ,(Xenosaurus_platyceps ,Xenosaurus_grandis )),((Pseudopus_apodus ,((Peltosaurus_granulosus ,Helodermoides_tuberculatus ),(Celestus_enneagrammus ,Elgaria_multicarinata ))),(Gobiderma_pulchrum ,(Estesia_mongoliensis ,((Heloderma_horridum ,Heloderma_suspectum ),(Lanthanotus_borneensis ,(Saniwa ,(Varanus_acanthurus ,(Varanus_salvator ,Varanus_exanthematicus )))))))))),(((Adriosaurus_suessi ,Pontosaurus ),(Aigialosaurus_dalmaticus ,(Tylosaurus ,(Platecarpus ,(Clidastes ,Plotosaurus ))))),(Najash_rionegrina ,(Dinilysia_patagonica ,((Leptotyphlops_dulcis ,(Typhlops_jamaicensis ,(Liotyphlops_albirostris ,Typhlophis_squamosus ))),(Uropeltis_melanogaster ,(Anomochilus_leonardi ,(Anilius_scytale ,(Cylindrophis_ruffus ,(((Python_molurus ,(Xenopeltis_unicolor ,Loxocemus_bicolor )),((Calabaria_reinhardtii ,(Eryx_colubrinus ,(Lichanura_trivirgata ,((Exiliboa_placata ,Ungaliophis_continentalis ),((Trachyboa_boulengeri ,Tropidophis_haetianus ),(Lampropeltis_getula ,Coluber_constrictor )))))),(Epicrates_striatus ,Boa_constrictor ))),(Haasiophis_terrasanctus ,(Eupodophis_descouensis ,Pachyrhachis_problematicus )))))))))))),(((Lacerta_viridis ,(Takydromus_ocellatus ,(Gallotia_atlantica ,Cryptolacerta_hassiaca ))),(Eolacerta_robusta ,Stefanikia_siderea )),((Colobosaura_modesta ,Pholidobolus_montium ),((Callopistes_maculatus ,Tupinambis_teguixin ),(Aspidoscelis_tigris ,Teius_teyou ))))),((Parmeosaurus_scutatus ,(Becklesius_cataphractus ,Eoscincus_ornatus )),(((Tepexisaurus_tepexii ,((Cricosaura_typica ,Xantusia_vigilis ),(Lepidophyma_flavimaculatum ,Palaeoxantusia_Wyoming ))),((Platysaurus_imperator ,Cordylus_mossambicus ),(Zonosaurus_ornatus ,Cordylosaurus_subtesselatus ))),((Eoxanta_lacertifrons ,(Globaura_venusta ,Hymenosaurus_clarki )),(Eumeces_fasciatus ,(Scincus_scincus ,((Brachymeles_gracilis ,Amphiglossus_splendidus ),(Trachylepis_quinquetaeniata ,(Eugongylus_rufescens ,(Sphenomorphus_solomonis ,Tiliqua_scincoides )))))))))),((Teratoscincus_przewalskii ,((Gekko_gecko ,(Rhacodactylus_auriculatus ,(Strophurus__ciliaris ,Saltuarius_cornutus ))),(Eublepharis_macularius ,(Aeluroscalobates_felinus ,Coleonyx_variegatus )))),(Gonatodes_albogularis ,Phelsuma_lineata )))));
tree tnt_107 = [&U] 
(Sphenodon_punctatus ,(Huehuecuetzpalli_mixteca ,((((((((Ctenomastax_parva ,(Priscagama_gobiensis ,((Leiolepis_belliana ,Uromastyx_aegyptius ),((Brookesia_brygooi ,Chamaeleo_laevigatus ),(Agama_agama ,Calotes_emma ))))),((Temujinia_ellisoni ,Saichangurvel_davidsoni ),((Polychrus_marmoratus ,Anolis_carolinensis ),(Sceloporus_variabilis ,(Dipsosaurus_dorsalis ,Liolaemus_bellii ))))),(Tchingisaurus_multivagus ,(Gobinatus_arenosus ,(Adamisaurus_magnidentatus ,(Macrocephalosaurus ,Polyglyphanodon_sternbergi ))))),((Shinisaurus_crocodilurus ,(Xenosaurus_platyceps ,Xenosaurus_grandis )),((Pseudopus_apodus ,((Peltosaurus_granulosus ,Helodermoides_tuberculatus ),(Celestus_enneagrammus ,Elgaria_multicarinata ))),(Gobiderma_pulchrum ,(Estesia_mongoliensis ,((Heloderma_horridum ,Heloderma_suspectum ),(Lanthanotus_borneensis ,(Saniwa ,(Varanus_acanthurus ,(Varanus_salvator ,Varanus_exanthematicus )))))))))),(((Adriosaurus_suessi ,Pontosaurus ),(Aigialosaurus_dalmaticus ,(Tylosaurus ,(Platecarpus ,(Clidastes ,Plotosaurus ))))),(Najash_rionegrina ,(Dinilysia_patagonica ,((Leptotyphlops_dulcis ,(Typhlops_jamaicensis ,(Liotyphlops_albirostris ,Typhlophis_squamosus ))),(Uropeltis_melanogaster ,(Anomochilus_leonardi ,(Anilius_scytale ,(Cylindrophis_ruffus ,(((Python_molurus ,(Xenopeltis_unicolor ,Loxocemus_bicolor )),((Calabaria_reinhardtii ,(Eryx_colubrinus ,(Lichanura_trivirgata ,((Exiliboa_placata ,Ungaliophis_continentalis ),((Trachyboa_boulengeri ,Tropidophis_haetianus ),(Lampropeltis_getula ,Coluber_constrictor )))))),(Epicrates_striatus ,Boa_constrictor ))),(Haasiophis_terrasanctus ,(Eupodophis_descouensis ,Pachyrhachis_problematicus )))))))))))),(((Lacerta_viridis ,(Takydromus_ocellatus ,(Gallotia_atlantica ,Cryptolacerta_hassiaca ))),(Eolacerta_robusta ,Stefanikia_siderea )),((Colobosaura_modesta ,Pholidobolus_montium ),((Callopistes_maculatus ,Tupinambis_teguixin ),(Aspidoscelis_tigris ,Teius_teyou ))))),((Becklesius_cataphractus ,Eoscincus_ornatus ),(Parmeosaurus_scutatus ,((((Tepexisaurus_tepexii ,((Cricosaura_typica ,Xantusia_vigilis ),(Lepidophyma_flavimaculatum ,Palaeoxantusia_Wyoming ))),(Platysaurus_imperator ,Cordylus_mossambicus )),(Zonosaurus_ornatus ,Cordylosaurus_subtesselatus )),((Eoxanta_lacertifrons ,(Globaura_venusta ,Hymenosaurus_clarki )),(Eumeces_fasciatus ,(Scincus_scincus ,((Brachymeles_gracilis ,Amphiglossus_splendidus ),(Trachylepis_quinquetaeniata ,(Eugongylus_rufescens ,(Sphenomorphus_solomonis ,Tiliqua_scincoides ))))))))))),((Teratoscincus_przewalskii ,((Gekko_gecko ,(Rhacodactylus_auriculatus ,(Strophurus__ciliaris ,Saltuarius_cornutus ))),(Eublepharis_macularius ,(Aeluroscalobates_felinus ,Coleonyx_variegatus )))),(Gonatodes_albogularis ,Phelsuma_lineata )))));
tree tnt_108 = [&U] 
(Sphenodon_punctatus ,(Huehuecuetzpalli_mixteca ,((((((((Ctenomastax_parva ,(Priscagama_gobiensis ,((Leiolepis_belliana ,Uromastyx_aegyptius ),((Brookesia_brygooi ,Chamaeleo_laevigatus ),(Agama_agama ,Calotes_emma ))))),((Temujinia_ellisoni ,Saichangurvel_davidsoni ),((Polychrus_marmoratus ,Anolis_carolinensis ),(Sceloporus_variabilis ,(Dipsosaurus_dorsalis ,Liolaemus_bellii ))))),(Tchingisaurus_multivagus ,(Gobinatus_arenosus ,(Adamisaurus_magnidentatus ,(Macrocephalosaurus ,Polyglyphanodon_sternbergi ))))),((Shinisaurus_crocodilurus ,(Xenosaurus_platyceps ,Xenosaurus_grandis )),((Pseudopus_apodus ,((Peltosaurus_granulosus ,Helodermoides_tuberculatus ),(Celestus_enneagrammus ,Elgaria_multicarinata ))),(Gobiderma_pulchrum ,(Estesia_mongoliensis ,((Heloderma_horridum ,Heloderma_suspectum ),(Lanthanotus_borneensis ,(Saniwa ,(Varanus_acanthurus ,(Varanus_salvator ,Varanus_exanthematicus )))))))))),(((Adriosaurus_suessi ,Pontosaurus ),(Aigialosaurus_dalmaticus ,(Tylosaurus ,(Platecarpus ,(Clidastes ,Plotosaurus ))))),(Najash_rionegrina ,(Dinilysia_patagonica ,((Leptotyphlops_dulcis ,(Typhlops_jamaicensis ,(Liotyphlops_albirostris ,Typhlophis_squamosus ))),(Uropeltis_melanogaster ,(Anomochilus_leonardi ,(Anilius_scytale ,(Cylindrophis_ruffus ,(((Python_molurus ,(Xenopeltis_unicolor ,Loxocemus_bicolor )),((((Lichanura_trivirgata ,(Exiliboa_placata ,Ungaliophis_continentalis )),((Trachyboa_boulengeri ,Tropidophis_haetianus ),(Lampropeltis_getula ,Coluber_constrictor ))),(Epicrates_striatus ,Boa_constrictor )),(Eryx_colubrinus ,Calabaria_reinhardtii ))),(Haasiophis_terrasanctus ,(Eupodophis_descouensis ,Pachyrhachis_problematicus )))))))))))),(((Lacerta_viridis ,(Takydromus_ocellatus ,(Gallotia_atlantica ,Cryptolacerta_hassiaca ))),(Eolacerta_robusta ,Stefanikia_siderea )),((Colobosaura_modesta ,Pholidobolus_montium ),((Callopistes_maculatus ,Tupinambis_teguixin ),(Aspidoscelis_tigris ,Teius_teyou ))))),((Becklesius_cataphractus ,Eoscincus_ornatus ),(Parmeosaurus_scutatus ,(((Tepexisaurus_tepexii ,((Cricosaura_typica ,Xantusia_vigilis ),(Lepidophyma_flavimaculatum ,Palaeoxantusia_Wyoming ))),((Platysaurus_imperator ,Cordylus_mossambicus ),(Zonosaurus_ornatus ,Cordylosaurus_subtesselatus ))),((Eoxanta_lacertifrons ,(Globaura_venusta ,Hymenosaurus_clarki )),(Eumeces_fasciatus ,(Scincus_scincus ,((Brachymeles_gracilis ,Amphiglossus_splendidus ),(Trachylepis_quinquetaeniata ,(Eugongylus_rufescens ,(Sphenomorphus_solomonis ,Tiliqua_scincoides ))))))))))),((Teratoscincus_przewalskii ,((Gekko_gecko ,(Rhacodactylus_auriculatus ,(Strophurus__ciliaris ,Saltuarius_cornutus ))),(Eublepharis_macularius ,(Aeluroscalobates_felinus ,Coleonyx_variegatus )))),(Gonatodes_albogularis ,Phelsuma_lineata )))));
tree tnt_109 = [&U] 
(Sphenodon_punctatus ,(Huehuecuetzpalli_mixteca ,((((((((Ctenomastax_parva ,(Priscagama_gobiensis ,((Leiolepis_belliana ,Uromastyx_aegyptius ),((Brookesia_brygooi ,Chamaeleo_laevigatus ),(Agama_agama ,Calotes_emma ))))),((Temujinia_ellisoni ,Saichangurvel_davidsoni ),((Polychrus_marmoratus ,Anolis_carolinensis ),(Sceloporus_variabilis ,(Dipsosaurus_dorsalis ,Liolaemus_bellii ))))),(Tchingisaurus_multivagus ,(Gobinatus_arenosus ,(Adamisaurus_magnidentatus ,(Macrocephalosaurus ,Polyglyphanodon_sternbergi ))))),((Shinisaurus_crocodilurus ,(Xenosaurus_platyceps ,Xenosaurus_grandis )),((Pseudopus_apodus ,((Peltosaurus_granulosus ,Helodermoides_tuberculatus ),(Celestus_enneagrammus ,Elgaria_multicarinata ))),(Gobiderma_pulchrum ,(Estesia_mongoliensis ,((Heloderma_horridum ,Heloderma_suspectum ),(Lanthanotus_borneensis ,(Saniwa ,(Varanus_acanthurus ,(Varanus_salvator ,Varanus_exanthematicus )))))))))),(((Adriosaurus_suessi ,Pontosaurus ),(Aigialosaurus_dalmaticus ,(Tylosaurus ,(Platecarpus ,(Clidastes ,Plotosaurus ))))),(Najash_rionegrina ,(Dinilysia_patagonica ,((Leptotyphlops_dulcis ,(Typhlops_jamaicensis ,(Liotyphlops_albirostris ,Typhlophis_squamosus ))),(Uropeltis_melanogaster ,(Anomochilus_leonardi ,(Anilius_scytale ,(Cylindrophis_ruffus ,((((Xenopeltis_unicolor ,Loxocemus_bicolor ),(Python_molurus ,((Trachyboa_boulengeri ,Tropidophis_haetianus ),(Lampropeltis_getula ,Coluber_constrictor )))),((Calabaria_reinhardtii ,(Eryx_colubrinus ,(Lichanura_trivirgata ,(Exiliboa_placata ,Ungaliophis_continentalis )))),(Epicrates_striatus ,Boa_constrictor ))),(Haasiophis_terrasanctus ,(Eupodophis_descouensis ,Pachyrhachis_problematicus )))))))))))),(((Lacerta_viridis ,(Takydromus_ocellatus ,(Gallotia_atlantica ,Cryptolacerta_hassiaca ))),(Eolacerta_robusta ,Stefanikia_siderea )),((Colobosaura_modesta ,Pholidobolus_montium ),((Callopistes_maculatus ,Tupinambis_teguixin ),(Aspidoscelis_tigris ,Teius_teyou ))))),((Becklesius_cataphractus ,Eoscincus_ornatus ),(Parmeosaurus_scutatus ,(((Tepexisaurus_tepexii ,((Cricosaura_typica ,Xantusia_vigilis ),(Lepidophyma_flavimaculatum ,Palaeoxantusia_Wyoming ))),((Platysaurus_imperator ,Cordylus_mossambicus ),(Zonosaurus_ornatus ,Cordylosaurus_subtesselatus ))),((Eoxanta_lacertifrons ,(Globaura_venusta ,Hymenosaurus_clarki )),(Eumeces_fasciatus ,(Scincus_scincus ,((Brachymeles_gracilis ,Amphiglossus_splendidus ),(Trachylepis_quinquetaeniata ,(Eugongylus_rufescens ,(Sphenomorphus_solomonis ,Tiliqua_scincoides ))))))))))),((Teratoscincus_przewalskii ,((Gekko_gecko ,(Rhacodactylus_auriculatus ,(Strophurus__ciliaris ,Saltuarius_cornutus ))),(Eublepharis_macularius ,(Aeluroscalobates_felinus ,Coleonyx_variegatus )))),(Gonatodes_albogularis ,Phelsuma_lineata )))));
tree tnt_110 = [&U] 
(Sphenodon_punctatus ,(Huehuecuetzpalli_mixteca ,((((((((Ctenomastax_parva ,(Priscagama_gobiensis ,((Leiolepis_belliana ,Uromastyx_aegyptius ),((Brookesia_brygooi ,Chamaeleo_laevigatus ),(Agama_agama ,Calotes_emma ))))),((Temujinia_ellisoni ,Saichangurvel_davidsoni ),((Polychrus_marmoratus ,Anolis_carolinensis ),(Sceloporus_variabilis ,(Dipsosaurus_dorsalis ,Liolaemus_bellii ))))),(Tchingisaurus_multivagus ,(Gobinatus_arenosus ,(Adamisaurus_magnidentatus ,(Macrocephalosaurus ,Polyglyphanodon_sternbergi ))))),((Shinisaurus_crocodilurus ,(Xenosaurus_platyceps ,Xenosaurus_grandis )),((Pseudopus_apodus ,((Peltosaurus_granulosus ,Helodermoides_tuberculatus ),(Celestus_enneagrammus ,Elgaria_multicarinata ))),(Gobiderma_pulchrum ,(Estesia_mongoliensis ,((Heloderma_horridum ,Heloderma_suspectum ),(Lanthanotus_borneensis ,(Saniwa ,(Varanus_acanthurus ,(Varanus_salvator ,Varanus_exanthematicus )))))))))),(((Adriosaurus_suessi ,Pontosaurus ),(Aigialosaurus_dalmaticus ,(Tylosaurus ,(Platecarpus ,(Clidastes ,Plotosaurus ))))),(Najash_rionegrina ,(Dinilysia_patagonica ,((Leptotyphlops_dulcis ,(Typhlops_jamaicensis ,(Liotyphlops_albirostris ,Typhlophis_squamosus ))),(Uropeltis_melanogaster ,(Anomochilus_leonardi ,(Anilius_scytale ,(Cylindrophis_ruffus ,(((Python_molurus ,((Xenopeltis_unicolor ,Loxocemus_bicolor ),((Trachyboa_boulengeri ,Tropidophis_haetianus ),(Lampropeltis_getula ,Coluber_constrictor )))),((Calabaria_reinhardtii ,(Eryx_colubrinus ,(Lichanura_trivirgata ,(Exiliboa_placata ,Ungaliophis_continentalis )))),(Epicrates_striatus ,Boa_constrictor ))),(Haasiophis_terrasanctus ,(Eupodophis_descouensis ,Pachyrhachis_problematicus )))))))))))),(((Lacerta_viridis ,(Takydromus_ocellatus ,(Gallotia_atlantica ,Cryptolacerta_hassiaca ))),(Eolacerta_robusta ,Stefanikia_siderea )),((Colobosaura_modesta ,Pholidobolus_montium ),((Callopistes_maculatus ,Tupinambis_teguixin ),(Aspidoscelis_tigris ,Teius_teyou ))))),((Becklesius_cataphractus ,Eoscincus_ornatus ),(Parmeosaurus_scutatus ,(((Tepexisaurus_tepexii ,((Cricosaura_typica ,Xantusia_vigilis ),(Lepidophyma_flavimaculatum ,Palaeoxantusia_Wyoming ))),((Platysaurus_imperator ,Cordylus_mossambicus ),(Zonosaurus_ornatus ,Cordylosaurus_subtesselatus ))),((Eoxanta_lacertifrons ,(Globaura_venusta ,Hymenosaurus_clarki )),(Eumeces_fasciatus ,(Scincus_scincus ,((Brachymeles_gracilis ,Amphiglossus_splendidus ),(Trachylepis_quinquetaeniata ,(Eugongylus_rufescens ,(Sphenomorphus_solomonis ,Tiliqua_scincoides ))))))))))),((Teratoscincus_przewalskii ,((Gekko_gecko ,(Rhacodactylus_auriculatus ,(Strophurus__ciliaris ,Saltuarius_cornutus ))),(Eublepharis_macularius ,(Aeluroscalobates_felinus ,Coleonyx_variegatus )))),(Gonatodes_albogularis ,Phelsuma_lineata )))));
tree tnt_111 = [&U] 
(Sphenodon_punctatus ,(Huehuecuetzpalli_mixteca ,((((((((Ctenomastax_parva ,((Priscagama_gobiensis ,((Leiolepis_belliana ,Uromastyx_aegyptius ),((Brookesia_brygooi ,Chamaeleo_laevigatus ),(Agama_agama ,Calotes_emma )))),(Dipsosaurus_dorsalis ,(Liolaemus_bellii ,(Sceloporus_variabilis ,(Polychrus_marmoratus ,Anolis_carolinensis )))))),(Temujinia_ellisoni ,Saichangurvel_davidsoni )),(Tchingisaurus_multivagus ,(Gobinatus_arenosus ,(Adamisaurus_magnidentatus ,(Macrocephalosaurus ,Polyglyphanodon_sternbergi ))))),((Shinisaurus_crocodilurus ,(Xenosaurus_platyceps ,Xenosaurus_grandis )),((Pseudopus_apodus ,((Peltosaurus_granulosus ,Helodermoides_tuberculatus ),(Celestus_enneagrammus ,Elgaria_multicarinata ))),(Gobiderma_pulchrum ,(Estesia_mongoliensis ,((Heloderma_horridum ,Heloderma_suspectum ),(Lanthanotus_borneensis ,(Saniwa ,(Varanus_acanthurus ,(Varanus_salvator ,Varanus_exanthematicus )))))))))),(((Adriosaurus_suessi ,Pontosaurus ),(Aigialosaurus_dalmaticus ,(Platecarpus ,(Tylosaurus ,(Clidastes ,Plotosaurus ))))),(Najash_rionegrina ,(Dinilysia_patagonica ,((Leptotyphlops_dulcis ,(Typhlops_jamaicensis ,(Liotyphlops_albirostris ,Typhlophis_squamosus ))),(Uropeltis_melanogaster ,(Anomochilus_leonardi ,(Anilius_scytale ,(Cylindrophis_ruffus ,(((Python_molurus ,((Xenopeltis_unicolor ,Loxocemus_bicolor ),((Trachyboa_boulengeri ,Tropidophis_haetianus ),(Lampropeltis_getula ,Coluber_constrictor )))),((Calabaria_reinhardtii ,(Eryx_colubrinus ,(Lichanura_trivirgata ,(Exiliboa_placata ,Ungaliophis_continentalis )))),(Epicrates_striatus ,Boa_constrictor ))),(Haasiophis_terrasanctus ,(Eupodophis_descouensis ,Pachyrhachis_problematicus )))))))))))),(((Lacerta_viridis ,(Takydromus_ocellatus ,(Gallotia_atlantica ,Cryptolacerta_hassiaca ))),(Eolacerta_robusta ,Stefanikia_siderea )),((Colobosaura_modesta ,Pholidobolus_montium ),((Callopistes_maculatus ,Tupinambis_teguixin ),(Aspidoscelis_tigris ,Teius_teyou ))))),((Parmeosaurus_scutatus ,(Becklesius_cataphractus ,Eoscincus_ornatus )),(((Tepexisaurus_tepexii ,((Cricosaura_typica ,Xantusia_vigilis ),(Lepidophyma_flavimaculatum ,Palaeoxantusia_Wyoming ))),((Platysaurus_imperator ,Cordylus_mossambicus ),(Zonosaurus_ornatus ,Cordylosaurus_subtesselatus ))),((Globaura_venusta ,(Hymenosaurus_clarki ,Eoxanta_lacertifrons )),(Eumeces_fasciatus ,(Scincus_scincus ,((Brachymeles_gracilis ,Amphiglossus_splendidus ),(Trachylepis_quinquetaeniata ,(Eugongylus_rufescens ,(Sphenomorphus_solomonis ,Tiliqua_scincoides )))))))))),((Teratoscincus_przewalskii ,((Gekko_gecko ,(Rhacodactylus_auriculatus ,(Strophurus__ciliaris ,Saltuarius_cornutus ))),(Eublepharis_macularius ,(Aeluroscalobates_felinus ,Coleonyx_variegatus )))),(Gonatodes_albogularis ,Phelsuma_lineata )))));
tree tnt_112 = [&U] 
(Sphenodon_punctatus ,(Huehuecuetzpalli_mixteca ,((((((((Ctenomastax_parva ,((Priscagama_gobiensis ,((Leiolepis_belliana ,Uromastyx_aegyptius ),((Brookesia_brygooi ,Chamaeleo_laevigatus ),(Agama_agama ,Calotes_emma )))),(Dipsosaurus_dorsalis ,(Liolaemus_bellii ,(Sceloporus_variabilis ,(Polychrus_marmoratus ,Anolis_carolinensis )))))),(Temujinia_ellisoni ,Saichangurvel_davidsoni )),(Tchingisaurus_multivagus ,(Gobinatus_arenosus ,(Adamisaurus_magnidentatus ,(Macrocephalosaurus ,Polyglyphanodon_sternbergi ))))),((Shinisaurus_crocodilurus ,(Xenosaurus_platyceps ,Xenosaurus_grandis )),((Pseudopus_apodus ,((Peltosaurus_granulosus ,Helodermoides_tuberculatus ),(Celestus_enneagrammus ,Elgaria_multicarinata ))),(Gobiderma_pulchrum ,(Estesia_mongoliensis ,((Heloderma_horridum ,Heloderma_suspectum ),(Lanthanotus_borneensis ,(Saniwa ,(Varanus_acanthurus ,(Varanus_salvator ,Varanus_exanthematicus )))))))))),(((Adriosaurus_suessi ,Pontosaurus ),(Aigialosaurus_dalmaticus ,(Tylosaurus ,(Platecarpus ,(Clidastes ,Plotosaurus ))))),(Najash_rionegrina ,(Dinilysia_patagonica ,((Leptotyphlops_dulcis ,(Typhlops_jamaicensis ,(Liotyphlops_albirostris ,Typhlophis_squamosus ))),(Uropeltis_melanogaster ,(Anomochilus_leonardi ,(Anilius_scytale ,(Cylindrophis_ruffus ,(((Python_molurus ,((Xenopeltis_unicolor ,Loxocemus_bicolor ),((Trachyboa_boulengeri ,Tropidophis_haetianus ),(Lampropeltis_getula ,Coluber_constrictor )))),((Calabaria_reinhardtii ,(Eryx_colubrinus ,(Lichanura_trivirgata ,(Exiliboa_placata ,Ungaliophis_continentalis )))),(Epicrates_striatus ,Boa_constrictor ))),(Haasiophis_terrasanctus ,(Eupodophis_descouensis ,Pachyrhachis_problematicus )))))))))))),(((Lacerta_viridis ,(Takydromus_ocellatus ,(Gallotia_atlantica ,Cryptolacerta_hassiaca ))),(Eolacerta_robusta ,Stefanikia_siderea )),((Colobosaura_modesta ,Pholidobolus_montium ),((Callopistes_maculatus ,Tupinambis_teguixin ),(Aspidoscelis_tigris ,Teius_teyou ))))),((Parmeosaurus_scutatus ,(Becklesius_cataphractus ,Eoscincus_ornatus )),(((Tepexisaurus_tepexii ,((Cricosaura_typica ,Xantusia_vigilis ),(Lepidophyma_flavimaculatum ,Palaeoxantusia_Wyoming ))),((Platysaurus_imperator ,Cordylus_mossambicus ),(Zonosaurus_ornatus ,Cordylosaurus_subtesselatus ))),((Globaura_venusta ,(Hymenosaurus_clarki ,Eoxanta_lacertifrons )),(Eumeces_fasciatus ,(Scincus_scincus ,((Brachymeles_gracilis ,Amphiglossus_splendidus ),(Trachylepis_quinquetaeniata ,(Eugongylus_rufescens ,(Sphenomorphus_solomonis ,Tiliqua_scincoides )))))))))),((Teratoscincus_przewalskii ,((Gekko_gecko ,(Rhacodactylus_auriculatus ,(Strophurus__ciliaris ,Saltuarius_cornutus ))),(Eublepharis_macularius ,(Aeluroscalobates_felinus ,Coleonyx_variegatus )))),(Gonatodes_albogularis ,Phelsuma_lineata )))));
tree tnt_113 = [&U] 
(Sphenodon_punctatus ,(Huehuecuetzpalli_mixteca ,((((((((Ctenomastax_parva ,((Priscagama_gobiensis ,((Leiolepis_belliana ,Uromastyx_aegyptius ),((Brookesia_brygooi ,Chamaeleo_laevigatus ),(Agama_agama ,Calotes_emma )))),(Dipsosaurus_dorsalis ,(Liolaemus_bellii ,(Sceloporus_variabilis ,(Polychrus_marmoratus ,Anolis_carolinensis )))))),(Temujinia_ellisoni ,Saichangurvel_davidsoni )),(Tchingisaurus_multivagus ,(Gobinatus_arenosus ,(Adamisaurus_magnidentatus ,(Macrocephalosaurus ,Polyglyphanodon_sternbergi ))))),((Shinisaurus_crocodilurus ,(Xenosaurus_platyceps ,Xenosaurus_grandis )),((Pseudopus_apodus ,((Peltosaurus_granulosus ,Helodermoides_tuberculatus ),(Celestus_enneagrammus ,Elgaria_multicarinata ))),(Gobiderma_pulchrum ,(Estesia_mongoliensis ,((Heloderma_horridum ,Heloderma_suspectum ),(Lanthanotus_borneensis ,(Saniwa ,(Varanus_acanthurus ,(Varanus_salvator ,Varanus_exanthematicus )))))))))),(((Adriosaurus_suessi ,Pontosaurus ),(Aigialosaurus_dalmaticus ,((Clidastes ,Plotosaurus ),(Platecarpus ,Tylosaurus )))),(Najash_rionegrina ,(Dinilysia_patagonica ,((Leptotyphlops_dulcis ,(Typhlops_jamaicensis ,(Liotyphlops_albirostris ,Typhlophis_squamosus ))),(Uropeltis_melanogaster ,(Anomochilus_leonardi ,(Anilius_scytale ,(Cylindrophis_ruffus ,(((Python_molurus ,((Xenopeltis_unicolor ,Loxocemus_bicolor ),((Trachyboa_boulengeri ,Tropidophis_haetianus ),(Lampropeltis_getula ,Coluber_constrictor )))),((Calabaria_reinhardtii ,(Eryx_colubrinus ,(Lichanura_trivirgata ,(Exiliboa_placata ,Ungaliophis_continentalis )))),(Epicrates_striatus ,Boa_constrictor ))),(Haasiophis_terrasanctus ,(Eupodophis_descouensis ,Pachyrhachis_problematicus )))))))))))),(((Lacerta_viridis ,(Takydromus_ocellatus ,(Gallotia_atlantica ,Cryptolacerta_hassiaca ))),(Eolacerta_robusta ,Stefanikia_siderea )),((Colobosaura_modesta ,Pholidobolus_montium ),((Callopistes_maculatus ,Tupinambis_teguixin ),(Aspidoscelis_tigris ,Teius_teyou ))))),((Parmeosaurus_scutatus ,(Becklesius_cataphractus ,Eoscincus_ornatus )),(((Tepexisaurus_tepexii ,((Cricosaura_typica ,Xantusia_vigilis ),(Lepidophyma_flavimaculatum ,Palaeoxantusia_Wyoming ))),((Platysaurus_imperator ,Cordylus_mossambicus ),(Zonosaurus_ornatus ,Cordylosaurus_subtesselatus ))),((Globaura_venusta ,(Hymenosaurus_clarki ,Eoxanta_lacertifrons )),(Eumeces_fasciatus ,(Scincus_scincus ,((Brachymeles_gracilis ,Amphiglossus_splendidus ),(Trachylepis_quinquetaeniata ,(Eugongylus_rufescens ,(Sphenomorphus_solomonis ,Tiliqua_scincoides )))))))))),((Teratoscincus_przewalskii ,((Gekko_gecko ,(Strophurus__ciliaris ,(Rhacodactylus_auriculatus ,Saltuarius_cornutus ))),(Eublepharis_macularius ,(Aeluroscalobates_felinus ,Coleonyx_variegatus )))),(Gonatodes_albogularis ,Phelsuma_lineata )))));
tree tnt_114 = [&U] 
(Sphenodon_punctatus ,(Huehuecuetzpalli_mixteca ,((((((((Ctenomastax_parva ,((Priscagama_gobiensis ,((Leiolepis_belliana ,Uromastyx_aegyptius ),((Brookesia_brygooi ,Chamaeleo_laevigatus ),(Agama_agama ,Calotes_emma )))),(Dipsosaurus_dorsalis ,(Liolaemus_bellii ,(Sceloporus_variabilis ,(Polychrus_marmoratus ,Anolis_carolinensis )))))),(Temujinia_ellisoni ,Saichangurvel_davidsoni )),(Tchingisaurus_multivagus ,(Gobinatus_arenosus ,(Adamisaurus_magnidentatus ,(Macrocephalosaurus ,Polyglyphanodon_sternbergi ))))),((Shinisaurus_crocodilurus ,(Xenosaurus_platyceps ,Xenosaurus_grandis )),((Pseudopus_apodus ,((Peltosaurus_granulosus ,Helodermoides_tuberculatus ),(Celestus_enneagrammus ,Elgaria_multicarinata ))),(Gobiderma_pulchrum ,(Estesia_mongoliensis ,((Heloderma_horridum ,Heloderma_suspectum ),(Lanthanotus_borneensis ,(Saniwa ,(Varanus_acanthurus ,(Varanus_salvator ,Varanus_exanthematicus )))))))))),(((Adriosaurus_suessi ,Pontosaurus ),(Aigialosaurus_dalmaticus ,((Clidastes ,Plotosaurus ),(Platecarpus ,Tylosaurus )))),(Najash_rionegrina ,(Dinilysia_patagonica ,((Leptotyphlops_dulcis ,(Typhlops_jamaicensis ,(Liotyphlops_albirostris ,Typhlophis_squamosus ))),(Uropeltis_melanogaster ,(Anomochilus_leonardi ,(Anilius_scytale ,(Cylindrophis_ruffus ,(((Python_molurus ,((Xenopeltis_unicolor ,Loxocemus_bicolor ),((Trachyboa_boulengeri ,Tropidophis_haetianus ),(Lampropeltis_getula ,Coluber_constrictor )))),((Calabaria_reinhardtii ,(Eryx_colubrinus ,(Lichanura_trivirgata ,(Exiliboa_placata ,Ungaliophis_continentalis )))),(Epicrates_striatus ,Boa_constrictor ))),(Haasiophis_terrasanctus ,(Eupodophis_descouensis ,Pachyrhachis_problematicus )))))))))))),(((Lacerta_viridis ,(Takydromus_ocellatus ,(Gallotia_atlantica ,Cryptolacerta_hassiaca ))),(Eolacerta_robusta ,Stefanikia_siderea )),((Colobosaura_modesta ,Pholidobolus_montium ),((Callopistes_maculatus ,Tupinambis_teguixin ),(Aspidoscelis_tigris ,Teius_teyou ))))),((Becklesius_cataphractus ,Eoscincus_ornatus ),((Parmeosaurus_scutatus ,((Globaura_venusta ,(Hymenosaurus_clarki ,Eoxanta_lacertifrons )),(Eumeces_fasciatus ,(Scincus_scincus ,((Brachymeles_gracilis ,Amphiglossus_splendidus ),(Trachylepis_quinquetaeniata ,(Eugongylus_rufescens ,(Sphenomorphus_solomonis ,Tiliqua_scincoides )))))))),((Tepexisaurus_tepexii ,((Cricosaura_typica ,Xantusia_vigilis ),(Lepidophyma_flavimaculatum ,Palaeoxantusia_Wyoming ))),((Platysaurus_imperator ,Cordylus_mossambicus ),(Zonosaurus_ornatus ,Cordylosaurus_subtesselatus )))))),((Teratoscincus_przewalskii ,((Gekko_gecko ,(Rhacodactylus_auriculatus ,(Strophurus__ciliaris ,Saltuarius_cornutus ))),(Eublepharis_macularius ,(Aeluroscalobates_felinus ,Coleonyx_variegatus )))),(Gonatodes_albogularis ,Phelsuma_lineata )))));
tree tnt_115 = [&U] 
(Sphenodon_punctatus ,(Huehuecuetzpalli_mixteca ,((((((((Ctenomastax_parva ,((Priscagama_gobiensis ,((Leiolepis_belliana ,Uromastyx_aegyptius ),((Brookesia_brygooi ,Chamaeleo_laevigatus ),(Agama_agama ,Calotes_emma )))),(Dipsosaurus_dorsalis ,(Liolaemus_bellii ,(Sceloporus_variabilis ,(Polychrus_marmoratus ,Anolis_carolinensis )))))),(Temujinia_ellisoni ,Saichangurvel_davidsoni )),(Tchingisaurus_multivagus ,(Gobinatus_arenosus ,(Adamisaurus_magnidentatus ,(Macrocephalosaurus ,Polyglyphanodon_sternbergi ))))),((Shinisaurus_crocodilurus ,(Xenosaurus_platyceps ,Xenosaurus_grandis )),((Pseudopus_apodus ,((Peltosaurus_granulosus ,Helodermoides_tuberculatus ),(Celestus_enneagrammus ,Elgaria_multicarinata ))),(Gobiderma_pulchrum ,(Estesia_mongoliensis ,((Heloderma_horridum ,Heloderma_suspectum ),(Lanthanotus_borneensis ,(Saniwa ,(Varanus_acanthurus ,(Varanus_salvator ,Varanus_exanthematicus )))))))))),(((Adriosaurus_suessi ,Pontosaurus ),(Aigialosaurus_dalmaticus ,((Clidastes ,Plotosaurus ),(Platecarpus ,Tylosaurus )))),(Najash_rionegrina ,(Dinilysia_patagonica ,((Leptotyphlops_dulcis ,(Typhlops_jamaicensis ,(Liotyphlops_albirostris ,Typhlophis_squamosus ))),(Uropeltis_melanogaster ,(Anomochilus_leonardi ,(Anilius_scytale ,(Cylindrophis_ruffus ,(((Python_molurus ,((Xenopeltis_unicolor ,Loxocemus_bicolor ),((Trachyboa_boulengeri ,Tropidophis_haetianus ),(Lampropeltis_getula ,Coluber_constrictor )))),((Calabaria_reinhardtii ,(Eryx_colubrinus ,(Lichanura_trivirgata ,(Exiliboa_placata ,Ungaliophis_continentalis )))),(Epicrates_striatus ,Boa_constrictor ))),(Haasiophis_terrasanctus ,(Eupodophis_descouensis ,Pachyrhachis_problematicus )))))))))))),(((Lacerta_viridis ,(Takydromus_ocellatus ,(Gallotia_atlantica ,Cryptolacerta_hassiaca ))),(Eolacerta_robusta ,Stefanikia_siderea )),((Colobosaura_modesta ,Pholidobolus_montium ),((Callopistes_maculatus ,Tupinambis_teguixin ),(Aspidoscelis_tigris ,Teius_teyou ))))),((Parmeosaurus_scutatus ,(Becklesius_cataphractus ,Eoscincus_ornatus )),(((Tepexisaurus_tepexii ,((Cricosaura_typica ,Xantusia_vigilis ),(Lepidophyma_flavimaculatum ,Palaeoxantusia_Wyoming ))),((Platysaurus_imperator ,Cordylus_mossambicus ),(Zonosaurus_ornatus ,Cordylosaurus_subtesselatus ))),((Eoxanta_lacertifrons ,(Globaura_venusta ,Hymenosaurus_clarki )),(Eumeces_fasciatus ,(Scincus_scincus ,((Brachymeles_gracilis ,Amphiglossus_splendidus ),(Trachylepis_quinquetaeniata ,(Eugongylus_rufescens ,(Sphenomorphus_solomonis ,Tiliqua_scincoides )))))))))),((Teratoscincus_przewalskii ,((Gekko_gecko ,(Rhacodactylus_auriculatus ,(Strophurus__ciliaris ,Saltuarius_cornutus ))),(Eublepharis_macularius ,(Aeluroscalobates_felinus ,Coleonyx_variegatus )))),(Gonatodes_albogularis ,Phelsuma_lineata )))));
tree tnt_116 = [&U] 
(Sphenodon_punctatus ,(Huehuecuetzpalli_mixteca ,((((((((Ctenomastax_parva ,((Priscagama_gobiensis ,((Leiolepis_belliana ,Uromastyx_aegyptius ),((Brookesia_brygooi ,Chamaeleo_laevigatus ),(Agama_agama ,Calotes_emma )))),(Dipsosaurus_dorsalis ,(Liolaemus_bellii ,(Sceloporus_variabilis ,(Polychrus_marmoratus ,Anolis_carolinensis )))))),(Temujinia_ellisoni ,Saichangurvel_davidsoni )),(Tchingisaurus_multivagus ,(Gobinatus_arenosus ,(Adamisaurus_magnidentatus ,(Macrocephalosaurus ,Polyglyphanodon_sternbergi ))))),((Shinisaurus_crocodilurus ,(Xenosaurus_platyceps ,Xenosaurus_grandis )),((Pseudopus_apodus ,((Peltosaurus_granulosus ,Helodermoides_tuberculatus ),(Celestus_enneagrammus ,Elgaria_multicarinata ))),(Gobiderma_pulchrum ,(Estesia_mongoliensis ,((Heloderma_horridum ,Heloderma_suspectum ),(Lanthanotus_borneensis ,(Saniwa ,(Varanus_acanthurus ,(Varanus_salvator ,Varanus_exanthematicus )))))))))),(((Adriosaurus_suessi ,Pontosaurus ),(Aigialosaurus_dalmaticus ,((Clidastes ,Plotosaurus ),(Platecarpus ,Tylosaurus )))),(Najash_rionegrina ,(Dinilysia_patagonica ,(((Leptotyphlops_dulcis ,Typhlops_jamaicensis ),(Liotyphlops_albirostris ,Typhlophis_squamosus )),(Uropeltis_melanogaster ,(Anomochilus_leonardi ,(Anilius_scytale ,(Cylindrophis_ruffus ,(((Python_molurus ,((Xenopeltis_unicolor ,Loxocemus_bicolor ),((Trachyboa_boulengeri ,Tropidophis_haetianus ),(Lampropeltis_getula ,Coluber_constrictor )))),((Calabaria_reinhardtii ,(Eryx_colubrinus ,(Lichanura_trivirgata ,(Exiliboa_placata ,Ungaliophis_continentalis )))),(Epicrates_striatus ,Boa_constrictor ))),(Haasiophis_terrasanctus ,(Eupodophis_descouensis ,Pachyrhachis_problematicus )))))))))))),(((Lacerta_viridis ,(Takydromus_ocellatus ,(Gallotia_atlantica ,Cryptolacerta_hassiaca ))),(Eolacerta_robusta ,Stefanikia_siderea )),((Colobosaura_modesta ,Pholidobolus_montium ),((Callopistes_maculatus ,Tupinambis_teguixin ),(Aspidoscelis_tigris ,Teius_teyou ))))),((Parmeosaurus_scutatus ,(Becklesius_cataphractus ,Eoscincus_ornatus )),(((Tepexisaurus_tepexii ,((Cricosaura_typica ,Xantusia_vigilis ),(Lepidophyma_flavimaculatum ,Palaeoxantusia_Wyoming ))),((Platysaurus_imperator ,Cordylus_mossambicus ),(Zonosaurus_ornatus ,Cordylosaurus_subtesselatus ))),((Globaura_venusta ,(Hymenosaurus_clarki ,Eoxanta_lacertifrons )),(Eumeces_fasciatus ,(Scincus_scincus ,((Brachymeles_gracilis ,Amphiglossus_splendidus ),(Trachylepis_quinquetaeniata ,(Eugongylus_rufescens ,(Sphenomorphus_solomonis ,Tiliqua_scincoides )))))))))),((Teratoscincus_przewalskii ,((Gekko_gecko ,(Rhacodactylus_auriculatus ,(Strophurus__ciliaris ,Saltuarius_cornutus ))),(Eublepharis_macularius ,(Aeluroscalobates_felinus ,Coleonyx_variegatus )))),(Gonatodes_albogularis ,Phelsuma_lineata )))));
tree tnt_117 = [&U] 
(Sphenodon_punctatus ,(Huehuecuetzpalli_mixteca ,((((((((Ctenomastax_parva ,((Priscagama_gobiensis ,((Leiolepis_belliana ,Uromastyx_aegyptius ),((Brookesia_brygooi ,Chamaeleo_laevigatus ),(Agama_agama ,Calotes_emma )))),(Dipsosaurus_dorsalis ,(Liolaemus_bellii ,(Sceloporus_variabilis ,(Polychrus_marmoratus ,Anolis_carolinensis )))))),(Temujinia_ellisoni ,Saichangurvel_davidsoni )),(Tchingisaurus_multivagus ,(Gobinatus_arenosus ,(Adamisaurus_magnidentatus ,(Macrocephalosaurus ,Polyglyphanodon_sternbergi ))))),((Shinisaurus_crocodilurus ,(Xenosaurus_platyceps ,Xenosaurus_grandis )),((Pseudopus_apodus ,((Peltosaurus_granulosus ,Helodermoides_tuberculatus ),(Celestus_enneagrammus ,Elgaria_multicarinata ))),(Gobiderma_pulchrum ,(Estesia_mongoliensis ,((Heloderma_horridum ,Heloderma_suspectum ),(Lanthanotus_borneensis ,(Saniwa ,(Varanus_acanthurus ,(Varanus_salvator ,Varanus_exanthematicus )))))))))),(((Adriosaurus_suessi ,Pontosaurus ),(Aigialosaurus_dalmaticus ,((Clidastes ,Plotosaurus ),(Platecarpus ,Tylosaurus )))),(Najash_rionegrina ,(Dinilysia_patagonica ,((Leptotyphlops_dulcis ,(Typhlops_jamaicensis ,(Liotyphlops_albirostris ,Typhlophis_squamosus ))),(Uropeltis_melanogaster ,(Anomochilus_leonardi ,(Anilius_scytale ,(Cylindrophis_ruffus ,(((Python_molurus ,((Xenopeltis_unicolor ,Loxocemus_bicolor ),((Trachyboa_boulengeri ,Tropidophis_haetianus ),(Lampropeltis_getula ,Coluber_constrictor )))),((Calabaria_reinhardtii ,(Eryx_colubrinus ,(Lichanura_trivirgata ,(Exiliboa_placata ,Ungaliophis_continentalis )))),(Epicrates_striatus ,Boa_constrictor ))),(Eupodophis_descouensis ,(Haasiophis_terrasanctus ,Pachyrhachis_problematicus )))))))))))),(((Lacerta_viridis ,(Takydromus_ocellatus ,(Gallotia_atlantica ,Cryptolacerta_hassiaca ))),(Eolacerta_robusta ,Stefanikia_siderea )),((Colobosaura_modesta ,Pholidobolus_montium ),((Callopistes_maculatus ,Tupinambis_teguixin ),(Aspidoscelis_tigris ,Teius_teyou ))))),((Parmeosaurus_scutatus ,(Becklesius_cataphractus ,Eoscincus_ornatus )),(((Tepexisaurus_tepexii ,((Cricosaura_typica ,Xantusia_vigilis ),(Lepidophyma_flavimaculatum ,Palaeoxantusia_Wyoming ))),((Platysaurus_imperator ,Cordylus_mossambicus ),(Zonosaurus_ornatus ,Cordylosaurus_subtesselatus ))),((Globaura_venusta ,(Hymenosaurus_clarki ,Eoxanta_lacertifrons )),(Eumeces_fasciatus ,(Scincus_scincus ,((Brachymeles_gracilis ,Amphiglossus_splendidus ),(Trachylepis_quinquetaeniata ,(Eugongylus_rufescens ,(Sphenomorphus_solomonis ,Tiliqua_scincoides )))))))))),((Teratoscincus_przewalskii ,((Gekko_gecko ,(Rhacodactylus_auriculatus ,(Strophurus__ciliaris ,Saltuarius_cornutus ))),(Eublepharis_macularius ,(Aeluroscalobates_felinus ,Coleonyx_variegatus )))),(Gonatodes_albogularis ,Phelsuma_lineata )))));
tree tnt_118 = [&U] 
(Sphenodon_punctatus ,(Huehuecuetzpalli_mixteca ,((((((((Ctenomastax_parva ,((Priscagama_gobiensis ,((Leiolepis_belliana ,Uromastyx_aegyptius ),((Brookesia_brygooi ,Chamaeleo_laevigatus ),(Agama_agama ,Calotes_emma )))),(Dipsosaurus_dorsalis ,(Liolaemus_bellii ,(Sceloporus_variabilis ,(Polychrus_marmoratus ,Anolis_carolinensis )))))),(Temujinia_ellisoni ,Saichangurvel_davidsoni )),(Tchingisaurus_multivagus ,(Gobinatus_arenosus ,(Adamisaurus_magnidentatus ,(Macrocephalosaurus ,Polyglyphanodon_sternbergi ))))),((Shinisaurus_crocodilurus ,(Xenosaurus_platyceps ,Xenosaurus_grandis )),((Pseudopus_apodus ,((Peltosaurus_granulosus ,Helodermoides_tuberculatus ),(Celestus_enneagrammus ,Elgaria_multicarinata ))),(Gobiderma_pulchrum ,(Estesia_mongoliensis ,((Heloderma_horridum ,Heloderma_suspectum ),(Lanthanotus_borneensis ,(Saniwa ,(Varanus_acanthurus ,(Varanus_salvator ,Varanus_exanthematicus )))))))))),(((Adriosaurus_suessi ,Pontosaurus ),(Aigialosaurus_dalmaticus ,((Clidastes ,Plotosaurus ),(Platecarpus ,Tylosaurus )))),(Najash_rionegrina ,(Dinilysia_patagonica ,((Leptotyphlops_dulcis ,(Typhlops_jamaicensis ,(Liotyphlops_albirostris ,Typhlophis_squamosus ))),(Uropeltis_melanogaster ,(Anomochilus_leonardi ,(Anilius_scytale ,(Cylindrophis_ruffus ,((((Xenopeltis_unicolor ,Loxocemus_bicolor ),(Python_molurus ,((Trachyboa_boulengeri ,Tropidophis_haetianus ),(Lampropeltis_getula ,Coluber_constrictor )))),((Calabaria_reinhardtii ,(Eryx_colubrinus ,(Lichanura_trivirgata ,(Exiliboa_placata ,Ungaliophis_continentalis )))),(Epicrates_striatus ,Boa_constrictor ))),(Haasiophis_terrasanctus ,(Eupodophis_descouensis ,Pachyrhachis_problematicus )))))))))))),(((Lacerta_viridis ,(Takydromus_ocellatus ,(Gallotia_atlantica ,Cryptolacerta_hassiaca ))),(Eolacerta_robusta ,Stefanikia_siderea )),((Colobosaura_modesta ,Pholidobolus_montium ),((Callopistes_maculatus ,Tupinambis_teguixin ),(Aspidoscelis_tigris ,Teius_teyou ))))),((Parmeosaurus_scutatus ,(Becklesius_cataphractus ,Eoscincus_ornatus )),(((Tepexisaurus_tepexii ,((Cricosaura_typica ,Xantusia_vigilis ),(Lepidophyma_flavimaculatum ,Palaeoxantusia_Wyoming ))),((Platysaurus_imperator ,Cordylus_mossambicus ),(Zonosaurus_ornatus ,Cordylosaurus_subtesselatus ))),((Globaura_venusta ,(Hymenosaurus_clarki ,Eoxanta_lacertifrons )),(Eumeces_fasciatus ,(Scincus_scincus ,((Brachymeles_gracilis ,Amphiglossus_splendidus ),(Trachylepis_quinquetaeniata ,(Eugongylus_rufescens ,(Sphenomorphus_solomonis ,Tiliqua_scincoides )))))))))),((Teratoscincus_przewalskii ,((Gekko_gecko ,(Rhacodactylus_auriculatus ,(Strophurus__ciliaris ,Saltuarius_cornutus ))),(Eublepharis_macularius ,(Aeluroscalobates_felinus ,Coleonyx_variegatus )))),(Gonatodes_albogularis ,Phelsuma_lineata )))));
tree tnt_119 = [&U] 
(Sphenodon_punctatus ,(Huehuecuetzpalli_mixteca ,((((((((Ctenomastax_parva ,(Priscagama_gobiensis ,((Leiolepis_belliana ,Uromastyx_aegyptius ),((Brookesia_brygooi ,Chamaeleo_laevigatus ),(Agama_agama ,Calotes_emma ))))),((Temujinia_ellisoni ,Saichangurvel_davidsoni ),((Polychrus_marmoratus ,Anolis_carolinensis ),(Sceloporus_variabilis ,(Dipsosaurus_dorsalis ,Liolaemus_bellii ))))),(Tchingisaurus_multivagus ,(Gobinatus_arenosus ,(Adamisaurus_magnidentatus ,(Macrocephalosaurus ,Polyglyphanodon_sternbergi ))))),((Shinisaurus_crocodilurus ,(Xenosaurus_platyceps ,Xenosaurus_grandis )),((Pseudopus_apodus ,((Peltosaurus_granulosus ,Helodermoides_tuberculatus ),(Celestus_enneagrammus ,Elgaria_multicarinata ))),(Gobiderma_pulchrum ,(Estesia_mongoliensis ,((Heloderma_horridum ,Heloderma_suspectum ),(Lanthanotus_borneensis ,(Saniwa ,(Varanus_acanthurus ,(Varanus_salvator ,Varanus_exanthematicus )))))))))),(((Adriosaurus_suessi ,Pontosaurus ),(Aigialosaurus_dalmaticus ,((Clidastes ,Plotosaurus ),(Platecarpus ,Tylosaurus )))),(Najash_rionegrina ,(Dinilysia_patagonica ,((Leptotyphlops_dulcis ,(Typhlops_jamaicensis ,(Liotyphlops_albirostris ,Typhlophis_squamosus ))),(Uropeltis_melanogaster ,(Anomochilus_leonardi ,(Anilius_scytale ,(Cylindrophis_ruffus ,(((Python_molurus ,((Xenopeltis_unicolor ,Loxocemus_bicolor ),((Trachyboa_boulengeri ,Tropidophis_haetianus ),(Lampropeltis_getula ,Coluber_constrictor )))),((Calabaria_reinhardtii ,(Eryx_colubrinus ,(Lichanura_trivirgata ,(Exiliboa_placata ,Ungaliophis_continentalis )))),(Epicrates_striatus ,Boa_constrictor ))),(Haasiophis_terrasanctus ,(Eupodophis_descouensis ,Pachyrhachis_problematicus )))))))))))),(((Lacerta_viridis ,(Takydromus_ocellatus ,(Gallotia_atlantica ,Cryptolacerta_hassiaca ))),(Eolacerta_robusta ,Stefanikia_siderea )),((Colobosaura_modesta ,Pholidobolus_montium ),((Callopistes_maculatus ,Tupinambis_teguixin ),(Aspidoscelis_tigris ,Teius_teyou ))))),((Parmeosaurus_scutatus ,(Becklesius_cataphractus ,Eoscincus_ornatus )),(((Tepexisaurus_tepexii ,((Cricosaura_typica ,Xantusia_vigilis ),(Lepidophyma_flavimaculatum ,Palaeoxantusia_Wyoming ))),((Platysaurus_imperator ,Cordylus_mossambicus ),(Zonosaurus_ornatus ,Cordylosaurus_subtesselatus ))),((Globaura_venusta ,(Hymenosaurus_clarki ,Eoxanta_lacertifrons )),(Eumeces_fasciatus ,(Scincus_scincus ,((Brachymeles_gracilis ,Amphiglossus_splendidus ),(Trachylepis_quinquetaeniata ,(Eugongylus_rufescens ,(Sphenomorphus_solomonis ,Tiliqua_scincoides )))))))))),((Teratoscincus_przewalskii ,((Gekko_gecko ,(Rhacodactylus_auriculatus ,(Strophurus__ciliaris ,Saltuarius_cornutus ))),(Eublepharis_macularius ,(Aeluroscalobates_felinus ,Coleonyx_variegatus )))),(Gonatodes_albogularis ,Phelsuma_lineata )))));
tree tnt_120 = [&U] 
(Sphenodon_punctatus ,(Huehuecuetzpalli_mixteca ,((((((((Ctenomastax_parva ,((Priscagama_gobiensis ,((Leiolepis_belliana ,Uromastyx_aegyptius ),((Brookesia_brygooi ,Chamaeleo_laevigatus ),(Agama_agama ,Calotes_emma )))),(Dipsosaurus_dorsalis ,(Liolaemus_bellii ,(Sceloporus_variabilis ,(Polychrus_marmoratus ,Anolis_carolinensis )))))),(Temujinia_ellisoni ,Saichangurvel_davidsoni )),(Tchingisaurus_multivagus ,(Gobinatus_arenosus ,(Adamisaurus_magnidentatus ,(Macrocephalosaurus ,Polyglyphanodon_sternbergi ))))),((Shinisaurus_crocodilurus ,(Xenosaurus_platyceps ,Xenosaurus_grandis )),((Pseudopus_apodus ,((Peltosaurus_granulosus ,Helodermoides_tuberculatus ),(Celestus_enneagrammus ,Elgaria_multicarinata ))),(Gobiderma_pulchrum ,(Estesia_mongoliensis ,((Heloderma_horridum ,Heloderma_suspectum ),(Lanthanotus_borneensis ,(Saniwa ,(Varanus_acanthurus ,(Varanus_salvator ,Varanus_exanthematicus )))))))))),(((Adriosaurus_suessi ,Pontosaurus ),(Aigialosaurus_dalmaticus ,((Clidastes ,Plotosaurus ),(Platecarpus ,Tylosaurus )))),(Najash_rionegrina ,(Dinilysia_patagonica ,((Leptotyphlops_dulcis ,(Typhlops_jamaicensis ,(Liotyphlops_albirostris ,Typhlophis_squamosus ))),(Uropeltis_melanogaster ,(Anomochilus_leonardi ,(Anilius_scytale ,(Cylindrophis_ruffus ,(((Python_molurus ,((Xenopeltis_unicolor ,Loxocemus_bicolor ),((Trachyboa_boulengeri ,Tropidophis_haetianus ),(Lampropeltis_getula ,Coluber_constrictor )))),((Calabaria_reinhardtii ,(Eryx_colubrinus ,(Lichanura_trivirgata ,(Exiliboa_placata ,Ungaliophis_continentalis )))),(Epicrates_striatus ,Boa_constrictor ))),(Haasiophis_terrasanctus ,(Eupodophis_descouensis ,Pachyrhachis_problematicus )))))))))))),(((Lacerta_viridis ,(Takydromus_ocellatus ,(Gallotia_atlantica ,Cryptolacerta_hassiaca ))),(Eolacerta_robusta ,Stefanikia_siderea )),((Colobosaura_modesta ,Pholidobolus_montium ),((Callopistes_maculatus ,Tupinambis_teguixin ),(Aspidoscelis_tigris ,Teius_teyou ))))),((Becklesius_cataphractus ,Eoscincus_ornatus ),(Parmeosaurus_scutatus ,(((Tepexisaurus_tepexii ,((Cricosaura_typica ,Xantusia_vigilis ),(Lepidophyma_flavimaculatum ,Palaeoxantusia_Wyoming ))),((Platysaurus_imperator ,Cordylus_mossambicus ),(Zonosaurus_ornatus ,Cordylosaurus_subtesselatus ))),((Globaura_venusta ,(Hymenosaurus_clarki ,Eoxanta_lacertifrons )),(Eumeces_fasciatus ,(Scincus_scincus ,((Brachymeles_gracilis ,Amphiglossus_splendidus ),(Trachylepis_quinquetaeniata ,(Eugongylus_rufescens ,(Sphenomorphus_solomonis ,Tiliqua_scincoides ))))))))))),((Teratoscincus_przewalskii ,((Gekko_gecko ,(Rhacodactylus_auriculatus ,(Strophurus__ciliaris ,Saltuarius_cornutus ))),(Eublepharis_macularius ,(Aeluroscalobates_felinus ,Coleonyx_variegatus )))),(Gonatodes_albogularis ,Phelsuma_lineata )))));
tree tnt_121 = [&U] 
(Sphenodon_punctatus ,(Huehuecuetzpalli_mixteca ,((((((((Ctenomastax_parva ,((Priscagama_gobiensis ,((Leiolepis_belliana ,Uromastyx_aegyptius ),((Brookesia_brygooi ,Chamaeleo_laevigatus ),(Agama_agama ,Calotes_emma )))),(Dipsosaurus_dorsalis ,(Liolaemus_bellii ,(Sceloporus_variabilis ,(Polychrus_marmoratus ,Anolis_carolinensis )))))),(Temujinia_ellisoni ,Saichangurvel_davidsoni )),(Tchingisaurus_multivagus ,(Gobinatus_arenosus ,(Adamisaurus_magnidentatus ,(Macrocephalosaurus ,Polyglyphanodon_sternbergi ))))),((Shinisaurus_crocodilurus ,(Xenosaurus_platyceps ,Xenosaurus_grandis )),((Pseudopus_apodus ,((Peltosaurus_granulosus ,Helodermoides_tuberculatus ),(Celestus_enneagrammus ,Elgaria_multicarinata ))),(Gobiderma_pulchrum ,(Estesia_mongoliensis ,((Heloderma_horridum ,Heloderma_suspectum ),(Lanthanotus_borneensis ,(Saniwa ,(Varanus_acanthurus ,(Varanus_salvator ,Varanus_exanthematicus )))))))))),(((Adriosaurus_suessi ,Pontosaurus ),(Aigialosaurus_dalmaticus ,((Clidastes ,Plotosaurus ),(Platecarpus ,Tylosaurus )))),(Najash_rionegrina ,(Dinilysia_patagonica ,((Leptotyphlops_dulcis ,(Typhlops_jamaicensis ,(Liotyphlops_albirostris ,Typhlophis_squamosus ))),(Uropeltis_melanogaster ,(Anomochilus_leonardi ,(Anilius_scytale ,(Cylindrophis_ruffus ,(((Python_molurus ,((Xenopeltis_unicolor ,Loxocemus_bicolor ),((Trachyboa_boulengeri ,Tropidophis_haetianus ),(Lampropeltis_getula ,Coluber_constrictor )))),((Calabaria_reinhardtii ,(Eryx_colubrinus ,(Lichanura_trivirgata ,(Exiliboa_placata ,Ungaliophis_continentalis )))),(Epicrates_striatus ,Boa_constrictor ))),(Haasiophis_terrasanctus ,(Eupodophis_descouensis ,Pachyrhachis_problematicus )))))))))))),(((Lacerta_viridis ,(Takydromus_ocellatus ,(Gallotia_atlantica ,Cryptolacerta_hassiaca ))),(Eolacerta_robusta ,Stefanikia_siderea )),((Colobosaura_modesta ,Pholidobolus_montium ),((Callopistes_maculatus ,Tupinambis_teguixin ),(Aspidoscelis_tigris ,Teius_teyou ))))),((Parmeosaurus_scutatus ,(Becklesius_cataphractus ,Eoscincus_ornatus )),(((Tepexisaurus_tepexii ,((Cricosaura_typica ,Xantusia_vigilis ),(Lepidophyma_flavimaculatum ,Palaeoxantusia_Wyoming ))),((Platysaurus_imperator ,Cordylus_mossambicus ),(Zonosaurus_ornatus ,Cordylosaurus_subtesselatus ))),((Globaura_venusta ,(Hymenosaurus_clarki ,Eoxanta_lacertifrons )),(Eumeces_fasciatus ,(Scincus_scincus ,((Brachymeles_gracilis ,Amphiglossus_splendidus ),(Trachylepis_quinquetaeniata ,(Eugongylus_rufescens ,(Sphenomorphus_solomonis ,Tiliqua_scincoides )))))))))),(Phelsuma_lineata ,(Gonatodes_albogularis ,((Gekko_gecko ,(Rhacodactylus_auriculatus ,(Strophurus__ciliaris ,Saltuarius_cornutus ))),(Teratoscincus_przewalskii ,(Eublepharis_macularius ,(Aeluroscalobates_felinus ,Coleonyx_variegatus )))))))));
tree tnt_122 = [&U] 
(Sphenodon_punctatus ,(Huehuecuetzpalli_mixteca ,((((((((Ctenomastax_parva ,((Priscagama_gobiensis ,((Leiolepis_belliana ,Uromastyx_aegyptius ),((Brookesia_brygooi ,Chamaeleo_laevigatus ),(Agama_agama ,Calotes_emma )))),(Dipsosaurus_dorsalis ,(Liolaemus_bellii ,(Sceloporus_variabilis ,(Polychrus_marmoratus ,Anolis_carolinensis )))))),(Temujinia_ellisoni ,Saichangurvel_davidsoni )),(Tchingisaurus_multivagus ,(Gobinatus_arenosus ,(Adamisaurus_magnidentatus ,(Macrocephalosaurus ,Polyglyphanodon_sternbergi ))))),((Shinisaurus_crocodilurus ,(Xenosaurus_platyceps ,Xenosaurus_grandis )),((Pseudopus_apodus ,((Peltosaurus_granulosus ,Helodermoides_tuberculatus ),(Celestus_enneagrammus ,Elgaria_multicarinata ))),(Gobiderma_pulchrum ,(Estesia_mongoliensis ,((Heloderma_horridum ,Heloderma_suspectum ),(Lanthanotus_borneensis ,(Saniwa ,(Varanus_acanthurus ,(Varanus_salvator ,Varanus_exanthematicus )))))))))),(((Adriosaurus_suessi ,Pontosaurus ),(Aigialosaurus_dalmaticus ,((Clidastes ,Plotosaurus ),(Platecarpus ,Tylosaurus )))),(Najash_rionegrina ,(Dinilysia_patagonica ,((Leptotyphlops_dulcis ,(Typhlops_jamaicensis ,(Liotyphlops_albirostris ,Typhlophis_squamosus ))),(Uropeltis_melanogaster ,(Anomochilus_leonardi ,(Anilius_scytale ,(Cylindrophis_ruffus ,((Xenopeltis_unicolor ,Loxocemus_bicolor ),((Haasiophis_terrasanctus ,(Eupodophis_descouensis ,Pachyrhachis_problematicus )),(((Calabaria_reinhardtii ,(Eryx_colubrinus ,(Lichanura_trivirgata ,(Exiliboa_placata ,Ungaliophis_continentalis )))),(Epicrates_striatus ,Boa_constrictor )),(Python_molurus ,((Trachyboa_boulengeri ,Tropidophis_haetianus ),(Lampropeltis_getula ,Coluber_constrictor ))))))))))))))),(((Lacerta_viridis ,(Takydromus_ocellatus ,(Gallotia_atlantica ,Cryptolacerta_hassiaca ))),(Eolacerta_robusta ,Stefanikia_siderea )),((Colobosaura_modesta ,Pholidobolus_montium ),((Callopistes_maculatus ,Tupinambis_teguixin ),(Aspidoscelis_tigris ,Teius_teyou ))))),((Parmeosaurus_scutatus ,(Becklesius_cataphractus ,Eoscincus_ornatus )),(((Tepexisaurus_tepexii ,((Cricosaura_typica ,Xantusia_vigilis ),(Lepidophyma_flavimaculatum ,Palaeoxantusia_Wyoming ))),((Platysaurus_imperator ,Cordylus_mossambicus ),(Zonosaurus_ornatus ,Cordylosaurus_subtesselatus ))),((Globaura_venusta ,(Hymenosaurus_clarki ,Eoxanta_lacertifrons )),(Eumeces_fasciatus ,(Scincus_scincus ,((Brachymeles_gracilis ,Amphiglossus_splendidus ),(Trachylepis_quinquetaeniata ,(Eugongylus_rufescens ,(Sphenomorphus_solomonis ,Tiliqua_scincoides )))))))))),((Teratoscincus_przewalskii ,((Gekko_gecko ,(Rhacodactylus_auriculatus ,(Strophurus__ciliaris ,Saltuarius_cornutus ))),(Eublepharis_macularius ,(Aeluroscalobates_felinus ,Coleonyx_variegatus )))),(Gonatodes_albogularis ,Phelsuma_lineata )))));
tree tnt_123 = [&U] 
(Sphenodon_punctatus ,(Huehuecuetzpalli_mixteca ,((((((((Ctenomastax_parva ,((Priscagama_gobiensis ,((Leiolepis_belliana ,Uromastyx_aegyptius ),((Brookesia_brygooi ,Chamaeleo_laevigatus ),(Agama_agama ,Calotes_emma )))),(Dipsosaurus_dorsalis ,(Liolaemus_bellii ,(Sceloporus_variabilis ,(Polychrus_marmoratus ,Anolis_carolinensis )))))),(Temujinia_ellisoni ,Saichangurvel_davidsoni )),(Tchingisaurus_multivagus ,(Gobinatus_arenosus ,(Adamisaurus_magnidentatus ,(Macrocephalosaurus ,Polyglyphanodon_sternbergi ))))),((Shinisaurus_crocodilurus ,(Xenosaurus_platyceps ,Xenosaurus_grandis )),((Pseudopus_apodus ,((Peltosaurus_granulosus ,Helodermoides_tuberculatus ),(Celestus_enneagrammus ,Elgaria_multicarinata ))),(Gobiderma_pulchrum ,(Estesia_mongoliensis ,((Heloderma_horridum ,Heloderma_suspectum ),(Lanthanotus_borneensis ,(Saniwa ,(Varanus_acanthurus ,(Varanus_salvator ,Varanus_exanthematicus )))))))))),(((Adriosaurus_suessi ,Pontosaurus ),(Aigialosaurus_dalmaticus ,((Clidastes ,Plotosaurus ),(Platecarpus ,Tylosaurus )))),(Najash_rionegrina ,(Dinilysia_patagonica ,((Leptotyphlops_dulcis ,(Typhlops_jamaicensis ,(Liotyphlops_albirostris ,Typhlophis_squamosus ))),(Uropeltis_melanogaster ,(Anomochilus_leonardi ,(Anilius_scytale ,(Cylindrophis_ruffus ,(((Xenopeltis_unicolor ,Loxocemus_bicolor ),(((Calabaria_reinhardtii ,(Eryx_colubrinus ,(Lichanura_trivirgata ,(Exiliboa_placata ,Ungaliophis_continentalis )))),(Epicrates_striatus ,Boa_constrictor )),(Python_molurus ,((Trachyboa_boulengeri ,Tropidophis_haetianus ),(Lampropeltis_getula ,Coluber_constrictor ))))),(Haasiophis_terrasanctus ,(Eupodophis_descouensis ,Pachyrhachis_problematicus )))))))))))),(((Lacerta_viridis ,(Takydromus_ocellatus ,(Gallotia_atlantica ,Cryptolacerta_hassiaca ))),(Eolacerta_robusta ,Stefanikia_siderea )),((Colobosaura_modesta ,Pholidobolus_montium ),((Callopistes_maculatus ,Tupinambis_teguixin ),(Aspidoscelis_tigris ,Teius_teyou ))))),((Parmeosaurus_scutatus ,(Becklesius_cataphractus ,Eoscincus_ornatus )),(((Tepexisaurus_tepexii ,((Cricosaura_typica ,Xantusia_vigilis ),(Lepidophyma_flavimaculatum ,Palaeoxantusia_Wyoming ))),((Platysaurus_imperator ,Cordylus_mossambicus ),(Zonosaurus_ornatus ,Cordylosaurus_subtesselatus ))),((Globaura_venusta ,(Hymenosaurus_clarki ,Eoxanta_lacertifrons )),(Eumeces_fasciatus ,(Scincus_scincus ,((Brachymeles_gracilis ,Amphiglossus_splendidus ),(Trachylepis_quinquetaeniata ,(Eugongylus_rufescens ,(Sphenomorphus_solomonis ,Tiliqua_scincoides )))))))))),((Teratoscincus_przewalskii ,((Gekko_gecko ,(Rhacodactylus_auriculatus ,(Strophurus__ciliaris ,Saltuarius_cornutus ))),(Eublepharis_macularius ,(Aeluroscalobates_felinus ,Coleonyx_variegatus )))),(Gonatodes_albogularis ,Phelsuma_lineata )))));
tree tnt_124 = [&U] 
(Sphenodon_punctatus ,(Huehuecuetzpalli_mixteca ,((((((((Ctenomastax_parva ,((Priscagama_gobiensis ,((Leiolepis_belliana ,Uromastyx_aegyptius ),((Brookesia_brygooi ,Chamaeleo_laevigatus ),(Agama_agama ,Calotes_emma )))),(Dipsosaurus_dorsalis ,(Liolaemus_bellii ,(Sceloporus_variabilis ,(Polychrus_marmoratus ,Anolis_carolinensis )))))),(Temujinia_ellisoni ,Saichangurvel_davidsoni )),(Tchingisaurus_multivagus ,(Gobinatus_arenosus ,(Adamisaurus_magnidentatus ,(Macrocephalosaurus ,Polyglyphanodon_sternbergi ))))),((Shinisaurus_crocodilurus ,(Xenosaurus_platyceps ,Xenosaurus_grandis )),((Pseudopus_apodus ,((Peltosaurus_granulosus ,Helodermoides_tuberculatus ),(Celestus_enneagrammus ,Elgaria_multicarinata ))),(Gobiderma_pulchrum ,(Estesia_mongoliensis ,((Heloderma_horridum ,Heloderma_suspectum ),(Lanthanotus_borneensis ,(Saniwa ,(Varanus_acanthurus ,(Varanus_salvator ,Varanus_exanthematicus )))))))))),(((Adriosaurus_suessi ,Pontosaurus ),(Aigialosaurus_dalmaticus ,((Clidastes ,Plotosaurus ),(Platecarpus ,Tylosaurus )))),(Najash_rionegrina ,(Dinilysia_patagonica ,((Leptotyphlops_dulcis ,(Typhlops_jamaicensis ,(Liotyphlops_albirostris ,Typhlophis_squamosus ))),(Uropeltis_melanogaster ,(Anomochilus_leonardi ,(Anilius_scytale ,(Cylindrophis_ruffus ,(((Python_molurus ,(Xenopeltis_unicolor ,Loxocemus_bicolor )),((Calabaria_reinhardtii ,(Eryx_colubrinus ,(Lichanura_trivirgata ,((Exiliboa_placata ,Ungaliophis_continentalis ),((Trachyboa_boulengeri ,Tropidophis_haetianus ),(Lampropeltis_getula ,Coluber_constrictor )))))),(Epicrates_striatus ,Boa_constrictor ))),(Haasiophis_terrasanctus ,(Eupodophis_descouensis ,Pachyrhachis_problematicus )))))))))))),(((Lacerta_viridis ,(Takydromus_ocellatus ,(Gallotia_atlantica ,Cryptolacerta_hassiaca ))),(Eolacerta_robusta ,Stefanikia_siderea )),((Colobosaura_modesta ,Pholidobolus_montium ),((Callopistes_maculatus ,Tupinambis_teguixin ),(Aspidoscelis_tigris ,Teius_teyou ))))),((Parmeosaurus_scutatus ,(Becklesius_cataphractus ,Eoscincus_ornatus )),(((Tepexisaurus_tepexii ,((Cricosaura_typica ,Xantusia_vigilis ),(Lepidophyma_flavimaculatum ,Palaeoxantusia_Wyoming ))),((Platysaurus_imperator ,Cordylus_mossambicus ),(Zonosaurus_ornatus ,Cordylosaurus_subtesselatus ))),((Globaura_venusta ,(Hymenosaurus_clarki ,Eoxanta_lacertifrons )),(Eumeces_fasciatus ,(Scincus_scincus ,((Brachymeles_gracilis ,Amphiglossus_splendidus ),(Trachylepis_quinquetaeniata ,(Eugongylus_rufescens ,(Sphenomorphus_solomonis ,Tiliqua_scincoides )))))))))),((Teratoscincus_przewalskii ,((Gekko_gecko ,(Rhacodactylus_auriculatus ,(Strophurus__ciliaris ,Saltuarius_cornutus ))),(Eublepharis_macularius ,(Aeluroscalobates_felinus ,Coleonyx_variegatus )))),(Gonatodes_albogularis ,Phelsuma_lineata )))));
tree tnt_125 = [&U] 
(Sphenodon_punctatus ,(Huehuecuetzpalli_mixteca ,((((((((Ctenomastax_parva ,(Priscagama_gobiensis ,((Leiolepis_belliana ,Uromastyx_aegyptius ),((Brookesia_brygooi ,Chamaeleo_laevigatus ),(Agama_agama ,Calotes_emma ))))),((Temujinia_ellisoni ,Saichangurvel_davidsoni ),((Polychrus_marmoratus ,Anolis_carolinensis ),(Sceloporus_variabilis ,(Dipsosaurus_dorsalis ,Liolaemus_bellii ))))),(Tchingisaurus_multivagus ,(Gobinatus_arenosus ,(Adamisaurus_magnidentatus ,(Macrocephalosaurus ,Polyglyphanodon_sternbergi ))))),((Shinisaurus_crocodilurus ,(Xenosaurus_platyceps ,Xenosaurus_grandis )),((Pseudopus_apodus ,((Peltosaurus_granulosus ,Helodermoides_tuberculatus ),(Celestus_enneagrammus ,Elgaria_multicarinata ))),(Gobiderma_pulchrum ,(Estesia_mongoliensis ,((Heloderma_horridum ,Heloderma_suspectum ),(Lanthanotus_borneensis ,(Saniwa ,(Varanus_acanthurus ,(Varanus_salvator ,Varanus_exanthematicus )))))))))),(((Adriosaurus_suessi ,Pontosaurus ),(Aigialosaurus_dalmaticus ,(Platecarpus ,(Tylosaurus ,(Clidastes ,Plotosaurus ))))),((Najash_rionegrina ,Dinilysia_patagonica ),(((Leptotyphlops_dulcis ,Typhlops_jamaicensis ),(Liotyphlops_albirostris ,Typhlophis_squamosus )),(Anomochilus_leonardi ,(Uropeltis_melanogaster ,(Anilius_scytale ,(Cylindrophis_ruffus ,(((Xenopeltis_unicolor ,Loxocemus_bicolor ),(((Calabaria_reinhardtii ,(Eryx_colubrinus ,(Lichanura_trivirgata ,(Exiliboa_placata ,Ungaliophis_continentalis )))),(Epicrates_striatus ,Boa_constrictor )),(Python_molurus ,((Trachyboa_boulengeri ,Tropidophis_haetianus ),(Lampropeltis_getula ,Coluber_constrictor ))))),(Haasiophis_terrasanctus ,(Eupodophis_descouensis ,Pachyrhachis_problematicus ))))))))))),(((Lacerta_viridis ,(Takydromus_ocellatus ,(Gallotia_atlantica ,Cryptolacerta_hassiaca ))),(Eolacerta_robusta ,Stefanikia_siderea )),((Colobosaura_modesta ,Pholidobolus_montium ),((Callopistes_maculatus ,Tupinambis_teguixin ),(Aspidoscelis_tigris ,Teius_teyou ))))),((Becklesius_cataphractus ,Eoscincus_ornatus ),(Parmeosaurus_scutatus ,(((Tepexisaurus_tepexii ,((Cricosaura_typica ,Xantusia_vigilis ),(Lepidophyma_flavimaculatum ,Palaeoxantusia_Wyoming ))),((Platysaurus_imperator ,Cordylus_mossambicus ),(Zonosaurus_ornatus ,Cordylosaurus_subtesselatus ))),((Eoxanta_lacertifrons ,(Globaura_venusta ,Hymenosaurus_clarki )),(Eumeces_fasciatus ,(Scincus_scincus ,((Brachymeles_gracilis ,Amphiglossus_splendidus ),(Trachylepis_quinquetaeniata ,(Eugongylus_rufescens ,(Sphenomorphus_solomonis ,Tiliqua_scincoides ))))))))))),((Teratoscincus_przewalskii ,((Gekko_gecko ,(Strophurus__ciliaris ,(Rhacodactylus_auriculatus ,Saltuarius_cornutus ))),(Eublepharis_macularius ,(Aeluroscalobates_felinus ,Coleonyx_variegatus )))),(Gonatodes_albogularis ,Phelsuma_lineata )))));
tree tnt_126 = [&U] 
(Sphenodon_punctatus ,(Huehuecuetzpalli_mixteca ,((((((((Ctenomastax_parva ,(Priscagama_gobiensis ,((Leiolepis_belliana ,Uromastyx_aegyptius ),((Brookesia_brygooi ,Chamaeleo_laevigatus ),(Agama_agama ,Calotes_emma ))))),((Temujinia_ellisoni ,Saichangurvel_davidsoni ),((Polychrus_marmoratus ,Anolis_carolinensis ),(Sceloporus_variabilis ,(Dipsosaurus_dorsalis ,Liolaemus_bellii ))))),(Tchingisaurus_multivagus ,(Gobinatus_arenosus ,(Adamisaurus_magnidentatus ,(Macrocephalosaurus ,Polyglyphanodon_sternbergi ))))),((Shinisaurus_crocodilurus ,(Xenosaurus_platyceps ,Xenosaurus_grandis )),((Pseudopus_apodus ,((Peltosaurus_granulosus ,Helodermoides_tuberculatus ),(Celestus_enneagrammus ,Elgaria_multicarinata ))),(Gobiderma_pulchrum ,(Estesia_mongoliensis ,((Heloderma_horridum ,Heloderma_suspectum ),(Lanthanotus_borneensis ,(Saniwa ,(Varanus_acanthurus ,(Varanus_salvator ,Varanus_exanthematicus )))))))))),(((Adriosaurus_suessi ,Pontosaurus ),(Aigialosaurus_dalmaticus ,((Clidastes ,Plotosaurus ),(Platecarpus ,Tylosaurus )))),((Najash_rionegrina ,Dinilysia_patagonica ),(((Leptotyphlops_dulcis ,Typhlops_jamaicensis ),(Liotyphlops_albirostris ,Typhlophis_squamosus )),(Anomochilus_leonardi ,(Uropeltis_melanogaster ,(Anilius_scytale ,(Cylindrophis_ruffus ,(((Xenopeltis_unicolor ,Loxocemus_bicolor ),(((Calabaria_reinhardtii ,(Eryx_colubrinus ,(Lichanura_trivirgata ,(Exiliboa_placata ,Ungaliophis_continentalis )))),(Epicrates_striatus ,Boa_constrictor )),(Python_molurus ,((Trachyboa_boulengeri ,Tropidophis_haetianus ),(Lampropeltis_getula ,Coluber_constrictor ))))),(Haasiophis_terrasanctus ,(Eupodophis_descouensis ,Pachyrhachis_problematicus ))))))))))),(((Lacerta_viridis ,(Takydromus_ocellatus ,(Gallotia_atlantica ,Cryptolacerta_hassiaca ))),(Eolacerta_robusta ,Stefanikia_siderea )),((Colobosaura_modesta ,Pholidobolus_montium ),((Callopistes_maculatus ,Tupinambis_teguixin ),(Aspidoscelis_tigris ,Teius_teyou ))))),((Becklesius_cataphractus ,Eoscincus_ornatus ),(Parmeosaurus_scutatus ,(((Tepexisaurus_tepexii ,((Cricosaura_typica ,Xantusia_vigilis ),(Lepidophyma_flavimaculatum ,Palaeoxantusia_Wyoming ))),((Platysaurus_imperator ,Cordylus_mossambicus ),(Zonosaurus_ornatus ,Cordylosaurus_subtesselatus ))),((Eoxanta_lacertifrons ,(Globaura_venusta ,Hymenosaurus_clarki )),(Eumeces_fasciatus ,(Scincus_scincus ,((Brachymeles_gracilis ,Amphiglossus_splendidus ),(Trachylepis_quinquetaeniata ,(Eugongylus_rufescens ,(Sphenomorphus_solomonis ,Tiliqua_scincoides ))))))))))),((Teratoscincus_przewalskii ,((Gekko_gecko ,(Strophurus__ciliaris ,(Rhacodactylus_auriculatus ,Saltuarius_cornutus ))),(Eublepharis_macularius ,(Aeluroscalobates_felinus ,Coleonyx_variegatus )))),(Gonatodes_albogularis ,Phelsuma_lineata )))));
tree tnt_127 = [&U] 
(Sphenodon_punctatus ,(Huehuecuetzpalli_mixteca ,((((((((Ctenomastax_parva ,(Priscagama_gobiensis ,((Leiolepis_belliana ,Uromastyx_aegyptius ),((Brookesia_brygooi ,Chamaeleo_laevigatus ),(Agama_agama ,Calotes_emma ))))),((Temujinia_ellisoni ,Saichangurvel_davidsoni ),((Polychrus_marmoratus ,Anolis_carolinensis ),(Sceloporus_variabilis ,(Dipsosaurus_dorsalis ,Liolaemus_bellii ))))),(Tchingisaurus_multivagus ,(Gobinatus_arenosus ,(Adamisaurus_magnidentatus ,(Macrocephalosaurus ,Polyglyphanodon_sternbergi ))))),((Shinisaurus_crocodilurus ,(Xenosaurus_platyceps ,Xenosaurus_grandis )),((Pseudopus_apodus ,((Peltosaurus_granulosus ,Helodermoides_tuberculatus ),(Celestus_enneagrammus ,Elgaria_multicarinata ))),(Gobiderma_pulchrum ,(Estesia_mongoliensis ,((Heloderma_horridum ,Heloderma_suspectum ),(Lanthanotus_borneensis ,(Saniwa ,(Varanus_acanthurus ,(Varanus_salvator ,Varanus_exanthematicus )))))))))),(((Adriosaurus_suessi ,Pontosaurus ),(Aigialosaurus_dalmaticus ,(Tylosaurus ,(Platecarpus ,(Clidastes ,Plotosaurus ))))),((Najash_rionegrina ,Dinilysia_patagonica ),(((Leptotyphlops_dulcis ,Typhlops_jamaicensis ),(Liotyphlops_albirostris ,Typhlophis_squamosus )),(Anomochilus_leonardi ,(Uropeltis_melanogaster ,(Anilius_scytale ,(Cylindrophis_ruffus ,(((Xenopeltis_unicolor ,Loxocemus_bicolor ),(((Calabaria_reinhardtii ,(Eryx_colubrinus ,(Lichanura_trivirgata ,(Exiliboa_placata ,Ungaliophis_continentalis )))),(Epicrates_striatus ,Boa_constrictor )),(Python_molurus ,((Trachyboa_boulengeri ,Tropidophis_haetianus ),(Lampropeltis_getula ,Coluber_constrictor ))))),(Haasiophis_terrasanctus ,(Eupodophis_descouensis ,Pachyrhachis_problematicus ))))))))))),(((Lacerta_viridis ,(Takydromus_ocellatus ,(Gallotia_atlantica ,Cryptolacerta_hassiaca ))),(Eolacerta_robusta ,Stefanikia_siderea )),((Colobosaura_modesta ,Pholidobolus_montium ),((Callopistes_maculatus ,Tupinambis_teguixin ),(Aspidoscelis_tigris ,Teius_teyou ))))),((Becklesius_cataphractus ,Eoscincus_ornatus ),(Parmeosaurus_scutatus ,(((Tepexisaurus_tepexii ,((Cricosaura_typica ,Xantusia_vigilis ),(Lepidophyma_flavimaculatum ,Palaeoxantusia_Wyoming ))),((Platysaurus_imperator ,Cordylus_mossambicus ),(Zonosaurus_ornatus ,Cordylosaurus_subtesselatus ))),((Eoxanta_lacertifrons ,(Globaura_venusta ,Hymenosaurus_clarki )),(Eumeces_fasciatus ,(Scincus_scincus ,((Brachymeles_gracilis ,Amphiglossus_splendidus ),(Trachylepis_quinquetaeniata ,(Eugongylus_rufescens ,(Sphenomorphus_solomonis ,Tiliqua_scincoides ))))))))))),((Teratoscincus_przewalskii ,((Gekko_gecko ,(Rhacodactylus_auriculatus ,(Strophurus__ciliaris ,Saltuarius_cornutus ))),(Eublepharis_macularius ,(Aeluroscalobates_felinus ,Coleonyx_variegatus )))),(Gonatodes_albogularis ,Phelsuma_lineata )))));
tree tnt_128 = [&U] 
(Sphenodon_punctatus ,(Huehuecuetzpalli_mixteca ,((((((((Ctenomastax_parva ,(Priscagama_gobiensis ,((Leiolepis_belliana ,Uromastyx_aegyptius ),((Brookesia_brygooi ,Chamaeleo_laevigatus ),(Agama_agama ,Calotes_emma ))))),((Temujinia_ellisoni ,Saichangurvel_davidsoni ),((Polychrus_marmoratus ,Anolis_carolinensis ),(Sceloporus_variabilis ,(Dipsosaurus_dorsalis ,Liolaemus_bellii ))))),(Tchingisaurus_multivagus ,(Gobinatus_arenosus ,(Adamisaurus_magnidentatus ,(Macrocephalosaurus ,Polyglyphanodon_sternbergi ))))),((Shinisaurus_crocodilurus ,(Xenosaurus_platyceps ,Xenosaurus_grandis )),((Pseudopus_apodus ,((Peltosaurus_granulosus ,Helodermoides_tuberculatus ),(Celestus_enneagrammus ,Elgaria_multicarinata ))),(Gobiderma_pulchrum ,(Estesia_mongoliensis ,((Heloderma_horridum ,Heloderma_suspectum ),(Lanthanotus_borneensis ,(Saniwa ,(Varanus_acanthurus ,(Varanus_salvator ,Varanus_exanthematicus )))))))))),(((Adriosaurus_suessi ,Pontosaurus ),(Aigialosaurus_dalmaticus ,(Tylosaurus ,(Platecarpus ,(Clidastes ,Plotosaurus ))))),((Najash_rionegrina ,Dinilysia_patagonica ),(((Leptotyphlops_dulcis ,Typhlops_jamaicensis ),(Liotyphlops_albirostris ,Typhlophis_squamosus )),(Anomochilus_leonardi ,(Uropeltis_melanogaster ,(Anilius_scytale ,(Cylindrophis_ruffus ,(((Xenopeltis_unicolor ,Loxocemus_bicolor ),(((Calabaria_reinhardtii ,(Eryx_colubrinus ,(Lichanura_trivirgata ,(Exiliboa_placata ,Ungaliophis_continentalis )))),(Epicrates_striatus ,Boa_constrictor )),(Python_molurus ,((Trachyboa_boulengeri ,Tropidophis_haetianus ),(Lampropeltis_getula ,Coluber_constrictor ))))),(Haasiophis_terrasanctus ,(Eupodophis_descouensis ,Pachyrhachis_problematicus ))))))))))),(((Lacerta_viridis ,(Takydromus_ocellatus ,(Gallotia_atlantica ,Cryptolacerta_hassiaca ))),(Eolacerta_robusta ,Stefanikia_siderea )),((Colobosaura_modesta ,Pholidobolus_montium ),((Callopistes_maculatus ,Tupinambis_teguixin ),(Aspidoscelis_tigris ,Teius_teyou ))))),((Becklesius_cataphractus ,Eoscincus_ornatus ),(Parmeosaurus_scutatus ,(((Tepexisaurus_tepexii ,((Cricosaura_typica ,Xantusia_vigilis ),(Lepidophyma_flavimaculatum ,Palaeoxantusia_Wyoming ))),((Platysaurus_imperator ,Cordylus_mossambicus ),(Zonosaurus_ornatus ,Cordylosaurus_subtesselatus ))),((Globaura_venusta ,(Hymenosaurus_clarki ,Eoxanta_lacertifrons )),(Eumeces_fasciatus ,(Scincus_scincus ,((Brachymeles_gracilis ,Amphiglossus_splendidus ),(Trachylepis_quinquetaeniata ,(Eugongylus_rufescens ,(Sphenomorphus_solomonis ,Tiliqua_scincoides ))))))))))),((Teratoscincus_przewalskii ,((Gekko_gecko ,(Strophurus__ciliaris ,(Rhacodactylus_auriculatus ,Saltuarius_cornutus ))),(Eublepharis_macularius ,(Aeluroscalobates_felinus ,Coleonyx_variegatus )))),(Gonatodes_albogularis ,Phelsuma_lineata )))));
tree tnt_129 = [&U] 
(Sphenodon_punctatus ,(Huehuecuetzpalli_mixteca ,((((((((Ctenomastax_parva ,(Priscagama_gobiensis ,((Leiolepis_belliana ,Uromastyx_aegyptius ),((Brookesia_brygooi ,Chamaeleo_laevigatus ),(Agama_agama ,Calotes_emma ))))),((Temujinia_ellisoni ,Saichangurvel_davidsoni ),((Polychrus_marmoratus ,Anolis_carolinensis ),(Sceloporus_variabilis ,(Dipsosaurus_dorsalis ,Liolaemus_bellii ))))),(Tchingisaurus_multivagus ,(Gobinatus_arenosus ,(Adamisaurus_magnidentatus ,(Macrocephalosaurus ,Polyglyphanodon_sternbergi ))))),((Shinisaurus_crocodilurus ,(Xenosaurus_platyceps ,Xenosaurus_grandis )),((Pseudopus_apodus ,((Peltosaurus_granulosus ,Helodermoides_tuberculatus ),(Celestus_enneagrammus ,Elgaria_multicarinata ))),(Gobiderma_pulchrum ,(Estesia_mongoliensis ,((Heloderma_horridum ,Heloderma_suspectum ),(Lanthanotus_borneensis ,(Saniwa ,(Varanus_acanthurus ,(Varanus_salvator ,Varanus_exanthematicus )))))))))),(((Adriosaurus_suessi ,Pontosaurus ),(Aigialosaurus_dalmaticus ,(Tylosaurus ,(Platecarpus ,(Clidastes ,Plotosaurus ))))),(Najash_rionegrina ,(Dinilysia_patagonica ,(((Leptotyphlops_dulcis ,Typhlops_jamaicensis ),(Liotyphlops_albirostris ,Typhlophis_squamosus )),(Anomochilus_leonardi ,(Uropeltis_melanogaster ,(Anilius_scytale ,(Cylindrophis_ruffus ,(((Xenopeltis_unicolor ,Loxocemus_bicolor ),(((Calabaria_reinhardtii ,(Eryx_colubrinus ,(Lichanura_trivirgata ,(Exiliboa_placata ,Ungaliophis_continentalis )))),(Epicrates_striatus ,Boa_constrictor )),(Python_molurus ,((Trachyboa_boulengeri ,Tropidophis_haetianus ),(Lampropeltis_getula ,Coluber_constrictor ))))),(Haasiophis_terrasanctus ,(Eupodophis_descouensis ,Pachyrhachis_problematicus )))))))))))),(((Lacerta_viridis ,(Takydromus_ocellatus ,(Gallotia_atlantica ,Cryptolacerta_hassiaca ))),(Eolacerta_robusta ,Stefanikia_siderea )),((Colobosaura_modesta ,Pholidobolus_montium ),((Callopistes_maculatus ,Tupinambis_teguixin ),(Aspidoscelis_tigris ,Teius_teyou ))))),((Becklesius_cataphractus ,Eoscincus_ornatus ),(Parmeosaurus_scutatus ,(((Tepexisaurus_tepexii ,((Cricosaura_typica ,Xantusia_vigilis ),(Lepidophyma_flavimaculatum ,Palaeoxantusia_Wyoming ))),((Platysaurus_imperator ,Cordylus_mossambicus ),(Zonosaurus_ornatus ,Cordylosaurus_subtesselatus ))),((Eoxanta_lacertifrons ,(Globaura_venusta ,Hymenosaurus_clarki )),(Eumeces_fasciatus ,(Scincus_scincus ,((Brachymeles_gracilis ,Amphiglossus_splendidus ),(Trachylepis_quinquetaeniata ,(Eugongylus_rufescens ,(Sphenomorphus_solomonis ,Tiliqua_scincoides ))))))))))),((Teratoscincus_przewalskii ,((Gekko_gecko ,(Strophurus__ciliaris ,(Rhacodactylus_auriculatus ,Saltuarius_cornutus ))),(Eublepharis_macularius ,(Aeluroscalobates_felinus ,Coleonyx_variegatus )))),(Gonatodes_albogularis ,Phelsuma_lineata )))));
tree tnt_130 = [&U] 
(Sphenodon_punctatus ,(Huehuecuetzpalli_mixteca ,((((((((Ctenomastax_parva ,(Priscagama_gobiensis ,((Leiolepis_belliana ,Uromastyx_aegyptius ),((Brookesia_brygooi ,Chamaeleo_laevigatus ),(Agama_agama ,Calotes_emma ))))),((Temujinia_ellisoni ,Saichangurvel_davidsoni ),((Polychrus_marmoratus ,Anolis_carolinensis ),(Sceloporus_variabilis ,(Dipsosaurus_dorsalis ,Liolaemus_bellii ))))),(Tchingisaurus_multivagus ,(Gobinatus_arenosus ,(Adamisaurus_magnidentatus ,(Macrocephalosaurus ,Polyglyphanodon_sternbergi ))))),((Shinisaurus_crocodilurus ,(Xenosaurus_platyceps ,Xenosaurus_grandis )),((Pseudopus_apodus ,((Peltosaurus_granulosus ,Helodermoides_tuberculatus ),(Celestus_enneagrammus ,Elgaria_multicarinata ))),(Gobiderma_pulchrum ,(Estesia_mongoliensis ,((Heloderma_horridum ,Heloderma_suspectum ),(Lanthanotus_borneensis ,(Saniwa ,(Varanus_acanthurus ,(Varanus_salvator ,Varanus_exanthematicus )))))))))),(((Adriosaurus_suessi ,Pontosaurus ),(Aigialosaurus_dalmaticus ,(Tylosaurus ,(Platecarpus ,(Clidastes ,Plotosaurus ))))),((Najash_rionegrina ,Dinilysia_patagonica ),(((Leptotyphlops_dulcis ,Typhlops_jamaicensis ),(Liotyphlops_albirostris ,Typhlophis_squamosus )),(Anomochilus_leonardi ,(Uropeltis_melanogaster ,(Anilius_scytale ,(Cylindrophis_ruffus ,((Xenopeltis_unicolor ,(Loxocemus_bicolor ,(((Calabaria_reinhardtii ,(Eryx_colubrinus ,(Lichanura_trivirgata ,(Exiliboa_placata ,Ungaliophis_continentalis )))),(Epicrates_striatus ,Boa_constrictor )),(Python_molurus ,((Trachyboa_boulengeri ,Tropidophis_haetianus ),(Lampropeltis_getula ,Coluber_constrictor )))))),(Haasiophis_terrasanctus ,(Eupodophis_descouensis ,Pachyrhachis_problematicus ))))))))))),(((Lacerta_viridis ,(Takydromus_ocellatus ,(Gallotia_atlantica ,Cryptolacerta_hassiaca ))),(Eolacerta_robusta ,Stefanikia_siderea )),((Colobosaura_modesta ,Pholidobolus_montium ),((Callopistes_maculatus ,Tupinambis_teguixin ),(Aspidoscelis_tigris ,Teius_teyou ))))),((Becklesius_cataphractus ,Eoscincus_ornatus ),(Parmeosaurus_scutatus ,(((Tepexisaurus_tepexii ,((Cricosaura_typica ,Xantusia_vigilis ),(Lepidophyma_flavimaculatum ,Palaeoxantusia_Wyoming ))),((Platysaurus_imperator ,Cordylus_mossambicus ),(Zonosaurus_ornatus ,Cordylosaurus_subtesselatus ))),((Eoxanta_lacertifrons ,(Globaura_venusta ,Hymenosaurus_clarki )),(Eumeces_fasciatus ,(Scincus_scincus ,((Brachymeles_gracilis ,Amphiglossus_splendidus ),(Trachylepis_quinquetaeniata ,(Eugongylus_rufescens ,(Sphenomorphus_solomonis ,Tiliqua_scincoides ))))))))))),((Teratoscincus_przewalskii ,((Gekko_gecko ,(Strophurus__ciliaris ,(Rhacodactylus_auriculatus ,Saltuarius_cornutus ))),(Eublepharis_macularius ,(Aeluroscalobates_felinus ,Coleonyx_variegatus )))),(Gonatodes_albogularis ,Phelsuma_lineata )))));
tree tnt_131 = [&U] 
(Sphenodon_punctatus ,(Huehuecuetzpalli_mixteca ,((((((((Ctenomastax_parva ,(Priscagama_gobiensis ,((Leiolepis_belliana ,Uromastyx_aegyptius ),((Brookesia_brygooi ,Chamaeleo_laevigatus ),(Agama_agama ,Calotes_emma ))))),((Temujinia_ellisoni ,Saichangurvel_davidsoni ),((Polychrus_marmoratus ,Anolis_carolinensis ),(Sceloporus_variabilis ,(Dipsosaurus_dorsalis ,Liolaemus_bellii ))))),(Tchingisaurus_multivagus ,(Gobinatus_arenosus ,(Adamisaurus_magnidentatus ,(Macrocephalosaurus ,Polyglyphanodon_sternbergi ))))),((Shinisaurus_crocodilurus ,(Xenosaurus_platyceps ,Xenosaurus_grandis )),((Pseudopus_apodus ,((Peltosaurus_granulosus ,Helodermoides_tuberculatus ),(Celestus_enneagrammus ,Elgaria_multicarinata ))),(Gobiderma_pulchrum ,(Estesia_mongoliensis ,((Heloderma_horridum ,Heloderma_suspectum ),(Lanthanotus_borneensis ,(Saniwa ,(Varanus_acanthurus ,(Varanus_salvator ,Varanus_exanthematicus )))))))))),(((Adriosaurus_suessi ,Pontosaurus ),(Aigialosaurus_dalmaticus ,(Tylosaurus ,(Platecarpus ,(Clidastes ,Plotosaurus ))))),((Najash_rionegrina ,Dinilysia_patagonica ),(((Leptotyphlops_dulcis ,Typhlops_jamaicensis ),(Liotyphlops_albirostris ,Typhlophis_squamosus )),(Anomochilus_leonardi ,(Uropeltis_melanogaster ,(Anilius_scytale ,(Cylindrophis_ruffus ,(((Xenopeltis_unicolor ,Loxocemus_bicolor ),(((Calabaria_reinhardtii ,(Eryx_colubrinus ,(Lichanura_trivirgata ,(Exiliboa_placata ,Ungaliophis_continentalis )))),(Epicrates_striatus ,Boa_constrictor )),(Python_molurus ,((Trachyboa_boulengeri ,Tropidophis_haetianus ),(Lampropeltis_getula ,Coluber_constrictor ))))),(Eupodophis_descouensis ,(Haasiophis_terrasanctus ,Pachyrhachis_problematicus ))))))))))),(((Lacerta_viridis ,(Takydromus_ocellatus ,(Gallotia_atlantica ,Cryptolacerta_hassiaca ))),(Eolacerta_robusta ,Stefanikia_siderea )),((Colobosaura_modesta ,Pholidobolus_montium ),((Callopistes_maculatus ,Tupinambis_teguixin ),(Aspidoscelis_tigris ,Teius_teyou ))))),((Becklesius_cataphractus ,Eoscincus_ornatus ),(Parmeosaurus_scutatus ,(((Tepexisaurus_tepexii ,((Cricosaura_typica ,Xantusia_vigilis ),(Lepidophyma_flavimaculatum ,Palaeoxantusia_Wyoming ))),((Platysaurus_imperator ,Cordylus_mossambicus ),(Zonosaurus_ornatus ,Cordylosaurus_subtesselatus ))),((Eoxanta_lacertifrons ,(Globaura_venusta ,Hymenosaurus_clarki )),(Eumeces_fasciatus ,(Scincus_scincus ,((Brachymeles_gracilis ,Amphiglossus_splendidus ),(Trachylepis_quinquetaeniata ,(Eugongylus_rufescens ,(Sphenomorphus_solomonis ,Tiliqua_scincoides ))))))))))),((Teratoscincus_przewalskii ,((Gekko_gecko ,(Strophurus__ciliaris ,(Rhacodactylus_auriculatus ,Saltuarius_cornutus ))),(Eublepharis_macularius ,(Aeluroscalobates_felinus ,Coleonyx_variegatus )))),(Gonatodes_albogularis ,Phelsuma_lineata )))));
tree tnt_132 = [&U] 
(Sphenodon_punctatus ,(Huehuecuetzpalli_mixteca ,((((((((Ctenomastax_parva ,(Priscagama_gobiensis ,((Leiolepis_belliana ,Uromastyx_aegyptius ),((Brookesia_brygooi ,Chamaeleo_laevigatus ),(Agama_agama ,Calotes_emma ))))),((Temujinia_ellisoni ,Saichangurvel_davidsoni ),((Polychrus_marmoratus ,Anolis_carolinensis ),(Sceloporus_variabilis ,(Dipsosaurus_dorsalis ,Liolaemus_bellii ))))),(Tchingisaurus_multivagus ,(Gobinatus_arenosus ,(Adamisaurus_magnidentatus ,(Macrocephalosaurus ,Polyglyphanodon_sternbergi ))))),((Shinisaurus_crocodilurus ,(Xenosaurus_platyceps ,Xenosaurus_grandis )),((Pseudopus_apodus ,((Peltosaurus_granulosus ,Helodermoides_tuberculatus ),(Celestus_enneagrammus ,Elgaria_multicarinata ))),(Gobiderma_pulchrum ,(Estesia_mongoliensis ,((Heloderma_horridum ,Heloderma_suspectum ),(Lanthanotus_borneensis ,(Saniwa ,(Varanus_acanthurus ,(Varanus_salvator ,Varanus_exanthematicus )))))))))),(((Adriosaurus_suessi ,Pontosaurus ),(Aigialosaurus_dalmaticus ,(Tylosaurus ,(Platecarpus ,(Clidastes ,Plotosaurus ))))),((Najash_rionegrina ,Dinilysia_patagonica ),(((Leptotyphlops_dulcis ,Typhlops_jamaicensis ),(Liotyphlops_albirostris ,Typhlophis_squamosus )),(Anomochilus_leonardi ,(Uropeltis_melanogaster ,(Anilius_scytale ,(Cylindrophis_ruffus ,(((Xenopeltis_unicolor ,Loxocemus_bicolor ),(((Calabaria_reinhardtii ,(Eryx_colubrinus ,(Lichanura_trivirgata ,(Exiliboa_placata ,Ungaliophis_continentalis )))),(Epicrates_striatus ,Boa_constrictor )),(Python_molurus ,((Trachyboa_boulengeri ,Tropidophis_haetianus ),(Lampropeltis_getula ,Coluber_constrictor ))))),(Haasiophis_terrasanctus ,(Eupodophis_descouensis ,Pachyrhachis_problematicus ))))))))))),(((Lacerta_viridis ,(Takydromus_ocellatus ,(Gallotia_atlantica ,Cryptolacerta_hassiaca ))),(Eolacerta_robusta ,Stefanikia_siderea )),((Colobosaura_modesta ,Pholidobolus_montium ),((Callopistes_maculatus ,Tupinambis_teguixin ),(Aspidoscelis_tigris ,Teius_teyou ))))),((Parmeosaurus_scutatus ,(Becklesius_cataphractus ,Eoscincus_ornatus )),(((Tepexisaurus_tepexii ,((Cricosaura_typica ,Xantusia_vigilis ),(Lepidophyma_flavimaculatum ,Palaeoxantusia_Wyoming ))),((Platysaurus_imperator ,Cordylus_mossambicus ),(Zonosaurus_ornatus ,Cordylosaurus_subtesselatus ))),((Eoxanta_lacertifrons ,(Globaura_venusta ,Hymenosaurus_clarki )),(Eumeces_fasciatus ,(Scincus_scincus ,((Brachymeles_gracilis ,Amphiglossus_splendidus ),(Trachylepis_quinquetaeniata ,(Eugongylus_rufescens ,(Sphenomorphus_solomonis ,Tiliqua_scincoides )))))))))),((Teratoscincus_przewalskii ,((Gekko_gecko ,(Strophurus__ciliaris ,(Rhacodactylus_auriculatus ,Saltuarius_cornutus ))),(Eublepharis_macularius ,(Aeluroscalobates_felinus ,Coleonyx_variegatus )))),(Gonatodes_albogularis ,Phelsuma_lineata )))));
tree tnt_133 = [&U] 
(Sphenodon_punctatus ,(Huehuecuetzpalli_mixteca ,((((((((Ctenomastax_parva ,(Priscagama_gobiensis ,((Leiolepis_belliana ,Uromastyx_aegyptius ),((Brookesia_brygooi ,Chamaeleo_laevigatus ),(Agama_agama ,Calotes_emma ))))),((Temujinia_ellisoni ,Saichangurvel_davidsoni ),((Polychrus_marmoratus ,Anolis_carolinensis ),(Sceloporus_variabilis ,(Dipsosaurus_dorsalis ,Liolaemus_bellii ))))),(Tchingisaurus_multivagus ,(Gobinatus_arenosus ,(Adamisaurus_magnidentatus ,(Macrocephalosaurus ,Polyglyphanodon_sternbergi ))))),((Shinisaurus_crocodilurus ,(Xenosaurus_platyceps ,Xenosaurus_grandis )),((Pseudopus_apodus ,((Peltosaurus_granulosus ,Helodermoides_tuberculatus ),(Celestus_enneagrammus ,Elgaria_multicarinata ))),(Gobiderma_pulchrum ,(Estesia_mongoliensis ,((Heloderma_horridum ,Heloderma_suspectum ),(Lanthanotus_borneensis ,(Saniwa ,(Varanus_acanthurus ,(Varanus_salvator ,Varanus_exanthematicus )))))))))),(((Adriosaurus_suessi ,Pontosaurus ),(Aigialosaurus_dalmaticus ,(Tylosaurus ,(Platecarpus ,(Clidastes ,Plotosaurus ))))),((Najash_rionegrina ,Dinilysia_patagonica ),(((Leptotyphlops_dulcis ,Typhlops_jamaicensis ),(Liotyphlops_albirostris ,Typhlophis_squamosus )),(Anomochilus_leonardi ,(Uropeltis_melanogaster ,(Anilius_scytale ,(Cylindrophis_ruffus ,(((Xenopeltis_unicolor ,Loxocemus_bicolor ),(((Calabaria_reinhardtii ,(Eryx_colubrinus ,(Lichanura_trivirgata ,(Exiliboa_placata ,Ungaliophis_continentalis )))),(Epicrates_striatus ,Boa_constrictor )),(Python_molurus ,((Trachyboa_boulengeri ,Tropidophis_haetianus ),(Lampropeltis_getula ,Coluber_constrictor ))))),(Haasiophis_terrasanctus ,(Eupodophis_descouensis ,Pachyrhachis_problematicus ))))))))))),(((Lacerta_viridis ,(Takydromus_ocellatus ,(Gallotia_atlantica ,Cryptolacerta_hassiaca ))),(Eolacerta_robusta ,Stefanikia_siderea )),((Colobosaura_modesta ,Pholidobolus_montium ),((Callopistes_maculatus ,Tupinambis_teguixin ),(Aspidoscelis_tigris ,Teius_teyou ))))),((Becklesius_cataphractus ,Eoscincus_ornatus ),(Parmeosaurus_scutatus ,((((Tepexisaurus_tepexii ,((Cricosaura_typica ,Xantusia_vigilis ),(Lepidophyma_flavimaculatum ,Palaeoxantusia_Wyoming ))),(Platysaurus_imperator ,Cordylus_mossambicus )),(Zonosaurus_ornatus ,Cordylosaurus_subtesselatus )),((Eoxanta_lacertifrons ,(Globaura_venusta ,Hymenosaurus_clarki )),(Eumeces_fasciatus ,(Scincus_scincus ,((Brachymeles_gracilis ,Amphiglossus_splendidus ),(Trachylepis_quinquetaeniata ,(Eugongylus_rufescens ,(Sphenomorphus_solomonis ,Tiliqua_scincoides ))))))))))),((Teratoscincus_przewalskii ,((Gekko_gecko ,(Strophurus__ciliaris ,(Rhacodactylus_auriculatus ,Saltuarius_cornutus ))),(Eublepharis_macularius ,(Aeluroscalobates_felinus ,Coleonyx_variegatus )))),(Gonatodes_albogularis ,Phelsuma_lineata )))));
tree tnt_134 = [&U] 
(Sphenodon_punctatus ,(Huehuecuetzpalli_mixteca ,((((((((Ctenomastax_parva ,(Priscagama_gobiensis ,((Leiolepis_belliana ,Uromastyx_aegyptius ),((Brookesia_brygooi ,Chamaeleo_laevigatus ),(Agama_agama ,Calotes_emma ))))),((Temujinia_ellisoni ,Saichangurvel_davidsoni ),((Polychrus_marmoratus ,Anolis_carolinensis ),(Sceloporus_variabilis ,(Dipsosaurus_dorsalis ,Liolaemus_bellii ))))),(Tchingisaurus_multivagus ,(Gobinatus_arenosus ,(Adamisaurus_magnidentatus ,(Macrocephalosaurus ,Polyglyphanodon_sternbergi ))))),((Shinisaurus_crocodilurus ,(Xenosaurus_platyceps ,Xenosaurus_grandis )),((Pseudopus_apodus ,((Peltosaurus_granulosus ,Helodermoides_tuberculatus ),(Celestus_enneagrammus ,Elgaria_multicarinata ))),(Gobiderma_pulchrum ,(Estesia_mongoliensis ,((Heloderma_horridum ,Heloderma_suspectum ),(Lanthanotus_borneensis ,(Saniwa ,(Varanus_acanthurus ,(Varanus_salvator ,Varanus_exanthematicus )))))))))),(((Adriosaurus_suessi ,Pontosaurus ),(Aigialosaurus_dalmaticus ,(Tylosaurus ,(Platecarpus ,(Clidastes ,Plotosaurus ))))),((Najash_rionegrina ,Dinilysia_patagonica ),(((Leptotyphlops_dulcis ,Typhlops_jamaicensis ),(Liotyphlops_albirostris ,Typhlophis_squamosus )),(Anomochilus_leonardi ,(Uropeltis_melanogaster ,(Anilius_scytale ,(Cylindrophis_ruffus ,((Xenopeltis_unicolor ,Loxocemus_bicolor ),((Haasiophis_terrasanctus ,(Eupodophis_descouensis ,Pachyrhachis_problematicus )),(((Calabaria_reinhardtii ,(Eryx_colubrinus ,(Lichanura_trivirgata ,(Exiliboa_placata ,Ungaliophis_continentalis )))),(Epicrates_striatus ,Boa_constrictor )),(Python_molurus ,((Trachyboa_boulengeri ,Tropidophis_haetianus ),(Lampropeltis_getula ,Coluber_constrictor )))))))))))))),(((Lacerta_viridis ,(Takydromus_ocellatus ,(Gallotia_atlantica ,Cryptolacerta_hassiaca ))),(Eolacerta_robusta ,Stefanikia_siderea )),((Colobosaura_modesta ,Pholidobolus_montium ),((Callopistes_maculatus ,Tupinambis_teguixin ),(Aspidoscelis_tigris ,Teius_teyou ))))),((Becklesius_cataphractus ,Eoscincus_ornatus ),(Parmeosaurus_scutatus ,(((Tepexisaurus_tepexii ,((Cricosaura_typica ,Xantusia_vigilis ),(Lepidophyma_flavimaculatum ,Palaeoxantusia_Wyoming ))),((Platysaurus_imperator ,Cordylus_mossambicus ),(Zonosaurus_ornatus ,Cordylosaurus_subtesselatus ))),((Eoxanta_lacertifrons ,(Globaura_venusta ,Hymenosaurus_clarki )),(Eumeces_fasciatus ,(Scincus_scincus ,((Brachymeles_gracilis ,Amphiglossus_splendidus ),(Trachylepis_quinquetaeniata ,(Eugongylus_rufescens ,(Sphenomorphus_solomonis ,Tiliqua_scincoides ))))))))))),((Teratoscincus_przewalskii ,((Gekko_gecko ,(Strophurus__ciliaris ,(Rhacodactylus_auriculatus ,Saltuarius_cornutus ))),(Eublepharis_macularius ,(Aeluroscalobates_felinus ,Coleonyx_variegatus )))),(Gonatodes_albogularis ,Phelsuma_lineata )))));
tree tnt_135 = [&U] 
(Sphenodon_punctatus ,(Huehuecuetzpalli_mixteca ,((((((((Ctenomastax_parva ,(Priscagama_gobiensis ,((Leiolepis_belliana ,Uromastyx_aegyptius ),((Brookesia_brygooi ,Chamaeleo_laevigatus ),(Agama_agama ,Calotes_emma ))))),((Temujinia_ellisoni ,Saichangurvel_davidsoni ),((Polychrus_marmoratus ,Anolis_carolinensis ),(Sceloporus_variabilis ,(Dipsosaurus_dorsalis ,Liolaemus_bellii ))))),(Tchingisaurus_multivagus ,(Gobinatus_arenosus ,(Adamisaurus_magnidentatus ,(Macrocephalosaurus ,Polyglyphanodon_sternbergi ))))),((Shinisaurus_crocodilurus ,(Xenosaurus_platyceps ,Xenosaurus_grandis )),((Pseudopus_apodus ,((Peltosaurus_granulosus ,Helodermoides_tuberculatus ),(Celestus_enneagrammus ,Elgaria_multicarinata ))),(Gobiderma_pulchrum ,(Estesia_mongoliensis ,((Heloderma_horridum ,Heloderma_suspectum ),(Lanthanotus_borneensis ,(Saniwa ,(Varanus_acanthurus ,(Varanus_salvator ,Varanus_exanthematicus )))))))))),(((Adriosaurus_suessi ,Pontosaurus ),(Aigialosaurus_dalmaticus ,(Tylosaurus ,(Platecarpus ,(Clidastes ,Plotosaurus ))))),((Najash_rionegrina ,Dinilysia_patagonica ),(((Leptotyphlops_dulcis ,Typhlops_jamaicensis ),(Liotyphlops_albirostris ,Typhlophis_squamosus )),(Anomochilus_leonardi ,(Uropeltis_melanogaster ,(Anilius_scytale ,(Cylindrophis_ruffus ,((((Xenopeltis_unicolor ,Loxocemus_bicolor ),(Python_molurus ,((Trachyboa_boulengeri ,Tropidophis_haetianus ),(Lampropeltis_getula ,Coluber_constrictor )))),((Calabaria_reinhardtii ,(Eryx_colubrinus ,(Lichanura_trivirgata ,(Exiliboa_placata ,Ungaliophis_continentalis )))),(Epicrates_striatus ,Boa_constrictor ))),(Haasiophis_terrasanctus ,(Eupodophis_descouensis ,Pachyrhachis_problematicus ))))))))))),(((Lacerta_viridis ,(Takydromus_ocellatus ,(Gallotia_atlantica ,Cryptolacerta_hassiaca ))),(Eolacerta_robusta ,Stefanikia_siderea )),((Colobosaura_modesta ,Pholidobolus_montium ),((Callopistes_maculatus ,Tupinambis_teguixin ),(Aspidoscelis_tigris ,Teius_teyou ))))),((Becklesius_cataphractus ,Eoscincus_ornatus ),(Parmeosaurus_scutatus ,(((Tepexisaurus_tepexii ,((Cricosaura_typica ,Xantusia_vigilis ),(Lepidophyma_flavimaculatum ,Palaeoxantusia_Wyoming ))),((Platysaurus_imperator ,Cordylus_mossambicus ),(Zonosaurus_ornatus ,Cordylosaurus_subtesselatus ))),((Eoxanta_lacertifrons ,(Globaura_venusta ,Hymenosaurus_clarki )),(Eumeces_fasciatus ,(Scincus_scincus ,((Brachymeles_gracilis ,Amphiglossus_splendidus ),(Trachylepis_quinquetaeniata ,(Eugongylus_rufescens ,(Sphenomorphus_solomonis ,Tiliqua_scincoides ))))))))))),((Teratoscincus_przewalskii ,((Gekko_gecko ,(Strophurus__ciliaris ,(Rhacodactylus_auriculatus ,Saltuarius_cornutus ))),(Eublepharis_macularius ,(Aeluroscalobates_felinus ,Coleonyx_variegatus )))),(Gonatodes_albogularis ,Phelsuma_lineata )))));
tree tnt_136 = [&U] 
(Sphenodon_punctatus ,(Huehuecuetzpalli_mixteca ,((((((((Ctenomastax_parva ,(Priscagama_gobiensis ,((Leiolepis_belliana ,Uromastyx_aegyptius ),((Brookesia_brygooi ,Chamaeleo_laevigatus ),(Agama_agama ,Calotes_emma ))))),((Temujinia_ellisoni ,Saichangurvel_davidsoni ),((Polychrus_marmoratus ,Anolis_carolinensis ),(Sceloporus_variabilis ,(Dipsosaurus_dorsalis ,Liolaemus_bellii ))))),(Tchingisaurus_multivagus ,(Gobinatus_arenosus ,(Adamisaurus_magnidentatus ,(Macrocephalosaurus ,Polyglyphanodon_sternbergi ))))),((Shinisaurus_crocodilurus ,(Xenosaurus_platyceps ,Xenosaurus_grandis )),((Pseudopus_apodus ,((Peltosaurus_granulosus ,Helodermoides_tuberculatus ),(Celestus_enneagrammus ,Elgaria_multicarinata ))),(Gobiderma_pulchrum ,(Estesia_mongoliensis ,((Heloderma_horridum ,Heloderma_suspectum ),(Lanthanotus_borneensis ,(Saniwa ,(Varanus_acanthurus ,(Varanus_salvator ,Varanus_exanthematicus )))))))))),(((Adriosaurus_suessi ,Pontosaurus ),(Aigialosaurus_dalmaticus ,(Tylosaurus ,(Platecarpus ,(Clidastes ,Plotosaurus ))))),((Najash_rionegrina ,Dinilysia_patagonica ),(((Leptotyphlops_dulcis ,Typhlops_jamaicensis ),(Liotyphlops_albirostris ,Typhlophis_squamosus )),(Anomochilus_leonardi ,(Uropeltis_melanogaster ,(Anilius_scytale ,(Cylindrophis_ruffus ,(((Python_molurus ,((Xenopeltis_unicolor ,Loxocemus_bicolor ),((Trachyboa_boulengeri ,Tropidophis_haetianus ),(Lampropeltis_getula ,Coluber_constrictor )))),((Calabaria_reinhardtii ,(Eryx_colubrinus ,(Lichanura_trivirgata ,(Exiliboa_placata ,Ungaliophis_continentalis )))),(Epicrates_striatus ,Boa_constrictor ))),(Haasiophis_terrasanctus ,(Eupodophis_descouensis ,Pachyrhachis_problematicus ))))))))))),(((Lacerta_viridis ,(Takydromus_ocellatus ,(Gallotia_atlantica ,Cryptolacerta_hassiaca ))),(Eolacerta_robusta ,Stefanikia_siderea )),((Colobosaura_modesta ,Pholidobolus_montium ),((Callopistes_maculatus ,Tupinambis_teguixin ),(Aspidoscelis_tigris ,Teius_teyou ))))),((Becklesius_cataphractus ,Eoscincus_ornatus ),(Parmeosaurus_scutatus ,(((Tepexisaurus_tepexii ,((Cricosaura_typica ,Xantusia_vigilis ),(Lepidophyma_flavimaculatum ,Palaeoxantusia_Wyoming ))),((Platysaurus_imperator ,Cordylus_mossambicus ),(Zonosaurus_ornatus ,Cordylosaurus_subtesselatus ))),((Eoxanta_lacertifrons ,(Globaura_venusta ,Hymenosaurus_clarki )),(Eumeces_fasciatus ,(Scincus_scincus ,((Brachymeles_gracilis ,Amphiglossus_splendidus ),(Trachylepis_quinquetaeniata ,(Eugongylus_rufescens ,(Sphenomorphus_solomonis ,Tiliqua_scincoides ))))))))))),((Teratoscincus_przewalskii ,((Gekko_gecko ,(Strophurus__ciliaris ,(Rhacodactylus_auriculatus ,Saltuarius_cornutus ))),(Eublepharis_macularius ,(Aeluroscalobates_felinus ,Coleonyx_variegatus )))),(Gonatodes_albogularis ,Phelsuma_lineata )))));
tree tnt_137 = [&U] 
(Sphenodon_punctatus ,(Huehuecuetzpalli_mixteca ,((((((((Ctenomastax_parva ,(Priscagama_gobiensis ,((Leiolepis_belliana ,Uromastyx_aegyptius ),((Brookesia_brygooi ,Chamaeleo_laevigatus ),(Agama_agama ,Calotes_emma ))))),((Temujinia_ellisoni ,Saichangurvel_davidsoni ),((Polychrus_marmoratus ,Anolis_carolinensis ),(Sceloporus_variabilis ,(Dipsosaurus_dorsalis ,Liolaemus_bellii ))))),(Tchingisaurus_multivagus ,(Gobinatus_arenosus ,(Adamisaurus_magnidentatus ,(Macrocephalosaurus ,Polyglyphanodon_sternbergi ))))),((Shinisaurus_crocodilurus ,(Xenosaurus_platyceps ,Xenosaurus_grandis )),((Pseudopus_apodus ,((Peltosaurus_granulosus ,Helodermoides_tuberculatus ),(Celestus_enneagrammus ,Elgaria_multicarinata ))),(Gobiderma_pulchrum ,(Estesia_mongoliensis ,((Heloderma_horridum ,Heloderma_suspectum ),(Lanthanotus_borneensis ,(Saniwa ,(Varanus_acanthurus ,(Varanus_salvator ,Varanus_exanthematicus )))))))))),(((Adriosaurus_suessi ,Pontosaurus ),(Aigialosaurus_dalmaticus ,(Tylosaurus ,(Platecarpus ,(Clidastes ,Plotosaurus ))))),((Najash_rionegrina ,Dinilysia_patagonica ),(((Leptotyphlops_dulcis ,Typhlops_jamaicensis ),(Liotyphlops_albirostris ,Typhlophis_squamosus )),(Anomochilus_leonardi ,(Uropeltis_melanogaster ,(Anilius_scytale ,(Cylindrophis_ruffus ,((Xenopeltis_unicolor ,Loxocemus_bicolor ),((Eupodophis_descouensis ,(Haasiophis_terrasanctus ,Pachyrhachis_problematicus )),(((Calabaria_reinhardtii ,(Eryx_colubrinus ,(Lichanura_trivirgata ,(Exiliboa_placata ,Ungaliophis_continentalis )))),(Epicrates_striatus ,Boa_constrictor )),(Python_molurus ,((Trachyboa_boulengeri ,Tropidophis_haetianus ),(Lampropeltis_getula ,Coluber_constrictor )))))))))))))),(((Lacerta_viridis ,(Takydromus_ocellatus ,(Gallotia_atlantica ,Cryptolacerta_hassiaca ))),(Eolacerta_robusta ,Stefanikia_siderea )),((Colobosaura_modesta ,Pholidobolus_montium ),((Callopistes_maculatus ,Tupinambis_teguixin ),(Aspidoscelis_tigris ,Teius_teyou ))))),((Becklesius_cataphractus ,Eoscincus_ornatus ),(Parmeosaurus_scutatus ,(((Tepexisaurus_tepexii ,((Cricosaura_typica ,Xantusia_vigilis ),(Lepidophyma_flavimaculatum ,Palaeoxantusia_Wyoming ))),((Platysaurus_imperator ,Cordylus_mossambicus ),(Zonosaurus_ornatus ,Cordylosaurus_subtesselatus ))),((Eoxanta_lacertifrons ,(Globaura_venusta ,Hymenosaurus_clarki )),(Eumeces_fasciatus ,(Scincus_scincus ,((Brachymeles_gracilis ,Amphiglossus_splendidus ),(Trachylepis_quinquetaeniata ,(Eugongylus_rufescens ,(Sphenomorphus_solomonis ,Tiliqua_scincoides ))))))))))),((Teratoscincus_przewalskii ,((Gekko_gecko ,(Strophurus__ciliaris ,(Rhacodactylus_auriculatus ,Saltuarius_cornutus ))),(Eublepharis_macularius ,(Aeluroscalobates_felinus ,Coleonyx_variegatus )))),(Gonatodes_albogularis ,Phelsuma_lineata )))));
tree tnt_138 = [&U] 
(Sphenodon_punctatus ,(Huehuecuetzpalli_mixteca ,((((((((Ctenomastax_parva ,(Priscagama_gobiensis ,((Leiolepis_belliana ,Uromastyx_aegyptius ),((Brookesia_brygooi ,Chamaeleo_laevigatus ),(Agama_agama ,Calotes_emma ))))),((Temujinia_ellisoni ,Saichangurvel_davidsoni ),((Polychrus_marmoratus ,Anolis_carolinensis ),(Sceloporus_variabilis ,(Dipsosaurus_dorsalis ,Liolaemus_bellii ))))),(Tchingisaurus_multivagus ,(Gobinatus_arenosus ,(Adamisaurus_magnidentatus ,(Macrocephalosaurus ,Polyglyphanodon_sternbergi ))))),((Shinisaurus_crocodilurus ,(Xenosaurus_platyceps ,Xenosaurus_grandis )),((Pseudopus_apodus ,((Peltosaurus_granulosus ,Helodermoides_tuberculatus ),(Celestus_enneagrammus ,Elgaria_multicarinata ))),(Gobiderma_pulchrum ,(Estesia_mongoliensis ,((Heloderma_horridum ,Heloderma_suspectum ),(Lanthanotus_borneensis ,(Saniwa ,(Varanus_acanthurus ,(Varanus_salvator ,Varanus_exanthematicus )))))))))),(((Adriosaurus_suessi ,Pontosaurus ),(Aigialosaurus_dalmaticus ,(Tylosaurus ,(Platecarpus ,(Clidastes ,Plotosaurus ))))),((Najash_rionegrina ,Dinilysia_patagonica ),(((Leptotyphlops_dulcis ,Typhlops_jamaicensis ),(Liotyphlops_albirostris ,Typhlophis_squamosus )),(Anomochilus_leonardi ,(Uropeltis_melanogaster ,(Anilius_scytale ,(Cylindrophis_ruffus ,((Xenopeltis_unicolor ,(Loxocemus_bicolor ,(Python_molurus ,(((Calabaria_reinhardtii ,(Eryx_colubrinus ,(Lichanura_trivirgata ,(Exiliboa_placata ,Ungaliophis_continentalis )))),(Epicrates_striatus ,Boa_constrictor )),((Trachyboa_boulengeri ,Tropidophis_haetianus ),(Lampropeltis_getula ,Coluber_constrictor )))))),(Haasiophis_terrasanctus ,(Eupodophis_descouensis ,Pachyrhachis_problematicus ))))))))))),(((Lacerta_viridis ,(Takydromus_ocellatus ,(Gallotia_atlantica ,Cryptolacerta_hassiaca ))),(Eolacerta_robusta ,Stefanikia_siderea )),((Colobosaura_modesta ,Pholidobolus_montium ),((Callopistes_maculatus ,Tupinambis_teguixin ),(Aspidoscelis_tigris ,Teius_teyou ))))),((Becklesius_cataphractus ,Eoscincus_ornatus ),(Parmeosaurus_scutatus ,(((Tepexisaurus_tepexii ,((Cricosaura_typica ,Xantusia_vigilis ),(Lepidophyma_flavimaculatum ,Palaeoxantusia_Wyoming ))),((Platysaurus_imperator ,Cordylus_mossambicus ),(Zonosaurus_ornatus ,Cordylosaurus_subtesselatus ))),((Eoxanta_lacertifrons ,(Globaura_venusta ,Hymenosaurus_clarki )),(Eumeces_fasciatus ,(Scincus_scincus ,((Brachymeles_gracilis ,Amphiglossus_splendidus ),(Trachylepis_quinquetaeniata ,(Eugongylus_rufescens ,(Sphenomorphus_solomonis ,Tiliqua_scincoides ))))))))))),((Teratoscincus_przewalskii ,((Gekko_gecko ,(Strophurus__ciliaris ,(Rhacodactylus_auriculatus ,Saltuarius_cornutus ))),(Eublepharis_macularius ,(Aeluroscalobates_felinus ,Coleonyx_variegatus )))),(Gonatodes_albogularis ,Phelsuma_lineata )))));
tree tnt_139 = [&U] 
(Sphenodon_punctatus ,(Huehuecuetzpalli_mixteca ,((((((((Ctenomastax_parva ,((Priscagama_gobiensis ,((Leiolepis_belliana ,Uromastyx_aegyptius ),((Brookesia_brygooi ,Chamaeleo_laevigatus ),(Agama_agama ,Calotes_emma )))),(Dipsosaurus_dorsalis ,(Liolaemus_bellii ,(Sceloporus_variabilis ,(Polychrus_marmoratus ,Anolis_carolinensis )))))),(Temujinia_ellisoni ,Saichangurvel_davidsoni )),(Tchingisaurus_multivagus ,(Gobinatus_arenosus ,(Adamisaurus_magnidentatus ,(Macrocephalosaurus ,Polyglyphanodon_sternbergi ))))),((Shinisaurus_crocodilurus ,(Xenosaurus_platyceps ,Xenosaurus_grandis )),((Pseudopus_apodus ,((Peltosaurus_granulosus ,Helodermoides_tuberculatus ),(Celestus_enneagrammus ,Elgaria_multicarinata ))),(Gobiderma_pulchrum ,(Estesia_mongoliensis ,((Heloderma_horridum ,Heloderma_suspectum ),(Lanthanotus_borneensis ,(Saniwa ,(Varanus_acanthurus ,(Varanus_salvator ,Varanus_exanthematicus )))))))))),(((Adriosaurus_suessi ,Pontosaurus ),(Aigialosaurus_dalmaticus ,(Platecarpus ,(Tylosaurus ,(Clidastes ,Plotosaurus ))))),(Najash_rionegrina ,(Dinilysia_patagonica ,((Leptotyphlops_dulcis ,(Typhlops_jamaicensis ,(Liotyphlops_albirostris ,Typhlophis_squamosus ))),(Uropeltis_melanogaster ,(Anomochilus_leonardi ,(Anilius_scytale ,(Cylindrophis_ruffus ,((Xenopeltis_unicolor ,(Loxocemus_bicolor ,(((Calabaria_reinhardtii ,(Eryx_colubrinus ,(Lichanura_trivirgata ,(Exiliboa_placata ,Ungaliophis_continentalis )))),(Epicrates_striatus ,Boa_constrictor )),(Python_molurus ,((Trachyboa_boulengeri ,Tropidophis_haetianus ),(Lampropeltis_getula ,Coluber_constrictor )))))),(Eupodophis_descouensis ,(Haasiophis_terrasanctus ,Pachyrhachis_problematicus )))))))))))),(((Lacerta_viridis ,(Takydromus_ocellatus ,(Gallotia_atlantica ,Cryptolacerta_hassiaca ))),(Eolacerta_robusta ,Stefanikia_siderea )),((Colobosaura_modesta ,Pholidobolus_montium ),((Callopistes_maculatus ,Tupinambis_teguixin ),(Aspidoscelis_tigris ,Teius_teyou ))))),((Becklesius_cataphractus ,Eoscincus_ornatus ),(Parmeosaurus_scutatus ,((((Tepexisaurus_tepexii ,((Cricosaura_typica ,Xantusia_vigilis ),(Lepidophyma_flavimaculatum ,Palaeoxantusia_Wyoming ))),(Platysaurus_imperator ,Cordylus_mossambicus )),(Zonosaurus_ornatus ,Cordylosaurus_subtesselatus )),((Globaura_venusta ,(Hymenosaurus_clarki ,Eoxanta_lacertifrons )),(Eumeces_fasciatus ,(Scincus_scincus ,((Brachymeles_gracilis ,Amphiglossus_splendidus ),(Trachylepis_quinquetaeniata ,(Eugongylus_rufescens ,(Sphenomorphus_solomonis ,Tiliqua_scincoides ))))))))))),((Teratoscincus_przewalskii ,((Gekko_gecko ,(Strophurus__ciliaris ,(Rhacodactylus_auriculatus ,Saltuarius_cornutus ))),(Eublepharis_macularius ,(Aeluroscalobates_felinus ,Coleonyx_variegatus )))),(Gonatodes_albogularis ,Phelsuma_lineata )))));
tree tnt_140 = [&U] 
(Sphenodon_punctatus ,(Huehuecuetzpalli_mixteca ,((((((((Ctenomastax_parva ,((Priscagama_gobiensis ,((Leiolepis_belliana ,Uromastyx_aegyptius ),((Brookesia_brygooi ,Chamaeleo_laevigatus ),(Agama_agama ,Calotes_emma )))),(Dipsosaurus_dorsalis ,(Liolaemus_bellii ,(Sceloporus_variabilis ,(Polychrus_marmoratus ,Anolis_carolinensis )))))),(Temujinia_ellisoni ,Saichangurvel_davidsoni )),(Tchingisaurus_multivagus ,(Gobinatus_arenosus ,(Adamisaurus_magnidentatus ,(Macrocephalosaurus ,Polyglyphanodon_sternbergi ))))),((Shinisaurus_crocodilurus ,(Xenosaurus_platyceps ,Xenosaurus_grandis )),((Pseudopus_apodus ,((Peltosaurus_granulosus ,Helodermoides_tuberculatus ),(Celestus_enneagrammus ,Elgaria_multicarinata ))),(Gobiderma_pulchrum ,(Estesia_mongoliensis ,((Heloderma_horridum ,Heloderma_suspectum ),(Lanthanotus_borneensis ,(Saniwa ,(Varanus_acanthurus ,(Varanus_salvator ,Varanus_exanthematicus )))))))))),(((Adriosaurus_suessi ,Pontosaurus ),(Aigialosaurus_dalmaticus ,(Tylosaurus ,(Platecarpus ,(Clidastes ,Plotosaurus ))))),(Najash_rionegrina ,(Dinilysia_patagonica ,((Leptotyphlops_dulcis ,(Typhlops_jamaicensis ,(Liotyphlops_albirostris ,Typhlophis_squamosus ))),(Uropeltis_melanogaster ,(Anomochilus_leonardi ,(Anilius_scytale ,(Cylindrophis_ruffus ,((Xenopeltis_unicolor ,(Loxocemus_bicolor ,(((Calabaria_reinhardtii ,(Eryx_colubrinus ,(Lichanura_trivirgata ,(Exiliboa_placata ,Ungaliophis_continentalis )))),(Epicrates_striatus ,Boa_constrictor )),(Python_molurus ,((Trachyboa_boulengeri ,Tropidophis_haetianus ),(Lampropeltis_getula ,Coluber_constrictor )))))),(Eupodophis_descouensis ,(Haasiophis_terrasanctus ,Pachyrhachis_problematicus )))))))))))),(((Lacerta_viridis ,(Takydromus_ocellatus ,(Gallotia_atlantica ,Cryptolacerta_hassiaca ))),(Eolacerta_robusta ,Stefanikia_siderea )),((Colobosaura_modesta ,Pholidobolus_montium ),((Callopistes_maculatus ,Tupinambis_teguixin ),(Aspidoscelis_tigris ,Teius_teyou ))))),((Becklesius_cataphractus ,Eoscincus_ornatus ),(Parmeosaurus_scutatus ,((((Tepexisaurus_tepexii ,((Cricosaura_typica ,Xantusia_vigilis ),(Lepidophyma_flavimaculatum ,Palaeoxantusia_Wyoming ))),(Platysaurus_imperator ,Cordylus_mossambicus )),(Zonosaurus_ornatus ,Cordylosaurus_subtesselatus )),((Globaura_venusta ,(Hymenosaurus_clarki ,Eoxanta_lacertifrons )),(Eumeces_fasciatus ,(Scincus_scincus ,((Brachymeles_gracilis ,Amphiglossus_splendidus ),(Trachylepis_quinquetaeniata ,(Eugongylus_rufescens ,(Sphenomorphus_solomonis ,Tiliqua_scincoides ))))))))))),((Teratoscincus_przewalskii ,((Gekko_gecko ,(Strophurus__ciliaris ,(Rhacodactylus_auriculatus ,Saltuarius_cornutus ))),(Eublepharis_macularius ,(Aeluroscalobates_felinus ,Coleonyx_variegatus )))),(Gonatodes_albogularis ,Phelsuma_lineata )))));
tree tnt_141 = [&U] 
(Sphenodon_punctatus ,(Huehuecuetzpalli_mixteca ,((((((((Ctenomastax_parva ,((Priscagama_gobiensis ,((Leiolepis_belliana ,Uromastyx_aegyptius ),((Brookesia_brygooi ,Chamaeleo_laevigatus ),(Agama_agama ,Calotes_emma )))),(Dipsosaurus_dorsalis ,(Liolaemus_bellii ,(Sceloporus_variabilis ,(Polychrus_marmoratus ,Anolis_carolinensis )))))),(Temujinia_ellisoni ,Saichangurvel_davidsoni )),(Tchingisaurus_multivagus ,(Gobinatus_arenosus ,(Adamisaurus_magnidentatus ,(Macrocephalosaurus ,Polyglyphanodon_sternbergi ))))),((Shinisaurus_crocodilurus ,(Xenosaurus_platyceps ,Xenosaurus_grandis )),((Pseudopus_apodus ,((Peltosaurus_granulosus ,Helodermoides_tuberculatus ),(Celestus_enneagrammus ,Elgaria_multicarinata ))),(Gobiderma_pulchrum ,(Estesia_mongoliensis ,((Heloderma_horridum ,Heloderma_suspectum ),(Lanthanotus_borneensis ,(Saniwa ,(Varanus_acanthurus ,(Varanus_salvator ,Varanus_exanthematicus )))))))))),(((Adriosaurus_suessi ,Pontosaurus ),(Aigialosaurus_dalmaticus ,((Clidastes ,Plotosaurus ),(Platecarpus ,Tylosaurus )))),(Najash_rionegrina ,(Dinilysia_patagonica ,((Leptotyphlops_dulcis ,(Typhlops_jamaicensis ,(Liotyphlops_albirostris ,Typhlophis_squamosus ))),(Uropeltis_melanogaster ,(Anomochilus_leonardi ,(Anilius_scytale ,(Cylindrophis_ruffus ,((Xenopeltis_unicolor ,(Loxocemus_bicolor ,(((Calabaria_reinhardtii ,(Eryx_colubrinus ,(Lichanura_trivirgata ,(Exiliboa_placata ,Ungaliophis_continentalis )))),(Epicrates_striatus ,Boa_constrictor )),(Python_molurus ,((Trachyboa_boulengeri ,Tropidophis_haetianus ),(Lampropeltis_getula ,Coluber_constrictor )))))),(Eupodophis_descouensis ,(Haasiophis_terrasanctus ,Pachyrhachis_problematicus )))))))))))),(((Lacerta_viridis ,(Takydromus_ocellatus ,(Gallotia_atlantica ,Cryptolacerta_hassiaca ))),(Eolacerta_robusta ,Stefanikia_siderea )),((Colobosaura_modesta ,Pholidobolus_montium ),((Callopistes_maculatus ,Tupinambis_teguixin ),(Aspidoscelis_tigris ,Teius_teyou ))))),((Becklesius_cataphractus ,Eoscincus_ornatus ),(Parmeosaurus_scutatus ,((((Tepexisaurus_tepexii ,((Cricosaura_typica ,Xantusia_vigilis ),(Lepidophyma_flavimaculatum ,Palaeoxantusia_Wyoming ))),(Platysaurus_imperator ,Cordylus_mossambicus )),(Zonosaurus_ornatus ,Cordylosaurus_subtesselatus )),((Globaura_venusta ,(Hymenosaurus_clarki ,Eoxanta_lacertifrons )),(Eumeces_fasciatus ,(Scincus_scincus ,((Brachymeles_gracilis ,Amphiglossus_splendidus ),(Trachylepis_quinquetaeniata ,(Eugongylus_rufescens ,(Sphenomorphus_solomonis ,Tiliqua_scincoides ))))))))))),((Teratoscincus_przewalskii ,((Gekko_gecko ,(Rhacodactylus_auriculatus ,(Strophurus__ciliaris ,Saltuarius_cornutus ))),(Eublepharis_macularius ,(Aeluroscalobates_felinus ,Coleonyx_variegatus )))),(Gonatodes_albogularis ,Phelsuma_lineata )))));
tree tnt_142 = [&U] 
(Sphenodon_punctatus ,(Huehuecuetzpalli_mixteca ,((((((((Ctenomastax_parva ,((Priscagama_gobiensis ,((Leiolepis_belliana ,Uromastyx_aegyptius ),((Brookesia_brygooi ,Chamaeleo_laevigatus ),(Agama_agama ,Calotes_emma )))),(Dipsosaurus_dorsalis ,(Liolaemus_bellii ,(Sceloporus_variabilis ,(Polychrus_marmoratus ,Anolis_carolinensis )))))),(Temujinia_ellisoni ,Saichangurvel_davidsoni )),(Tchingisaurus_multivagus ,(Gobinatus_arenosus ,(Adamisaurus_magnidentatus ,(Macrocephalosaurus ,Polyglyphanodon_sternbergi ))))),((Shinisaurus_crocodilurus ,(Xenosaurus_platyceps ,Xenosaurus_grandis )),((Pseudopus_apodus ,((Peltosaurus_granulosus ,Helodermoides_tuberculatus ),(Celestus_enneagrammus ,Elgaria_multicarinata ))),(Gobiderma_pulchrum ,(Estesia_mongoliensis ,((Heloderma_horridum ,Heloderma_suspectum ),(Lanthanotus_borneensis ,(Saniwa ,(Varanus_acanthurus ,(Varanus_salvator ,Varanus_exanthematicus )))))))))),(((Adriosaurus_suessi ,Pontosaurus ),(Aigialosaurus_dalmaticus ,((Clidastes ,Plotosaurus ),(Platecarpus ,Tylosaurus )))),(Najash_rionegrina ,(Dinilysia_patagonica ,(((Leptotyphlops_dulcis ,Typhlops_jamaicensis ),(Liotyphlops_albirostris ,Typhlophis_squamosus )),(Uropeltis_melanogaster ,(Anomochilus_leonardi ,(Anilius_scytale ,(Cylindrophis_ruffus ,((Xenopeltis_unicolor ,(Loxocemus_bicolor ,(((Calabaria_reinhardtii ,(Eryx_colubrinus ,(Lichanura_trivirgata ,(Exiliboa_placata ,Ungaliophis_continentalis )))),(Epicrates_striatus ,Boa_constrictor )),(Python_molurus ,((Trachyboa_boulengeri ,Tropidophis_haetianus ),(Lampropeltis_getula ,Coluber_constrictor )))))),(Eupodophis_descouensis ,(Haasiophis_terrasanctus ,Pachyrhachis_problematicus )))))))))))),(((Lacerta_viridis ,(Takydromus_ocellatus ,(Gallotia_atlantica ,Cryptolacerta_hassiaca ))),(Eolacerta_robusta ,Stefanikia_siderea )),((Colobosaura_modesta ,Pholidobolus_montium ),((Callopistes_maculatus ,Tupinambis_teguixin ),(Aspidoscelis_tigris ,Teius_teyou ))))),((Becklesius_cataphractus ,Eoscincus_ornatus ),(Parmeosaurus_scutatus ,((((Tepexisaurus_tepexii ,((Cricosaura_typica ,Xantusia_vigilis ),(Lepidophyma_flavimaculatum ,Palaeoxantusia_Wyoming ))),(Platysaurus_imperator ,Cordylus_mossambicus )),(Zonosaurus_ornatus ,Cordylosaurus_subtesselatus )),((Globaura_venusta ,(Hymenosaurus_clarki ,Eoxanta_lacertifrons )),(Eumeces_fasciatus ,(Scincus_scincus ,((Brachymeles_gracilis ,Amphiglossus_splendidus ),(Trachylepis_quinquetaeniata ,(Eugongylus_rufescens ,(Sphenomorphus_solomonis ,Tiliqua_scincoides ))))))))))),((Teratoscincus_przewalskii ,((Gekko_gecko ,(Strophurus__ciliaris ,(Rhacodactylus_auriculatus ,Saltuarius_cornutus ))),(Eublepharis_macularius ,(Aeluroscalobates_felinus ,Coleonyx_variegatus )))),(Gonatodes_albogularis ,Phelsuma_lineata )))));
tree tnt_143 = [&U] 
(Sphenodon_punctatus ,(Huehuecuetzpalli_mixteca ,((((((((Ctenomastax_parva ,((Priscagama_gobiensis ,((Leiolepis_belliana ,Uromastyx_aegyptius ),((Brookesia_brygooi ,Chamaeleo_laevigatus ),(Agama_agama ,Calotes_emma )))),(Dipsosaurus_dorsalis ,(Liolaemus_bellii ,(Sceloporus_variabilis ,(Polychrus_marmoratus ,Anolis_carolinensis )))))),(Temujinia_ellisoni ,Saichangurvel_davidsoni )),(Tchingisaurus_multivagus ,(Gobinatus_arenosus ,(Adamisaurus_magnidentatus ,(Macrocephalosaurus ,Polyglyphanodon_sternbergi ))))),((Shinisaurus_crocodilurus ,(Xenosaurus_platyceps ,Xenosaurus_grandis )),((Pseudopus_apodus ,((Peltosaurus_granulosus ,Helodermoides_tuberculatus ),(Celestus_enneagrammus ,Elgaria_multicarinata ))),(Gobiderma_pulchrum ,(Estesia_mongoliensis ,((Heloderma_horridum ,Heloderma_suspectum ),(Lanthanotus_borneensis ,(Saniwa ,(Varanus_acanthurus ,(Varanus_salvator ,Varanus_exanthematicus )))))))))),(((Adriosaurus_suessi ,Pontosaurus ),(Aigialosaurus_dalmaticus ,((Clidastes ,Plotosaurus ),(Platecarpus ,Tylosaurus )))),(Najash_rionegrina ,(Dinilysia_patagonica ,((Leptotyphlops_dulcis ,(Typhlops_jamaicensis ,(Liotyphlops_albirostris ,Typhlophis_squamosus ))),(Uropeltis_melanogaster ,(Anomochilus_leonardi ,(Anilius_scytale ,(Cylindrophis_ruffus ,(((Xenopeltis_unicolor ,Loxocemus_bicolor ),(((Calabaria_reinhardtii ,(Eryx_colubrinus ,(Lichanura_trivirgata ,(Exiliboa_placata ,Ungaliophis_continentalis )))),(Epicrates_striatus ,Boa_constrictor )),(Python_molurus ,((Trachyboa_boulengeri ,Tropidophis_haetianus ),(Lampropeltis_getula ,Coluber_constrictor ))))),(Eupodophis_descouensis ,(Haasiophis_terrasanctus ,Pachyrhachis_problematicus )))))))))))),(((Lacerta_viridis ,(Takydromus_ocellatus ,(Gallotia_atlantica ,Cryptolacerta_hassiaca ))),(Eolacerta_robusta ,Stefanikia_siderea )),((Colobosaura_modesta ,Pholidobolus_montium ),((Callopistes_maculatus ,Tupinambis_teguixin ),(Aspidoscelis_tigris ,Teius_teyou ))))),((Becklesius_cataphractus ,Eoscincus_ornatus ),(Parmeosaurus_scutatus ,((((Tepexisaurus_tepexii ,((Cricosaura_typica ,Xantusia_vigilis ),(Lepidophyma_flavimaculatum ,Palaeoxantusia_Wyoming ))),(Platysaurus_imperator ,Cordylus_mossambicus )),(Zonosaurus_ornatus ,Cordylosaurus_subtesselatus )),((Globaura_venusta ,(Hymenosaurus_clarki ,Eoxanta_lacertifrons )),(Eumeces_fasciatus ,(Scincus_scincus ,((Brachymeles_gracilis ,Amphiglossus_splendidus ),(Trachylepis_quinquetaeniata ,(Eugongylus_rufescens ,(Sphenomorphus_solomonis ,Tiliqua_scincoides ))))))))))),((Teratoscincus_przewalskii ,((Gekko_gecko ,(Strophurus__ciliaris ,(Rhacodactylus_auriculatus ,Saltuarius_cornutus ))),(Eublepharis_macularius ,(Aeluroscalobates_felinus ,Coleonyx_variegatus )))),(Gonatodes_albogularis ,Phelsuma_lineata )))));
tree tnt_144 = [&U] 
(Sphenodon_punctatus ,(Huehuecuetzpalli_mixteca ,((((((((Ctenomastax_parva ,((Priscagama_gobiensis ,((Leiolepis_belliana ,Uromastyx_aegyptius ),((Brookesia_brygooi ,Chamaeleo_laevigatus ),(Agama_agama ,Calotes_emma )))),(Dipsosaurus_dorsalis ,(Liolaemus_bellii ,(Sceloporus_variabilis ,(Polychrus_marmoratus ,Anolis_carolinensis )))))),(Temujinia_ellisoni ,Saichangurvel_davidsoni )),(Tchingisaurus_multivagus ,(Gobinatus_arenosus ,(Adamisaurus_magnidentatus ,(Macrocephalosaurus ,Polyglyphanodon_sternbergi ))))),((Shinisaurus_crocodilurus ,(Xenosaurus_platyceps ,Xenosaurus_grandis )),((Pseudopus_apodus ,((Peltosaurus_granulosus ,Helodermoides_tuberculatus ),(Celestus_enneagrammus ,Elgaria_multicarinata ))),(Gobiderma_pulchrum ,(Estesia_mongoliensis ,((Heloderma_horridum ,Heloderma_suspectum ),(Lanthanotus_borneensis ,(Saniwa ,(Varanus_acanthurus ,(Varanus_salvator ,Varanus_exanthematicus )))))))))),(((Adriosaurus_suessi ,Pontosaurus ),(Aigialosaurus_dalmaticus ,((Clidastes ,Plotosaurus ),(Platecarpus ,Tylosaurus )))),(Najash_rionegrina ,(Dinilysia_patagonica ,((Leptotyphlops_dulcis ,(Typhlops_jamaicensis ,(Liotyphlops_albirostris ,Typhlophis_squamosus ))),(Uropeltis_melanogaster ,(Anomochilus_leonardi ,(Anilius_scytale ,(Cylindrophis_ruffus ,((Xenopeltis_unicolor ,(Loxocemus_bicolor ,(((Calabaria_reinhardtii ,(Eryx_colubrinus ,(Lichanura_trivirgata ,(Exiliboa_placata ,Ungaliophis_continentalis )))),(Epicrates_striatus ,Boa_constrictor )),(Python_molurus ,((Trachyboa_boulengeri ,Tropidophis_haetianus ),(Lampropeltis_getula ,Coluber_constrictor )))))),(Haasiophis_terrasanctus ,(Eupodophis_descouensis ,Pachyrhachis_problematicus )))))))))))),(((Lacerta_viridis ,(Takydromus_ocellatus ,(Gallotia_atlantica ,Cryptolacerta_hassiaca ))),(Eolacerta_robusta ,Stefanikia_siderea )),((Colobosaura_modesta ,Pholidobolus_montium ),((Callopistes_maculatus ,Tupinambis_teguixin ),(Aspidoscelis_tigris ,Teius_teyou ))))),((Becklesius_cataphractus ,Eoscincus_ornatus ),(Parmeosaurus_scutatus ,((((Tepexisaurus_tepexii ,((Cricosaura_typica ,Xantusia_vigilis ),(Lepidophyma_flavimaculatum ,Palaeoxantusia_Wyoming ))),(Platysaurus_imperator ,Cordylus_mossambicus )),(Zonosaurus_ornatus ,Cordylosaurus_subtesselatus )),((Globaura_venusta ,(Hymenosaurus_clarki ,Eoxanta_lacertifrons )),(Eumeces_fasciatus ,(Scincus_scincus ,((Brachymeles_gracilis ,Amphiglossus_splendidus ),(Trachylepis_quinquetaeniata ,(Eugongylus_rufescens ,(Sphenomorphus_solomonis ,Tiliqua_scincoides ))))))))))),((Teratoscincus_przewalskii ,((Gekko_gecko ,(Strophurus__ciliaris ,(Rhacodactylus_auriculatus ,Saltuarius_cornutus ))),(Eublepharis_macularius ,(Aeluroscalobates_felinus ,Coleonyx_variegatus )))),(Gonatodes_albogularis ,Phelsuma_lineata )))));
tree tnt_145 = [&U]
[truncated: 35,274,426 more chars]
