# Supplementary material for: Evolutionary origins of the prolonged extant squamate radiation
Source: Nat Commun. 2022 Nov 29;13:7087. doi: 10.1038/s41467-022-34217-5 (PMC9708687; doi:10.1038/s41467-022-34217-5)
Supplement: Supplementary file 5 — Supplementary Data 3 [file 41467_2022_34217_MOESM5_ESM.zip › Parsimony/Final_results/bootstrap_morphology_only.tre]

#NEXUS

begin trees ; 
tree tagged_tree = [&U] 
(Sphenodon_punctatus,(Huehuecuetzpalli_mixteca,(((Ctenomastax_parva,((Priscagama_gobiensis,((Leiolepis_belliana,Uromastyx_aegyptius)87,((Brookesia_brygooi,Chamaeleo_laevigatus)100,(Agama_agama,Calotes_emma)79)86)86)37,((Polychrus_marmoratus,Anolis_carolinensis)57,(Sceloporus_variabilis,(Dipsosaurus_dorsalis,Liolaemus_bellii)27)6)58)6)9,(Temujinia_ellisoni,Saichangurvel_davidsoni)70)79,((Tchingisaurus_multivagus,(Gobinatus_arenosus,(Adamisaurus_magnidentatus,(Macrocephalosaurus,Polyglyphanodon_sternbergi)79)59)98)98,(((((((Adriosaurus_suessi,Pontosaurus)25,(Aigialosaurus_dalmaticus,(Platecarpus,Tylosaurus,(Clidastes,Plotosaurus)56)100)76)58,(Najash_rionegrina,(Dinilysia_patagonica,((Leptotyphlops_dulcis,(Typhlops_jamaicensis,(Liotyphlops_albirostris,Typhlophis_squamosus)100)3)96,(Uropeltis_melanogaster,(Anomochilus_leonardi,(Anilius_scytale,(Cylindrophis_ruffus,(((Xenopeltis_unicolor,Loxocemus_bicolor)52,(Python_molurus,(Eryx_colubrinus,Calabaria_reinhardtii,(Lichanura_trivirgata,(Exiliboa_placata,Ungaliophis_continentalis)76)9)3,(Epicrates_striatus,Boa_constrictor)98,((Trachyboa_boulengeri,Tropidophis_haetianus)100,(Lampropeltis_getula,Coluber_constrictor)100)71)26)12,(Haasiophis_terrasanctus,(Eupodophis_descouensis,Pachyrhachis_problematicus)8)86)89)31)73)9)76)77)18)100)68,(Gobiderma_pulchrum,(Estesia_mongoliensis,((Heloderma_horridum,Heloderma_suspectum)100,(Lanthanotus_borneensis,(Saniwa,(Varanus_acanthurus,(Varanus_salvator,Varanus_exanthematicus)34)73)68)83)36)31)46)16,(Shinisaurus_crocodilurus,(Xenosaurus_platyceps,Xenosaurus_grandis)91)4,(Pseudopus_apodus,((Peltosaurus_granulosus,Helodermoides_tuberculatus)19,(Celestus_enneagrammus,Elgaria_multicarinata)63)3)91)29,((((Takydromus_ocellatus,(Lacerta_viridis,(Cryptolacerta_hassiaca,Gallotia_atlantica)9)7)63,(Stefanikia_siderea,Eolacerta_robusta)94)78,((Colobosaura_modesta,Pholidobolus_montium)99,((Callopistes_maculatus,Tupinambis_teguixin)66,(Aspidoscelis_tigris,Teius_teyou)98)98)96)63,((Microteras_borealis,Parmeosaurus_scutatus)3,(Eoscincus_ornatus,Becklesius_cataphractus)39,((Tepexisaurus_tepexii,((Cricosaura_typica,Xantusia_vigilis)2,(Lepidophyma_flavimaculatum,Palaeoxantusia_Wyoming)62)94)87,((Platysaurus_imperator,Cordylus_mossambicus)97,(Zonosaurus_ornatus,Cordylosaurus_subtesselatus)91)72)46,((Myrmecodaptria_microphagosa,Carusia_intermedia)94,((Globaura_venusta,(Hymenosaurus_clarki,Eoxanta_lacertifrons)32)82,(Eumeces_fasciatus,(Scincus_scincus,((Brachymeles_gracilis,Amphiglossus_splendidus)26,(Trachylepis_quinquetaeniata,(Eugongylus_rufescens,(Sphenomorphus_solomonis,Tiliqua_scincoides)26)25)75)60)51)88)46)9)9)46)29,(Eichstaettisaurus,(Norellius_nyctisaurops,((Teratoscincus_przewalskii,((Gekko_gecko,(Strophurus__ciliaris,(Rhacodactylus_auriculatus,Saltuarius_cornutus)28)53)29,(Gonatodes_albogularis,Phelsuma_lineata)36)6)9,(Eublepharis_macularius,(Aeluroscalobates_felinus,Coleonyx_variegatus)7)70)98)30)64)57)51)50)100);
tree tnt_1 = [&U] 
(Sphenodon_punctatus ,(Huehuecuetzpalli_mixteca ,(((Ctenomastax_parva ,((Priscagama_gobiensis ,((Leiolepis_belliana ,Uromastyx_aegyptius ),((Brookesia_brygooi ,Chamaeleo_laevigatus ),(Agama_agama ,Calotes_emma )))),((Polychrus_marmoratus ,Anolis_carolinensis ),(Sceloporus_variabilis ,(Dipsosaurus_dorsalis ,Liolaemus_bellii ))))),(Temujinia_ellisoni ,Saichangurvel_davidsoni )),((Tchingisaurus_multivagus ,(Gobinatus_arenosus ,(Adamisaurus_magnidentatus ,(Macrocephalosaurus ,Polyglyphanodon_sternbergi )))),(((((((Adriosaurus_suessi ,Pontosaurus ),(Aigialosaurus_dalmaticus ,(Platecarpus ,Tylosaurus ,(Clidastes ,Plotosaurus )))),(Najash_rionegrina ,(Dinilysia_patagonica ,((Leptotyphlops_dulcis ,(Typhlops_jamaicensis ,(Liotyphlops_albirostris ,Typhlophis_squamosus ))),(Uropeltis_melanogaster ,(Anomochilus_leonardi ,(Anilius_scytale ,(Cylindrophis_ruffus ,(((Xenopeltis_unicolor ,Loxocemus_bicolor ),(Python_molurus ,(Eryx_colubrinus ,Calabaria_reinhardtii ,(Lichanura_trivirgata ,(Exiliboa_placata ,Ungaliophis_continentalis ))),(Epicrates_striatus ,Boa_constrictor ),((Trachyboa_boulengeri ,Tropidophis_haetianus ),(Lampropeltis_getula ,Coluber_constrictor )))),(Haasiophis_terrasanctus ,(Eupodophis_descouensis ,Pachyrhachis_problematicus ))))))))))),(Gobiderma_pulchrum ,(Estesia_mongoliensis ,((Heloderma_horridum ,Heloderma_suspectum ),(Lanthanotus_borneensis ,(Saniwa ,(Varanus_acanthurus ,(Varanus_salvator ,Varanus_exanthematicus )))))))),(Shinisaurus_crocodilurus ,(Xenosaurus_platyceps ,Xenosaurus_grandis )),(Pseudopus_apodus ,((Peltosaurus_granulosus ,Helodermoides_tuberculatus ),(Celestus_enneagrammus ,Elgaria_multicarinata )))),((((Takydromus_ocellatus ,(Lacerta_viridis ,(Cryptolacerta_hassiaca ,Gallotia_atlantica ))),(Stefanikia_siderea ,Eolacerta_robusta )),((Colobosaura_modesta ,Pholidobolus_montium ),((Callopistes_maculatus ,Tupinambis_teguixin ),(Aspidoscelis_tigris ,Teius_teyou )))),((Microteras_borealis ,Parmeosaurus_scutatus ),(Eoscincus_ornatus ,Becklesius_cataphractus ),((Tepexisaurus_tepexii ,((Cricosaura_typica ,Xantusia_vigilis ),(Lepidophyma_flavimaculatum ,Palaeoxantusia_Wyoming ))),((Platysaurus_imperator ,Cordylus_mossambicus ),(Zonosaurus_ornatus ,Cordylosaurus_subtesselatus ))),((Myrmecodaptria_microphagosa ,Carusia_intermedia ),((Globaura_venusta ,(Hymenosaurus_clarki ,Eoxanta_lacertifrons )),(Eumeces_fasciatus ,(Scincus_scincus ,((Brachymeles_gracilis ,Amphiglossus_splendidus ),(Trachylepis_quinquetaeniata ,(Eugongylus_rufescens ,(Sphenomorphus_solomonis ,Tiliqua_scincoides ))))))))))),(Eichstaettisaurus ,(Norellius_nyctisaurops ,((Teratoscincus_przewalskii ,((Gekko_gecko ,(Strophurus__ciliaris ,(Rhacodactylus_auriculatus ,Saltuarius_cornutus ))),(Gonatodes_albogularis ,Phelsuma_lineata ))),(Eublepharis_macularius ,(Aeluroscalobates_felinus ,Coleonyx_variegatus ))))))))));

end ; 
