# Supplementary material for: Evolutionary origins of the prolonged extant squamate radiation
Source: Nat Commun. 2022 Nov 29;13:7087. doi: 10.1038/s41467-022-34217-5 (PMC9708687; doi:10.1038/s41467-022-34217-5)
Supplement: Supplementary file 5 — Supplementary Data 3 [file 41467_2022_34217_MOESM5_ESM.zip › Parsimony/Final_results/morphology_only.tre]

#NEXUS
begin taxa;
	dimensions ntax=123;
	taxlabels
	Adamisaurus_magnidentatus
	Adriosaurus_suessi
	Aeluroscalobates_felinus
	Agama_agama
	Aigialosaurus_dalmaticus
	Amphiglossus_splendidus[&!name="Amphiglossus splendidus"]
	Anilius_scytale
	Anolis_carolinensis
	Anomochilus_leonardi
	Aspidoscelis_tigris
	Becklesius_cataphractus[&!name="Becklesius cataphractus"]
	Boa_constrictor
	Brachymeles_gracilis[&!name="Brachymeles gracilis"]
	Brookesia_brygooi
	Calabaria_reinhardtii
	Callopistes_maculatus
	Calotes_emma
	Carusia_intermedia[&!name="Carusia intermedia"]
	Celestus_enneagrammus
	Chamaeleo_laevigatus
	Clidastes
	Coleonyx_variegatus
	Colobosaura_modesta
	Coluber_constrictor
	Cordylosaurus_subtesselatus[&!name="Cordylosaurus subtesselatus"]
	Cordylus_mossambicus[&!name="Cordylus mossambicus"]
	Cricosaura_typica[&!name="Cricosaura typica"]
	Cryptolacerta_hassiaca
	Ctenomastax_parva
	Cylindrophis_ruffus
	Dinilysia_patagonica
	Dipsosaurus_dorsalis
	Eichstaettisaurus
	Elgaria_multicarinata
	Eolacerta_robusta
	Eoscincus_ornatus[&!name="Eoscincus ornatus"]
	Eoxanta_lacertifrons[&!name="Eoxanta lacertifrons"]
	Epicrates_striatus
	Eryx_colubrinus
	Estesia_mongoliensis
	Eublepharis_macularius
	Eugongylus_rufescens[&!name="Eugongylus rufescens"]
	Eumeces_fasciatus[&!name="Eumeces fasciatus"]
	Eupodophis_descouensis
	Exiliboa_placata
	Gallotia_atlantica
	Gekko_gecko
	Globaura_venusta[&!name="Globaura venusta"]
	Gobiderma_pulchrum
	Gobinatus_arenosus
	Gonatodes_albogularis
	Haasiophis_terrasanctus
	Heloderma_horridum
	Heloderma_suspectum
	Helodermoides_tuberculatus
	Huehuecuetzpalli_mixteca[&!name="Huehuecuetzpalli mixteca"]
	Hymenosaurus_clarki[&!name="Hymenosaurus clarki"]
	Lacerta_viridis
	Lampropeltis_getula
	Lanthanotus_borneensis
	Leiolepis_belliana
	Lepidophyma_flavimaculatum[&!name="Lepidophyma flavimaculatum"]
	Leptotyphlops_dulcis
	Lichanura_trivirgata
	Liolaemus_bellii
	Liotyphlops_albirostris
	Loxocemus_bicolor
	Macrocephalosaurus
	Microteras_borealis[&!name="Microteras borealis"]
	Myrmecodaptria_microphagosa[&!name="Myrmecodaptria microphagosa"]
	Najash_rionegrina
	Norellius_nyctisaurops[&!name="Norellius nyctisaurops"]
	Pachyrhachis_problematicus
	Palaeoxantusia_Wyoming[&!name="Palaeoxantusia"]
	Parmeosaurus_scutatus[&!name="Parmeosaurus scutatus"]
	Peltosaurus_granulosus
	Phelsuma_lineata
	Pholidobolus_montium
	Platecarpus
	Platysaurus_imperator[&!name="Platysaurus imperator"]
	Plotosaurus
	Polychrus_marmoratus
	Polyglyphanodon_sternbergi
	Pontosaurus
	Priscagama_gobiensis
	Pseudopus_apodus
	Python_molurus
	Rhacodactylus_auriculatus
	Saichangurvel_davidsoni
	Saltuarius_cornutus
	Saniwa
	Sceloporus_variabilis
	Scincus_scincus[&!name="Scincus scincus"]
	Shinisaurus_crocodilurus
	Sphenodon_punctatus[&!name="Sphenodon punctatus"]
	Sphenomorphus_solomonis[&!name="Sphenomorphus solomonis"]
	Stefanikia_siderea
	Strophurus__ciliaris
	Takydromus_ocellatus
	Tchingisaurus_multivagus
	Teius_teyou
	Temujinia_ellisoni
	Tepexisaurus_tepexii[&!name="Tepexisaurus tepexii"]
	Teratoscincus_przewalskii
	Tiliqua_scincoides[&!name="Tiliqua scincoides"]
	Trachyboa_boulengeri
	Trachylepis_quinquetaeniata[&!name="Trachylepis quinquetaeniata"]
	Tropidophis_haetianus
	Tupinambis_teguixin
	Tylosaurus
	Typhlophis_squamosus
	Typhlops_jamaicensis
	Ungaliophis_continentalis
	Uromastyx_aegyptius
	Uropeltis_melanogaster
	Varanus_acanthurus
	Varanus_exanthematicus
	Varanus_salvator
	Xantusia_vigilis[&!name="Xantusia vigilis"]
	Xenopeltis_unicolor
	Xenosaurus_grandis
	Xenosaurus_platyceps
	Zonosaurus_ornatus[&!name="Zonosaurus ornatus"]
;
end;
begin trees;
	tree tnt_1 = [&U] (Sphenodon_punctatus,(Huehuecuetzpalli_mixteca,(((Ctenomastax_parva,((Priscagama_gobiensis,((Leiolepis_belliana,Uromastyx_aegyptius),((Brookesia_brygooi,Chamaeleo_laevigatus),(Agama_agama,Calotes_emma)))),(Dipsosaurus_dorsalis,(Liolaemus_bellii,(Sceloporus_variabilis,(Polychrus_marmoratus,Anolis_carolinensis)))))),(Temujinia_ellisoni,Saichangurvel_davidsoni)),((Tchingisaurus_mul…
	tree tnt_2 = [&U] (Sphenodon_punctatus,(Huehuecuetzpalli_mixteca,(((Ctenomastax_parva,((Priscagama_gobiensis,((Leiolepis_belliana,Uromastyx_aegyptius),((Brookesia_brygooi,Chamaeleo_laevigatus),(Agama_agama,Calotes_emma)))),(Dipsosaurus_dorsalis,(Liolaemus_bellii,(Sceloporus_variabilis,(Polychrus_marmoratus,Anolis_carolinensis)))))),(Temujinia_ellisoni,Saichangurvel_davidsoni)),((Tchingisaurus_mul…
	tree tnt_3 = [&U] (Sphenodon_punctatus,(Huehuecuetzpalli_mixteca,(((Ctenomastax_parva,((Priscagama_gobiensis,((Leiolepis_belliana,Uromastyx_aegyptius),((Brookesia_brygooi,Chamaeleo_laevigatus),(Agama_agama,Calotes_emma)))),(Dipsosaurus_dorsalis,(Liolaemus_bellii,(Sceloporus_variabilis,(Polychrus_marmoratus,Anolis_carolinensis)))))),(Temujinia_ellisoni,Saichangurvel_davidsoni)),((Tchingisaurus_mul…
	tree tnt_4 = [&U] (Sphenodon_punctatus,(Huehuecuetzpalli_mixteca,(((Ctenomastax_parva,((Priscagama_gobiensis,((Leiolepis_belliana,Uromastyx_aegyptius),((Brookesia_brygooi,Chamaeleo_laevigatus),(Agama_agama,Calotes_emma)))),(Dipsosaurus_dorsalis,(Liolaemus_bellii,(Sceloporus_variabilis,(Polychrus_marmoratus,Anolis_carolinensis)))))),(Temujinia_ellisoni,Saichangurvel_davidsoni)),((Tchingisaurus_mul…
	tree tnt_5 = [&U] (Sphenodon_punctatus,(Huehuecuetzpalli_mixteca,(((Ctenomastax_parva,((Priscagama_gobiensis,((Leiolepis_belliana,Uromastyx_aegyptius),((Brookesia_brygooi,Chamaeleo_laevigatus),(Agama_agama,Calotes_emma)))),(Dipsosaurus_dorsalis,(Liolaemus_bellii,(Sceloporus_variabilis,(Polychrus_marmoratus,Anolis_carolinensis)))))),(Temujinia_ellisoni,Saichangurvel_davidsoni)),((Tchingisaurus_mul…
	tree tnt_6 = [&U] (Sphenodon_punctatus,(Huehuecuetzpalli_mixteca,(((Ctenomastax_parva,((Priscagama_gobiensis,((Leiolepis_belliana,Uromastyx_aegyptius),((Brookesia_brygooi,Chamaeleo_laevigatus),(Agama_agama,Calotes_emma)))),(Dipsosaurus_dorsalis,(Liolaemus_bellii,(Sceloporus_variabilis,(Polychrus_marmoratus,Anolis_carolinensis)))))),(Temujinia_ellisoni,Saichangurvel_davidsoni)),((Tchingisaurus_mul…
	tree tnt_7 = [&U] (Sphenodon_punctatus,(Huehuecuetzpalli_mixteca,(((Ctenomastax_parva,((Priscagama_gobiensis,((Leiolepis_belliana,Uromastyx_aegyptius),((Brookesia_brygooi,Chamaeleo_laevigatus),(Agama_agama,Calotes_emma)))),(Dipsosaurus_dorsalis,(Liolaemus_bellii,(Sceloporus_variabilis,(Polychrus_marmoratus,Anolis_carolinensis)))))),(Temujinia_ellisoni,Saichangurvel_davidsoni)),((Tchingisaurus_mul…
	tree tnt_8 = [&U] (Sphenodon_punctatus,(Huehuecuetzpalli_mixteca,(((Ctenomastax_parva,((Priscagama_gobiensis,((Leiolepis_belliana,Uromastyx_aegyptius),((Brookesia_brygooi,Chamaeleo_laevigatus),(Agama_agama,Calotes_emma)))),(Dipsosaurus_dorsalis,(Liolaemus_bellii,(Sceloporus_variabilis,(Polychrus_marmoratus,Anolis_carolinensis)))))),(Temujinia_ellisoni,Saichangurvel_davidsoni)),((Tchingisaurus_mul…
	tree tnt_9 = [&U] (Sphenodon_punctatus,(Huehuecuetzpalli_mixteca,(((Ctenomastax_parva,((Priscagama_gobiensis,((Leiolepis_belliana,Uromastyx_aegyptius),((Brookesia_brygooi,Chamaeleo_laevigatus),(Agama_agama,Calotes_emma)))),(Dipsosaurus_dorsalis,(Liolaemus_bellii,(Sceloporus_variabilis,(Polychrus_marmoratus,Anolis_carolinensis)))))),(Temujinia_ellisoni,Saichangurvel_davidsoni)),((Tchingisaurus_mul…
	tree tnt_10 = [&U] (Sphenodon_punctatus,(Huehuecuetzpalli_mixteca,(((Ctenomastax_parva,((Priscagama_gobiensis,((Leiolepis_belliana,Uromastyx_aegyptius),((Brookesia_brygooi,Chamaeleo_laevigatus),(Agama_agama,Calotes_emma)))),(Dipsosaurus_dorsalis,(Liolaemus_bellii,(Sceloporus_variabilis,(Polychrus_marmoratus,Anolis_carolinensis)))))),(Temujinia_ellisoni,Saichangurvel_davidsoni)),((Tchingisaurus_mu…
	tree tnt_11 = [&U] (Sphenodon_punctatus,(Huehuecuetzpalli_mixteca,(((Ctenomastax_parva,((Priscagama_gobiensis,((Leiolepis_belliana,Uromastyx_aegyptius),((Brookesia_brygooi,Chamaeleo_laevigatus),(Agama_agama,Calotes_emma)))),(Dipsosaurus_dorsalis,(Liolaemus_bellii,(Sceloporus_variabilis,(Polychrus_marmoratus,Anolis_carolinensis)))))),(Temujinia_ellisoni,Saichangurvel_davidsoni)),((Tchingisaurus_mu…
	tree tnt_12 = [&U] (Sphenodon_punctatus,(Huehuecuetzpalli_mixteca,(((Ctenomastax_parva,((Priscagama_gobiensis,((Leiolepis_belliana,Uromastyx_aegyptius),((Brookesia_brygooi,Chamaeleo_laevigatus),(Agama_agama,Calotes_emma)))),(Dipsosaurus_dorsalis,(Liolaemus_bellii,(Sceloporus_variabilis,(Polychrus_marmoratus,Anolis_carolinensis)))))),(Temujinia_ellisoni,Saichangurvel_davidsoni)),((Tchingisaurus_mu…
	tree tnt_13 = [&U] (Sphenodon_punctatus,(Huehuecuetzpalli_mixteca,(((Ctenomastax_parva,((Priscagama_gobiensis,((Leiolepis_belliana,Uromastyx_aegyptius),((Brookesia_brygooi,Chamaeleo_laevigatus),(Agama_agama,Calotes_emma)))),(Dipsosaurus_dorsalis,(Liolaemus_bellii,(Sceloporus_variabilis,(Polychrus_marmoratus,Anolis_carolinensis)))))),(Temujinia_ellisoni,Saichangurvel_davidsoni)),((Tchingisaurus_mu…
	tree tnt_14 = [&U] (Sphenodon_punctatus,(Huehuecuetzpalli_mixteca,(((Ctenomastax_parva,((Priscagama_gobiensis,((Leiolepis_belliana,Uromastyx_aegyptius),((Brookesia_brygooi,Chamaeleo_laevigatus),(Agama_agama,Calotes_emma)))),(Dipsosaurus_dorsalis,(Liolaemus_bellii,(Sceloporus_variabilis,(Polychrus_marmoratus,Anolis_carolinensis)))))),(Temujinia_ellisoni,Saichangurvel_davidsoni)),((Tchingisaurus_mu…
	tree tnt_15 = [&U] (Sphenodon_punctatus,(Huehuecuetzpalli_mixteca,(((Ctenomastax_parva,((Priscagama_gobiensis,((Leiolepis_belliana,Uromastyx_aegyptius),((Brookesia_brygooi,Chamaeleo_laevigatus),(Agama_agama,Calotes_emma)))),(Dipsosaurus_dorsalis,(Liolaemus_bellii,(Sceloporus_variabilis,(Polychrus_marmoratus,Anolis_carolinensis)))))),(Temujinia_ellisoni,Saichangurvel_davidsoni)),((Tchingisaurus_mu…
	tree tnt_16 = [&U] (Sphenodon_punctatus,(Huehuecuetzpalli_mixteca,(((Ctenomastax_parva,((Priscagama_gobiensis,((Leiolepis_belliana,Uromastyx_aegyptius),((Brookesia_brygooi,Chamaeleo_laevigatus),(Agama_agama,Calotes_emma)))),(Dipsosaurus_dorsalis,(Liolaemus_bellii,(Sceloporus_variabilis,(Polychrus_marmoratus,Anolis_carolinensis)))))),(Temujinia_ellisoni,Saichangurvel_davidsoni)),((Tchingisaurus_mu…
	tree tnt_17 = [&U] (Sphenodon_punctatus,(Huehuecuetzpalli_mixteca,(((Ctenomastax_parva,((Priscagama_gobiensis,((Leiolepis_belliana,Uromastyx_aegyptius),((Brookesia_brygooi,Chamaeleo_laevigatus),(Agama_agama,Calotes_emma)))),(Dipsosaurus_dorsalis,(Liolaemus_bellii,(Sceloporus_variabilis,(Polychrus_marmoratus,Anolis_carolinensis)))))),(Temujinia_ellisoni,Saichangurvel_davidsoni)),((Tchingisaurus_mu…
	tree tnt_18 = [&U] (Sphenodon_punctatus,(Huehuecuetzpalli_mixteca,(((Ctenomastax_parva,((Priscagama_gobiensis,((Leiolepis_belliana,Uromastyx_aegyptius),((Brookesia_brygooi,Chamaeleo_laevigatus),(Agama_agama,Calotes_emma)))),(Dipsosaurus_dorsalis,(Liolaemus_bellii,(Sceloporus_variabilis,(Polychrus_marmoratus,Anolis_carolinensis)))))),(Temujinia_ellisoni,Saichangurvel_davidsoni)),((Tchingisaurus_mu…
	tree tnt_19 = [&U] (Sphenodon_punctatus,(Huehuecuetzpalli_mixteca,(((Ctenomastax_parva,((Priscagama_gobiensis,((Leiolepis_belliana,Uromastyx_aegyptius),((Brookesia_brygooi,Chamaeleo_laevigatus),(Agama_agama,Calotes_emma)))),(Dipsosaurus_dorsalis,(Liolaemus_bellii,(Sceloporus_variabilis,(Polychrus_marmoratus,Anolis_carolinensis)))))),(Temujinia_ellisoni,Saichangurvel_davidsoni)),((Tchingisaurus_mu…
	tree tnt_20 = [&U] (Sphenodon_punctatus,(Huehuecuetzpalli_mixteca,(((Ctenomastax_parva,((Priscagama_gobiensis,((Leiolepis_belliana,Uromastyx_aegyptius),((Brookesia_brygooi,Chamaeleo_laevigatus),(Agama_agama,Calotes_emma)))),(Dipsosaurus_dorsalis,(Liolaemus_bellii,(Sceloporus_variabilis,(Polychrus_marmoratus,Anolis_carolinensis)))))),(Temujinia_ellisoni,Saichangurvel_davidsoni)),((Tchingisaurus_mu…
	tree tnt_21 = [&U] (Sphenodon_punctatus,(Huehuecuetzpalli_mixteca,(((Ctenomastax_parva,((Priscagama_gobiensis,((Leiolepis_belliana,Uromastyx_aegyptius),((Brookesia_brygooi,Chamaeleo_laevigatus),(Agama_agama,Calotes_emma)))),(Dipsosaurus_dorsalis,(Liolaemus_bellii,(Sceloporus_variabilis,(Polychrus_marmoratus,Anolis_carolinensis)))))),(Temujinia_ellisoni,Saichangurvel_davidsoni)),((Tchingisaurus_mu…
	tree tnt_22 = [&U] (Sphenodon_punctatus,(Huehuecuetzpalli_mixteca,(((Ctenomastax_parva,((Priscagama_gobiensis,((Leiolepis_belliana,Uromastyx_aegyptius),((Brookesia_brygooi,Chamaeleo_laevigatus),(Agama_agama,Calotes_emma)))),(Dipsosaurus_dorsalis,(Liolaemus_bellii,(Sceloporus_variabilis,(Polychrus_marmoratus,Anolis_carolinensis)))))),(Temujinia_ellisoni,Saichangurvel_davidsoni)),((Tchingisaurus_mu…
	tree tnt_23 = [&U] (Sphenodon_punctatus,(Huehuecuetzpalli_mixteca,(((Ctenomastax_parva,((Priscagama_gobiensis,((Leiolepis_belliana,Uromastyx_aegyptius),((Brookesia_brygooi,Chamaeleo_laevigatus),(Agama_agama,Calotes_emma)))),(Dipsosaurus_dorsalis,(Liolaemus_bellii,(Sceloporus_variabilis,(Polychrus_marmoratus,Anolis_carolinensis)))))),(Temujinia_ellisoni,Saichangurvel_davidsoni)),((Tchingisaurus_mu…
	tree tnt_24 = [&U] (Sphenodon_punctatus,(Huehuecuetzpalli_mixteca,(((Ctenomastax_parva,((Priscagama_gobiensis,((Leiolepis_belliana,Uromastyx_aegyptius),((Brookesia_brygooi,Chamaeleo_laevigatus),(Agama_agama,Calotes_emma)))),(Dipsosaurus_dorsalis,(Liolaemus_bellii,(Sceloporus_variabilis,(Polychrus_marmoratus,Anolis_carolinensis)))))),(Temujinia_ellisoni,Saichangurvel_davidsoni)),((Tchingisaurus_mu…
	tree tnt_25 = [&U] (Sphenodon_punctatus,(Huehuecuetzpalli_mixteca,(((Ctenomastax_parva,((Priscagama_gobiensis,((Leiolepis_belliana,Uromastyx_aegyptius),((Brookesia_brygooi,Chamaeleo_laevigatus),(Agama_agama,Calotes_emma)))),(Dipsosaurus_dorsalis,(Liolaemus_bellii,(Sceloporus_variabilis,(Polychrus_marmoratus,Anolis_carolinensis)))))),(Temujinia_ellisoni,Saichangurvel_davidsoni)),((Tchingisaurus_mu…
	tree tnt_26 = [&U] (Sphenodon_punctatus,(Huehuecuetzpalli_mixteca,(((Ctenomastax_parva,((Priscagama_gobiensis,((Leiolepis_belliana,Uromastyx_aegyptius),((Brookesia_brygooi,Chamaeleo_laevigatus),(Agama_agama,Calotes_emma)))),(Dipsosaurus_dorsalis,(Liolaemus_bellii,(Sceloporus_variabilis,(Polychrus_marmoratus,Anolis_carolinensis)))))),(Temujinia_ellisoni,Saichangurvel_davidsoni)),((Tchingisaurus_mu…
	tree tnt_27 = [&U] (Sphenodon_punctatus,(Huehuecuetzpalli_mixteca,(((Ctenomastax_parva,((Priscagama_gobiensis,((Leiolepis_belliana,Uromastyx_aegyptius),((Brookesia_brygooi,Chamaeleo_laevigatus),(Agama_agama,Calotes_emma)))),(Dipsosaurus_dorsalis,(Liolaemus_bellii,(Sceloporus_variabilis,(Polychrus_marmoratus,Anolis_carolinensis)))))),(Temujinia_ellisoni,Saichangurvel_davidsoni)),((Tchingisaurus_mu…
	tree tnt_28 = [&U] (Sphenodon_punctatus,(Huehuecuetzpalli_mixteca,(((Ctenomastax_parva,((Priscagama_gobiensis,((Leiolepis_belliana,Uromastyx_aegyptius),((Brookesia_brygooi,Chamaeleo_laevigatus),(Agama_agama,Calotes_emma)))),(Dipsosaurus_dorsalis,(Liolaemus_bellii,(Sceloporus_variabilis,(Polychrus_marmoratus,Anolis_carolinensis)))))),(Temujinia_ellisoni,Saichangurvel_davidsoni)),((Tchingisaurus_mu…
	tree tnt_29 = [&U] (Sphenodon_punctatus,(Huehuecuetzpalli_mixteca,(((Ctenomastax_parva,((Priscagama_gobiensis,((Leiolepis_belliana,Uromastyx_aegyptius),((Brookesia_brygooi,Chamaeleo_laevigatus),(Agama_agama,Calotes_emma)))),(Dipsosaurus_dorsalis,(Liolaemus_bellii,(Sceloporus_variabilis,(Polychrus_marmoratus,Anolis_carolinensis)))))),(Temujinia_ellisoni,Saichangurvel_davidsoni)),((Tchingisaurus_mu…
	tree tnt_30 = [&U] (Sphenodon_punctatus,(Huehuecuetzpalli_mixteca,(((Ctenomastax_parva,((Priscagama_gobiensis,((Leiolepis_belliana,Uromastyx_aegyptius),((Brookesia_brygooi,Chamaeleo_laevigatus),(Agama_agama,Calotes_emma)))),(Dipsosaurus_dorsalis,(Liolaemus_bellii,(Sceloporus_variabilis,(Polychrus_marmoratus,Anolis_carolinensis)))))),(Temujinia_ellisoni,Saichangurvel_davidsoni)),((Tchingisaurus_mu…
	tree tnt_31 = [&U] (Sphenodon_punctatus,(Huehuecuetzpalli_mixteca,(((Ctenomastax_parva,((Priscagama_gobiensis,((Leiolepis_belliana,Uromastyx_aegyptius),((Brookesia_brygooi,Chamaeleo_laevigatus),(Agama_agama,Calotes_emma)))),(Dipsosaurus_dorsalis,(Liolaemus_bellii,(Sceloporus_variabilis,(Polychrus_marmoratus,Anolis_carolinensis)))))),(Temujinia_ellisoni,Saichangurvel_davidsoni)),((Tchingisaurus_mu…
	tree tnt_32 = [&U] (Sphenodon_punctatus,(Huehuecuetzpalli_mixteca,(((Ctenomastax_parva,((Priscagama_gobiensis,((Leiolepis_belliana,Uromastyx_aegyptius),((Brookesia_brygooi,Chamaeleo_laevigatus),(Agama_agama,Calotes_emma)))),(Dipsosaurus_dorsalis,(Liolaemus_bellii,(Sceloporus_variabilis,(Polychrus_marmoratus,Anolis_carolinensis)))))),(Temujinia_ellisoni,Saichangurvel_davidsoni)),((Tchingisaurus_mu…
	tree tnt_33 = [&U] (Sphenodon_punctatus,(Huehuecuetzpalli_mixteca,(((Ctenomastax_parva,((Priscagama_gobiensis,((Leiolepis_belliana,Uromastyx_aegyptius),((Brookesia_brygooi,Chamaeleo_laevigatus),(Agama_agama,Calotes_emma)))),(Dipsosaurus_dorsalis,(Liolaemus_bellii,(Sceloporus_variabilis,(Polychrus_marmoratus,Anolis_carolinensis)))))),(Temujinia_ellisoni,Saichangurvel_davidsoni)),((Tchingisaurus_mu…
	tree tnt_34 = [&U] (Sphenodon_punctatus,(Huehuecuetzpalli_mixteca,(((Ctenomastax_parva,((Priscagama_gobiensis,((Leiolepis_belliana,Uromastyx_aegyptius),((Brookesia_brygooi,Chamaeleo_laevigatus),(Agama_agama,Calotes_emma)))),(Dipsosaurus_dorsalis,(Liolaemus_bellii,(Sceloporus_variabilis,(Polychrus_marmoratus,Anolis_carolinensis)))))),(Temujinia_ellisoni,Saichangurvel_davidsoni)),((Tchingisaurus_mu…
	tree tnt_35 = [&U] (Sphenodon_punctatus,(Huehuecuetzpalli_mixteca,(((Ctenomastax_parva,((Priscagama_gobiensis,((Leiolepis_belliana,Uromastyx_aegyptius),((Brookesia_brygooi,Chamaeleo_laevigatus),(Agama_agama,Calotes_emma)))),(Dipsosaurus_dorsalis,(Liolaemus_bellii,(Sceloporus_variabilis,(Polychrus_marmoratus,Anolis_carolinensis)))))),(Temujinia_ellisoni,Saichangurvel_davidsoni)),((Tchingisaurus_mu…
	tree tnt_36 = [&U] (Sphenodon_punctatus,(Huehuecuetzpalli_mixteca,(((Ctenomastax_parva,((Priscagama_gobiensis,((Leiolepis_belliana,Uromastyx_aegyptius),((Brookesia_brygooi,Chamaeleo_laevigatus),(Agama_agama,Calotes_emma)))),(Dipsosaurus_dorsalis,(Liolaemus_bellii,(Sceloporus_variabilis,(Polychrus_marmoratus,Anolis_carolinensis)))))),(Temujinia_ellisoni,Saichangurvel_davidsoni)),((Tchingisaurus_mu…
	tree tnt_37 = [&U] (Sphenodon_punctatus,(Huehuecuetzpalli_mixteca,(((Ctenomastax_parva,((Priscagama_gobiensis,((Leiolepis_belliana,Uromastyx_aegyptius),((Brookesia_brygooi,Chamaeleo_laevigatus),(Agama_agama,Calotes_emma)))),(Dipsosaurus_dorsalis,(Liolaemus_bellii,(Sceloporus_variabilis,(Polychrus_marmoratus,Anolis_carolinensis)))))),(Temujinia_ellisoni,Saichangurvel_davidsoni)),((Tchingisaurus_mu…
	tree tnt_38 = [&U] (Sphenodon_punctatus,(Huehuecuetzpalli_mixteca,(((Ctenomastax_parva,((Priscagama_gobiensis,((Leiolepis_belliana,Uromastyx_aegyptius),((Brookesia_brygooi,Chamaeleo_laevigatus),(Agama_agama,Calotes_emma)))),(Dipsosaurus_dorsalis,(Liolaemus_bellii,(Sceloporus_variabilis,(Polychrus_marmoratus,Anolis_carolinensis)))))),(Temujinia_ellisoni,Saichangurvel_davidsoni)),((Tchingisaurus_mu…
	tree tnt_39 = [&U] (Sphenodon_punctatus,(Huehuecuetzpalli_mixteca,(((Ctenomastax_parva,((Priscagama_gobiensis,((Leiolepis_belliana,Uromastyx_aegyptius),((Brookesia_brygooi,Chamaeleo_laevigatus),(Agama_agama,Calotes_emma)))),(Dipsosaurus_dorsalis,(Liolaemus_bellii,(Sceloporus_variabilis,(Polychrus_marmoratus,Anolis_carolinensis)))))),(Temujinia_ellisoni,Saichangurvel_davidsoni)),((Tchingisaurus_mu…
	tree tnt_40 = [&U] (Sphenodon_punctatus,(Huehuecuetzpalli_mixteca,(((Ctenomastax_parva,((Priscagama_gobiensis,((Leiolepis_belliana,Uromastyx_aegyptius),((Brookesia_brygooi,Chamaeleo_laevigatus),(Agama_agama,Calotes_emma)))),(Dipsosaurus_dorsalis,(Liolaemus_bellii,(Sceloporus_variabilis,(Polychrus_marmoratus,Anolis_carolinensis)))))),(Temujinia_ellisoni,Saichangurvel_davidsoni)),((Tchingisaurus_mu…
	tree tnt_41 = [&U] (Sphenodon_punctatus,(Huehuecuetzpalli_mixteca,(((Ctenomastax_parva,((Priscagama_gobiensis,((Leiolepis_belliana,Uromastyx_aegyptius),((Brookesia_brygooi,Chamaeleo_laevigatus),(Agama_agama,Calotes_emma)))),(Dipsosaurus_dorsalis,(Liolaemus_bellii,(Sceloporus_variabilis,(Polychrus_marmoratus,Anolis_carolinensis)))))),(Temujinia_ellisoni,Saichangurvel_davidsoni)),((Tchingisaurus_mu…
	tree tnt_42 = [&U] (Sphenodon_punctatus,(Huehuecuetzpalli_mixteca,(((Ctenomastax_parva,((Priscagama_gobiensis,((Leiolepis_belliana,Uromastyx_aegyptius),((Brookesia_brygooi,Chamaeleo_laevigatus),(Agama_agama,Calotes_emma)))),(Dipsosaurus_dorsalis,(Liolaemus_bellii,(Sceloporus_variabilis,(Polychrus_marmoratus,Anolis_carolinensis)))))),(Temujinia_ellisoni,Saichangurvel_davidsoni)),((Tchingisaurus_mu…
	tree tnt_43 = [&U] (Sphenodon_punctatus,(Huehuecuetzpalli_mixteca,(((Ctenomastax_parva,((Priscagama_gobiensis,((Leiolepis_belliana,Uromastyx_aegyptius),((Brookesia_brygooi,Chamaeleo_laevigatus),(Agama_agama,Calotes_emma)))),(Dipsosaurus_dorsalis,(Liolaemus_bellii,(Sceloporus_variabilis,(Polychrus_marmoratus,Anolis_carolinensis)))))),(Temujinia_ellisoni,Saichangurvel_davidsoni)),((Tchingisaurus_mu…
	tree tnt_44 = [&U] (Sphenodon_punctatus,(Huehuecuetzpalli_mixteca,(((Ctenomastax_parva,((Priscagama_gobiensis,((Leiolepis_belliana,Uromastyx_aegyptius),((Brookesia_brygooi,Chamaeleo_laevigatus),(Agama_agama,Calotes_emma)))),(Dipsosaurus_dorsalis,(Liolaemus_bellii,(Sceloporus_variabilis,(Polychrus_marmoratus,Anolis_carolinensis)))))),(Temujinia_ellisoni,Saichangurvel_davidsoni)),((Tchingisaurus_mu…
	tree tnt_45 = [&U] (Sphenodon_punctatus,(Huehuecuetzpalli_mixteca,(((Ctenomastax_parva,((Priscagama_gobiensis,((Leiolepis_belliana,Uromastyx_aegyptius),((Brookesia_brygooi,Chamaeleo_laevigatus),(Agama_agama,Calotes_emma)))),(Dipsosaurus_dorsalis,(Liolaemus_bellii,(Sceloporus_variabilis,(Polychrus_marmoratus,Anolis_carolinensis)))))),(Temujinia_ellisoni,Saichangurvel_davidsoni)),((Tchingisaurus_mu…
	tree tnt_46 = [&U] (Sphenodon_punctatus,(Huehuecuetzpalli_mixteca,(((Ctenomastax_parva,((Priscagama_gobiensis,((Leiolepis_belliana,Uromastyx_aegyptius),((Brookesia_brygooi,Chamaeleo_laevigatus),(Agama_agama,Calotes_emma)))),(Dipsosaurus_dorsalis,(Liolaemus_bellii,(Sceloporus_variabilis,(Polychrus_marmoratus,Anolis_carolinensis)))))),(Temujinia_ellisoni,Saichangurvel_davidsoni)),((Tchingisaurus_mu…
	tree tnt_47 = [&U] (Sphenodon_punctatus,(Huehuecuetzpalli_mixteca,(((Ctenomastax_parva,((Priscagama_gobiensis,((Leiolepis_belliana,Uromastyx_aegyptius),((Brookesia_brygooi,Chamaeleo_laevigatus),(Agama_agama,Calotes_emma)))),(Dipsosaurus_dorsalis,(Liolaemus_bellii,(Sceloporus_variabilis,(Polychrus_marmoratus,Anolis_carolinensis)))))),(Temujinia_ellisoni,Saichangurvel_davidsoni)),((Tchingisaurus_mu…
	tree tnt_48 = [&U] (Sphenodon_punctatus,(Huehuecuetzpalli_mixteca,(((Ctenomastax_parva,((Priscagama_gobiensis,((Leiolepis_belliana,Uromastyx_aegyptius),((Brookesia_brygooi,Chamaeleo_laevigatus),(Agama_agama,Calotes_emma)))),(Dipsosaurus_dorsalis,(Liolaemus_bellii,(Sceloporus_variabilis,(Polychrus_marmoratus,Anolis_carolinensis)))))),(Temujinia_ellisoni,Saichangurvel_davidsoni)),((Tchingisaurus_mu…
	tree tnt_49 = [&U] (Sphenodon_punctatus,(Huehuecuetzpalli_mixteca,(((Ctenomastax_parva,((Priscagama_gobiensis,((Leiolepis_belliana,Uromastyx_aegyptius),((Brookesia_brygooi,Chamaeleo_laevigatus),(Agama_agama,Calotes_emma)))),(Dipsosaurus_dorsalis,(Liolaemus_bellii,(Sceloporus_variabilis,(Polychrus_marmoratus,Anolis_carolinensis)))))),(Temujinia_ellisoni,Saichangurvel_davidsoni)),((Tchingisaurus_mu…
	tree tnt_50 = [&U] (Sphenodon_punctatus,(Huehuecuetzpalli_mixteca,(((Ctenomastax_parva,((Priscagama_gobiensis,((Leiolepis_belliana,Uromastyx_aegyptius),((Brookesia_brygooi,Chamaeleo_laevigatus),(Agama_agama,Calotes_emma)))),(Dipsosaurus_dorsalis,(Liolaemus_bellii,(Sceloporus_variabilis,(Polychrus_marmoratus,Anolis_carolinensis)))))),(Temujinia_ellisoni,Saichangurvel_davidsoni)),((Tchingisaurus_mu…
	tree tnt_51 = [&U] (Sphenodon_punctatus,(Huehuecuetzpalli_mixteca,(((Ctenomastax_parva,((Priscagama_gobiensis,((Leiolepis_belliana,Uromastyx_aegyptius),((Brookesia_brygooi,Chamaeleo_laevigatus),(Agama_agama,Calotes_emma)))),(Dipsosaurus_dorsalis,(Liolaemus_bellii,(Sceloporus_variabilis,(Polychrus_marmoratus,Anolis_carolinensis)))))),(Temujinia_ellisoni,Saichangurvel_davidsoni)),((Tchingisaurus_mu…
	tree tnt_52 = [&U] (Sphenodon_punctatus,(Huehuecuetzpalli_mixteca,(((Ctenomastax_parva,((Priscagama_gobiensis,((Leiolepis_belliana,Uromastyx_aegyptius),((Brookesia_brygooi,Chamaeleo_laevigatus),(Agama_agama,Calotes_emma)))),(Dipsosaurus_dorsalis,(Liolaemus_bellii,(Sceloporus_variabilis,(Polychrus_marmoratus,Anolis_carolinensis)))))),(Temujinia_ellisoni,Saichangurvel_davidsoni)),((Tchingisaurus_mu…
	tree tnt_53 = [&U] (Sphenodon_punctatus,(Huehuecuetzpalli_mixteca,(((Ctenomastax_parva,((Priscagama_gobiensis,((Leiolepis_belliana,Uromastyx_aegyptius),((Brookesia_brygooi,Chamaeleo_laevigatus),(Agama_agama,Calotes_emma)))),(Dipsosaurus_dorsalis,(Liolaemus_bellii,(Sceloporus_variabilis,(Polychrus_marmoratus,Anolis_carolinensis)))))),(Temujinia_ellisoni,Saichangurvel_davidsoni)),((Tchingisaurus_mu…
	tree tnt_54 = [&U] (Sphenodon_punctatus,(Huehuecuetzpalli_mixteca,(((Ctenomastax_parva,((Priscagama_gobiensis,((Leiolepis_belliana,Uromastyx_aegyptius),((Brookesia_brygooi,Chamaeleo_laevigatus),(Agama_agama,Calotes_emma)))),(Dipsosaurus_dorsalis,(Liolaemus_bellii,(Sceloporus_variabilis,(Polychrus_marmoratus,Anolis_carolinensis)))))),(Temujinia_ellisoni,Saichangurvel_davidsoni)),((Tchingisaurus_mu…
	tree tnt_55 = [&U] (Sphenodon_punctatus,(Huehuecuetzpalli_mixteca,(((Ctenomastax_parva,((Priscagama_gobiensis,((Leiolepis_belliana,Uromastyx_aegyptius),((Brookesia_brygooi,Chamaeleo_laevigatus),(Agama_agama,Calotes_emma)))),(Dipsosaurus_dorsalis,(Liolaemus_bellii,(Sceloporus_variabilis,(Polychrus_marmoratus,Anolis_carolinensis)))))),(Temujinia_ellisoni,Saichangurvel_davidsoni)),((Tchingisaurus_mu…
	tree tnt_56 = [&U] (Sphenodon_punctatus,(Huehuecuetzpalli_mixteca,(((Ctenomastax_parva,((Priscagama_gobiensis,((Leiolepis_belliana,Uromastyx_aegyptius),((Brookesia_brygooi,Chamaeleo_laevigatus),(Agama_agama,Calotes_emma)))),(Dipsosaurus_dorsalis,(Liolaemus_bellii,(Sceloporus_variabilis,(Polychrus_marmoratus,Anolis_carolinensis)))))),(Temujinia_ellisoni,Saichangurvel_davidsoni)),((Tchingisaurus_mu…
	tree tnt_57 = [&U] (Sphenodon_punctatus,(Huehuecuetzpalli_mixteca,(((Ctenomastax_parva,((Priscagama_gobiensis,((Leiolepis_belliana,Uromastyx_aegyptius),((Brookesia_brygooi,Chamaeleo_laevigatus),(Agama_agama,Calotes_emma)))),(Dipsosaurus_dorsalis,(Liolaemus_bellii,(Sceloporus_variabilis,(Polychrus_marmoratus,Anolis_carolinensis)))))),(Temujinia_ellisoni,Saichangurvel_davidsoni)),((Tchingisaurus_mu…
	tree tnt_58 = [&U] (Sphenodon_punctatus,(Huehuecuetzpalli_mixteca,(((Ctenomastax_parva,((Priscagama_gobiensis,((Leiolepis_belliana,Uromastyx_aegyptius),((Brookesia_brygooi,Chamaeleo_laevigatus),(Agama_agama,Calotes_emma)))),(Dipsosaurus_dorsalis,(Liolaemus_bellii,(Sceloporus_variabilis,(Polychrus_marmoratus,Anolis_carolinensis)))))),(Temujinia_ellisoni,Saichangurvel_davidsoni)),((Tchingisaurus_mu…
	tree tnt_59 = [&U] (Sphenodon_punctatus,(Huehuecuetzpalli_mixteca,(((Ctenomastax_parva,((Priscagama_gobiensis,((Leiolepis_belliana,Uromastyx_aegyptius),((Brookesia_brygooi,Chamaeleo_laevigatus),(Agama_agama,Calotes_emma)))),(Dipsosaurus_dorsalis,(Liolaemus_bellii,(Sceloporus_variabilis,(Polychrus_marmoratus,Anolis_carolinensis)))))),(Temujinia_ellisoni,Saichangurvel_davidsoni)),((Tchingisaurus_mu…
	tree tnt_60 = [&U] (Sphenodon_punctatus,(Huehuecuetzpalli_mixteca,(((Ctenomastax_parva,((Priscagama_gobiensis,((Leiolepis_belliana,Uromastyx_aegyptius),((Brookesia_brygooi,Chamaeleo_laevigatus),(Agama_agama,Calotes_emma)))),(Dipsosaurus_dorsalis,(Liolaemus_bellii,(Sceloporus_variabilis,(Polychrus_marmoratus,Anolis_carolinensis)))))),(Temujinia_ellisoni,Saichangurvel_davidsoni)),((Tchingisaurus_mu…
	tree tnt_61 = [&U] (Sphenodon_punctatus,(Huehuecuetzpalli_mixteca,(((Ctenomastax_parva,((Priscagama_gobiensis,((Leiolepis_belliana,Uromastyx_aegyptius),((Brookesia_brygooi,Chamaeleo_laevigatus),(Agama_agama,Calotes_emma)))),(Dipsosaurus_dorsalis,(Liolaemus_bellii,(Sceloporus_variabilis,(Polychrus_marmoratus,Anolis_carolinensis)))))),(Temujinia_ellisoni,Saichangurvel_davidsoni)),((Tchingisaurus_mu…
	tree tnt_62 = [&U] (Sphenodon_punctatus,(Huehuecuetzpalli_mixteca,(((Ctenomastax_parva,((Priscagama_gobiensis,((Leiolepis_belliana,Uromastyx_aegyptius),((Brookesia_brygooi,Chamaeleo_laevigatus),(Agama_agama,Calotes_emma)))),(Dipsosaurus_dorsalis,(Liolaemus_bellii,(Sceloporus_variabilis,(Polychrus_marmoratus,Anolis_carolinensis)))))),(Temujinia_ellisoni,Saichangurvel_davidsoni)),((Tchingisaurus_mu…
	tree tnt_63 = [&U] (Sphenodon_punctatus,(Huehuecuetzpalli_mixteca,(((Ctenomastax_parva,((Priscagama_gobiensis,((Leiolepis_belliana,Uromastyx_aegyptius),((Brookesia_brygooi,Chamaeleo_laevigatus),(Agama_agama,Calotes_emma)))),(Dipsosaurus_dorsalis,(Liolaemus_bellii,(Sceloporus_variabilis,(Polychrus_marmoratus,Anolis_carolinensis)))))),(Temujinia_ellisoni,Saichangurvel_davidsoni)),((Tchingisaurus_mu…
	tree tnt_64 = [&U] (Sphenodon_punctatus,(Huehuecuetzpalli_mixteca,(((Ctenomastax_parva,((Priscagama_gobiensis,((Leiolepis_belliana,Uromastyx_aegyptius),((Brookesia_brygooi,Chamaeleo_laevigatus),(Agama_agama,Calotes_emma)))),(Dipsosaurus_dorsalis,(Liolaemus_bellii,(Sceloporus_variabilis,(Polychrus_marmoratus,Anolis_carolinensis)))))),(Temujinia_ellisoni,Saichangurvel_davidsoni)),((Tchingisaurus_mu…
	tree tnt_65 = [&U] (Sphenodon_punctatus,(Huehuecuetzpalli_mixteca,(((Ctenomastax_parva,((Priscagama_gobiensis,((Leiolepis_belliana,Uromastyx_aegyptius),((Brookesia_brygooi,Chamaeleo_laevigatus),(Agama_agama,Calotes_emma)))),(Dipsosaurus_dorsalis,(Liolaemus_bellii,(Sceloporus_variabilis,(Polychrus_marmoratus,Anolis_carolinensis)))))),(Temujinia_ellisoni,Saichangurvel_davidsoni)),((Tchingisaurus_mu…
	tree tnt_66 = [&U] (Sphenodon_punctatus,(Huehuecuetzpalli_mixteca,(((Ctenomastax_parva,((Priscagama_gobiensis,((Leiolepis_belliana,Uromastyx_aegyptius),((Brookesia_brygooi,Chamaeleo_laevigatus),(Agama_agama,Calotes_emma)))),(Dipsosaurus_dorsalis,(Liolaemus_bellii,(Sceloporus_variabilis,(Polychrus_marmoratus,Anolis_carolinensis)))))),(Temujinia_ellisoni,Saichangurvel_davidsoni)),((Tchingisaurus_mu…
	tree tnt_67 = [&U] (Sphenodon_punctatus,(Huehuecuetzpalli_mixteca,(((Ctenomastax_parva,((Priscagama_gobiensis,((Leiolepis_belliana,Uromastyx_aegyptius),((Brookesia_brygooi,Chamaeleo_laevigatus),(Agama_agama,Calotes_emma)))),(Dipsosaurus_dorsalis,(Liolaemus_bellii,(Sceloporus_variabilis,(Polychrus_marmoratus,Anolis_carolinensis)))))),(Temujinia_ellisoni,Saichangurvel_davidsoni)),((Tchingisaurus_mu…
	tree tnt_68 = [&U] (Sphenodon_punctatus,(Huehuecuetzpalli_mixteca,(((Ctenomastax_parva,((Priscagama_gobiensis,((Leiolepis_belliana,Uromastyx_aegyptius),((Brookesia_brygooi,Chamaeleo_laevigatus),(Agama_agama,Calotes_emma)))),(Dipsosaurus_dorsalis,(Liolaemus_bellii,(Sceloporus_variabilis,(Polychrus_marmoratus,Anolis_carolinensis)))))),(Temujinia_ellisoni,Saichangurvel_davidsoni)),((Tchingisaurus_mu…
	tree tnt_69 = [&U] (Sphenodon_punctatus,(Huehuecuetzpalli_mixteca,(((Ctenomastax_parva,((Priscagama_gobiensis,((Leiolepis_belliana,Uromastyx_aegyptius),((Brookesia_brygooi,Chamaeleo_laevigatus),(Agama_agama,Calotes_emma)))),(Dipsosaurus_dorsalis,(Liolaemus_bellii,(Sceloporus_variabilis,(Polychrus_marmoratus,Anolis_carolinensis)))))),(Temujinia_ellisoni,Saichangurvel_davidsoni)),((Tchingisaurus_mu…
	tree tnt_70 = [&U] (Sphenodon_punctatus,(Huehuecuetzpalli_mixteca,(((Ctenomastax_parva,((Priscagama_gobiensis,((Leiolepis_belliana,Uromastyx_aegyptius),((Brookesia_brygooi,Chamaeleo_laevigatus),(Agama_agama,Calotes_emma)))),(Dipsosaurus_dorsalis,(Liolaemus_bellii,(Sceloporus_variabilis,(Polychrus_marmoratus,Anolis_carolinensis)))))),(Temujinia_ellisoni,Saichangurvel_davidsoni)),((Tchingisaurus_mu…
	tree tnt_71 = [&U] (Sphenodon_punctatus,(Huehuecuetzpalli_mixteca,(((Ctenomastax_parva,((Priscagama_gobiensis,((Leiolepis_belliana,Uromastyx_aegyptius),((Brookesia_brygooi,Chamaeleo_laevigatus),(Agama_agama,Calotes_emma)))),(Dipsosaurus_dorsalis,(Liolaemus_bellii,(Sceloporus_variabilis,(Polychrus_marmoratus,Anolis_carolinensis)))))),(Temujinia_ellisoni,Saichangurvel_davidsoni)),((Tchingisaurus_mu…
	tree tnt_72 = [&U] (Sphenodon_punctatus,(Huehuecuetzpalli_mixteca,(((Ctenomastax_parva,((Priscagama_gobiensis,((Leiolepis_belliana,Uromastyx_aegyptius),((Brookesia_brygooi,Chamaeleo_laevigatus),(Agama_agama,Calotes_emma)))),(Dipsosaurus_dorsalis,(Liolaemus_bellii,(Sceloporus_variabilis,(Polychrus_marmoratus,Anolis_carolinensis)))))),(Temujinia_ellisoni,Saichangurvel_davidsoni)),((Tchingisaurus_mu…
	tree tnt_73 = [&U] (Sphenodon_punctatus,(Huehuecuetzpalli_mixteca,(((Ctenomastax_parva,((Priscagama_gobiensis,((Leiolepis_belliana,Uromastyx_aegyptius),((Brookesia_brygooi,Chamaeleo_laevigatus),(Agama_agama,Calotes_emma)))),(Dipsosaurus_dorsalis,(Liolaemus_bellii,(Sceloporus_variabilis,(Polychrus_marmoratus,Anolis_carolinensis)))))),(Temujinia_ellisoni,Saichangurvel_davidsoni)),((Tchingisaurus_mu…
	tree tnt_74 = [&U] (Sphenodon_punctatus,(Huehuecuetzpalli_mixteca,(((Ctenomastax_parva,((Priscagama_gobiensis,((Leiolepis_belliana,Uromastyx_aegyptius),((Brookesia_brygooi,Chamaeleo_laevigatus),(Agama_agama,Calotes_emma)))),(Dipsosaurus_dorsalis,(Liolaemus_bellii,(Sceloporus_variabilis,(Polychrus_marmoratus,Anolis_carolinensis)))))),(Temujinia_ellisoni,Saichangurvel_davidsoni)),((Tchingisaurus_mu…
	tree tnt_75 = [&U] (Sphenodon_punctatus,(Huehuecuetzpalli_mixteca,(((Ctenomastax_parva,((Priscagama_gobiensis,((Leiolepis_belliana,Uromastyx_aegyptius),((Brookesia_brygooi,Chamaeleo_laevigatus),(Agama_agama,Calotes_emma)))),(Dipsosaurus_dorsalis,(Liolaemus_bellii,(Sceloporus_variabilis,(Polychrus_marmoratus,Anolis_carolinensis)))))),(Temujinia_ellisoni,Saichangurvel_davidsoni)),((Tchingisaurus_mu…
	tree tnt_76 = [&U] (Sphenodon_punctatus,(Huehuecuetzpalli_mixteca,(((Ctenomastax_parva,((Priscagama_gobiensis,((Leiolepis_belliana,Uromastyx_aegyptius),((Brookesia_brygooi,Chamaeleo_laevigatus),(Agama_agama,Calotes_emma)))),(Dipsosaurus_dorsalis,(Liolaemus_bellii,(Sceloporus_variabilis,(Polychrus_marmoratus,Anolis_carolinensis)))))),(Temujinia_ellisoni,Saichangurvel_davidsoni)),((Tchingisaurus_mu…
	tree tnt_77 = [&U] (Sphenodon_punctatus,(Huehuecuetzpalli_mixteca,(((Ctenomastax_parva,((Priscagama_gobiensis,((Leiolepis_belliana,Uromastyx_aegyptius),((Brookesia_brygooi,Chamaeleo_laevigatus),(Agama_agama,Calotes_emma)))),(Dipsosaurus_dorsalis,(Liolaemus_bellii,(Sceloporus_variabilis,(Polychrus_marmoratus,Anolis_carolinensis)))))),(Temujinia_ellisoni,Saichangurvel_davidsoni)),((Tchingisaurus_mu…
	tree tnt_78 = [&U] (Sphenodon_punctatus,(Huehuecuetzpalli_mixteca,(((Ctenomastax_parva,((Priscagama_gobiensis,((Leiolepis_belliana,Uromastyx_aegyptius),((Brookesia_brygooi,Chamaeleo_laevigatus),(Agama_agama,Calotes_emma)))),(Dipsosaurus_dorsalis,(Liolaemus_bellii,(Sceloporus_variabilis,(Polychrus_marmoratus,Anolis_carolinensis)))))),(Temujinia_ellisoni,Saichangurvel_davidsoni)),((Tchingisaurus_mu…
	tree tnt_79 = [&U] (Sphenodon_punctatus,(Huehuecuetzpalli_mixteca,(((Ctenomastax_parva,((Priscagama_gobiensis,((Leiolepis_belliana,Uromastyx_aegyptius),((Brookesia_brygooi,Chamaeleo_laevigatus),(Agama_agama,Calotes_emma)))),(Dipsosaurus_dorsalis,(Liolaemus_bellii,(Sceloporus_variabilis,(Polychrus_marmoratus,Anolis_carolinensis)))))),(Temujinia_ellisoni,Saichangurvel_davidsoni)),((Tchingisaurus_mu…
	tree tnt_80 = [&U] (Sphenodon_punctatus,(Huehuecuetzpalli_mixteca,(((Ctenomastax_parva,((Priscagama_gobiensis,((Leiolepis_belliana,Uromastyx_aegyptius),((Brookesia_brygooi,Chamaeleo_laevigatus),(Agama_agama,Calotes_emma)))),(Dipsosaurus_dorsalis,(Liolaemus_bellii,(Sceloporus_variabilis,(Polychrus_marmoratus,Anolis_carolinensis)))))),(Temujinia_ellisoni,Saichangurvel_davidsoni)),((Tchingisaurus_mu…
	tree tnt_81 = [&U] (Sphenodon_punctatus,(Huehuecuetzpalli_mixteca,(((Ctenomastax_parva,((Priscagama_gobiensis,((Leiolepis_belliana,Uromastyx_aegyptius),((Brookesia_brygooi,Chamaeleo_laevigatus),(Agama_agama,Calotes_emma)))),(Dipsosaurus_dorsalis,(Liolaemus_bellii,(Sceloporus_variabilis,(Polychrus_marmoratus,Anolis_carolinensis)))))),(Temujinia_ellisoni,Saichangurvel_davidsoni)),((Tchingisaurus_mu…
	tree tnt_82 = [&U] (Sphenodon_punctatus,(Huehuecuetzpalli_mixteca,(((Ctenomastax_parva,((Priscagama_gobiensis,((Leiolepis_belliana,Uromastyx_aegyptius),((Brookesia_brygooi,Chamaeleo_laevigatus),(Agama_agama,Calotes_emma)))),(Dipsosaurus_dorsalis,(Liolaemus_bellii,(Sceloporus_variabilis,(Polychrus_marmoratus,Anolis_carolinensis)))))),(Temujinia_ellisoni,Saichangurvel_davidsoni)),((Tchingisaurus_mu…
	tree tnt_83 = [&U] (Sphenodon_punctatus,(Huehuecuetzpalli_mixteca,(((Ctenomastax_parva,((Priscagama_gobiensis,((Leiolepis_belliana,Uromastyx_aegyptius),((Brookesia_brygooi,Chamaeleo_laevigatus),(Agama_agama,Calotes_emma)))),(Dipsosaurus_dorsalis,(Liolaemus_bellii,(Sceloporus_variabilis,(Polychrus_marmoratus,Anolis_carolinensis)))))),(Temujinia_ellisoni,Saichangurvel_davidsoni)),((Tchingisaurus_mu…
	tree tnt_84 = [&U] (Sphenodon_punctatus,(Huehuecuetzpalli_mixteca,(((Ctenomastax_parva,((Priscagama_gobiensis,((Leiolepis_belliana,Uromastyx_aegyptius),((Brookesia_brygooi,Chamaeleo_laevigatus),(Agama_agama,Calotes_emma)))),(Dipsosaurus_dorsalis,(Liolaemus_bellii,(Sceloporus_variabilis,(Polychrus_marmoratus,Anolis_carolinensis)))))),(Temujinia_ellisoni,Saichangurvel_davidsoni)),((Tchingisaurus_mu…
	tree tnt_85 = [&U] (Sphenodon_punctatus,(Huehuecuetzpalli_mixteca,(((Ctenomastax_parva,((Priscagama_gobiensis,((Leiolepis_belliana,Uromastyx_aegyptius),((Brookesia_brygooi,Chamaeleo_laevigatus),(Agama_agama,Calotes_emma)))),(Dipsosaurus_dorsalis,(Liolaemus_bellii,(Sceloporus_variabilis,(Polychrus_marmoratus,Anolis_carolinensis)))))),(Temujinia_ellisoni,Saichangurvel_davidsoni)),((Tchingisaurus_mu…
	tree tnt_86 = [&U] (Sphenodon_punctatus,(Huehuecuetzpalli_mixteca,(((Ctenomastax_parva,((Priscagama_gobiensis,((Leiolepis_belliana,Uromastyx_aegyptius),((Brookesia_brygooi,Chamaeleo_laevigatus),(Agama_agama,Calotes_emma)))),(Dipsosaurus_dorsalis,(Liolaemus_bellii,(Sceloporus_variabilis,(Polychrus_marmoratus,Anolis_carolinensis)))))),(Temujinia_ellisoni,Saichangurvel_davidsoni)),((Tchingisaurus_mu…
	tree tnt_87 = [&U] (Sphenodon_punctatus,(Huehuecuetzpalli_mixteca,(((Ctenomastax_parva,((Priscagama_gobiensis,((Leiolepis_belliana,Uromastyx_aegyptius),((Brookesia_brygooi,Chamaeleo_laevigatus),(Agama_agama,Calotes_emma)))),(Dipsosaurus_dorsalis,(Liolaemus_bellii,(Sceloporus_variabilis,(Polychrus_marmoratus,Anolis_carolinensis)))))),(Temujinia_ellisoni,Saichangurvel_davidsoni)),((Tchingisaurus_mu…
	tree tnt_88 = [&U] (Sphenodon_punctatus,(Huehuecuetzpalli_mixteca,(((Ctenomastax_parva,((Priscagama_gobiensis,((Leiolepis_belliana,Uromastyx_aegyptius),((Brookesia_brygooi,Chamaeleo_laevigatus),(Agama_agama,Calotes_emma)))),(Dipsosaurus_dorsalis,(Liolaemus_bellii,(Sceloporus_variabilis,(Polychrus_marmoratus,Anolis_carolinensis)))))),(Temujinia_ellisoni,Saichangurvel_davidsoni)),((Tchingisaurus_mu…
	tree tnt_89 = [&U] (Sphenodon_punctatus,(Huehuecuetzpalli_mixteca,(((Ctenomastax_parva,((Priscagama_gobiensis,((Leiolepis_belliana,Uromastyx_aegyptius),((Brookesia_brygooi,Chamaeleo_laevigatus),(Agama_agama,Calotes_emma)))),(Dipsosaurus_dorsalis,(Liolaemus_bellii,(Sceloporus_variabilis,(Polychrus_marmoratus,Anolis_carolinensis)))))),(Temujinia_ellisoni,Saichangurvel_davidsoni)),((Tchingisaurus_mu…
	tree tnt_90 = [&U] (Sphenodon_punctatus,(Huehuecuetzpalli_mixteca,(((Ctenomastax_parva,((Priscagama_gobiensis,((Leiolepis_belliana,Uromastyx_aegyptius),((Brookesia_brygooi,Chamaeleo_laevigatus),(Agama_agama,Calotes_emma)))),(Dipsosaurus_dorsalis,(Liolaemus_bellii,(Sceloporus_variabilis,(Polychrus_marmoratus,Anolis_carolinensis)))))),(Temujinia_ellisoni,Saichangurvel_davidsoni)),((Tchingisaurus_mu…
	tree tnt_91 = [&U] (Sphenodon_punctatus,(Huehuecuetzpalli_mixteca,(((Ctenomastax_parva,((Priscagama_gobiensis,((Leiolepis_belliana,Uromastyx_aegyptius),((Brookesia_brygooi,Chamaeleo_laevigatus),(Agama_agama,Calotes_emma)))),(Dipsosaurus_dorsalis,(Liolaemus_bellii,(Sceloporus_variabilis,(Polychrus_marmoratus,Anolis_carolinensis)))))),(Temujinia_ellisoni,Saichangurvel_davidsoni)),((Tchingisaurus_mu…
	tree tnt_92 = [&U] (Sphenodon_punctatus,(Huehuecuetzpalli_mixteca,(((Ctenomastax_parva,((Priscagama_gobiensis,((Leiolepis_belliana,Uromastyx_aegyptius),((Brookesia_brygooi,Chamaeleo_laevigatus),(Agama_agama,Calotes_emma)))),(Dipsosaurus_dorsalis,(Liolaemus_bellii,(Sceloporus_variabilis,(Polychrus_marmoratus,Anolis_carolinensis)))))),(Temujinia_ellisoni,Saichangurvel_davidsoni)),((Tchingisaurus_mu…
	tree tnt_93 = [&U] (Sphenodon_punctatus,(Huehuecuetzpalli_mixteca,(((Ctenomastax_parva,((Priscagama_gobiensis,((Leiolepis_belliana,Uromastyx_aegyptius),((Brookesia_brygooi,Chamaeleo_laevigatus),(Agama_agama,Calotes_emma)))),(Dipsosaurus_dorsalis,(Liolaemus_bellii,(Sceloporus_variabilis,(Polychrus_marmoratus,Anolis_carolinensis)))))),(Temujinia_ellisoni,Saichangurvel_davidsoni)),((Tchingisaurus_mu…
	tree tnt_94 = [&U] (Sphenodon_punctatus,(Huehuecuetzpalli_mixteca,(((Ctenomastax_parva,((Priscagama_gobiensis,((Leiolepis_belliana,Uromastyx_aegyptius),((Brookesia_brygooi,Chamaeleo_laevigatus),(Agama_agama,Calotes_emma)))),(Dipsosaurus_dorsalis,(Liolaemus_bellii,(Sceloporus_variabilis,(Polychrus_marmoratus,Anolis_carolinensis)))))),(Temujinia_ellisoni,Saichangurvel_davidsoni)),((Tchingisaurus_mu…
	tree tnt_95 = [&U] (Sphenodon_punctatus,(Huehuecuetzpalli_mixteca,(((Ctenomastax_parva,((Priscagama_gobiensis,((Leiolepis_belliana,Uromastyx_aegyptius),((Brookesia_brygooi,Chamaeleo_laevigatus),(Agama_agama,Calotes_emma)))),(Dipsosaurus_dorsalis,(Liolaemus_bellii,(Sceloporus_variabilis,(Polychrus_marmoratus,Anolis_carolinensis)))))),(Temujinia_ellisoni,Saichangurvel_davidsoni)),((Tchingisaurus_mu…
	tree tnt_96 = [&U] (Sphenodon_punctatus,(Huehuecuetzpalli_mixteca,(((Ctenomastax_parva,((Priscagama_gobiensis,((Leiolepis_belliana,Uromastyx_aegyptius),((Brookesia_brygooi,Chamaeleo_laevigatus),(Agama_agama,Calotes_emma)))),(Dipsosaurus_dorsalis,(Liolaemus_bellii,(Sceloporus_variabilis,(Polychrus_marmoratus,Anolis_carolinensis)))))),(Temujinia_ellisoni,Saichangurvel_davidsoni)),((Tchingisaurus_mu…
	tree tnt_97 = [&U] (Sphenodon_punctatus,(Huehuecuetzpalli_mixteca,(((Ctenomastax_parva,((Priscagama_gobiensis,((Leiolepis_belliana,Uromastyx_aegyptius),((Brookesia_brygooi,Chamaeleo_laevigatus),(Agama_agama,Calotes_emma)))),(Dipsosaurus_dorsalis,(Liolaemus_bellii,(Sceloporus_variabilis,(Polychrus_marmoratus,Anolis_carolinensis)))))),(Temujinia_ellisoni,Saichangurvel_davidsoni)),((Tchingisaurus_mu…
	tree tnt_98 = [&U] (Sphenodon_punctatus,(Huehuecuetzpalli_mixteca,(((Ctenomastax_parva,((Priscagama_gobiensis,((Leiolepis_belliana,Uromastyx_aegyptius),((Brookesia_brygooi,Chamaeleo_laevigatus),(Agama_agama,Calotes_emma)))),(Dipsosaurus_dorsalis,(Liolaemus_bellii,(Sceloporus_variabilis,(Polychrus_marmoratus,Anolis_carolinensis)))))),(Temujinia_ellisoni,Saichangurvel_davidsoni)),((Tchingisaurus_mu…
	tree tnt_99 = [&U] (Sphenodon_punctatus,(Huehuecuetzpalli_mixteca,(((Ctenomastax_parva,((Priscagama_gobiensis,((Leiolepis_belliana,Uromastyx_aegyptius),((Brookesia_brygooi,Chamaeleo_laevigatus),(Agama_agama,Calotes_emma)))),(Dipsosaurus_dorsalis,(Liolaemus_bellii,(Sceloporus_variabilis,(Polychrus_marmoratus,Anolis_carolinensis)))))),(Temujinia_ellisoni,Saichangurvel_davidsoni)),((Tchingisaurus_mu…
	tree tnt_100 = [&U] (Sphenodon_punctatus,(Huehuecuetzpalli_mixteca,(((Ctenomastax_parva,((Priscagama_gobiensis,((Leiolepis_belliana,Uromastyx_aegyptius),((Brookesia_brygooi,Chamaeleo_laevigatus),(Agama_agama,Calotes_emma)))),(Dipsosaurus_dorsalis,(Liolaemus_bellii,(Sceloporus_variabilis,(Polychrus_marmoratus,Anolis_carolinensis)))))),(Temujinia_ellisoni,Saichangurvel_davidsoni)),((Tchingisaurus_m…
	tree tnt_101 = [&U] (Sphenodon_punctatus,(Huehuecuetzpalli_mixteca,(((Ctenomastax_parva,((Priscagama_gobiensis,((Leiolepis_belliana,Uromastyx_aegyptius),((Brookesia_brygooi,Chamaeleo_laevigatus),(Agama_agama,Calotes_emma)))),(Dipsosaurus_dorsalis,(Liolaemus_bellii,(Sceloporus_variabilis,(Polychrus_marmoratus,Anolis_carolinensis)))))),(Temujinia_ellisoni,Saichangurvel_davidsoni)),((Tchingisaurus_m…
	tree tnt_102 = [&U] (Sphenodon_punctatus,(Huehuecuetzpalli_mixteca,(((Ctenomastax_parva,((Priscagama_gobiensis,((Leiolepis_belliana,Uromastyx_aegyptius),((Brookesia_brygooi,Chamaeleo_laevigatus),(Agama_agama,Calotes_emma)))),(Dipsosaurus_dorsalis,(Liolaemus_bellii,(Sceloporus_variabilis,(Polychrus_marmoratus,Anolis_carolinensis)))))),(Temujinia_ellisoni,Saichangurvel_davidsoni)),((Tchingisaurus_m…
	tree tnt_103 = [&U] (Sphenodon_punctatus,(Huehuecuetzpalli_mixteca,(((Ctenomastax_parva,((Priscagama_gobiensis,((Leiolepis_belliana,Uromastyx_aegyptius),((Brookesia_brygooi,Chamaeleo_laevigatus),(Agama_agama,Calotes_emma)))),(Dipsosaurus_dorsalis,(Liolaemus_bellii,(Sceloporus_variabilis,(Polychrus_marmoratus,Anolis_carolinensis)))))),(Temujinia_ellisoni,Saichangurvel_davidsoni)),((Tchingisaurus_m…
	tree tnt_104 = [&U] (Sphenodon_punctatus,(Huehuecuetzpalli_mixteca,(((Ctenomastax_parva,((Priscagama_gobiensis,((Leiolepis_belliana,Uromastyx_aegyptius),((Brookesia_brygooi,Chamaeleo_laevigatus),(Agama_agama,Calotes_emma)))),(Dipsosaurus_dorsalis,(Liolaemus_bellii,(Sceloporus_variabilis,(Polychrus_marmoratus,Anolis_carolinensis)))))),(Temujinia_ellisoni,Saichangurvel_davidsoni)),((Tchingisaurus_m…
	tree tnt_105 = [&U] (Sphenodon_punctatus,(Huehuecuetzpalli_mixteca,(((Ctenomastax_parva,((Priscagama_gobiensis,((Leiolepis_belliana,Uromastyx_aegyptius),((Brookesia_brygooi,Chamaeleo_laevigatus),(Agama_agama,Calotes_emma)))),(Dipsosaurus_dorsalis,(Liolaemus_bellii,(Sceloporus_variabilis,(Polychrus_marmoratus,Anolis_carolinensis)))))),(Temujinia_ellisoni,Saichangurvel_davidsoni)),((Tchingisaurus_m…
	tree tnt_106 = [&U] (Sphenodon_punctatus,(Huehuecuetzpalli_mixteca,(((Ctenomastax_parva,((Priscagama_gobiensis,((Leiolepis_belliana,Uromastyx_aegyptius),((Brookesia_brygooi,Chamaeleo_laevigatus),(Agama_agama,Calotes_emma)))),(Dipsosaurus_dorsalis,(Liolaemus_bellii,(Sceloporus_variabilis,(Polychrus_marmoratus,Anolis_carolinensis)))))),(Temujinia_ellisoni,Saichangurvel_davidsoni)),((Tchingisaurus_m…
	tree tnt_107 = [&U] (Sphenodon_punctatus,(Huehuecuetzpalli_mixteca,(((Ctenomastax_parva,((Priscagama_gobiensis,((Leiolepis_belliana,Uromastyx_aegyptius),((Brookesia_brygooi,Chamaeleo_laevigatus),(Agama_agama,Calotes_emma)))),(Dipsosaurus_dorsalis,(Liolaemus_bellii,(Sceloporus_variabilis,(Polychrus_marmoratus,Anolis_carolinensis)))))),(Temujinia_ellisoni,Saichangurvel_davidsoni)),((Tchingisaurus_m…
	tree tnt_108 = [&U] (Sphenodon_punctatus,(Huehuecuetzpalli_mixteca,(((Ctenomastax_parva,((Priscagama_gobiensis,((Leiolepis_belliana,Uromastyx_aegyptius),((Brookesia_brygooi,Chamaeleo_laevigatus),(Agama_agama,Calotes_emma)))),(Dipsosaurus_dorsalis,(Liolaemus_bellii,(Sceloporus_variabilis,(Polychrus_marmoratus,Anolis_carolinensis)))))),(Temujinia_ellisoni,Saichangurvel_davidsoni)),((Tchingisaurus_m…
	tree tnt_109 = [&U] (Sphenodon_punctatus,(Huehuecuetzpalli_mixteca,(((Ctenomastax_parva,((Priscagama_gobiensis,((Leiolepis_belliana,Uromastyx_aegyptius),((Brookesia_brygooi,Chamaeleo_laevigatus),(Agama_agama,Calotes_emma)))),(Dipsosaurus_dorsalis,(Liolaemus_bellii,(Sceloporus_variabilis,(Polychrus_marmoratus,Anolis_carolinensis)))))),(Temujinia_ellisoni,Saichangurvel_davidsoni)),((Tchingisaurus_m…
	tree tnt_110 = [&U] (Sphenodon_punctatus,(Huehuecuetzpalli_mixteca,(((Ctenomastax_parva,((Priscagama_gobiensis,((Leiolepis_belliana,Uromastyx_aegyptius),((Brookesia_brygooi,Chamaeleo_laevigatus),(Agama_agama,Calotes_emma)))),(Dipsosaurus_dorsalis,(Liolaemus_bellii,(Sceloporus_variabilis,(Polychrus_marmoratus,Anolis_carolinensis)))))),(Temujinia_ellisoni,Saichangurvel_davidsoni)),((Tchingisaurus_m…
	tree tnt_111 = [&U] (Sphenodon_punctatus,(Huehuecuetzpalli_mixteca,(((Ctenomastax_parva,((Priscagama_gobiensis,((Leiolepis_belliana,Uromastyx_aegyptius),((Brookesia_brygooi,Chamaeleo_laevigatus),(Agama_agama,Calotes_emma)))),(Dipsosaurus_dorsalis,(Liolaemus_bellii,(Sceloporus_variabilis,(Polychrus_marmoratus,Anolis_carolinensis)))))),(Temujinia_ellisoni,Saichangurvel_davidsoni)),((Tchingisaurus_m…
	tree tnt_112 = [&U] (Sphenodon_punctatus,(Huehuecuetzpalli_mixteca,(((Ctenomastax_parva,((Priscagama_gobiensis,((Leiolepis_belliana,Uromastyx_aegyptius),((Brookesia_brygooi,Chamaeleo_laevigatus),(Agama_agama,Calotes_emma)))),(Dipsosaurus_dorsalis,(Liolaemus_bellii,(Sceloporus_variabilis,(Polychrus_marmoratus,Anolis_carolinensis)))))),(Temujinia_ellisoni,Saichangurvel_davidsoni)),((Tchingisaurus_m…
	tree tnt_113 = [&U] (Sphenodon_punctatus,(Huehuecuetzpalli_mixteca,(((Ctenomastax_parva,((Priscagama_gobiensis,((Leiolepis_belliana,Uromastyx_aegyptius),((Brookesia_brygooi,Chamaeleo_laevigatus),(Agama_agama,Calotes_emma)))),(Dipsosaurus_dorsalis,(Liolaemus_bellii,(Sceloporus_variabilis,(Polychrus_marmoratus,Anolis_carolinensis)))))),(Temujinia_ellisoni,Saichangurvel_davidsoni)),((Tchingisaurus_m…
	tree tnt_114 = [&U] (Sphenodon_punctatus,(Huehuecuetzpalli_mixteca,(((Ctenomastax_parva,((Priscagama_gobiensis,((Leiolepis_belliana,Uromastyx_aegyptius),((Brookesia_brygooi,Chamaeleo_laevigatus),(Agama_agama,Calotes_emma)))),(Dipsosaurus_dorsalis,(Liolaemus_bellii,(Sceloporus_variabilis,(Polychrus_marmoratus,Anolis_carolinensis)))))),(Temujinia_ellisoni,Saichangurvel_davidsoni)),((Tchingisaurus_m…
	tree tnt_115 = [&U] (Sphenodon_punctatus,(Huehuecuetzpalli_mixteca,(((Ctenomastax_parva,((Priscagama_gobiensis,((Leiolepis_belliana,Uromastyx_aegyptius),((Brookesia_brygooi,Chamaeleo_laevigatus),(Agama_agama,Calotes_emma)))),(Dipsosaurus_dorsalis,(Liolaemus_bellii,(Sceloporus_variabilis,(Polychrus_marmoratus,Anolis_carolinensis)))))),(Temujinia_ellisoni,Saichangurvel_davidsoni)),((Tchingisaurus_m…
	tree tnt_116 = [&U] (Sphenodon_punctatus,(Huehuecuetzpalli_mixteca,(((Ctenomastax_parva,((Priscagama_gobiensis,((Leiolepis_belliana,Uromastyx_aegyptius),((Brookesia_brygooi,Chamaeleo_laevigatus),(Agama_agama,Calotes_emma)))),(Dipsosaurus_dorsalis,(Liolaemus_bellii,(Sceloporus_variabilis,(Polychrus_marmoratus,Anolis_carolinensis)))))),(Temujinia_ellisoni,Saichangurvel_davidsoni)),((Tchingisaurus_m…
	tree tnt_117 = [&U] (Sphenodon_punctatus,(Huehuecuetzpalli_mixteca,(((Ctenomastax_parva,((Priscagama_gobiensis,((Leiolepis_belliana,Uromastyx_aegyptius),((Brookesia_brygooi,Chamaeleo_laevigatus),(Agama_agama,Calotes_emma)))),(Dipsosaurus_dorsalis,(Liolaemus_bellii,(Sceloporus_variabilis,(Polychrus_marmoratus,Anolis_carolinensis)))))),(Temujinia_ellisoni,Saichangurvel_davidsoni)),((Tchingisaurus_m…
	tree tnt_118 = [&U] (Sphenodon_punctatus,(Huehuecuetzpalli_mixteca,(((Ctenomastax_parva,((Priscagama_gobiensis,((Leiolepis_belliana,Uromastyx_aegyptius),((Brookesia_brygooi,Chamaeleo_laevigatus),(Agama_agama,Calotes_emma)))),(Dipsosaurus_dorsalis,(Liolaemus_bellii,(Sceloporus_variabilis,(Polychrus_marmoratus,Anolis_carolinensis)))))),(Temujinia_ellisoni,Saichangurvel_davidsoni)),((Tchingisaurus_m…
	tree tnt_119 = [&U] (Sphenodon_punctatus,(Huehuecuetzpalli_mixteca,(((Ctenomastax_parva,((Priscagama_gobiensis,((Leiolepis_belliana,Uromastyx_aegyptius),((Brookesia_brygooi,Chamaeleo_laevigatus),(Agama_agama,Calotes_emma)))),(Dipsosaurus_dorsalis,(Liolaemus_bellii,(Sceloporus_variabilis,(Polychrus_marmoratus,Anolis_carolinensis)))))),(Temujinia_ellisoni,Saichangurvel_davidsoni)),((Tchingisaurus_m…
	tree tnt_120 = [&U] (Sphenodon_punctatus,(Huehuecuetzpalli_mixteca,(((Ctenomastax_parva,((Priscagama_gobiensis,((Leiolepis_belliana,Uromastyx_aegyptius),((Brookesia_brygooi,Chamaeleo_laevigatus),(Agama_agama,Calotes_emma)))),(Dipsosaurus_dorsalis,(Liolaemus_bellii,(Sceloporus_variabilis,(Polychrus_marmoratus,Anolis_carolinensis)))))),(Temujinia_ellisoni,Saichangurvel_davidsoni)),((Tchingisaurus_m…
	tree tnt_121 = [&U] (Sphenodon_punctatus,(Huehuecuetzpalli_mixteca,(((Ctenomastax_parva,((Priscagama_gobiensis,((Leiolepis_belliana,Uromastyx_aegyptius),((Brookesia_brygooi,Chamaeleo_laevigatus),(Agama_agama,Calotes_emma)))),(Dipsosaurus_dorsalis,(Liolaemus_bellii,(Sceloporus_variabilis,(Polychrus_marmoratus,Anolis_carolinensis)))))),(Temujinia_ellisoni,Saichangurvel_davidsoni)),((Tchingisaurus_m…
	tree tnt_122 = [&U] (Sphenodon_punctatus,(Huehuecuetzpalli_mixteca,(((Ctenomastax_parva,((Priscagama_gobiensis,((Leiolepis_belliana,Uromastyx_aegyptius),((Brookesia_brygooi,Chamaeleo_laevigatus),(Agama_agama,Calotes_emma)))),(Dipsosaurus_dorsalis,(Liolaemus_bellii,(Sceloporus_variabilis,(Polychrus_marmoratus,Anolis_carolinensis)))))),(Temujinia_ellisoni,Saichangurvel_davidsoni)),((Tchingisaurus_m…
	tree tnt_123 = [&U] (Sphenodon_punctatus,(Huehuecuetzpalli_mixteca,(((Ctenomastax_parva,((Priscagama_gobiensis,((Leiolepis_belliana,Uromastyx_aegyptius),((Brookesia_brygooi,Chamaeleo_laevigatus),(Agama_agama,Calotes_emma)))),(Dipsosaurus_dorsalis,(Liolaemus_bellii,(Sceloporus_variabilis,(Polychrus_marmoratus,Anolis_carolinensis)))))),(Temujinia_ellisoni,Saichangurvel_davidsoni)),((Tchingisaurus_m…
	tree tnt_124 = [&U] (Sphenodon_punctatus,(Huehuecuetzpalli_mixteca,(((Ctenomastax_parva,((Priscagama_gobiensis,((Leiolepis_belliana,Uromastyx_aegyptius),((Brookesia_brygooi,Chamaeleo_laevigatus),(Agama_agama,Calotes_emma)))),(Dipsosaurus_dorsalis,(Liolaemus_bellii,(Sceloporus_variabilis,(Polychrus_marmoratus,Anolis_carolinensis)))))),(Temujinia_ellisoni,Saichangurvel_davidsoni)),((Tchingisaurus_m…
	tree tnt_125 = [&U] (Sphenodon_punctatus,(Huehuecuetzpalli_mixteca,(((Ctenomastax_parva,((Priscagama_gobiensis,((Leiolepis_belliana,Uromastyx_aegyptius),((Brookesia_brygooi,Chamaeleo_laevigatus),(Agama_agama,Calotes_emma)))),(Dipsosaurus_dorsalis,(Liolaemus_bellii,(Sceloporus_variabilis,(Polychrus_marmoratus,Anolis_carolinensis)))))),(Temujinia_ellisoni,Saichangurvel_davidsoni)),((Tchingisaurus_m…
	tree tnt_126 = [&U] (Sphenodon_punctatus,(Huehuecuetzpalli_mixteca,(((Ctenomastax_parva,((Priscagama_gobiensis,((Leiolepis_belliana,Uromastyx_aegyptius),((Brookesia_brygooi,Chamaeleo_laevigatus),(Agama_agama,Calotes_emma)))),(Dipsosaurus_dorsalis,(Liolaemus_bellii,(Sceloporus_variabilis,(Polychrus_marmoratus,Anolis_carolinensis)))))),(Temujinia_ellisoni,Saichangurvel_davidsoni)),((Tchingisaurus_m…
	tree tnt_127 = [&U] (Sphenodon_punctatus,(Huehuecuetzpalli_mixteca,(((Ctenomastax_parva,((Priscagama_gobiensis,((Leiolepis_belliana,Uromastyx_aegyptius),((Brookesia_brygooi,Chamaeleo_laevigatus),(Agama_agama,Calotes_emma)))),(Dipsosaurus_dorsalis,(Liolaemus_bellii,(Sceloporus_variabilis,(Polychrus_marmoratus,Anolis_carolinensis)))))),(Temujinia_ellisoni,Saichangurvel_davidsoni)),((Tchingisaurus_m…
	tree tnt_128 = [&U] (Sphenodon_punctatus,(Huehuecuetzpalli_mixteca,(((Ctenomastax_parva,((Priscagama_gobiensis,((Leiolepis_belliana,Uromastyx_aegyptius),((Brookesia_brygooi,Chamaeleo_laevigatus),(Agama_agama,Calotes_emma)))),(Dipsosaurus_dorsalis,(Liolaemus_bellii,(Sceloporus_variabilis,(Polychrus_marmoratus,Anolis_carolinensis)))))),(Temujinia_ellisoni,Saichangurvel_davidsoni)),((Tchingisaurus_m…
	tree tnt_129 = [&U] (Sphenodon_punctatus,(Huehuecuetzpalli_mixteca,(((Ctenomastax_parva,((Priscagama_gobiensis,((Leiolepis_belliana,Uromastyx_aegyptius),((Brookesia_brygooi,Chamaeleo_laevigatus),(Agama_agama,Calotes_emma)))),(Dipsosaurus_dorsalis,(Liolaemus_bellii,(Sceloporus_variabilis,(Polychrus_marmoratus,Anolis_carolinensis)))))),(Temujinia_ellisoni,Saichangurvel_davidsoni)),((Tchingisaurus_m…
	tree tnt_130 = [&U] (Sphenodon_punctatus,(Huehuecuetzpalli_mixteca,(((Ctenomastax_parva,((Priscagama_gobiensis,((Leiolepis_belliana,Uromastyx_aegyptius),((Brookesia_brygooi,Chamaeleo_laevigatus),(Agama_agama,Calotes_emma)))),(Dipsosaurus_dorsalis,(Liolaemus_bellii,(Sceloporus_variabilis,(Polychrus_marmoratus,Anolis_carolinensis)))))),(Temujinia_ellisoni,Saichangurvel_davidsoni)),((Tchingisaurus_m…
	tree tnt_131 = [&U] (Sphenodon_punctatus,(Huehuecuetzpalli_mixteca,(((Ctenomastax_parva,((Priscagama_gobiensis,((Leiolepis_belliana,Uromastyx_aegyptius),((Brookesia_brygooi,Chamaeleo_laevigatus),(Agama_agama,Calotes_emma)))),(Dipsosaurus_dorsalis,(Liolaemus_bellii,(Sceloporus_variabilis,(Polychrus_marmoratus,Anolis_carolinensis)))))),(Temujinia_ellisoni,Saichangurvel_davidsoni)),((Tchingisaurus_m…
	tree tnt_132 = [&U] (Sphenodon_punctatus,(Huehuecuetzpalli_mixteca,(((Ctenomastax_parva,((Priscagama_gobiensis,((Leiolepis_belliana,Uromastyx_aegyptius),((Brookesia_brygooi,Chamaeleo_laevigatus),(Agama_agama,Calotes_emma)))),(Dipsosaurus_dorsalis,(Liolaemus_bellii,(Sceloporus_variabilis,(Polychrus_marmoratus,Anolis_carolinensis)))))),(Temujinia_ellisoni,Saichangurvel_davidsoni)),((Tchingisaurus_m…
	tree tnt_133 = [&U] (Sphenodon_punctatus,(Huehuecuetzpalli_mixteca,(((Ctenomastax_parva,((Priscagama_gobiensis,((Leiolepis_belliana,Uromastyx_aegyptius),((Brookesia_brygooi,Chamaeleo_laevigatus),(Agama_agama,Calotes_emma)))),(Dipsosaurus_dorsalis,(Liolaemus_bellii,(Sceloporus_variabilis,(Polychrus_marmoratus,Anolis_carolinensis)))))),(Temujinia_ellisoni,Saichangurvel_davidsoni)),((Tchingisaurus_m…
	tree tnt_134 = [&U] (Sphenodon_punctatus,(Huehuecuetzpalli_mixteca,(((Ctenomastax_parva,((Priscagama_gobiensis,((Leiolepis_belliana,Uromastyx_aegyptius),((Brookesia_brygooi,Chamaeleo_laevigatus),(Agama_agama,Calotes_emma)))),(Dipsosaurus_dorsalis,(Liolaemus_bellii,(Sceloporus_variabilis,(Polychrus_marmoratus,Anolis_carolinensis)))))),(Temujinia_ellisoni,Saichangurvel_davidsoni)),((Tchingisaurus_m…
	tree tnt_135 = [&U] (Sphenodon_punctatus,(Huehuecuetzpalli_mixteca,(((Ctenomastax_parva,((Priscagama_gobiensis,((Leiolepis_belliana,Uromastyx_aegyptius),((Brookesia_brygooi,Chamaeleo_laevigatus),(Agama_agama,Calotes_emma)))),(Dipsosaurus_dorsalis,(Liolaemus_bellii,(Sceloporus_variabilis,(Polychrus_marmoratus,Anolis_carolinensis)))))),(Temujinia_ellisoni,Saichangurvel_davidsoni)),((Tchingisaurus_m…
	tree tnt_136 = [&U] (Sphenodon_punctatus,(Huehuecuetzpalli_mixteca,(((Ctenomastax_parva,((Priscagama_gobiensis,((Leiolepis_belliana,Uromastyx_aegyptius),((Brookesia_brygooi,Chamaeleo_laevigatus),(Agama_agama,Calotes_emma)))),(Dipsosaurus_dorsalis,(Liolaemus_bellii,(Sceloporus_variabilis,(Polychrus_marmoratus,Anolis_carolinensis)))))),(Temujinia_ellisoni,Saichangurvel_davidsoni)),((Tchingisaurus_m…
	tree tnt_137 = [&U] (Sphenodon_punctatus,(Huehuecuetzpalli_mixteca,(((Ctenomastax_parva,((Priscagama_gobiensis,((Leiolepis_belliana,Uromastyx_aegyptius),((Brookesia_brygooi,Chamaeleo_laevigatus),(Agama_agama,Calotes_emma)))),(Dipsosaurus_dorsalis,(Liolaemus_bellii,(Sceloporus_variabilis,(Polychrus_marmoratus,Anolis_carolinensis)))))),(Temujinia_ellisoni,Saichangurvel_davidsoni)),((Tchingisaurus_m…
	tree tnt_138 = [&U] (Sphenodon_punctatus,(Huehuecuetzpalli_mixteca,(((Ctenomastax_parva,((Priscagama_gobiensis,((Leiolepis_belliana,Uromastyx_aegyptius),((Brookesia_brygooi,Chamaeleo_laevigatus),(Agama_agama,Calotes_emma)))),(Dipsosaurus_dorsalis,(Liolaemus_bellii,(Sceloporus_variabilis,(Polychrus_marmoratus,Anolis_carolinensis)))))),(Temujinia_ellisoni,Saichangurvel_davidsoni)),((Tchingisaurus_m…
	tree tnt_139 = [&U] (Sphenodon_punctatus,(Huehuecuetzpalli_mixteca,(((Ctenomastax_parva,((Priscagama_gobiensis,((Leiolepis_belliana,Uromastyx_aegyptius),((Brookesia_brygooi,Chamaeleo_laevigatus),(Agama_agama,Calotes_emma)))),(Dipsosaurus_dorsalis,(Liolaemus_bellii,(Sceloporus_variabilis,(Polychrus_marmoratus,Anolis_carolinensis)))))),(Temujinia_ellisoni,Saichangurvel_davidsoni)),((Tchingisaurus_m…
	tree tnt_140 = [&U] (Sphenodon_punctatus,(Huehuecuetzpalli_mixteca,(((Ctenomastax_parva,((Priscagama_gobiensis,((Leiolepis_belliana,Uromastyx_aegyptius),((Brookesia_brygooi,Chamaeleo_laevigatus),(Agama_agama,Calotes_emma)))),(Dipsosaurus_dorsalis,(Liolaemus_bellii,(Sceloporus_variabilis,(Polychrus_marmoratus,Anolis_carolinensis)))))),(Temujinia_ellisoni,Saichangurvel_davidsoni)),((Tchingisaurus_m…
	tree tnt_141 = [&U] (Sphenodon_punctatus,(Huehuecuetzpalli_mixteca,(((Ctenomastax_parva,((Priscagama_gobiensis,((Leiolepis_belliana,Uromastyx_aegyptius),((Brookesia_brygooi,Chamaeleo_laevigatus),(Agama_agama,Calotes_emma)))),(Dipsosaurus_dorsalis,(Liolaemus_bellii,(Sceloporus_variabilis,(Polychrus_marmoratus,Anolis_carolinensis)))))),(Temujinia_ellisoni,Saichangurvel_davidsoni)),((Tchingisaurus_m…
	tree tnt_142 = [&U] (Sphenodon_punctatus,(Huehuecuetzpalli_mixteca,(((Ctenomastax_parva,((Priscagama_gobiensis,((Leiolepis_belliana,Uromastyx_aegyptius),((Brookesia_brygooi,Chamaeleo_laevigatus),(Agama_agama,Calotes_emma)))),(Dipsosaurus_dorsalis,(Liolaemus_bellii,(Sceloporus_variabilis,(Polychrus_marmoratus,Anolis_carolinensis)))))),(Temujinia_ellisoni,Saichangurvel_davidsoni)),((Tchingisaurus_m…
	tree tnt_143 = [&U] (Sphenodon_punctatus,(Huehuecuetzpalli_mixteca,(((Ctenomastax_parva,((Priscagama_gobiensis,((Leiolepis_belliana,Uromastyx_aegyptius),((Brookesia_brygooi,Chamaeleo_laevigatus),(Agama_agama,Calotes_emma)))),(Dipsosaurus_dorsalis,(Liolaemus_bellii,(Sceloporus_variabilis,(Polychrus_marmoratus,Anolis_carolinensis)))))),(Temujinia_ellisoni,Saichangurvel_davidsoni)),((Tchingisaurus_m…
	tree tnt_144 = [&U] (Sphenodon_punctatus,(Huehuecuetzpalli_mixteca,(((Ctenomastax_parva,((Priscagama_gobiensis,((Leiolepis_belliana,Uromastyx_aegyptius),((Brookesia_brygooi,Chamaeleo_laevigatus),(Agama_agama,Calotes_emma)))),(Dipsosaurus_dorsalis,(Liolaemus_bellii,(Sceloporus_variabilis,(Polychrus_marmoratus,Anolis_carolinensis)))))),(Temujinia_ellisoni,Saichangurvel_davidsoni)),((Tchingisaurus_m…
	tree tnt_145 = [&U] (Sphenodon_punctatus,(Huehuecuetzpalli_mixteca,(((Ctenomastax_parva,((Priscagama_gobiensis,((Leiolepis_belliana,Uromastyx_aegyptius),((Brookesia_brygooi,Chamaeleo_laevigatus),(Agama_agama,Calotes_emma)))),(Dipsosaurus_dorsalis,(Liolaemus_bellii,(Sceloporus_variabilis,(Polychrus_marmoratus,Anolis_carolinensis)))))),(Temujinia_ellisoni,Saichangurvel_davidsoni)),((Tchingisaurus_m…
	tree tnt_146 = [&U] (Sphenodon_punctatus,(Huehuecuetzpalli_mixteca,(((Ctenomastax_parva,((Priscagama_gobiensis,((Leiolepis_belliana,Uromastyx_aegyptius),((Brookesia_brygooi,Chamaeleo_laevigatus),(Agama_agama,Calotes_emma)))),(Dipsosaurus_dorsalis,(Liolaemus_bellii,(Sceloporus_variabilis,(Polychrus_marmoratus,Anolis_carolinensis)))))),(Temujinia_ellisoni,Saichangurvel_davidsoni)),((Tchingisaurus_m…
	tree tnt_147 = [&U] (Sphenodon_punctatus,(Huehuecuetzpalli_mixteca,(((Ctenomastax_parva,((Priscagama_gobiensis,((Leiolepis_belliana,Uromastyx_aegyptius),((Brookesia_brygooi,Chamaeleo_laevigatus),(Agama_agama,Calotes_emma)))),(Dipsosaurus_dorsalis,(Liolaemus_bellii,(Sceloporus_variabilis,(Polychrus_marmoratus,Anolis_carolinensis)))))),(Temujinia_ellisoni,Saichangurvel_davidsoni)),((Tchingisaurus_m…
	tree tnt_148 = [&U] (Sphenodon_punctatus,(Huehuecuetzpalli_mixteca,(((Ctenomastax_parva,((Priscagama_gobiensis,((Leiolepis_belliana,Uromastyx_aegyptius),((Brookesia_brygooi,Chamaeleo_laevigatus),(Agama_agama,Calotes_emma)))),(Dipsosaurus_dorsalis,(Liolaemus_bellii,(Sceloporus_variabilis,(Polychrus_marmoratus,Anolis_carolinensis)))))),(Temujinia_ellisoni,Saichangurvel_davidsoni)),((Tchingisaurus_m…
	tree tnt_149 = [&U] (Sphenodon_punctatus,(Huehuecuetzpalli_mixteca,(((Ctenomastax_parva,((Priscagama_gobiensis,((Leiolepis_belliana,Uromastyx_aegyptius),((Brookesia_brygooi,Chamaeleo_laevigatus),(Agama_agama,Calotes_emma)))),(Dipsosaurus_dorsalis,(Liolaemus_bellii,(Sceloporus_variabilis,(Polychrus_marmoratus,Anolis_carolinensis)))))),(Temujinia_ellisoni,Saichangurvel_davidsoni)),((Tchingisaurus_m…
	tree tnt_150 = [&U] (Sphenodon_punctatus,(Huehuecuetzpalli_mixteca,(((Ctenomastax_parva,((Priscagama_gobiensis,((Leiolepis_belliana,Uromastyx_aegyptius),((Brookesia_brygooi,Chamaeleo_laevigatus),(Agama_agama,Calotes_emma)))),(Dipsosaurus_dorsalis,(Liolaemus_bellii,(Sceloporus_variabilis,(Polychrus_marmoratus,Anolis_carolinensis)))))),(Temujinia_ellisoni,Saichangurvel_davidsoni)),((Tchingisaurus_m…
	tree tnt_151 = [&U] (Sphenodon_punctatus,(Huehuecuetzpalli_mixteca,(((Ctenomastax_parva,((Priscagama_gobiensis,((Leiolepis_belliana,Uromastyx_aegyptius),((Brookesia_brygooi,Chamaeleo_laevigatus),(Agama_agama,Calotes_emma)))),(Dipsosaurus_dorsalis,(Liolaemus_bellii,(Sceloporus_variabilis,(Polychrus_marmoratus,Anolis_carolinensis)))))),(Temujinia_ellisoni,Saichangurvel_davidsoni)),((Tchingisaurus_m…
	tree tnt_152 = [&U] (Sphenodon_punctatus,(Huehuecuetzpalli_mixteca,(((Ctenomastax_parva,((Priscagama_gobiensis,((Leiolepis_belliana,Uromastyx_aegyptius),((Brookesia_brygooi,Chamaeleo_laevigatus),(Agama_agama,Calotes_emma)))),(Dipsosaurus_dorsalis,(Liolaemus_bellii,(Sceloporus_variabilis,(Polychrus_marmoratus,Anolis_carolinensis)))))),(Temujinia_ellisoni,Saichangurvel_davidsoni)),((Tchingisaurus_m…
	tree tnt_153 = [&U] (Sphenodon_punctatus,(Huehuecuetzpalli_mixteca,(((Ctenomastax_parva,((Priscagama_gobiensis,((Leiolepis_belliana,Uromastyx_aegyptius),((Brookesia_brygooi,Chamaeleo_laevigatus),(Agama_agama,Calotes_emma)))),(Dipsosaurus_dorsalis,(Liolaemus_bellii,(Sceloporus_variabilis,(Polychrus_marmoratus,Anolis_carolinensis)))))),(Temujinia_ellisoni,Saichangurvel_davidsoni)),((Tchingisaurus_m…
	tree tnt_154 = [&U] (Sphenodon_punctatus,(Huehuecuetzpalli_mixteca,(((Ctenomastax_parva,((Priscagama_gobiensis,((Leiolepis_belliana,Uromastyx_aegyptius),((Brookesia_brygooi,Chamaeleo_laevigatus),(Agama_agama,Calotes_emma)))),(Dipsosaurus_dorsalis,(Liolaemus_bellii,(Sceloporus_variabilis,(Polychrus_marmoratus,Anolis_carolinensis)))))),(Temujinia_ellisoni,Saichangurvel_davidsoni)),((Tchingisaurus_m…
	tree tnt_155 = [&U] (Sphenodon_punctatus,(Huehuecuetzpalli_mixteca,(((Ctenomastax_parva,((Priscagama_gobiensis,((Leiolepis_belliana,Uromastyx_aegyptius),((Brookesia_brygooi,Chamaeleo_laevigatus),(Agama_agama,Calotes_emma)))),(Dipsosaurus_dorsalis,(Liolaemus_bellii,(Sceloporus_variabilis,(Polychrus_marmoratus,Anolis_carolinensis)))))),(Temujinia_ellisoni,Saichangurvel_davidsoni)),((Tchingisaurus_m…
	tree tnt_156 = [&U] (Sphenodon_punctatus,(Huehuecuetzpalli_mixteca,(((Ctenomastax_parva,((Priscagama_gobiensis,((Leiolepis_belliana,Uromastyx_aegyptius),((Brookesia_brygooi,Chamaeleo_laevigatus),(Agama_agama,Calotes_emma)))),(Dipsosaurus_dorsalis,(Liolaemus_bellii,(Sceloporus_variabilis,(Polychrus_marmoratus,Anolis_carolinensis)))))),(Temujinia_ellisoni,Saichangurvel_davidsoni)),((Tchingisaurus_m…
	tree tnt_157 = [&U] (Sphenodon_punctatus,(Huehuecuetzpalli_mixteca,(((Ctenomastax_parva,((Priscagama_gobiensis,((Leiolepis_belliana,Uromastyx_aegyptius),((Brookesia_brygooi,Chamaeleo_laevigatus),(Agama_agama,Calotes_emma)))),(Dipsosaurus_dorsalis,(Liolaemus_bellii,(Sceloporus_variabilis,(Polychrus_marmoratus,Anolis_carolinensis)))))),(Temujinia_ellisoni,Saichangurvel_davidsoni)),((Tchingisaurus_m…
	tree tnt_158 = [&U] (Sphenodon_punctatus,(Huehuecuetzpalli_mixteca,(((Ctenomastax_parva,((Priscagama_gobiensis,((Leiolepis_belliana,Uromastyx_aegyptius),((Brookesia_brygooi,Chamaeleo_laevigatus),(Agama_agama,Calotes_emma)))),(Dipsosaurus_dorsalis,(Liolaemus_bellii,(Sceloporus_variabilis,(Polychrus_marmoratus,Anolis_carolinensis)))))),(Temujinia_ellisoni,Saichangurvel_davidsoni)),((Tchingisaurus_m…
	tree tnt_159 = [&U] (Sphenodon_punctatus,(Huehuecuetzpalli_mixteca,(((Ctenomastax_parva,((Priscagama_gobiensis,((Leiolepis_belliana,Uromastyx_aegyptius),((Brookesia_brygooi,Chamaeleo_laevigatus),(Agama_agama,Calotes_emma)))),(Dipsosaurus_dorsalis,(Liolaemus_bellii,(Sceloporus_variabilis,(Polychrus_marmoratus,Anolis_carolinensis)))))),(Temujinia_ellisoni,Saichangurvel_davidsoni)),((Tchingisaurus_m…
	tree tnt_160 = [&U] (Sphenodon_punctatus,(Huehuecuetzpalli_mixteca,(((Ctenomastax_parva,((Priscagama_gobiensis,((Leiolepis_belliana,Uromastyx_aegyptius),((Brookesia_brygooi,Chamaeleo_laevigatus),(Agama_agama,Calotes_emma)))),(Dipsosaurus_dorsalis,(Liolaemus_bellii,(Sceloporus_variabilis,(Polychrus_marmoratus,Anolis_carolinensis)))))),(Temujinia_ellisoni,Saichangurvel_davidsoni)),((Tchingisaurus_m…
	tree tnt_161 = [&U] (Sphenodon_punctatus,(Huehuecuetzpalli_mixteca,(((Ctenomastax_parva,((Priscagama_gobiensis,((Leiolepis_belliana,Uromastyx_aegyptius),((Brookesia_brygooi,Chamaeleo_laevigatus),(Agama_agama,Calotes_emma)))),(Dipsosaurus_dorsalis,(Liolaemus_bellii,(Sceloporus_variabilis,(Polychrus_marmoratus,Anolis_carolinensis)))))),(Temujinia_ellisoni,Saichangurvel_davidsoni)),((Tchingisaurus_m…
	tree tnt_162 = [&U] (Sphenodon_punctatus,(Huehuecuetzpalli_mixteca,(((Ctenomastax_parva,((Priscagama_gobiensis,((Leiolepis_belliana,Uromastyx_aegyptius),((Brookesia_brygooi,Chamaeleo_laevigatus),(Agama_agama,Calotes_emma)))),(Dipsosaurus_dorsalis,(Liolaemus_bellii,(Sceloporus_variabilis,(Polychrus_marmoratus,Anolis_carolinensis)))))),(Temujinia_ellisoni,Saichangurvel_davidsoni)),((Tchingisaurus_m…
	tree tnt_163 = [&U] (Sphenodon_punctatus,(Huehuecuetzpalli_mixteca,(((Ctenomastax_parva,((Priscagama_gobiensis,((Leiolepis_belliana,Uromastyx_aegyptius),((Brookesia_brygooi,Chamaeleo_laevigatus),(Agama_agama,Calotes_emma)))),(Dipsosaurus_dorsalis,(Liolaemus_bellii,(Sceloporus_variabilis,(Polychrus_marmoratus,Anolis_carolinensis)))))),(Temujinia_ellisoni,Saichangurvel_davidsoni)),((Tchingisaurus_m…
	tree tnt_164 = [&U] (Sphenodon_punctatus,(Huehuecuetzpalli_mixteca,(((Ctenomastax_parva,((Priscagama_gobiensis,((Leiolepis_belliana,Uromastyx_aegyptius),((Brookesia_brygooi,Chamaeleo_laevigatus),(Agama_agama,Calotes_emma)))),(Dipsosaurus_dorsalis,(Liolaemus_bellii,(Sceloporus_variabilis,(Polychrus_marmoratus,Anolis_carolinensis)))))),(Temujinia_ellisoni,Saichangurvel_davidsoni)),((Tchingisaurus_m…
	tree tnt_165 = [&U] (Sphenodon_punctatus,(Huehuecuetzpalli_mixteca,(((Ctenomastax_parva,((Priscagama_gobiensis,((Leiolepis_belliana,Uromastyx_aegyptius),((Brookesia_brygooi,Chamaeleo_laevigatus),(Agama_agama,Calotes_emma)))),(Dipsosaurus_dorsalis,(Liolaemus_bellii,(Sceloporus_variabilis,(Polychrus_marmoratus,Anolis_carolinensis)))))),(Temujinia_ellisoni,Saichangurvel_davidsoni)),((Tchingisaurus_m…
	tree tnt_166 = [&U] (Sphenodon_punctatus,(Huehuecuetzpalli_mixteca,(((Ctenomastax_parva,((Priscagama_gobiensis,((Leiolepis_belliana,Uromastyx_aegyptius),((Brookesia_brygooi,Chamaeleo_laevigatus),(Agama_agama,Calotes_emma)))),(Dipsosaurus_dorsalis,(Liolaemus_bellii,(Sceloporus_variabilis,(Polychrus_marmoratus,Anolis_carolinensis)))))),(Temujinia_ellisoni,Saichangurvel_davidsoni)),((Tchingisaurus_m…
	tree tnt_167 = [&U] (Sphenodon_punctatus,(Huehuecuetzpalli_mixteca,(((Ctenomastax_parva,((Priscagama_gobiensis,((Leiolepis_belliana,Uromastyx_aegyptius),((Brookesia_brygooi,Chamaeleo_laevigatus),(Agama_agama,Calotes_emma)))),(Dipsosaurus_dorsalis,(Liolaemus_bellii,(Sceloporus_variabilis,(Polychrus_marmoratus,Anolis_carolinensis)))))),(Temujinia_ellisoni,Saichangurvel_davidsoni)),((Tchingisaurus_m…
	tree tnt_168 = [&U] (Sphenodon_punctatus,(Huehuecuetzpalli_mixteca,(((Ctenomastax_parva,((Priscagama_gobiensis,((Leiolepis_belliana,Uromastyx_aegyptius),((Brookesia_brygooi,Chamaeleo_laevigatus),(Agama_agama,Calotes_emma)))),(Dipsosaurus_dorsalis,(Liolaemus_bellii,(Sceloporus_variabilis,(Polychrus_marmoratus,Anolis_carolinensis)))))),(Temujinia_ellisoni,Saichangurvel_davidsoni)),((Tchingisaurus_m…
	tree tnt_169 = [&U] (Sphenodon_punctatus,(Huehuecuetzpalli_mixteca,(((Ctenomastax_parva,((Priscagama_gobiensis,((Leiolepis_belliana,Uromastyx_aegyptius),((Brookesia_brygooi,Chamaeleo_laevigatus),(Agama_agama,Calotes_emma)))),(Dipsosaurus_dorsalis,(Liolaemus_bellii,(Sceloporus_variabilis,(Polychrus_marmoratus,Anolis_carolinensis)))))),(Temujinia_ellisoni,Saichangurvel_davidsoni)),((Tchingisaurus_m…
	tree tnt_170 = [&U] (Sphenodon_punctatus,(Huehuecuetzpalli_mixteca,(((Ctenomastax_parva,((Priscagama_gobiensis,((Leiolepis_belliana,Uromastyx_aegyptius),((Brookesia_brygooi,Chamaeleo_laevigatus),(Agama_agama,Calotes_emma)))),(Dipsosaurus_dorsalis,(Liolaemus_bellii,(Sceloporus_variabilis,(Polychrus_marmoratus,Anolis_carolinensis)))))),(Temujinia_ellisoni,Saichangurvel_davidsoni)),((Tchingisaurus_m…
	tree tnt_171 = [&U] (Sphenodon_punctatus,(Huehuecuetzpalli_mixteca,(((Ctenomastax_parva,((Priscagama_gobiensis,((Leiolepis_belliana,Uromastyx_aegyptius),((Brookesia_brygooi,Chamaeleo_laevigatus),(Agama_agama,Calotes_emma)))),(Dipsosaurus_dorsalis,(Liolaemus_bellii,(Sceloporus_variabilis,(Polychrus_marmoratus,Anolis_carolinensis)))))),(Temujinia_ellisoni,Saichangurvel_davidsoni)),((Tchingisaurus_m…
	tree tnt_172 = [&U] (Sphenodon_punctatus,(Huehuecuetzpalli_mixteca,(((Ctenomastax_parva,((Priscagama_gobiensis,((Leiolepis_belliana,Uromastyx_aegyptius),((Brookesia_brygooi,Chamaeleo_laevigatus),(Agama_agama,Calotes_emma)))),(Dipsosaurus_dorsalis,(Liolaemus_bellii,(Sceloporus_variabilis,(Polychrus_marmoratus,Anolis_carolinensis)))))),(Temujinia_ellisoni,Saichangurvel_davidsoni)),((Tchingisaurus_m…
	tree tnt_173 = [&U] (Sphenodon_punctatus,(Huehuecuetzpalli_mixteca,(((Ctenomastax_parva,((Priscagama_gobiensis,((Leiolepis_belliana,Uromastyx_aegyptius),((Brookesia_brygooi,Chamaeleo_laevigatus),(Agama_agama,Calotes_emma)))),(Dipsosaurus_dorsalis,(Liolaemus_bellii,(Sceloporus_variabilis,(Polychrus_marmoratus,Anolis_carolinensis)))))),(Temujinia_ellisoni,Saichangurvel_davidsoni)),((Tchingisaurus_m…
	tree tnt_174 = [&U] (Sphenodon_punctatus,(Huehuecuetzpalli_mixteca,(((Ctenomastax_parva,((Priscagama_gobiensis,((Leiolepis_belliana,Uromastyx_aegyptius),((Brookesia_brygooi,Chamaeleo_laevigatus),(Agama_agama,Calotes_emma)))),(Dipsosaurus_dorsalis,(Liolaemus_bellii,(Sceloporus_variabilis,(Polychrus_marmoratus,Anolis_carolinensis)))))),(Temujinia_ellisoni,Saichangurvel_davidsoni)),((Tchingisaurus_m…
	tree tnt_175 = [&U] (Sphenodon_punctatus,(Huehuecuetzpalli_mixteca,(((Ctenomastax_parva,((Priscagama_gobiensis,((Leiolepis_belliana,Uromastyx_aegyptius),((Brookesia_brygooi,Chamaeleo_laevigatus),(Agama_agama,Calotes_emma)))),(Dipsosaurus_dorsalis,(Liolaemus_bellii,(Sceloporus_variabilis,(Polychrus_marmoratus,Anolis_carolinensis)))))),(Temujinia_ellisoni,Saichangurvel_davidsoni)),((Tchingisaurus_m…
	tree tnt_176 = [&U] (Sphenodon_punctatus,(Huehuecuetzpalli_mixteca,(((Ctenomastax_parva,((Priscagama_gobiensis,((Leiolepis_belliana,Uromastyx_aegyptius),((Brookesia_brygooi,Chamaeleo_laevigatus),(Agama_agama,Calotes_emma)))),(Dipsosaurus_dorsalis,(Liolaemus_bellii,(Sceloporus_variabilis,(Polychrus_marmoratus,Anolis_carolinensis)))))),(Temujinia_ellisoni,Saichangurvel_davidsoni)),((Tchingisaurus_m…
	tree tnt_177 = [&U] (Sphenodon_punctatus,(Huehuecuetzpalli_mixteca,(((Ctenomastax_parva,((Priscagama_gobiensis,((Leiolepis_belliana,Uromastyx_aegyptius),((Brookesia_brygooi,Chamaeleo_laevigatus),(Agama_agama,Calotes_emma)))),(Dipsosaurus_dorsalis,(Liolaemus_bellii,(Sceloporus_variabilis,(Polychrus_marmoratus,Anolis_carolinensis)))))),(Temujinia_ellisoni,Saichangurvel_davidsoni)),((Tchingisaurus_m…
	tree tnt_178 = [&U] (Sphenodon_punctatus,(Huehuecuetzpalli_mixteca,(((Ctenomastax_parva,((Priscagama_gobiensis,((Leiolepis_belliana,Uromastyx_aegyptius),((Brookesia_brygooi,Chamaeleo_laevigatus),(Agama_agama,Calotes_emma)))),(Dipsosaurus_dorsalis,(Liolaemus_bellii,(Sceloporus_variabilis,(Polychrus_marmoratus,Anolis_carolinensis)))))),(Temujinia_ellisoni,Saichangurvel_davidsoni)),((Tchingisaurus_m…
	tree tnt_179 = [&U] (Sphenodon_punctatus,(Huehuecuetzpalli_mixteca,(((Ctenomastax_parva,((Priscagama_gobiensis,((Leiolepis_belliana,Uromastyx_aegyptius),((Brookesia_brygooi,Chamaeleo_laevigatus),(Agama_agama,Calotes_emma)))),(Dipsosaurus_dorsalis,(Liolaemus_bellii,(Sceloporus_variabilis,(Polychrus_marmoratus,Anolis_carolinensis)))))),(Temujinia_ellisoni,Saichangurvel_davidsoni)),((Tchingisaurus_m…
	tree tnt_180 = [&U] (Sphenodon_punctatus,(Huehuecuetzpalli_mixteca,(((Ctenomastax_parva,((Priscagama_gobiensis,((Leiolepis_belliana,Uromastyx_aegyptius),((Brookesia_brygooi,Chamaeleo_laevigatus),(Agama_agama,Calotes_emma)))),(Dipsosaurus_dorsalis,(Liolaemus_bellii,(Sceloporus_variabilis,(Polychrus_marmoratus,Anolis_carolinensis)))))),(Temujinia_ellisoni,Saichangurvel_davidsoni)),((Tchingisaurus_m…
	tree tnt_181 = [&U] (Sphenodon_punctatus,(Huehuecuetzpalli_mixteca,(((Ctenomastax_parva,((Priscagama_gobiensis,((Leiolepis_belliana,Uromastyx_aegyptius),((Brookesia_brygooi,Chamaeleo_laevigatus),(Agama_agama,Calotes_emma)))),(Dipsosaurus_dorsalis,(Liolaemus_bellii,(Sceloporus_variabilis,(Polychrus_marmoratus,Anolis_carolinensis)))))),(Temujinia_ellisoni,Saichangurvel_davidsoni)),((Tchingisaurus_m…
	tree tnt_182 = [&U] (Sphenodon_punctatus,(Huehuecuetzpalli_mixteca,(((Ctenomastax_parva,((Priscagama_gobiensis,((Leiolepis_belliana,Uromastyx_aegyptius),((Brookesia_brygooi,Chamaeleo_laevigatus),(Agama_agama,Calotes_emma)))),(Dipsosaurus_dorsalis,(Liolaemus_bellii,(Sceloporus_variabilis,(Polychrus_marmoratus,Anolis_carolinensis)))))),(Temujinia_ellisoni,Saichangurvel_davidsoni)),((Tchingisaurus_m…
	tree tnt_183 = [&U] (Sphenodon_punctatus,(Huehuecuetzpalli_mixteca,(((Ctenomastax_parva,((Priscagama_gobiensis,((Leiolepis_belliana,Uromastyx_aegyptius),((Brookesia_brygooi,Chamaeleo_laevigatus),(Agama_agama,Calotes_emma)))),(Dipsosaurus_dorsalis,(Liolaemus_bellii,(Sceloporus_variabilis,(Polychrus_marmoratus,Anolis_carolinensis)))))),(Temujinia_ellisoni,Saichangurvel_davidsoni)),((Tchingisaurus_m…
	tree tnt_184 = [&U] (Sphenodon_punctatus,(Huehuecuetzpalli_mixteca,(((Ctenomastax_parva,((Priscagama_gobiensis,((Leiolepis_belliana,Uromastyx_aegyptius),((Brookesia_brygooi,Chamaeleo_laevigatus),(Agama_agama,Calotes_emma)))),(Dipsosaurus_dorsalis,(Liolaemus_bellii,(Sceloporus_variabilis,(Polychrus_marmoratus,Anolis_carolinensis)))))),(Temujinia_ellisoni,Saichangurvel_davidsoni)),((Tchingisaurus_m…
	tree tnt_185 = [&U] (Sphenodon_punctatus,(Huehuecuetzpalli_mixteca,(((Ctenomastax_parva,((Priscagama_gobiensis,((Leiolepis_belliana,Uromastyx_aegyptius),((Brookesia_brygooi,Chamaeleo_laevigatus),(Agama_agama,Calotes_emma)))),(Dipsosaurus_dorsalis,(Liolaemus_bellii,(Sceloporus_variabilis,(Polychrus_marmoratus,Anolis_carolinensis)))))),(Temujinia_ellisoni,Saichangurvel_davidsoni)),((Tchingisaurus_m…
	tree tnt_186 = [&U] (Sphenodon_punctatus,(Huehuecuetzpalli_mixteca,(((Ctenomastax_parva,((Priscagama_gobiensis,((Leiolepis_belliana,Uromastyx_aegyptius),((Brookesia_brygooi,Chamaeleo_laevigatus),(Agama_agama,Calotes_emma)))),(Dipsosaurus_dorsalis,(Liolaemus_bellii,(Sceloporus_variabilis,(Polychrus_marmoratus,Anolis_carolinensis)))))),(Temujinia_ellisoni,Saichangurvel_davidsoni)),((Tchingisaurus_m…
	tree tnt_187 = [&U] (Sphenodon_punctatus,(Huehuecuetzpalli_mixteca,(((Ctenomastax_parva,((Priscagama_gobiensis,((Leiolepis_belliana,Uromastyx_aegyptius),((Brookesia_brygooi,Chamaeleo_laevigatus),(Agama_agama,Calotes_emma)))),(Dipsosaurus_dorsalis,(Liolaemus_bellii,(Sceloporus_variabilis,(Polychrus_marmoratus,Anolis_carolinensis)))))),(Temujinia_ellisoni,Saichangurvel_davidsoni)),((Tchingisaurus_m…
	tree tnt_188 = [&U] (Sphenodon_punctatus,(Huehuecuetzpalli_mixteca,(((Ctenomastax_parva,((Priscagama_gobiensis,((Leiolepis_belliana,Uromastyx_aegyptius),((Brookesia_brygooi,Chamaeleo_laevigatus),(Agama_agama,Calotes_emma)))),(Dipsosaurus_dorsalis,(Liolaemus_bellii,(Sceloporus_variabilis,(Polychrus_marmoratus,Anolis_carolinensis)))))),(Temujinia_ellisoni,Saichangurvel_davidsoni)),((Tchingisaurus_m…
	tree tnt_189 = [&U] (Sphenodon_punctatus,(Huehuecuetzpalli_mixteca,(((Ctenomastax_parva,((Priscagama_gobiensis,((Leiolepis_belliana,Uromastyx_aegyptius),((Brookesia_brygooi,Chamaeleo_laevigatus),(Agama_agama,Calotes_emma)))),(Dipsosaurus_dorsalis,(Liolaemus_bellii,(Sceloporus_variabilis,(Polychrus_marmoratus,Anolis_carolinensis)))))),(Temujinia_ellisoni,Saichangurvel_davidsoni)),((Tchingisaurus_m…
	tree tnt_190 = [&U] (Sphenodon_punctatus,(Huehuecuetzpalli_mixteca,(((Ctenomastax_parva,((Priscagama_gobiensis,((Leiolepis_belliana,Uromastyx_aegyptius),((Brookesia_brygooi,Chamaeleo_laevigatus),(Agama_agama,Calotes_emma)))),(Dipsosaurus_dorsalis,(Liolaemus_bellii,(Sceloporus_variabilis,(Polychrus_marmoratus,Anolis_carolinensis)))))),(Temujinia_ellisoni,Saichangurvel_davidsoni)),((Tchingisaurus_m…
	tree tnt_191 = [&U] (Sphenodon_punctatus,(Huehuecuetzpalli_mixteca,(((Ctenomastax_parva,((Priscagama_gobiensis,((Leiolepis_belliana,Uromastyx_aegyptius),((Brookesia_brygooi,Chamaeleo_laevigatus),(Agama_agama,Calotes_emma)))),(Dipsosaurus_dorsalis,(Liolaemus_bellii,(Sceloporus_variabilis,(Polychrus_marmoratus,Anolis_carolinensis)))))),(Temujinia_ellisoni,Saichangurvel_davidsoni)),((Tchingisaurus_m…
	tree tnt_192 = [&U] (Sphenodon_punctatus,(Huehuecuetzpalli_mixteca,(((Ctenomastax_parva,((Priscagama_gobiensis,((Leiolepis_belliana,Uromastyx_aegyptius),((Brookesia_brygooi,Chamaeleo_laevigatus),(Agama_agama,Calotes_emma)))),(Dipsosaurus_dorsalis,(Liolaemus_bellii,(Sceloporus_variabilis,(Polychrus_marmoratus,Anolis_carolinensis)))))),(Temujinia_ellisoni,Saichangurvel_davidsoni)),((Tchingisaurus_m…
	tree tnt_193 = [&U] (Sphenodon_punctatus,(Huehuecuetzpalli_mixteca,(((Ctenomastax_parva,((Priscagama_gobiensis,((Leiolepis_belliana,Uromastyx_aegyptius),((Brookesia_brygooi,Chamaeleo_laevigatus),(Agama_agama,Calotes_emma)))),(Dipsosaurus_dorsalis,(Liolaemus_bellii,(Sceloporus_variabilis,(Polychrus_marmoratus,Anolis_carolinensis)))))),(Temujinia_ellisoni,Saichangurvel_davidsoni)),((Tchingisaurus_m…
	tree tnt_194 = [&U] (Sphenodon_punctatus,(Huehuecuetzpalli_mixteca,(((Ctenomastax_parva,((Priscagama_gobiensis,((Leiolepis_belliana,Uromastyx_aegyptius),((Brookesia_brygooi,Chamaeleo_laevigatus),(Agama_agama,Calotes_emma)))),(Dipsosaurus_dorsalis,(Liolaemus_bellii,(Sceloporus_variabilis,(Polychrus_marmoratus,Anolis_carolinensis)))))),(Temujinia_ellisoni,Saichangurvel_davidsoni)),((Tchingisaurus_m…
	tree tnt_195 = [&U] (Sphenodon_punctatus,(Huehuecuetzpalli_mixteca,(((Ctenomastax_parva,((Priscagama_gobiensis,((Leiolepis_belliana,Uromastyx_aegyptius),((Brookesia_brygooi,Chamaeleo_laevigatus),(Agama_agama,Calotes_emma)))),(Dipsosaurus_dorsalis,(Liolaemus_bellii,(Sceloporus_variabilis,(Polychrus_marmoratus,Anolis_carolinensis)))))),(Temujinia_ellisoni,Saichangurvel_davidsoni)),((Tchingisaurus_m…
	tree tnt_196 = [&U] (Sphenodon_punctatus,(Huehuecuetzpalli_mixteca,(((Ctenomastax_parva,((Priscagama_gobiensis,((Leiolepis_belliana,Uromastyx_aegyptius),((Brookesia_brygooi,Chamaeleo_laevigatus),(Agama_agama,Calotes_emma)))),(Dipsosaurus_dorsalis,(Liolaemus_bellii,(Sceloporus_variabilis,(Polychrus_marmoratus,Anolis_carolinensis)))))),(Temujinia_ellisoni,Saichangurvel_davidsoni)),((Tchingisaurus_m…
	tree tnt_197 = [&U] (Sphenodon_punctatus,(Huehuecuetzpalli_mixteca,(((Ctenomastax_parva,((Priscagama_gobiensis,((Leiolepis_belliana,Uromastyx_aegyptius),((Brookesia_brygooi,Chamaeleo_laevigatus),(Agama_agama,Calotes_emma)))),(Dipsosaurus_dorsalis,(Liolaemus_bellii,(Sceloporus_variabilis,(Polychrus_marmoratus,Anolis_carolinensis)))))),(Temujinia_ellisoni,Saichangurvel_davidsoni)),((Tchingisaurus_m…
	tree tnt_198 = [&U] (Sphenodon_punctatus,(Huehuecuetzpalli_mixteca,(((Ctenomastax_parva,((Priscagama_gobiensis,((Leiolepis_belliana,Uromastyx_aegyptius),((Brookesia_brygooi,Chamaeleo_laevigatus),(Agama_agama,Calotes_emma)))),(Dipsosaurus_dorsalis,(Liolaemus_bellii,(Sceloporus_variabilis,(Polychrus_marmoratus,Anolis_carolinensis)))))),(Temujinia_ellisoni,Saichangurvel_davidsoni)),((Tchingisaurus_m…
	tree tnt_199 = [&U] (Sphenodon_punctatus,(Huehuecuetzpalli_mixteca,(((Ctenomastax_parva,((Priscagama_gobiensis,((Leiolepis_belliana,Uromastyx_aegyptius),((Brookesia_brygooi,Chamaeleo_laevigatus),(Agama_agama,Calotes_emma)))),(Dipsosaurus_dorsalis,(Liolaemus_bellii,(Sceloporus_variabilis,(Polychrus_marmoratus,Anolis_carolinensis)))))),(Temujinia_ellisoni,Saichangurvel_davidsoni)),((Tchingisaurus_m…
	tree tnt_200 = [&U] (Sphenodon_punctatus,(Huehuecuetzpalli_mixteca,(((Ctenomastax_parva,((Priscagama_gobiensis,((Leiolepis_belliana,Uromastyx_aegyptius),((Brookesia_brygooi,Chamaeleo_laevigatus),(Agama_agama,Calotes_emma)))),(Dipsosaurus_dorsalis,(Liolaemus_bellii,(Sceloporus_variabilis,(Polychrus_marmoratus,Anolis_carolinensis)))))),(Temujinia_ellisoni,Saichangurvel_davidsoni)),((Tchingisaurus_m…
	tree tnt_201 = [&U] (Sphenodon_punctatus,(Huehuecuetzpalli_mixteca,(((Ctenomastax_parva,((Priscagama_gobiensis,((Leiolepis_belliana,Uromastyx_aegyptius),((Brookesia_brygooi,Chamaeleo_laevigatus),(Agama_agama,Calotes_emma)))),(Dipsosaurus_dorsalis,(Liolaemus_bellii,(Sceloporus_variabilis,(Polychrus_marmoratus,Anolis_carolinensis)))))),(Temujinia_ellisoni,Saichangurvel_davidsoni)),((Tchingisaurus_m…
	tree tnt_202 = [&U] (Sphenodon_punctatus,(Huehuecuetzpalli_mixteca,(((Ctenomastax_parva,((Priscagama_gobiensis,((Leiolepis_belliana,Uromastyx_aegyptius),((Brookesia_brygooi,Chamaeleo_laevigatus),(Agama_agama,Calotes_emma)))),(Dipsosaurus_dorsalis,(Liolaemus_bellii,(Sceloporus_variabilis,(Polychrus_marmoratus,Anolis_carolinensis)))))),(Temujinia_ellisoni,Saichangurvel_davidsoni)),((Tchingisaurus_m…
	tree tnt_203 = [&U] (Sphenodon_punctatus,(Huehuecuetzpalli_mixteca,(((Ctenomastax_parva,((Priscagama_gobiensis,((Leiolepis_belliana,Uromastyx_aegyptius),((Brookesia_brygooi,Chamaeleo_laevigatus),(Agama_agama,Calotes_emma)))),(Dipsosaurus_dorsalis,(Liolaemus_bellii,(Sceloporus_variabilis,(Polychrus_marmoratus,Anolis_carolinensis)))))),(Temujinia_ellisoni,Saichangurvel_davidsoni)),((Tchingisaurus_m…
	tree tnt_204 = [&U] (Sphenodon_punctatus,(Huehuecuetzpalli_mixteca,(((Ctenomastax_parva,((Priscagama_gobiensis,((Leiolepis_belliana,Uromastyx_aegyptius),((Brookesia_brygooi,Chamaeleo_laevigatus),(Agama_agama,Calotes_emma)))),(Dipsosaurus_dorsalis,(Liolaemus_bellii,(Sceloporus_variabilis,(Polychrus_marmoratus,Anolis_carolinensis)))))),(Temujinia_ellisoni,Saichangurvel_davidsoni)),((Tchingisaurus_m…
	tree tnt_205 = [&U] (Sphenodon_punctatus,(Huehuecuetzpalli_mixteca,(((Ctenomastax_parva,((Priscagama_gobiensis,((Leiolepis_belliana,Uromastyx_aegyptius),((Brookesia_brygooi,Chamaeleo_laevigatus),(Agama_agama,Calotes_emma)))),(Dipsosaurus_dorsalis,(Liolaemus_bellii,(Sceloporus_variabilis,(Polychrus_marmoratus,Anolis_carolinensis)))))),(Temujinia_ellisoni,Saichangurvel_davidsoni)),((Tchingisaurus_m…
	tree tnt_206 = [&U] (Sphenodon_punctatus,(Huehuecuetzpalli_mixteca,(((Ctenomastax_parva,((Priscagama_gobiensis,((Leiolepis_belliana,Uromastyx_aegyptius),((Brookesia_brygooi,Chamaeleo_laevigatus),(Agama_agama,Calotes_emma)))),(Dipsosaurus_dorsalis,(Liolaemus_bellii,(Sceloporus_variabilis,(Polychrus_marmoratus,Anolis_carolinensis)))))),(Temujinia_ellisoni,Saichangurvel_davidsoni)),((Tchingisaurus_m…
	tree tnt_207 = [&U] (Sphenodon_punctatus,(Huehuecuetzpalli_mixteca,(((Ctenomastax_parva,((Priscagama_gobiensis,((Leiolepis_belliana,Uromastyx_aegyptius),((Brookesia_brygooi,Chamaeleo_laevigatus),(Agama_agama,Calotes_emma)))),(Dipsosaurus_dorsalis,(Liolaemus_bellii,(Sceloporus_variabilis,(Polychrus_marmoratus,Anolis_carolinensis)))))),(Temujinia_ellisoni,Saichangurvel_davidsoni)),((Tchingisaurus_m…
	tree tnt_208 = [&U] (Sphenodon_punctatus,(Huehuecuetzpalli_mixteca,(((Ctenomastax_parva,((Priscagama_gobiensis,((Leiolepis_belliana,Uromastyx_aegyptius),((Brookesia_brygooi,Chamaeleo_laevigatus),(Agama_agama,Calotes_emma)))),(Dipsosaurus_dorsalis,(Liolaemus_bellii,(Sceloporus_variabilis,(Polychrus_marmoratus,Anolis_carolinensis)))))),(Temujinia_ellisoni,Saichangurvel_davidsoni)),((Tchingisaurus_m…
	tree tnt_209 = [&U] (Sphenodon_punctatus,(Huehuecuetzpalli_mixteca,(((Ctenomastax_parva,((Priscagama_gobiensis,((Leiolepis_belliana,Uromastyx_aegyptius),((Brookesia_brygooi,Chamaeleo_laevigatus),(Agama_agama,Calotes_emma)))),(Dipsosaurus_dorsalis,(Liolaemus_bellii,(Sceloporus_variabilis,(Polychrus_marmoratus,Anolis_carolinensis)))))),(Temujinia_ellisoni,Saichangurvel_davidsoni)),((Tchingisaurus_m…
	tree tnt_210 = [&U] (Sphenodon_punctatus,(Huehuecuetzpalli_mixteca,(((Ctenomastax_parva,((Priscagama_gobiensis,((Leiolepis_belliana,Uromastyx_aegyptius),((Brookesia_brygooi,Chamaeleo_laevigatus),(Agama_agama,Calotes_emma)))),(Dipsosaurus_dorsalis,(Liolaemus_bellii,(Sceloporus_variabilis,(Polychrus_marmoratus,Anolis_carolinensis)))))),(Temujinia_ellisoni,Saichangurvel_davidsoni)),((Tchingisaurus_m…
	tree tnt_211 = [&U] (Sphenodon_punctatus,(Huehuecuetzpalli_mixteca,(((Ctenomastax_parva,((Priscagama_gobiensis,((Leiolepis_belliana,Uromastyx_aegyptius),((Brookesia_brygooi,Chamaeleo_laevigatus),(Agama_agama,Calotes_emma)))),(Dipsosaurus_dorsalis,(Liolaemus_bellii,(Sceloporus_variabilis,(Polychrus_marmoratus,Anolis_carolinensis)))))),(Temujinia_ellisoni,Saichangurvel_davidsoni)),((Tchingisaurus_m…
	tree tnt_212 = [&U] (Sphenodon_punctatus,(Huehuecuetzpalli_mixteca,(((Ctenomastax_parva,((Priscagama_gobiensis,((Leiolepis_belliana,Uromastyx_aegyptius),((Brookesia_brygooi,Chamaeleo_laevigatus),(Agama_agama,Calotes_emma)))),(Dipsosaurus_dorsalis,(Liolaemus_bellii,(Sceloporus_variabilis,(Polychrus_marmoratus,Anolis_carolinensis)))))),(Temujinia_ellisoni,Saichangurvel_davidsoni)),((Tchingisaurus_m…
	tree tnt_213 = [&U] (Sphenodon_punctatus,(Huehuecuetzpalli_mixteca,(((Ctenomastax_parva,((Priscagama_gobiensis,((Leiolepis_belliana,Uromastyx_aegyptius),((Brookesia_brygooi,Chamaeleo_laevigatus),(Agama_agama,Calotes_emma)))),(Dipsosaurus_dorsalis,(Liolaemus_bellii,(Sceloporus_variabilis,(Polychrus_marmoratus,Anolis_carolinensis)))))),(Temujinia_ellisoni,Saichangurvel_davidsoni)),((Tchingisaurus_m…
	tree tnt_214 = [&U] (Sphenodon_punctatus,(Huehuecuetzpalli_mixteca,(((Ctenomastax_parva,((Priscagama_gobiensis,((Leiolepis_belliana,Uromastyx_aegyptius),((Brookesia_brygooi,Chamaeleo_laevigatus),(Agama_agama,Calotes_emma)))),(Dipsosaurus_dorsalis,(Liolaemus_bellii,(Sceloporus_variabilis,(Polychrus_marmoratus,Anolis_carolinensis)))))),(Temujinia_ellisoni,Saichangurvel_davidsoni)),((Tchingisaurus_m…
	tree tnt_215 = [&U] (Sphenodon_punctatus,(Huehuecuetzpalli_mixteca,(((Ctenomastax_parva,((Priscagama_gobiensis,((Leiolepis_belliana,Uromastyx_aegyptius),((Brookesia_brygooi,Chamaeleo_laevigatus),(Agama_agama,Calotes_emma)))),(Dipsosaurus_dorsalis,(Liolaemus_bellii,(Sceloporus_variabilis,(Polychrus_marmoratus,Anolis_carolinensis)))))),(Temujinia_ellisoni,Saichangurvel_davidsoni)),((Tchingisaurus_m…
	tree tnt_216 = [&U] (Sphenodon_punctatus,(Huehuecuetzpalli_mixteca,(((Ctenomastax_parva,((Priscagama_gobiensis,((Leiolepis_belliana,Uromastyx_aegyptius),((Brookesia_brygooi,Chamaeleo_laevigatus),(Agama_agama,Calotes_emma)))),(Dipsosaurus_dorsalis,(Liolaemus_bellii,(Sceloporus_variabilis,(Polychrus_marmoratus,Anolis_carolinensis)))))),(Temujinia_ellisoni,Saichangurvel_davidsoni)),((Tchingisaurus_m…
	tree tnt_217 = [&U] (Sphenodon_punctatus,(Huehuecuetzpalli_mixteca,(((Ctenomastax_parva,((Priscagama_gobiensis,((Leiolepis_belliana,Uromastyx_aegyptius),((Brookesia_brygooi,Chamaeleo_laevigatus),(Agama_agama,Calotes_emma)))),(Dipsosaurus_dorsalis,(Liolaemus_bellii,(Sceloporus_variabilis,(Polychrus_marmoratus,Anolis_carolinensis)))))),(Temujinia_ellisoni,Saichangurvel_davidsoni)),((Tchingisaurus_m…
	tree tnt_218 = [&U] (Sphenodon_punctatus,(Huehuecuetzpalli_mixteca,(((Ctenomastax_parva,((Priscagama_gobiensis,((Leiolepis_belliana,Uromastyx_aegyptius),((Brookesia_brygooi,Chamaeleo_laevigatus),(Agama_agama,Calotes_emma)))),(Dipsosaurus_dorsalis,(Liolaemus_bellii,(Sceloporus_variabilis,(Polychrus_marmoratus,Anolis_carolinensis)))))),(Temujinia_ellisoni,Saichangurvel_davidsoni)),((Tchingisaurus_m…
	tree tnt_219 = [&U] (Sphenodon_punctatus,(Huehuecuetzpalli_mixteca,(((Ctenomastax_parva,((Priscagama_gobiensis,((Leiolepis_belliana,Uromastyx_aegyptius),((Brookesia_brygooi,Chamaeleo_laevigatus),(Agama_agama,Calotes_emma)))),(Dipsosaurus_dorsalis,(Liolaemus_bellii,(Sceloporus_variabilis,(Polychrus_marmoratus,Anolis_carolinensis)))))),(Temujinia_ellisoni,Saichangurvel_davidsoni)),((Tchingisaurus_m…
	tree tnt_220 = [&U] (Sphenodon_punctatus,(Huehuecuetzpalli_mixteca,(((Ctenomastax_parva,((Priscagama_gobiensis,((Leiolepis_belliana,Uromastyx_aegyptius),((Brookesia_brygooi,Chamaeleo_laevigatus),(Agama_agama,Calotes_emma)))),(Dipsosaurus_dorsalis,(Liolaemus_bellii,(Sceloporus_variabilis,(Polychrus_marmoratus,Anolis_carolinensis)))))),(Temujinia_ellisoni,Saichangurvel_davidsoni)),((Tchingisaurus_m…
	tree tnt_221 = [&U] (Sphenodon_punctatus,(Huehuecuetzpalli_mixteca,(((Ctenomastax_parva,((Priscagama_gobiensis,((Leiolepis_belliana,Uromastyx_aegyptius),((Brookesia_brygooi,Chamaeleo_laevigatus),(Agama_agama,Calotes_emma)))),(Dipsosaurus_dorsalis,(Liolaemus_bellii,(Sceloporus_variabilis,(Polychrus_marmoratus,Anolis_carolinensis)))))),(Temujinia_ellisoni,Saichangurvel_davidsoni)),((Tchingisaurus_m…
	tree tnt_222 = [&U] (Sphenodon_punctatus,(Huehuecuetzpalli_mixteca,(((Ctenomastax_parva,((Priscagama_gobiensis,((Leiolepis_belliana,Uromastyx_aegyptius),((Brookesia_brygooi,Chamaeleo_laevigatus),(Agama_agama,Calotes_emma)))),(Dipsosaurus_dorsalis,(Liolaemus_bellii,(Sceloporus_variabilis,(Polychrus_marmoratus,Anolis_carolinensis)))))),(Temujinia_ellisoni,Saichangurvel_davidsoni)),((Tchingisaurus_m…
	tree tnt_223 = [&U] (Sphenodon_punctatus,(Huehuecuetzpalli_mixteca,(((Ctenomastax_parva,((Priscagama_gobiensis,((Leiolepis_belliana,Uromastyx_aegyptius),((Brookesia_brygooi,Chamaeleo_laevigatus),(Agama_agama,Calotes_emma)))),(Dipsosaurus_dorsalis,(Liolaemus_bellii,(Sceloporus_variabilis,(Polychrus_marmoratus,Anolis_carolinensis)))))),(Temujinia_ellisoni,Saichangurvel_davidsoni)),((Tchingisaurus_m…
	tree tnt_224 = [&U] (Sphenodon_punctatus,(Huehuecuetzpalli_mixteca,(((Ctenomastax_parva,((Priscagama_gobiensis,((Leiolepis_belliana,Uromastyx_aegyptius),((Brookesia_brygooi,Chamaeleo_laevigatus),(Agama_agama,Calotes_emma)))),(Dipsosaurus_dorsalis,(Liolaemus_bellii,(Sceloporus_variabilis,(Polychrus_marmoratus,Anolis_carolinensis)))))),(Temujinia_ellisoni,Saichangurvel_davidsoni)),((Tchingisaurus_m…
	tree tnt_225 = [&U] (Sphenodon_punctatus,(Huehuecuetzpalli_mixteca,(((Ctenomastax_parva,((Priscagama_gobiensis,((Leiolepis_belliana,Uromastyx_aegyptius),((Brookesia_brygooi,Chamaeleo_laevigatus),(Agama_agama,Calotes_emma)))),(Dipsosaurus_dorsalis,(Liolaemus_bellii,(Sceloporus_variabilis,(Polychrus_marmoratus,Anolis_carolinensis)))))),(Temujinia_ellisoni,Saichangurvel_davidsoni)),((Tchingisaurus_m…
	tree tnt_226 = [&U] (Sphenodon_punctatus,(Huehuecuetzpalli_mixteca,(((Ctenomastax_parva,((Priscagama_gobiensis,((Leiolepis_belliana,Uromastyx_aegyptius),((Brookesia_brygooi,Chamaeleo_laevigatus),(Agama_agama,Calotes_emma)))),(Dipsosaurus_dorsalis,(Liolaemus_bellii,(Sceloporus_variabilis,(Polychrus_marmoratus,Anolis_carolinensis)))))),(Temujinia_ellisoni,Saichangurvel_davidsoni)),((Tchingisaurus_m…
	tree tnt_227 = [&U] (Sphenodon_punctatus,(Huehuecuetzpalli_mixteca,(((Ctenomastax_parva,((Priscagama_gobiensis,((Leiolepis_belliana,Uromastyx_aegyptius),((Brookesia_brygooi,Chamaeleo_laevigatus),(Agama_agama,Calotes_emma)))),(Dipsosaurus_dorsalis,(Liolaemus_bellii,(Sceloporus_variabilis,(Polychrus_marmoratus,Anolis_carolinensis)))))),(Temujinia_ellisoni,Saichangurvel_davidsoni)),((Tchingisaurus_m…
	tree tnt_228 = [&U] (Sphenodon_punctatus,(Huehuecuetzpalli_mixteca,(((Ctenomastax_parva,((Priscagama_gobiensis,((Leiolepis_belliana,Uromastyx_aegyptius),((Brookesia_brygooi,Chamaeleo_laevigatus),(Agama_agama,Calotes_emma)))),(Dipsosaurus_dorsalis,(Liolaemus_bellii,(Sceloporus_variabilis,(Polychrus_marmoratus,Anolis_carolinensis)))))),(Temujinia_ellisoni,Saichangurvel_davidsoni)),((Tchingisaurus_m…
	tree tnt_229 = [&U] (Sphenodon_punctatus,(Huehuecuetzpalli_mixteca,(((Ctenomastax_parva,((Priscagama_gobiensis,((Leiolepis_belliana,Uromastyx_aegyptius),((Brookesia_brygooi,Chamaeleo_laevigatus),(Agama_agama,Calotes_emma)))),(Dipsosaurus_dorsalis,(Liolaemus_bellii,(Sceloporus_variabilis,(Polychrus_marmoratus,Anolis_carolinensis)))))),(Temujinia_ellisoni,Saichangurvel_davidsoni)),((Tchingisaurus_m…
	tree tnt_230 = [&U] (Sphenodon_punctatus,(Huehuecuetzpalli_mixteca,(((Ctenomastax_parva,((Priscagama_gobiensis,((Leiolepis_belliana,Uromastyx_aegyptius),((Brookesia_brygooi,Chamaeleo_laevigatus),(Agama_agama,Calotes_emma)))),(Dipsosaurus_dorsalis,(Liolaemus_bellii,(Sceloporus_variabilis,(Polychrus_marmoratus,Anolis_carolinensis)))))),(Temujinia_ellisoni,Saichangurvel_davidsoni)),((Tchingisaurus_m…
	tree tnt_231 = [&U] (Sphenodon_punctatus,(Huehuecuetzpalli_mixteca,(((Ctenomastax_parva,((Priscagama_gobiensis,((Leiolepis_belliana,Uromastyx_aegyptius),((Brookesia_brygooi,Chamaeleo_laevigatus),(Agama_agama,Calotes_emma)))),(Dipsosaurus_dorsalis,(Liolaemus_bellii,(Sceloporus_variabilis,(Polychrus_marmoratus,Anolis_carolinensis)))))),(Temujinia_ellisoni,Saichangurvel_davidsoni)),((Tchingisaurus_m…
	tree tnt_232 = [&U] (Sphenodon_punctatus,(Huehuecuetzpalli_mixteca,(((Ctenomastax_parva,((Priscagama_gobiensis,((Leiolepis_belliana,Uromastyx_aegyptius),((Brookesia_brygooi,Chamaeleo_laevigatus),(Agama_agama,Calotes_emma)))),(Dipsosaurus_dorsalis,(Liolaemus_bellii,(Sceloporus_variabilis,(Polychrus_marmoratus,Anolis_carolinensis)))))),(Temujinia_ellisoni,Saichangurvel_davidsoni)),((Tchingisaurus_m…
	tree tnt_233 = [&U] (Sphenodon_punctatus,(Huehuecuetzpalli_mixteca,(((Ctenomastax_parva,((Priscagama_gobiensis,((Leiolepis_belliana,Uromastyx_aegyptius),((Brookesia_brygooi,Chamaeleo_laevigatus),(Agama_agama,Calotes_emma)))),(Dipsosaurus_dorsalis,(Liolaemus_bellii,(Sceloporus_variabilis,(Polychrus_marmoratus,Anolis_carolinensis)))))),(Temujinia_ellisoni,Saichangurvel_davidsoni)),((Tchingisaurus_m…
	tree tnt_234 = [&U] (Sphenodon_punctatus,(Huehuecuetzpalli_mixteca,(((Ctenomastax_parva,((Priscagama_gobiensis,((Leiolepis_belliana,Uromastyx_aegyptius),((Brookesia_brygooi,Chamaeleo_laevigatus),(Agama_agama,Calotes_emma)))),(Dipsosaurus_dorsalis,(Liolaemus_bellii,(Sceloporus_variabilis,(Polychrus_marmoratus,Anolis_carolinensis)))))),(Temujinia_ellisoni,Saichangurvel_davidsoni)),((Tchingisaurus_m…
	tree tnt_235 = [&U] (Sphenodon_punctatus,(Huehuecuetzpalli_mixteca,(((Ctenomastax_parva,((Priscagama_gobiensis,((Leiolepis_belliana,Uromastyx_aegyptius),((Brookesia_brygooi,Chamaeleo_laevigatus),(Agama_agama,Calotes_emma)))),(Dipsosaurus_dorsalis,(Liolaemus_bellii,(Sceloporus_variabilis,(Polychrus_marmoratus,Anolis_carolinensis)))))),(Temujinia_ellisoni,Saichangurvel_davidsoni)),((Tchingisaurus_m…
	tree tnt_236 = [&U] (Sphenodon_punctatus,(Huehuecuetzpalli_mixteca,(((Ctenomastax_parva,((Priscagama_gobiensis,((Leiolepis_belliana,Uromastyx_aegyptius),((Brookesia_brygooi,Chamaeleo_laevigatus),(Agama_agama,Calotes_emma)))),(Dipsosaurus_dorsalis,(Liolaemus_bellii,(Sceloporus_variabilis,(Polychrus_marmoratus,Anolis_carolinensis)))))),(Temujinia_ellisoni,Saichangurvel_davidsoni)),((Tchingisaurus_m…
	tree tnt_237 = [&U] (Sphenodon_punctatus,(Huehuecuetzpalli_mixteca,(((Ctenomastax_parva,((Priscagama_gobiensis,((Leiolepis_belliana,Uromastyx_aegyptius),((Brookesia_brygooi,Chamaeleo_laevigatus),(Agama_agama,Calotes_emma)))),(Dipsosaurus_dorsalis,(Liolaemus_bellii,(Sceloporus_variabilis,(Polychrus_marmoratus,Anolis_carolinensis)))))),(Temujinia_ellisoni,Saichangurvel_davidsoni)),((Tchingisaurus_m…
	tree tnt_238 = [&U] (Sphenodon_punctatus,(Huehuecuetzpalli_mixteca,(((Ctenomastax_parva,((Priscagama_gobiensis,((Leiolepis_belliana,Uromastyx_aegyptius),((Brookesia_brygooi,Chamaeleo_laevigatus),(Agama_agama,Calotes_emma)))),(Dipsosaurus_dorsalis,(Liolaemus_bellii,(Sceloporus_variabilis,(Polychrus_marmoratus,Anolis_carolinensis)))))),(Temujinia_ellisoni,Saichangurvel_davidsoni)),((Tchingisaurus_m…
	tree tnt_239 = [&U] (Sphenodon_punctatus,(Huehuecuetzpalli_mixteca,(((Ctenomastax_parva,((Priscagama_gobiensis,((Leiolepis_belliana,Uromastyx_aegyptius),((Brookesia_brygooi,Chamaeleo_laevigatus),(Agama_agama,Calotes_emma)))),(Dipsosaurus_dorsalis,(Liolaemus_bellii,(Sceloporus_variabilis,(Polychrus_marmoratus,Anolis_carolinensis)))))),(Temujinia_ellisoni,Saichangurvel_davidsoni)),((Tchingisaurus_m…
	tree tnt_240 = [&U] (Sphenodon_punctatus,(Huehuecuetzpalli_mixteca,(((Ctenomastax_parva,((Priscagama_gobiensis,((Leiolepis_belliana,Uromastyx_aegyptius),((Brookesia_brygooi,Chamaeleo_laevigatus),(Agama_agama,Calotes_emma)))),(Dipsosaurus_dorsalis,(Liolaemus_bellii,(Sceloporus_variabilis,(Polychrus_marmoratus,Anolis_carolinensis)))))),(Temujinia_ellisoni,Saichangurvel_davidsoni)),((Tchingisaurus_m…
	tree tnt_241 = [&U] (Sphenodon_punctatus,(Huehuecuetzpalli_mixteca,(((Ctenomastax_parva,((Priscagama_gobiensis,((Leiolepis_belliana,Uromastyx_aegyptius),((Brookesia_brygooi,Chamaeleo_laevigatus),(Agama_agama,Calotes_emma)))),(Dipsosaurus_dorsalis,(Liolaemus_bellii,(Sceloporus_variabilis,(Polychrus_marmoratus,Anolis_carolinensis)))))),(Temujinia_ellisoni,Saichangurvel_davidsoni)),((Tchingisaurus_m…
	tree tnt_242 = [&U] (Sphenodon_punctatus,(Huehuecuetzpalli_mixteca,(((Ctenomastax_parva,((Priscagama_gobiensis,((Leiolepis_belliana,Uromastyx_aegyptius),((Brookesia_brygooi,Chamaeleo_laevigatus),(Agama_agama,Calotes_emma)))),(Dipsosaurus_dorsalis,(Liolaemus_bellii,(Sceloporus_variabilis,(Polychrus_marmoratus,Anolis_carolinensis)))))),(Temujinia_ellisoni,Saichangurvel_davidsoni)),((Tchingisaurus_m…
	tree tnt_243 = [&U] (Sphenodon_punctatus,(Huehuecuetzpalli_mixteca,(((Ctenomastax_parva,((Priscagama_gobiensis,((Leiolepis_belliana,Uromastyx_aegyptius),((Brookesia_brygooi,Chamaeleo_laevigatus),(Agama_agama,Calotes_emma)))),(Dipsosaurus_dorsalis,(Liolaemus_bellii,(Sceloporus_variabilis,(Polychrus_marmoratus,Anolis_carolinensis)))))),(Temujinia_ellisoni,Saichangurvel_davidsoni)),((Tchingisaurus_m…
	tree tnt_244 = [&U] (Sphenodon_punctatus,(Huehuecuetzpalli_mixteca,(((Ctenomastax_parva,((Priscagama_gobiensis,((Leiolepis_belliana,Uromastyx_aegyptius),((Brookesia_brygooi,Chamaeleo_laevigatus),(Agama_agama,Calotes_emma)))),(Dipsosaurus_dorsalis,(Liolaemus_bellii,(Sceloporus_variabilis,(Polychrus_marmoratus,Anolis_carolinensis)))))),(Temujinia_ellisoni,Saichangurvel_davidsoni)),((Tchingisaurus_m…
	tree tnt_245 = [&U] (Sphenodon_punctatus,(Huehuecuetzpalli_mixteca,(((Ctenomastax_parva,((Priscagama_gobiensis,((Leiolepis_belliana,Uromastyx_aegyptius),((Brookesia_brygooi,Chamaeleo_laevigatus),(Agama_agama,Calotes_emma)))),(Dipsosaurus_dorsalis,(Liolaemus_bellii,(Sceloporus_variabilis,(Polychrus_marmoratus,Anolis_carolinensis)))))),(Temujinia_ellisoni,Saichangurvel_davidsoni)),((Tchingisaurus_m…
	tree tnt_246 = [&U] (Sphenodon_punctatus,(Huehuecuetzpalli_mixteca,(((Ctenomastax_parva,((Priscagama_gobiensis,((Leiolepis_belliana,Uromastyx_aegyptius),((Brookesia_brygooi,Chamaeleo_laevigatus),(Agama_agama,Calotes_emma)))),(Dipsosaurus_dorsalis,(Liolaemus_bellii,(Sceloporus_variabilis,(Polychrus_marmoratus,Anolis_carolinensis)))))),(Temujinia_ellisoni,Saichangurvel_davidsoni)),((Tchingisaurus_m…
	tree tnt_247 = [&U] (Sphenodon_punctatus,(Huehuecuetzpalli_mixteca,(((Ctenomastax_parva,((Priscagama_gobiensis,((Leiolepis_belliana,Uromastyx_aegyptius),((Brookesia_brygooi,Chamaeleo_laevigatus),(Agama_agama,Calotes_emma)))),(Dipsosaurus_dorsalis,(Liolaemus_bellii,(Sceloporus_variabilis,(Polychrus_marmoratus,Anolis_carolinensis)))))),(Temujinia_ellisoni,Saichangurvel_davidsoni)),((Tchingisaurus_m…
	tree tnt_248 = [&U] (Sphenodon_punctatus,(Huehuecuetzpalli_mixteca,(((Ctenomastax_parva,((Priscagama_gobiensis,((Leiolepis_belliana,Uromastyx_aegyptius),((Brookesia_brygooi,Chamaeleo_laevigatus),(Agama_agama,Calotes_emma)))),(Dipsosaurus_dorsalis,(Liolaemus_bellii,(Sceloporus_variabilis,(Polychrus_marmoratus,Anolis_carolinensis)))))),(Temujinia_ellisoni,Saichangurvel_davidsoni)),((Tchingisaurus_m…
	tree tnt_249 = [&U] (Sphenodon_punctatus,(Huehuecuetzpalli_mixteca,(((Ctenomastax_parva,((Priscagama_gobiensis,((Leiolepis_belliana,Uromastyx_aegyptius),((Brookesia_brygooi,Chamaeleo_laevigatus),(Agama_agama,Calotes_emma)))),(Dipsosaurus_dorsalis,(Liolaemus_bellii,(Sceloporus_variabilis,(Polychrus_marmoratus,Anolis_carolinensis)))))),(Temujinia_ellisoni,Saichangurvel_davidsoni)),((Tchingisaurus_m…
	tree tnt_250 = [&U] (Sphenodon_punctatus,(Huehuecuetzpalli_mixteca,(((Ctenomastax_parva,((Priscagama_gobiensis,((Leiolepis_belliana,Uromastyx_aegyptius),((Brookesia_brygooi,Chamaeleo_laevigatus),(Agama_agama,Calotes_emma)))),(Dipsosaurus_dorsalis,(Liolaemus_bellii,(Sceloporus_variabilis,(Polychrus_marmoratus,Anolis_carolinensis)))))),(Temujinia_ellisoni,Saichangurvel_davidsoni)),((Tchingisaurus_m…
	tree tnt_251 = [&U] (Sphenodon_punctatus,(Huehuecuetzpalli_mixteca,(((Ctenomastax_parva,((Priscagama_gobiensis,((Leiolepis_belliana,Uromastyx_aegyptius),((Brookesia_brygooi,Chamaeleo_laevigatus),(Agama_agama,Calotes_emma)))),(Dipsosaurus_dorsalis,(Liolaemus_bellii,(Sceloporus_variabilis,(Polychrus_marmoratus,Anolis_carolinensis)))))),(Temujinia_ellisoni,Saichangurvel_davidsoni)),((Tchingisaurus_m…
	tree tnt_252 = [&U] (Sphenodon_punctatus,(Huehuecuetzpalli_mixteca,(((Ctenomastax_parva,((Priscagama_gobiensis,((Leiolepis_belliana,Uromastyx_aegyptius),((Brookesia_brygooi,Chamaeleo_laevigatus),(Agama_agama,Calotes_emma)))),(Dipsosaurus_dorsalis,(Liolaemus_bellii,(Sceloporus_variabilis,(Polychrus_marmoratus,Anolis_carolinensis)))))),(Temujinia_ellisoni,Saichangurvel_davidsoni)),((Tchingisaurus_m…
	tree tnt_253 = [&U] (Sphenodon_punctatus,(Huehuecuetzpalli_mixteca,(((Ctenomastax_parva,((Priscagama_gobiensis,((Leiolepis_belliana,Uromastyx_aegyptius),((Brookesia_brygooi,Chamaeleo_laevigatus),(Agama_agama,Calotes_emma)))),(Dipsosaurus_dorsalis,(Liolaemus_bellii,(Sceloporus_variabilis,(Polychrus_marmoratus,Anolis_carolinensis)))))),(Temujinia_ellisoni,Saichangurvel_davidsoni)),((Tchingisaurus_m…
	tree tnt_254 = [&U] (Sphenodon_punctatus,(Huehuecuetzpalli_mixteca,(((Ctenomastax_parva,((Priscagama_gobiensis,((Leiolepis_belliana,Uromastyx_aegyptius),((Brookesia_brygooi,Chamaeleo_laevigatus),(Agama_agama,Calotes_emma)))),(Dipsosaurus_dorsalis,(Liolaemus_bellii,(Sceloporus_variabilis,(Polychrus_marmoratus,Anolis_carolinensis)))))),(Temujinia_ellisoni,Saichangurvel_davidsoni)),((Tchingisaurus_m…
	tree tnt_255 = [&U] (Sphenodon_punctatus,(Huehuecuetzpalli_mixteca,(((Ctenomastax_parva,((Priscagama_gobiensis,((Leiolepis_belliana,Uromastyx_aegyptius),((Brookesia_brygooi,Chamaeleo_laevigatus),(Agama_agama,Calotes_emma)))),(Dipsosaurus_dorsalis,(Liolaemus_bellii,(Sceloporus_variabilis,(Polychrus_marmoratus,Anolis_carolinensis)))))),(Temujinia_ellisoni,Saichangurvel_davidsoni)),((Tchingisaurus_m…
	tree tnt_256 = [&U] (Sphenodon_punctatus,(Huehuecuetzpalli_mixteca,(((Ctenomastax_parva,((Priscagama_gobiensis,((Leiolepis_belliana,Uromastyx_aegyptius),((Brookesia_brygooi,Chamaeleo_laevigatus),(Agama_agama,Calotes_emma)))),(Dipsosaurus_dorsalis,(Liolaemus_bellii,(Sceloporus_variabilis,(Polychrus_marmoratus,Anolis_carolinensis)))))),(Temujinia_ellisoni,Saichangurvel_davidsoni)),((Tchingisaurus_m…
	tree tnt_257 = [&U] (Sphenodon_punctatus,(Huehuecuetzpalli_mixteca,(((Ctenomastax_parva,((Priscagama_gobiensis,((Leiolepis_belliana,Uromastyx_aegyptius),((Brookesia_brygooi,Chamaeleo_laevigatus),(Agama_agama,Calotes_emma)))),(Dipsosaurus_dorsalis,(Liolaemus_bellii,(Sceloporus_variabilis,(Polychrus_marmoratus,Anolis_carolinensis)))))),(Temujinia_ellisoni,Saichangurvel_davidsoni)),((Tchingisaurus_m…
	tree tnt_258 = [&U] (Sphenodon_punctatus,(Huehuecuetzpalli_mixteca,(((Ctenomastax_parva,((Priscagama_gobiensis,((Leiolepis_belliana,Uromastyx_aegyptius),((Brookesia_brygooi,Chamaeleo_laevigatus),(Agama_agama,Calotes_emma)))),(Dipsosaurus_dorsalis,(Liolaemus_bellii,(Sceloporus_variabilis,(Polychrus_marmoratus,Anolis_carolinensis)))))),(Temujinia_ellisoni,Saichangurvel_davidsoni)),((Tchingisaurus_m…
	tree tnt_259 = [&U] (Sphenodon_punctatus,(Huehuecuetzpalli_mixteca,(((Ctenomastax_parva,((Priscagama_gobiensis,((Leiolepis_belliana,Uromastyx_aegyptius),((Brookesia_brygooi,Chamaeleo_laevigatus),(Agama_agama,Calotes_emma)))),(Dipsosaurus_dorsalis,(Liolaemus_bellii,(Sceloporus_variabilis,(Polychrus_marmoratus,Anolis_carolinensis)))))),(Temujinia_ellisoni,Saichangurvel_davidsoni)),((Tchingisaurus_m…
	tree tnt_260 = [&U] (Sphenodon_punctatus,(Huehuecuetzpalli_mixteca,(((Ctenomastax_parva,((Priscagama_gobiensis,((Leiolepis_belliana,Uromastyx_aegyptius),((Brookesia_brygooi,Chamaeleo_laevigatus),(Agama_agama,Calotes_emma)))),(Dipsosaurus_dorsalis,(Liolaemus_bellii,(Sceloporus_variabilis,(Polychrus_marmoratus,Anolis_carolinensis)))))),(Temujinia_ellisoni,Saichangurvel_davidsoni)),((Tchingisaurus_m…
	tree tnt_261 = [&U] (Sphenodon_punctatus,(Huehuecuetzpalli_mixteca,(((Ctenomastax_parva,((Priscagama_gobiensis,((Leiolepis_belliana,Uromastyx_aegyptius),((Brookesia_brygooi,Chamaeleo_laevigatus),(Agama_agama,Calotes_emma)))),(Dipsosaurus_dorsalis,(Liolaemus_bellii,(Sceloporus_variabilis,(Polychrus_marmoratus,Anolis_carolinensis)))))),(Temujinia_ellisoni,Saichangurvel_davidsoni)),((Tchingisaurus_m…
	tree tnt_262 = [&U] (Sphenodon_punctatus,(Huehuecuetzpalli_mixteca,(((Ctenomastax_parva,((Priscagama_gobiensis,((Leiolepis_belliana,Uromastyx_aegyptius),((Brookesia_brygooi,Chamaeleo_laevigatus),(Agama_agama,Calotes_emma)))),(Dipsosaurus_dorsalis,(Liolaemus_bellii,(Sceloporus_variabilis,(Polychrus_marmoratus,Anolis_carolinensis)))))),(Temujinia_ellisoni,Saichangurvel_davidsoni)),((Tchingisaurus_m…
	tree tnt_263 = [&U] (Sphenodon_punctatus,(Huehuecuetzpalli_mixteca,(((Ctenomastax_parva,((Priscagama_gobiensis,((Leiolepis_belliana,Uromastyx_aegyptius),((Brookesia_brygooi,Chamaeleo_laevigatus),(Agama_agama,Calotes_emma)))),(Dipsosaurus_dorsalis,(Liolaemus_bellii,(Sceloporus_variabilis,(Polychrus_marmoratus,Anolis_carolinensis)))))),(Temujinia_ellisoni,Saichangurvel_davidsoni)),((Tchingisaurus_m…
	tree tnt_264 = [&U] (Sphenodon_punctatus,(Huehuecuetzpalli_mixteca,(((Ctenomastax_parva,((Priscagama_gobiensis,((Leiolepis_belliana,Uromastyx_aegyptius),((Brookesia_brygooi,Chamaeleo_laevigatus),(Agama_agama,Calotes_emma)))),(Dipsosaurus_dorsalis,(Liolaemus_bellii,(Sceloporus_variabilis,(Polychrus_marmoratus,Anolis_carolinensis)))))),(Temujinia_ellisoni,Saichangurvel_davidsoni)),((Tchingisaurus_m…
	tree tnt_265 = [&U] (Sphenodon_punctatus,(Huehuecuetzpalli_mixteca,(((Ctenomastax_parva,((Priscagama_gobiensis,((Leiolepis_belliana,Uromastyx_aegyptius),((Brookesia_brygooi,Chamaeleo_laevigatus),(Agama_agama,Calotes_emma)))),(Dipsosaurus_dorsalis,(Liolaemus_bellii,(Sceloporus_variabilis,(Polychrus_marmoratus,Anolis_carolinensis)))))),(Temujinia_ellisoni,Saichangurvel_davidsoni)),((Tchingisaurus_m…
	tree tnt_266 = [&U] (Sphenodon_punctatus,(Huehuecuetzpalli_mixteca,(((Ctenomastax_parva,((Priscagama_gobiensis,((Leiolepis_belliana,Uromastyx_aegyptius),((Brookesia_brygooi,Chamaeleo_laevigatus),(Agama_agama,Calotes_emma)))),(Dipsosaurus_dorsalis,(Liolaemus_bellii,(Sceloporus_variabilis,(Polychrus_marmoratus,Anolis_carolinensis)))))),(Temujinia_ellisoni,Saichangurvel_davidsoni)),((Tchingisaurus_m…
	tree tnt_267 = [&U] (Sphenodon_punctatus,(Huehuecuetzpalli_mixteca,(((Ctenomastax_parva,((Priscagama_gobiensis,((Leiolepis_belliana,Uromastyx_aegyptius),((Brookesia_brygooi,Chamaeleo_laevigatus),(Agama_agama,Calotes_emma)))),(Dipsosaurus_dorsalis,(Liolaemus_bellii,(Sceloporus_variabilis,(Polychrus_marmoratus,Anolis_carolinensis)))))),(Temujinia_ellisoni,Saichangurvel_davidsoni)),((Tchingisaurus_m…
	tree tnt_268 = [&U] (Sphenodon_punctatus,(Huehuecuetzpalli_mixteca,(((Ctenomastax_parva,((Priscagama_gobiensis,((Leiolepis_belliana,Uromastyx_aegyptius),((Brookesia_brygooi,Chamaeleo_laevigatus),(Agama_agama,Calotes_emma)))),(Dipsosaurus_dorsalis,(Liolaemus_bellii,(Sceloporus_variabilis,(Polychrus_marmoratus,Anolis_carolinensis)))))),(Temujinia_ellisoni,Saichangurvel_davidsoni)),((Tchingisaurus_m…
	tree tnt_269 = [&U] (Sphenodon_punctatus,(Huehuecuetzpalli_mixteca,(((Ctenomastax_parva,((Priscagama_gobiensis,((Leiolepis_belliana,Uromastyx_aegyptius),((Brookesia_brygooi,Chamaeleo_laevigatus),(Agama_agama,Calotes_emma)))),(Dipsosaurus_dorsalis,(Liolaemus_bellii,(Sceloporus_variabilis,(Polychrus_marmoratus,Anolis_carolinensis)))))),(Temujinia_ellisoni,Saichangurvel_davidsoni)),((Tchingisaurus_m…
	tree tnt_270 = [&U] (Sphenodon_punctatus,(Huehuecuetzpalli_mixteca,(((Ctenomastax_parva,((Priscagama_gobiensis,((Leiolepis_belliana,Uromastyx_aegyptius),((Brookesia_brygooi,Chamaeleo_laevigatus),(Agama_agama,Calotes_emma)))),(Dipsosaurus_dorsalis,(Liolaemus_bellii,(Sceloporus_variabilis,(Polychrus_marmoratus,Anolis_carolinensis)))))),(Temujinia_ellisoni,Saichangurvel_davidsoni)),((Tchingisaurus_m…
	tree tnt_271 = [&U] (Sphenodon_punctatus,(Huehuecuetzpalli_mixteca,(((Ctenomastax_parva,((Priscagama_gobiensis,((Leiolepis_belliana,Uromastyx_aegyptius),((Brookesia_brygooi,Chamaeleo_laevigatus),(Agama_agama,Calotes_emma)))),(Dipsosaurus_dorsalis,(Liolaemus_bellii,(Sceloporus_variabilis,(Polychrus_marmoratus,Anolis_carolinensis)))))),(Temujinia_ellisoni,Saichangurvel_davidsoni)),((Tchingisaurus_m…
	tree tnt_272 = [&U] (Sphenodon_punctatus,(Huehuecuetzpalli_mixteca,(((Ctenomastax_parva,((Priscagama_gobiensis,((Leiolepis_belliana,Uromastyx_aegyptius),((Brookesia_brygooi,Chamaeleo_laevigatus),(Agama_agama,Calotes_emma)))),(Dipsosaurus_dorsalis,(Liolaemus_bellii,(Sceloporus_variabilis,(Polychrus_marmoratus,Anolis_carolinensis)))))),(Temujinia_ellisoni,Saichangurvel_davidsoni)),((Tchingisaurus_m…
	tree tnt_273 = [&U] (Sphenodon_punctatus,(Huehuecuetzpalli_mixteca,(((Ctenomastax_parva,((Priscagama_gobiensis,((Leiolepis_belliana,Uromastyx_aegyptius),((Brookesia_brygooi,Chamaeleo_laevigatus),(Agama_agama,Calotes_emma)))),(Dipsosaurus_dorsalis,(Liolaemus_bellii,(Sceloporus_variabilis,(Polychrus_marmoratus,Anolis_carolinensis)))))),(Temujinia_ellisoni,Saichangurvel_davidsoni)),((Tchingisaurus_m…
	tree tnt_274 = [&U] (Sphenodon_punctatus,(Huehuecuetzpalli_mixteca,(((Ctenomastax_parva,((Priscagama_gobiensis,((Leiolepis_belliana,Uromastyx_aegyptius),((Brookesia_brygooi,Chamaeleo_laevigatus),(Agama_agama,Calotes_emma)))),(Dipsosaurus_dorsalis,(Liolaemus_bellii,(Sceloporus_variabilis,(Polychrus_marmoratus,Anolis_carolinensis)))))),(Temujinia_ellisoni,Saichangurvel_davidsoni)),((Tchingisaurus_m…
	tree tnt_275 = [&U] (Sphenodon_punctatus,(Huehuecuetzpalli_mixteca,(((Ctenomastax_parva,((Priscagama_gobiensis,((Leiolepis_belliana,Uromastyx_aegyptius),((Brookesia_brygooi,Chamaeleo_laevigatus),(Agama_agama,Calotes_emma)))),(Dipsosaurus_dorsalis,(Liolaemus_bellii,(Sceloporus_variabilis,(Polychrus_marmoratus,Anolis_carolinensis)))))),(Temujinia_ellisoni,Saichangurvel_davidsoni)),((Tchingisaurus_m…
	tree tnt_276 = [&U] (Sphenodon_punctatus,(Huehuecuetzpalli_mixteca,(((Ctenomastax_parva,((Priscagama_gobiensis,((Leiolepis_belliana,Uromastyx_aegyptius),((Brookesia_brygooi,Chamaeleo_laevigatus),(Agama_agama,Calotes_emma)))),(Dipsosaurus_dorsalis,(Liolaemus_bellii,(Sceloporus_variabilis,(Polychrus_marmoratus,Anolis_carolinensis)))))),(Temujinia_ellisoni,Saichangurvel_davidsoni)),((Tchingisaurus_m…
	tree tnt_277 = [&U] (Sphenodon_punctatus,(Huehuecuetzpalli_mixteca,(((Ctenomastax_parva,((Priscagama_gobiensis,((Leiolepis_belliana,Uromastyx_aegyptius),((Brookesia_brygooi,Chamaeleo_laevigatus),(Agama_agama,Calotes_emma)))),(Dipsosaurus_dorsalis,(Liolaemus_bellii,(Sceloporus_variabilis,(Polychrus_marmoratus,Anolis_carolinensis)))))),(Temujinia_ellisoni,Saichangurvel_davidsoni)),((Tchingisaurus_m…
	tree tnt_278 = [&U] (Sphenodon_punctatus,(Huehuecuetzpalli_mixteca,(((Ctenomastax_parva,((Priscagama_gobiensis,((Leiolepis_belliana,Uromastyx_aegyptius),((Brookesia_brygooi,Chamaeleo_laevigatus),(Agama_agama,Calotes_emma)))),(Dipsosaurus_dorsalis,(Liolaemus_bellii,(Sceloporus_variabilis,(Polychrus_marmoratus,Anolis_carolinensis)))))),(Temujinia_ellisoni,Saichangurvel_davidsoni)),((Tchingisaurus_m…
	tree tnt_279 = [&U] (Sphenodon_punctatus,(Huehuecuetzpalli_mixteca,(((Ctenomastax_parva,((Priscagama_gobiensis,((Leiolepis_belliana,Uromastyx_aegyptius),((Brookesia_brygooi,Chamaeleo_laevigatus),(Agama_agama,Calotes_emma)))),(Dipsosaurus_dorsalis,(Liolaemus_bellii,(Sceloporus_variabilis,(Polychrus_marmoratus,Anolis_carolinensis)))))),(Temujinia_ellisoni,Saichangurvel_davidsoni)),((Tchingisaurus_m…
	tree tnt_280 = [&U] (Sphenodon_punctatus,(Huehuecuetzpalli_mixteca,(((Ctenomastax_parva,((Priscagama_gobiensis,((Leiolepis_belliana,Uromastyx_aegyptius),((Brookesia_brygooi,Chamaeleo_laevigatus),(Agama_agama,Calotes_emma)))),(Dipsosaurus_dorsalis,(Liolaemus_bellii,(Sceloporus_variabilis,(Polychrus_marmoratus,Anolis_carolinensis)))))),(Temujinia_ellisoni,Saichangurvel_davidsoni)),((Tchingisaurus_m…
	tree tnt_281 = [&U] (Sphenodon_punctatus,(Huehuecuetzpalli_mixteca,(((Ctenomastax_parva,((Priscagama_gobiensis,((Leiolepis_belliana,Uromastyx_aegyptius),((Brookesia_brygooi,Chamaeleo_laevigatus),(Agama_agama,Calotes_emma)))),(Dipsosaurus_dorsalis,(Liolaemus_bellii,(Sceloporus_variabilis,(Polychrus_marmoratus,Anolis_carolinensis)))))),(Temujinia_ellisoni,Saichangurvel_davidsoni)),((Tchingisaurus_m…
	tree tnt_282 = [&U] (Sphenodon_punctatus,(Huehuecuetzpalli_mixteca,(((Ctenomastax_parva,((Priscagama_gobiensis,((Leiolepis_belliana,Uromastyx_aegyptius),((Brookesia_brygooi,Chamaeleo_laevigatus),(Agama_agama,Calotes_emma)))),(Dipsosaurus_dorsalis,(Liolaemus_bellii,(Sceloporus_variabilis,(Polychrus_marmoratus,Anolis_carolinensis)))))),(Temujinia_ellisoni,Saichangurvel_davidsoni)),((Tchingisaurus_m…
	tree tnt_283 = [&U] (Sphenodon_punctatus,(Huehuecuetzpalli_mixteca,(((Ctenomastax_parva,((Priscagama_gobiensis,((Leiolepis_belliana,Uromastyx_aegyptius),((Brookesia_brygooi,Chamaeleo_laevigatus),(Agama_agama,Calotes_emma)))),(Dipsosaurus_dorsalis,(Liolaemus_bellii,(Sceloporus_variabilis,(Polychrus_marmoratus,Anolis_carolinensis)))))),(Temujinia_ellisoni,Saichangurvel_davidsoni)),((Tchingisaurus_m…
	tree tnt_284 = [&U] (Sphenodon_punctatus,(Huehuecuetzpalli_mixteca,(((Ctenomastax_parva,((Priscagama_gobiensis,((Leiolepis_belliana,Uromastyx_aegyptius),((Brookesia_brygooi,Chamaeleo_laevigatus),(Agama_agama,Calotes_emma)))),(Dipsosaurus_dorsalis,(Liolaemus_bellii,(Sceloporus_variabilis,(Polychrus_marmoratus,Anolis_carolinensis)))))),(Temujinia_ellisoni,Saichangurvel_davidsoni)),((Tchingisaurus_m…
	tree tnt_285 = [&U] (Sphenodon_punctatus,(Huehuecuetzpalli_mixteca,(((Ctenomastax_parva,((Priscagama_gobiensis,((Leiolepis_belliana,Uromastyx_aegyptius),((Brookesia_brygooi,Chamaeleo_laevigatus),(Agama_agama,Calotes_emma)))),(Dipsosaurus_dorsalis,(Liolaemus_bellii,(Sceloporus_variabilis,(Polychrus_marmoratus,Anolis_carolinensis)))))),(Temujinia_ellisoni,Saichangurvel_davidsoni)),((Tchingisaurus_m…
	tree tnt_286 = [&U] (Sphenodon_punctatus,(Huehuecuetzpalli_mixteca,(((Ctenomastax_parva,((Priscagama_gobiensis,((Leiolepis_belliana,Uromastyx_aegyptius),((Brookesia_brygooi,Chamaeleo_laevigatus),(Agama_agama,Calotes_emma)))),(Dipsosaurus_dorsalis,(Liolaemus_bellii,(Sceloporus_variabilis,(Polychrus_marmoratus,Anolis_carolinensis)))))),(Temujinia_ellisoni,Saichangurvel_davidsoni)),((Tchingisaurus_m…
	tree tnt_287 = [&U] (Sphenodon_punctatus,(Huehuecuetzpalli_mixteca,(((Ctenomastax_parva,((Priscagama_gobiensis,((Leiolepis_belliana,Uromastyx_aegyptius),((Brookesia_brygooi,Chamaeleo_laevigatus),(Agama_agama,Calotes_emma)))),(Dipsosaurus_dorsalis,(Liolaemus_bellii,(Sceloporus_variabilis,(Polychrus_marmoratus,Anolis_carolinensis)))))),(Temujinia_ellisoni,Saichangurvel_davidsoni)),((Tchingisaurus_m…
	tree tnt_288 = [&U] (Sphenodon_punctatus,(Huehuecuetzpalli_mixteca,(((Ctenomastax_parva,((Priscagama_gobiensis,((Leiolepis_belliana,Uromastyx_aegyptius),((Brookesia_brygooi,Chamaeleo_laevigatus),(Agama_agama,Calotes_emma)))),(Dipsosaurus_dorsalis,(Liolaemus_bellii,(Sceloporus_variabilis,(Polychrus_marmoratus,Anolis_carolinensis)))))),(Temujinia_ellisoni,Saichangurvel_davidsoni)),((Tchingisaurus_m…
	tree tnt_289 = [&U] (Sphenodon_punctatus,(Huehuecuetzpalli_mixteca,(((Ctenomastax_parva,((Priscagama_gobiensis,((Leiolepis_belliana,Uromastyx_aegyptius),((Brookesia_brygooi,Chamaeleo_laevigatus),(Agama_agama,Calotes_emma)))),(Dipsosaurus_dorsalis,(Liolaemus_bellii,(Sceloporus_variabilis,(Polychrus_marmoratus,Anolis_carolinensis)))))),(Temujinia_ellisoni,Saichangurvel_davidsoni)),((Tchingisaurus_m…
	tree tnt_290 = [&U] (Sphenodon_punctatus,(Huehuecuetzpalli_mixteca,(((Ctenomastax_parva,((Priscagama_gobiensis,((Leiolepis_belliana,Uromastyx_aegyptius),((Brookesia_brygooi,Chamaeleo_laevigatus),(Agama_agama,Calotes_emma)))),(Dipsosaurus_dorsalis,(Liolaemus_bellii,(Sceloporus_variabilis,(Polychrus_marmoratus,Anolis_carolinensis)))))),(Temujinia_ellisoni,Saichangurvel_davidsoni)),((Tchingisaurus_m…
	tree tnt_291 = [&U] (Sphenodon_punctatus,(Huehuecuetzpalli_mixteca,(((Ctenomastax_parva,((Priscagama_gobiensis,((Leiolepis_belliana,Uromastyx_aegyptius),((Brookesia_brygooi,Chamaeleo_laevigatus),(Agama_agama,Calotes_emma)))),(Dipsosaurus_dorsalis,(Liolaemus_bellii,(Sceloporus_variabilis,(Polychrus_marmoratus,Anolis_carolinensis)))))),(Temujinia_ellisoni,Saichangurvel_davidsoni)),((Tchingisaurus_m…
	tree tnt_292 = [&U] (Sphenodon_punctatus,(Huehuecuetzpalli_mixteca,(((Ctenomastax_parva,((Priscagama_gobiensis,((Leiolepis_belliana,Uromastyx_aegyptius),((Brookesia_brygooi,Chamaeleo_laevigatus),(Agama_agama,Calotes_emma)))),(Dipsosaurus_dorsalis,(Liolaemus_bellii,(Sceloporus_variabilis,(Polychrus_marmoratus,Anolis_carolinensis)))))),(Temujinia_ellisoni,Saichangurvel_davidsoni)),((Tchingisaurus_m…
	tree tnt_293 = [&U] (Sphenodon_punctatus,(Huehuecuetzpalli_mixteca,(((Ctenomastax_parva,((Priscagama_gobiensis,((Leiolepis_belliana,Uromastyx_aegyptius),((Brookesia_brygooi,Chamaeleo_laevigatus),(Agama_agama,Calotes_emma)))),(Dipsosaurus_dorsalis,(Liolaemus_bellii,(Sceloporus_variabilis,(Polychrus_marmoratus,Anolis_carolinensis)))))),(Temujinia_ellisoni,Saichangurvel_davidsoni)),((Tchingisaurus_m…
	tree tnt_294 = [&U] (Sphenodon_punctatus,(Huehuecuetzpalli_mixteca,(((Ctenomastax_parva,((Priscagama_gobiensis,((Leiolepis_belliana,Uromastyx_aegyptius),((Brookesia_brygooi,Chamaeleo_laevigatus),(Agama_agama,Calotes_emma)))),(Dipsosaurus_dorsalis,(Liolaemus_bellii,(Sceloporus_variabilis,(Polychrus_marmoratus,Anolis_carolinensis)))))),(Temujinia_ellisoni,Saichangurvel_davidsoni)),((Tchingisaurus_m…
	tree tnt_295 = [&U] (Sphenodon_punctatus,(Huehuecuetzpalli_mixteca,(((Ctenomastax_parva,((Priscagama_gobiensis,((Leiolepis_belliana,Uromastyx_aegyptius),((Brookesia_brygooi,Chamaeleo_laevigatus),(Agama_agama,Calotes_emma)))),(Dipsosaurus_dorsalis,(Liolaemus_bellii,(Sceloporus_variabilis,(Polychrus_marmoratus,Anolis_carolinensis)))))),(Temujinia_ellisoni,Saichangurvel_davidsoni)),((Tchingisaurus_m…
	tree tnt_296 = [&U] (Sphenodon_punctatus,(Huehuecuetzpalli_mixteca,(((Ctenomastax_parva,((Priscagama_gobiensis,((Leiolepis_belliana,Uromastyx_aegyptius),((Brookesia_brygooi,Chamaeleo_laevigatus),(Agama_agama,Calotes_emma)))),(Dipsosaurus_dorsalis,(Liolaemus_bellii,(Sceloporus_variabilis,(Polychrus_marmoratus,Anolis_carolinensis)))))),(Temujinia_ellisoni,Saichangurvel_davidsoni)),((Tchingisaurus_m…
	tree tnt_297 = [&U] (Sphenodon_punctatus,(Huehuecuetzpalli_mixteca,(((Ctenomastax_parva,((Priscagama_gobiensis,((Leiolepis_belliana,Uromastyx_aegyptius),((Brookesia_brygooi,Chamaeleo_laevigatus),(Agama_agama,Calotes_emma)))),(Dipsosaurus_dorsalis,(Liolaemus_bellii,(Sceloporus_variabilis,(Polychrus_marmoratus,Anolis_carolinensis)))))),(Temujinia_ellisoni,Saichangurvel_davidsoni)),((Tchingisaurus_m…
	tree tnt_298 = [&U] (Sphenodon_punctatus,(Huehuecuetzpalli_mixteca,(((Ctenomastax_parva,((Priscagama_gobiensis,((Leiolepis_belliana,Uromastyx_aegyptius),((Brookesia_brygooi,Chamaeleo_laevigatus),(Agama_agama,Calotes_emma)))),(Dipsosaurus_dorsalis,(Liolaemus_bellii,(Sceloporus_variabilis,(Polychrus_marmoratus,Anolis_carolinensis)))))),(Temujinia_ellisoni,Saichangurvel_davidsoni)),((Tchingisaurus_m…
	tree tnt_299 = [&U] (Sphenodon_punctatus,(Huehuecuetzpalli_mixteca,(((Ctenomastax_parva,((Priscagama_gobiensis,((Leiolepis_belliana,Uromastyx_aegyptius),((Brookesia_brygooi,Chamaeleo_laevigatus),(Agama_agama,Calotes_emma)))),(Dipsosaurus_dorsalis,(Liolaemus_bellii,(Sceloporus_variabilis,(Polychrus_marmoratus,Anolis_carolinensis)))))),(Temujinia_ellisoni,Saichangurvel_davidsoni)),((Tchingisaurus_m…
	tree tnt_300 = [&U] (Sphenodon_punctatus,(Huehuecuetzpalli_mixteca,(((Ctenomastax_parva,((Priscagama_gobiensis,((Leiolepis_belliana,Uromastyx_aegyptius),((Brookesia_brygooi,Chamaeleo_laevigatus),(Agama_agama,Calotes_emma)))),(Dipsosaurus_dorsalis,(Liolaemus_bellii,(Sceloporus_variabilis,(Polychrus_marmoratus,Anolis_carolinensis)))))),(Temujinia_ellisoni,Saichangurvel_davidsoni)),((Tchingisaurus_m…
	tree tnt_301 = [&U] (Sphenodon_punctatus,(Huehuecuetzpalli_mixteca,(((Ctenomastax_parva,((Priscagama_gobiensis,((Leiolepis_belliana,Uromastyx_aegyptius),((Brookesia_brygooi,Chamaeleo_laevigatus),(Agama_agama,Calotes_emma)))),(Dipsosaurus_dorsalis,(Liolaemus_bellii,(Sceloporus_variabilis,(Polychrus_marmoratus,Anolis_carolinensis)))))),(Temujinia_ellisoni,Saichangurvel_davidsoni)),((Tchingisaurus_m…
	tree tnt_302 = [&U] (Sphenodon_punctatus,(Huehuecuetzpalli_mixteca,(((Ctenomastax_parva,((Priscagama_gobiensis,((Leiolepis_belliana,Uromastyx_aegyptius),((Brookesia_brygooi,Chamaeleo_laevigatus),(Agama_agama,Calotes_emma)))),(Dipsosaurus_dorsalis,(Liolaemus_bellii,(Sceloporus_variabilis,(Polychrus_marmoratus,Anolis_carolinensis)))))),(Temujinia_ellisoni,Saichangurvel_davidsoni)),((Tchingisaurus_m…
	tree tnt_303 = [&U] (Sphenodon_punctatus,(Huehuecuetzpalli_mixteca,(((Ctenomastax_parva,((Priscagama_gobiensis,((Leiolepis_belliana,Uromastyx_aegyptius),((Brookesia_brygooi,Chamaeleo_laevigatus),(Agama_agama,Calotes_emma)))),(Dipsosaurus_dorsalis,(Liolaemus_bellii,(Sceloporus_variabilis,(Polychrus_marmoratus,Anolis_carolinensis)))))),(Temujinia_ellisoni,Saichangurvel_davidsoni)),((Tchingisaurus_m…
	tree tnt_304 = [&U] (Sphenodon_punctatus,(Huehuecuetzpalli_mixteca,(((Ctenomastax_parva,((Priscagama_gobiensis,((Leiolepis_belliana,Uromastyx_aegyptius),((Brookesia_brygooi,Chamaeleo_laevigatus),(Agama_agama,Calotes_emma)))),(Dipsosaurus_dorsalis,(Liolaemus_bellii,(Sceloporus_variabilis,(Polychrus_marmoratus,Anolis_carolinensis)))))),(Temujinia_ellisoni,Saichangurvel_davidsoni)),((Tchingisaurus_m…
	tree tnt_305 = [&U] (Sphenodon_punctatus,(Huehuecuetzpalli_mixteca,(((Ctenomastax_parva,((Priscagama_gobiensis,((Leiolepis_belliana,Uromastyx_aegyptius),((Brookesia_brygooi,Chamaeleo_laevigatus),(Agama_agama,Calotes_emma)))),(Dipsosaurus_dorsalis,(Liolaemus_bellii,(Sceloporus_variabilis,(Polychrus_marmoratus,Anolis_carolinensis)))))),(Temujinia_ellisoni,Saichangurvel_davidsoni)),((Tchingisaurus_m…
	tree tnt_306 = [&U] (Sphenodon_punctatus,(Huehuecuetzpalli_mixteca,(((Ctenomastax_parva,((Priscagama_gobiensis,((Leiolepis_belliana,Uromastyx_aegyptius),((Brookesia_brygooi,Chamaeleo_laevigatus),(Agama_agama,Calotes_emma)))),(Dipsosaurus_dorsalis,(Liolaemus_bellii,(Sceloporus_variabilis,(Polychrus_marmoratus,Anolis_carolinensis)))))),(Temujinia_ellisoni,Saichangurvel_davidsoni)),((Tchingisaurus_m…
	tree tnt_307 = [&U] (Sphenodon_punctatus,(Huehuecuetzpalli_mixteca,(((Ctenomastax_parva,((Priscagama_gobiensis,((Leiolepis_belliana,Uromastyx_aegyptius),((Brookesia_brygooi,Chamaeleo_laevigatus),(Agama_agama,Calotes_emma)))),(Dipsosaurus_dorsalis,(Liolaemus_bellii,(Sceloporus_variabilis,(Polychrus_marmoratus,Anolis_carolinensis)))))),(Temujinia_ellisoni,Saichangurvel_davidsoni)),((Tchingisaurus_m…
	tree tnt_308 = [&U] (Sphenodon_punctatus,(Huehuecuetzpalli_mixteca,(((Ctenomastax_parva,((Priscagama_gobiensis,((Leiolepis_belliana,Uromastyx_aegyptius),((Brookesia_brygooi,Chamaeleo_laevigatus),(Agama_agama,Calotes_emma)))),(Dipsosaurus_dorsalis,(Liolaemus_bellii,(Sceloporus_variabilis,(Polychrus_marmoratus,Anolis_carolinensis)))))),(Temujinia_ellisoni,Saichangurvel_davidsoni)),((Tchingisaurus_m…
	tree tnt_309 = [&U] (Sphenodon_punctatus,(Huehuecuetzpalli_mixteca,(((Ctenomastax_parva,((Priscagama_gobiensis,((Leiolepis_belliana,Uromastyx_aegyptius),((Brookesia_brygooi,Chamaeleo_laevigatus),(Agama_agama,Calotes_emma)))),(Dipsosaurus_dorsalis,(Liolaemus_bellii,(Sceloporus_variabilis,(Polychrus_marmoratus,Anolis_carolinensis)))))),(Temujinia_ellisoni,Saichangurvel_davidsoni)),((Tchingisaurus_m…
	tree tnt_310 = [&U] (Sphenodon_punctatus,(Huehuecuetzpalli_mixteca,(((Ctenomastax_parva,((Priscagama_gobiensis,((Leiolepis_belliana,Uromastyx_aegyptius),((Brookesia_brygooi,Chamaeleo_laevigatus),(Agama_agama,Calotes_emma)))),(Dipsosaurus_dorsalis,(Liolaemus_bellii,(Sceloporus_variabilis,(Polychrus_marmoratus,Anolis_carolinensis)))))),(Temujinia_ellisoni,Saichangurvel_davidsoni)),((Tchingisaurus_m…
	tree tnt_311 = [&U] (Sphenodon_punctatus,(Huehuecuetzpalli_mixteca,(((Ctenomastax_parva,((Priscagama_gobiensis,((Leiolepis_belliana,Uromastyx_aegyptius),((Brookesia_brygooi,Chamaeleo_laevigatus),(Agama_agama,Calotes_emma)))),(Dipsosaurus_dorsalis,(Liolaemus_bellii,(Sceloporus_variabilis,(Polychrus_marmoratus,Anolis_carolinensis)))))),(Temujinia_ellisoni,Saichangurvel_davidsoni)),((Tchingisaurus_m…
	tree tnt_312 = [&U] (Sphenodon_punctatus,(Huehuecuetzpalli_mixteca,(((Ctenomastax_parva,((Priscagama_gobiensis,((Leiolepis_belliana,Uromastyx_aegyptius),((Brookesia_brygooi,Chamaeleo_laevigatus),(Agama_agama,Calotes_emma)))),(Dipsosaurus_dorsalis,(Liolaemus_bellii,(Sceloporus_variabilis,(Polychrus_marmoratus,Anolis_carolinensis)))))),(Temujinia_ellisoni,Saichangurvel_davidsoni)),((Tchingisaurus_m…
	tree tnt_313 = [&U] (Sphenodon_punctatus,(Huehuecuetzpalli_mixteca,(((Ctenomastax_parva,((Priscagama_gobiensis,((Leiolepis_belliana,Uromastyx_aegyptius),((Brookesia_brygooi,Chamaeleo_laevigatus),(Agama_agama,Calotes_emma)))),(Dipsosaurus_dorsalis,(Liolaemus_bellii,(Sceloporus_variabilis,(Polychrus_marmoratus,Anolis_carolinensis)))))),(Temujinia_ellisoni,Saichangurvel_davidsoni)),((Tchingisaurus_m…
	tree tnt_314 = [&U] (Sphenodon_punctatus,(Huehuecuetzpalli_mixteca,(((Ctenomastax_parva,((Priscagama_gobiensis,((Leiolepis_belliana,Uromastyx_aegyptius),((Brookesia_brygooi,Chamaeleo_laevigatus),(Agama_agama,Calotes_emma)))),(Dipsosaurus_dorsalis,(Liolaemus_bellii,(Sceloporus_variabilis,(Polychrus_marmoratus,Anolis_carolinensis)))))),(Temujinia_ellisoni,Saichangurvel_davidsoni)),((Tchingisaurus_m…
	tree tnt_315 = [&U] (Sphenodon_punctatus,(Huehuecuetzpalli_mixteca,(((Ctenomastax_parva,((Priscagama_gobiensis,((Leiolepis_belliana,Uromastyx_aegyptius),((Brookesia_brygooi,Chamaeleo_laevigatus),(Agama_agama,Calotes_emma)))),(Dipsosaurus_dorsalis,(Liolaemus_bellii,(Sceloporus_variabilis,(Polychrus_marmoratus,Anolis_carolinensis)))))),(Temujinia_ellisoni,Saichangurvel_davidsoni)),((Tchingisaurus_m…
	tree tnt_316 = [&U] (Sphenodon_punctatus,(Huehuecuetzpalli_mixteca,(((Ctenomastax_parva,((Priscagama_gobiensis,((Leiolepis_belliana,Uromastyx_aegyptius),((Brookesia_brygooi,Chamaeleo_laevigatus),(Agama_agama,Calotes_emma)))),(Dipsosaurus_dorsalis,(Liolaemus_bellii,(Sceloporus_variabilis,(Polychrus_marmoratus,Anolis_carolinensis)))))),(Temujinia_ellisoni,Saichangurvel_davidsoni)),((Tchingisaurus_m…
	tree tnt_317 = [&U] (Sphenodon_punctatus,(Huehuecuetzpalli_mixteca,(((Ctenomastax_parva,((Priscagama_gobiensis,((Leiolepis_belliana,Uromastyx_aegyptius),((Brookesia_brygooi,Chamaeleo_laevigatus),(Agama_agama,Calotes_emma)))),(Dipsosaurus_dorsalis,(Liolaemus_bellii,(Sceloporus_variabilis,(Polychrus_marmoratus,Anolis_carolinensis)))))),(Temujinia_ellisoni,Saichangurvel_davidsoni)),((Tchingisaurus_m…
	tree tnt_318 = [&U] (Sphenodon_punctatus,(Huehuecuetzpalli_mixteca,(((Ctenomastax_parva,((Priscagama_gobiensis,((Leiolepis_belliana,Uromastyx_aegyptius),((Brookesia_brygooi,Chamaeleo_laevigatus),(Agama_agama,Calotes_emma)))),(Dipsosaurus_dorsalis,(Liolaemus_bellii,(Sceloporus_variabilis,(Polychrus_marmoratus,Anolis_carolinensis)))))),(Temujinia_ellisoni,Saichangurvel_davidsoni)),((Tchingisaurus_m…
	tree tnt_319 = [&U] (Sphenodon_punctatus,(Huehuecuetzpalli_mixteca,(((Ctenomastax_parva,((Priscagama_gobiensis,((Leiolepis_belliana,Uromastyx_aegyptius),((Brookesia_brygooi,Chamaeleo_laevigatus),(Agama_agama,Calotes_emma)))),(Dipsosaurus_dorsalis,(Liolaemus_bellii,(Sceloporus_variabilis,(Polychrus_marmoratus,Anolis_carolinensis)))))),(Temujinia_ellisoni,Saichangurvel_davidsoni)),((Tchingisaurus_m…
	tree tnt_320 = [&U] (Sphenodon_punctatus,(Huehuecuetzpalli_mixteca,(((Ctenomastax_parva,((Priscagama_gobiensis,((Leiolepis_belliana,Uromastyx_aegyptius),((Brookesia_brygooi,Chamaeleo_laevigatus),(Agama_agama,Calotes_emma)))),(Dipsosaurus_dorsalis,(Liolaemus_bellii,(Sceloporus_variabilis,(Polychrus_marmoratus,Anolis_carolinensis)))))),(Temujinia_ellisoni,Saichangurvel_davidsoni)),((Tchingisaurus_m…
	tree tnt_321 = [&U] (Sphenodon_punctatus,(Huehuecuetzpalli_mixteca,(((Ctenomastax_parva,((Priscagama_gobiensis,((Leiolepis_belliana,Uromastyx_aegyptius),((Brookesia_brygooi,Chamaeleo_laevigatus),(Agama_agama,Calotes_emma)))),(Dipsosaurus_dorsalis,(Liolaemus_bellii,(Sceloporus_variabilis,(Polychrus_marmoratus,Anolis_carolinensis)))))),(Temujinia_ellisoni,Saichangurvel_davidsoni)),((Tchingisaurus_m…
	tree tnt_322 = [&U] (Sphenodon_punctatus,(Huehuecuetzpalli_mixteca,(((Ctenomastax_parva,((Priscagama_gobiensis,((Leiolepis_belliana,Uromastyx_aegyptius),((Brookesia_brygooi,Chamaeleo_laevigatus),(Agama_agama,Calotes_emma)))),(Dipsosaurus_dorsalis,(Liolaemus_bellii,(Sceloporus_variabilis,(Polychrus_marmoratus,Anolis_carolinensis)))))),(Temujinia_ellisoni,Saichangurvel_davidsoni)),((Tchingisaurus_m…
	tree tnt_323 = [&U] (Sphenodon_punctatus,(Huehuecuetzpalli_mixteca,(((Ctenomastax_parva,((Priscagama_gobiensis,((Leiolepis_belliana,Uromastyx_aegyptius),((Brookesia_brygooi,Chamaeleo_laevigatus),(Agama_agama,Calotes_emma)))),(Dipsosaurus_dorsalis,(Liolaemus_bellii,(Sceloporus_variabilis,(Polychrus_marmoratus,Anolis_carolinensis)))))),(Temujinia_ellisoni,Saichangurvel_davidsoni)),((Tchingisaurus_m…
	tree tnt_324 = [&U] (Sphenodon_punctatus,(Huehuecuetzpalli_mixteca,(((Ctenomastax_parva,((Priscagama_gobiensis,((Leiolepis_belliana,Uromastyx_aegyptius),((Brookesia_brygooi,Chamaeleo_laevigatus),(Agama_agama,Calotes_emma)))),(Dipsosaurus_dorsalis,(Liolaemus_bellii,(Sceloporus_variabilis,(Polychrus_marmoratus,Anolis_carolinensis)))))),(Temujinia_ellisoni,Saichangurvel_davidsoni)),((Tchingisaurus_m…
	tree tnt_325 = [&U] (Sphenodon_punctatus,(Huehuecuetzpalli_mixteca,(((Ctenomastax_parva,((Priscagama_gobiensis,((Leiolepis_belliana,Uromastyx_aegyptius),((Brookesia_brygooi,Chamaeleo_laevigatus),(Agama_agama,Calotes_emma)))),(Dipsosaurus_dorsalis,(Liolaemus_bellii,(Sceloporus_variabilis,(Polychrus_marmoratus,Anolis_carolinensis)))))),(Temujinia_ellisoni,Saichangurvel_davidsoni)),((Tchingisaurus_m…
	tree tnt_326 = [&U] (Sphenodon_punctatus,(Huehuecuetzpalli_mixteca,(((Ctenomastax_parva,((Priscagama_gobiensis,((Leiolepis_belliana,Uromastyx_aegyptius),((Brookesia_brygooi,Chamaeleo_laevigatus),(Agama_agama,Calotes_emma)))),(Dipsosaurus_dorsalis,(Liolaemus_bellii,(Sceloporus_variabilis,(Polychrus_marmoratus,Anolis_carolinensis)))))),(Temujinia_ellisoni,Saichangurvel_davidsoni)),((Tchingisaurus_m…
	tree tnt_327 = [&U] (Sphenodon_punctatus,(Huehuecuetzpalli_mixteca,(((Ctenomastax_parva,((Priscagama_gobiensis,((Leiolepis_belliana,Uromastyx_aegyptius),((Brookesia_brygooi,Chamaeleo_laevigatus),(Agama_agama,Calotes_emma)))),(Dipsosaurus_dorsalis,(Liolaemus_bellii,(Sceloporus_variabilis,(Polychrus_marmoratus,Anolis_carolinensis)))))),(Temujinia_ellisoni,Saichangurvel_davidsoni)),((Tchingisaurus_m…
	tree tnt_328 = [&U] (Sphenodon_punctatus,(Huehuecuetzpalli_mixteca,(((Ctenomastax_parva,((Priscagama_gobiensis,((Leiolepis_belliana,Uromastyx_aegyptius),((Brookesia_brygooi,Chamaeleo_laevigatus),(Agama_agama,Calotes_emma)))),(Dipsosaurus_dorsalis,(Liolaemus_bellii,(Sceloporus_variabilis,(Polychrus_marmoratus,Anolis_carolinensis)))))),(Temujinia_ellisoni,Saichangurvel_davidsoni)),((Tchingisaurus_m…
	tree tnt_329 = [&U] (Sphenodon_punctatus,(Huehuecuetzpalli_mixteca,(((Ctenomastax_parva,((Priscagama_gobiensis,((Leiolepis_belliana,Uromastyx_aegyptius),((Brookesia_brygooi,Chamaeleo_laevigatus),(Agama_agama,Calotes_emma)))),(Dipsosaurus_dorsalis,(Liolaemus_bellii,(Sceloporus_variabilis,(Polychrus_marmoratus,Anolis_carolinensis)))))),(Temujinia_ellisoni,Saichangurvel_davidsoni)),((Tchingisaurus_m…
	tree tnt_330 = [&U] (Sphenodon_punctatus,(Huehuecuetzpalli_mixteca,(((Ctenomastax_parva,((Priscagama_gobiensis,((Leiolepis_belliana,Uromastyx_aegyptius),((Brookesia_brygooi,Chamaeleo_laevigatus),(Agama_agama,Calotes_emma)))),(Dipsosaurus_dorsalis,(Liolaemus_bellii,(Sceloporus_variabilis,(Polychrus_marmoratus,Anolis_carolinensis)))))),(Temujinia_ellisoni,Saichangurvel_davidsoni)),((Tchingisaurus_m…
	tree tnt_331 = [&U] (Sphenodon_punctatus,(Huehuecuetzpalli_mixteca,(((Ctenomastax_parva,((Priscagama_gobiensis,((Leiolepis_belliana,Uromastyx_aegyptius),((Brookesia_brygooi,Chamaeleo_laevigatus),(Agama_agama,Calotes_emma)))),(Dipsosaurus_dorsalis,(Liolaemus_bellii,(Sceloporus_variabilis,(Polychrus_marmoratus,Anolis_carolinensis)))))),(Temujinia_ellisoni,Saichangurvel_davidsoni)),((Tchingisaurus_m…
	tree tnt_332 = [&U] (Sphenodon_punctatus,(Huehuecuetzpalli_mixteca,(((Ctenomastax_parva,((Priscagama_gobiensis,((Leiolepis_belliana,Uromastyx_aegyptius),((Brookesia_brygooi,Chamaeleo_laevigatus),(Agama_agama,Calotes_emma)))),(Dipsosaurus_dorsalis,(Liolaemus_bellii,(Sceloporus_variabilis,(Polychrus_marmoratus,Anolis_carolinensis)))))),(Temujinia_ellisoni,Saichangurvel_davidsoni)),((Tchingisaurus_m…
	tree tnt_333 = [&U] (Sphenodon_punctatus,(Huehuecuetzpalli_mixteca,(((Ctenomastax_parva,((Priscagama_gobiensis,((Leiolepis_belliana,Uromastyx_aegyptius),((Brookesia_brygooi,Chamaeleo_laevigatus),(Agama_agama,Calotes_emma)))),(Dipsosaurus_dorsalis,(Liolaemus_bellii,(Sceloporus_variabilis,(Polychrus_marmoratus,Anolis_carolinensis)))))),(Temujinia_ellisoni,Saichangurvel_davidsoni)),((Tchingisaurus_m…
	tree tnt_334 = [&U] (Sphenodon_punctatus,(Huehuecuetzpalli_mixteca,(((Ctenomastax_parva,((Priscagama_gobiensis,((Leiolepis_belliana,Uromastyx_aegyptius),((Brookesia_brygooi,Chamaeleo_laevigatus),(Agama_agama,Calotes_emma)))),(Dipsosaurus_dorsalis,(Liolaemus_bellii,(Sceloporus_variabilis,(Polychrus_marmoratus,Anolis_carolinensis)))))),(Temujinia_ellisoni,Saichangurvel_davidsoni)),((Tchingisaurus_m…
	tree tnt_335 = [&U] (Sphenodon_punctatus,(Huehuecuetzpalli_mixteca,(((Ctenomastax_parva,((Priscagama_gobiensis,((Leiolepis_belliana,Uromastyx_aegyptius),((Brookesia_brygooi,Chamaeleo_laevigatus),(Agama_agama,Calotes_emma)))),(Dipsosaurus_dorsalis,(Liolaemus_bellii,(Sceloporus_variabilis,(Polychrus_marmoratus,Anolis_carolinensis)))))),(Temujinia_ellisoni,Saichangurvel_davidsoni)),((Tchingisaurus_m…
	tree tnt_336 = [&U] (Sphenodon_punctatus,(Huehuecuetzpalli_mixteca,(((Ctenomastax_parva,((Priscagama_gobiensis,((Leiolepis_belliana,Uromastyx_aegyptius),((Brookesia_brygooi,Chamaeleo_laevigatus),(Agama_agama,Calotes_emma)))),(Dipsosaurus_dorsalis,(Liolaemus_bellii,(Sceloporus_variabilis,(Polychrus_marmoratus,Anolis_carolinensis)))))),(Temujinia_ellisoni,Saichangurvel_davidsoni)),((Tchingisaurus_m…
	tree tnt_337 = [&U] (Sphenodon_punctatus,(Huehuecuetzpalli_mixteca,(((Ctenomastax_parva,((Priscagama_gobiensis,((Leiolepis_belliana,Uromastyx_aegyptius),((Brookesia_brygooi,Chamaeleo_laevigatus),(Agama_agama,Calotes_emma)))),(Dipsosaurus_dorsalis,(Liolaemus_bellii,(Sceloporus_variabilis,(Polychrus_marmoratus,Anolis_carolinensis)))))),(Temujinia_ellisoni,Saichangurvel_davidsoni)),((Tchingisaurus_m…
	tree tnt_338 = [&U] (Sphenodon_punctatus,(Huehuecuetzpalli_mixteca,(((Ctenomastax_parva,((Priscagama_gobiensis,((Leiolepis_belliana,Uromastyx_aegyptius),((Brookesia_brygooi,Chamaeleo_laevigatus),(Agama_agama,Calotes_emma)))),(Dipsosaurus_dorsalis,(Liolaemus_bellii,(Sceloporus_variabilis,(Polychrus_marmoratus,Anolis_carolinensis)))))),(Temujinia_ellisoni,Saichangurvel_davidsoni)),((Tchingisaurus_m…
	tree tnt_339 = [&U] (Sphenodon_punctatus,(Huehuecuetzpalli_mixteca,(((Ctenomastax_parva,((Priscagama_gobiensis,((Leiolepis_belliana,Uromastyx_aegyptius),((Brookesia_brygooi,Chamaeleo_laevigatus),(Agama_agama,Calotes_emma)))),(Dipsosaurus_dorsalis,(Liolaemus_bellii,(Sceloporus_variabilis,(Polychrus_marmoratus,Anolis_carolinensis)))))),(Temujinia_ellisoni,Saichangurvel_davidsoni)),((Tchingisaurus_m…
	tree tnt_340 = [&U] (Sphenodon_punctatus,(Huehuecuetzpalli_mixteca,(((Ctenomastax_parva,((Priscagama_gobiensis,((Leiolepis_belliana,Uromastyx_aegyptius),((Brookesia_brygooi,Chamaeleo_laevigatus),(Agama_agama,Calotes_emma)))),(Dipsosaurus_dorsalis,(Liolaemus_bellii,(Sceloporus_variabilis,(Polychrus_marmoratus,Anolis_carolinensis)))))),(Temujinia_ellisoni,Saichangurvel_davidsoni)),((Tchingisaurus_m…
	tree tnt_341 = [&U] (Sphenodon_punctatus,(Huehuecuetzpalli_mixteca,(((Ctenomastax_parva,((Priscagama_gobiensis,((Leiolepis_belliana,Uromastyx_aegyptius),((Brookesia_brygooi,Chamaeleo_laevigatus),(Agama_agama,Calotes_emma)))),(Dipsosaurus_dorsalis,(Liolaemus_bellii,(Sceloporus_variabilis,(Polychrus_marmoratus,Anolis_carolinensis)))))),(Temujinia_ellisoni,Saichangurvel_davidsoni)),((Tchingisaurus_m…
	tree tnt_342 = [&U] (Sphenodon_punctatus,(Huehuecuetzpalli_mixteca,(((Ctenomastax_parva,((Priscagama_gobiensis,((Leiolepis_belliana,Uromastyx_aegyptius),((Brookesia_brygooi,Chamaeleo_laevigatus),(Agama_agama,Calotes_emma)))),(Dipsosaurus_dorsalis,(Liolaemus_bellii,(Sceloporus_variabilis,(Polychrus_marmoratus,Anolis_carolinensis)))))),(Temujinia_ellisoni,Saichangurvel_davidsoni)),((Tchingisaurus_m…
	tree tnt_343 = [&U] (Sphenodon_punctatus,(Huehuecuetzpalli_mixteca,(((Ctenomastax_parva,((Priscagama_gobiensis,((Leiolepis_belliana,Uromastyx_aegyptius),((Brookesia_brygooi,Chamaeleo_laevigatus),(Agama_agama,Calotes_emma)))),(Dipsosaurus_dorsalis,(Liolaemus_bellii,(Sceloporus_variabilis,(Polychrus_marmoratus,Anolis_carolinensis)))))),(Temujinia_ellisoni,Saichangurvel_davidsoni)),((Tchingisaurus_m…
	tree tnt_344 = [&U] (Sphenodon_punctatus,(Huehuecuetzpalli_mixteca,(((Ctenomastax_parva,((Priscagama_gobiensis,((Leiolepis_belliana,Uromastyx_aegyptius),((Brookesia_brygooi,Chamaeleo_laevigatus),(Agama_agama,Calotes_emma)))),(Dipsosaurus_dorsalis,(Liolaemus_bellii,(Sceloporus_variabilis,(Polychrus_marmoratus,Anolis_carolinensis)))))),(Temujinia_ellisoni,Saichangurvel_davidsoni)),((Tchingisaurus_m…
	tree tnt_345 = [&U] (Sphenodon_punctatus,(Huehuecuetzpalli_mixteca,(((Ctenomastax_parva,((Priscagama_gobiensis,((Leiolepis_belliana,Uromastyx_aegyptius),((Brookesia_brygooi,Chamaeleo_laevigatus),(Agama_agama,Calotes_emma)))),(Dipsosaurus_dorsalis,(Liolaemus_bellii,(Sceloporus_variabilis,(Polychrus_marmoratus,Anolis_carolinensis)))))),(Temujinia_ellisoni,Saichangurvel_davidsoni)),((Tchingisaurus_m…
	tree tnt_346 = [&U] (Sphenodon_punctatus,(Huehuecuetzpalli_mixteca,(((Ctenomastax_parva,((Priscagama_gobiensis,((Leiolepis_belliana,Uromastyx_aegyptius),((Brookesia_brygooi,Chamaeleo_laevigatus),(Agama_agama,Calotes_emma)))),(Dipsosaurus_dorsalis,(Liolaemus_bellii,(Sceloporus_variabilis,(Polychrus_marmoratus,Anolis_carolinensis)))))),(Temujinia_ellisoni,Saichangurvel_davidsoni)),((Tchingisaurus_m…
	tree tnt_347 = [&U] (Sphenodon_punctatus,(Huehuecuetzpalli_mixteca,(((Ctenomastax_parva,((Priscagama_gobiensis,((Leiolepis_belliana,Uromastyx_aegyptius),((Brookesia_brygooi,Chamaeleo_laevigatus),(Agama_agama,Calotes_emma)))),(Dipsosaurus_dorsalis,(Liolaemus_bellii,(Sceloporus_variabilis,(Polychrus_marmoratus,Anolis_carolinensis)))))),(Temujinia_ellisoni,Saichangurvel_davidsoni)),((Tchingisaurus_m…
	tree tnt_348 = [&U] (Sphenodon_punctatus,(Huehuecuetzpalli_mixteca,(((Ctenomastax_parva,((Priscagama_gobiensis,((Leiolepis_belliana,Uromastyx_aegyptius),((Brookesia_brygooi,Chamaeleo_laevigatus),(Agama_agama,Calotes_emma)))),(Dipsosaurus_dorsalis,(Liolaemus_bellii,(Sceloporus_variabilis,(Polychrus_marmoratus,Anolis_carolinensis)))))),(Temujinia_ellisoni,Saichangurvel_davidsoni)),((Tchingisaurus_m…
	tree tnt_349 = [&U] (Sphenodon_punctatus,(Huehuecuetzpalli_mixteca,(((Ctenomastax_parva,((Priscagama_gobiensis,((Leiolepis_belliana,Uromastyx_aegyptius),((Brookesia_brygooi,Chamaeleo_laevigatus),(Agama_agama,Calotes_emma)))),(Dipsosaurus_dorsalis,(Liolaemus_bellii,(Sceloporus_variabilis,(Polychrus_marmoratus,Anolis_carolinensis)))))),(Temujinia_ellisoni,Saichangurvel_davidsoni)),((Tchingisaurus_m…
	tree tnt_350 = [&U] (Sphenodon_punctatus,(Huehuecuetzpalli_mixteca,(((Ctenomastax_parva,((Priscagama_gobiensis,((Leiolepis_belliana,Uromastyx_aegyptius),((Brookesia_brygooi,Chamaeleo_laevigatus),(Agama_agama,Calotes_emma)))),(Dipsosaurus_dorsalis,(Liolaemus_bellii,(Sceloporus_variabilis,(Polychrus_marmoratus,Anolis_carolinensis)))))),(Temujinia_ellisoni,Saichangurvel_davidsoni)),((Tchingisaurus_m…
	tree tnt_351 = [&U] (Sphenodon_punctatus,(Huehuecuetzpalli_mixteca,(((Ctenomastax_parva,((Priscagama_gobiensis,((Leiolepis_belliana,Uromastyx_aegyptius),((Brookesia_brygooi,Chamaeleo_laevigatus),(Agama_agama,Calotes_emma)))),(Dipsosaurus_dorsalis,(Liolaemus_bellii,(Sceloporus_variabilis,(Polychrus_marmoratus,Anolis_carolinensis)))))),(Temujinia_ellisoni,Saichangurvel_davidsoni)),((Tchingisaurus_m…
	tree tnt_352 = [&U] (Sphenodon_punctatus,(Huehuecuetzpalli_mixteca,(((Ctenomastax_parva,((Priscagama_gobiensis,((Leiolepis_belliana,Uromastyx_aegyptius),((Brookesia_brygooi,Chamaeleo_laevigatus),(Agama_agama,Calotes_emma)))),(Dipsosaurus_dorsalis,(Liolaemus_bellii,(Sceloporus_variabilis,(Polychrus_marmoratus,Anolis_carolinensis)))))),(Temujinia_ellisoni,Saichangurvel_davidsoni)),((Tchingisaurus_m…
	tree tnt_353 = [&U] (Sphenodon_punctatus,(Huehuecuetzpalli_mixteca,(((Ctenomastax_parva,((Priscagama_gobiensis,((Leiolepis_belliana,Uromastyx_aegyptius),((Brookesia_brygooi,Chamaeleo_laevigatus),(Agama_agama,Calotes_emma)))),(Dipsosaurus_dorsalis,(Liolaemus_bellii,(Sceloporus_variabilis,(Polychrus_marmoratus,Anolis_carolinensis)))))),(Temujinia_ellisoni,Saichangurvel_davidsoni)),((Tchingisaurus_m…
	tree tnt_354 = [&U] (Sphenodon_punctatus,(Huehuecuetzpalli_mixteca,(((Ctenomastax_parva,((Priscagama_gobiensis,((Leiolepis_belliana,Uromastyx_aegyptius),((Brookesia_brygooi,Chamaeleo_laevigatus),(Agama_agama,Calotes_emma)))),(Dipsosaurus_dorsalis,(Liolaemus_bellii,(Sceloporus_variabilis,(Polychrus_marmoratus,Anolis_carolinensis)))))),(Temujinia_ellisoni,Saichangurvel_davidsoni)),((Tchingisaurus_m…
	tree tnt_355 = [&U] (Sphenodon_punctatus,(Huehuecuetzpalli_mixteca,(((Ctenomastax_parva,((Priscagama_gobiensis,((Leiolepis_belliana,Uromastyx_aegyptius),((Brookesia_brygooi,Chamaeleo_laevigatus),(Agama_agama,Calotes_emma)))),(Dipsosaurus_dorsalis,(Liolaemus_bellii,(Sceloporus_variabilis,(Polychrus_marmoratus,Anolis_carolinensis)))))),(Temujinia_ellisoni,Saichangurvel_davidsoni)),((Tchingisaurus_m…
	tree tnt_356 = [&U] (Sphenodon_punctatus,(Huehuecuetzpalli_mixteca,(((Ctenomastax_parva,((Priscagama_gobiensis,((Leiolepis_belliana,Uromastyx_aegyptius),((Brookesia_brygooi,Chamaeleo_laevigatus),(Agama_agama,Calotes_emma)))),(Dipsosaurus_dorsalis,(Liolaemus_bellii,(Sceloporus_variabilis,(Polychrus_marmoratus,Anolis_carolinensis)))))),(Temujinia_ellisoni,Saichangurvel_davidsoni)),((Tchingisaurus_m…
	tree tnt_357 = [&U] (Sphenodon_punctatus,(Huehuecuetzpalli_mixteca,(((Ctenomastax_parva,((Priscagama_gobiensis,((Leiolepis_belliana,Uromastyx_aegyptius),((Brookesia_brygooi,Chamaeleo_laevigatus),(Agama_agama,Calotes_emma)))),(Dipsosaurus_dorsalis,(Liolaemus_bellii,(Sceloporus_variabilis,(Polychrus_marmoratus,Anolis_carolinensis)))))),(Temujinia_ellisoni,Saichangurvel_davidsoni)),((Tchingisaurus_m…
	tree tnt_358 = [&U] (Sphenodon_punctatus,(Huehuecuetzpalli_mixteca,(((Ctenomastax_parva,((Priscagama_gobiensis,((Leiolepis_belliana,Uromastyx_aegyptius),((Brookesia_brygooi,Chamaeleo_laevigatus),(Agama_agama,Calotes_emma)))),(Dipsosaurus_dorsalis,(Liolaemus_bellii,(Sceloporus_variabilis,(Polychrus_marmoratus,Anolis_carolinensis)))))),(Temujinia_ellisoni,Saichangurvel_davidsoni)),((Tchingisaurus_m…
	tree tnt_359 = [&U] (Sphenodon_punctatus,(Huehuecuetzpalli_mixteca,(((Ctenomastax_parva,((Priscagama_gobiensis,((Leiolepis_belliana,Uromastyx_aegyptius),((Brookesia_brygooi,Chamaeleo_laevigatus),(Agama_agama,Calotes_emma)))),(Dipsosaurus_dorsalis,(Liolaemus_bellii,(Sceloporus_variabilis,(Polychrus_marmoratus,Anolis_carolinensis)))))),(Temujinia_ellisoni,Saichangurvel_davidsoni)),((Tchingisaurus_m…
	tree tnt_360 = [&U] (Sphenodon_punctatus,(Huehuecuetzpalli_mixteca,(((Ctenomastax_parva,((Priscagama_gobiensis,((Leiolepis_belliana,Uromastyx_aegyptius),((Brookesia_brygooi,Chamaeleo_laevigatus),(Agama_agama,Calotes_emma)))),(Dipsosaurus_dorsalis,(Liolaemus_bellii,(Sceloporus_variabilis,(Polychrus_marmoratus,Anolis_carolinensis)))))),(Temujinia_ellisoni,Saichangurvel_davidsoni)),((Tchingisaurus_m…
	tree tnt_361 = [&U] (Sphenodon_punctatus,(Huehuecuetzpalli_mixteca,(((Ctenomastax_parva,((Priscagama_gobiensis,((Leiolepis_belliana,Uromastyx_aegyptius),((Brookesia_brygooi,Chamaeleo_laevigatus),(Agama_agama,Calotes_emma)))),(Dipsosaurus_dorsalis,(Liolaemus_bellii,(Sceloporus_variabilis,(Polychrus_marmoratus,Anolis_carolinensis)))))),(Temujinia_ellisoni,Saichangurvel_davidsoni)),((Tchingisaurus_m…
	tree tnt_362 = [&U] (Sphenodon_punctatus,(Huehuecuetzpalli_mixteca,(((Ctenomastax_parva,((Priscagama_gobiensis,((Leiolepis_belliana,Uromastyx_aegyptius),((Brookesia_brygooi,Chamaeleo_laevigatus),(Agama_agama,Calotes_emma)))),(Dipsosaurus_dorsalis,(Liolaemus_bellii,(Sceloporus_variabilis,(Polychrus_marmoratus,Anolis_carolinensis)))))),(Temujinia_ellisoni,Saichangurvel_davidsoni)),((Tchingisaurus_m…
	tree tnt_363 = [&U] (Sphenodon_punctatus,(Huehuecuetzpalli_mixteca,(((Ctenomastax_parva,((Priscagama_gobiensis,((Leiolepis_belliana,Uromastyx_aegyptius),((Brookesia_brygooi,Chamaeleo_laevigatus),(Agama_agama,Calotes_emma)))),(Dipsosaurus_dorsalis,(Liolaemus_bellii,(Sceloporus_variabilis,(Polychrus_marmoratus,Anolis_carolinensis)))))),(Temujinia_ellisoni,Saichangurvel_davidsoni)),((Tchingisaurus_m…
	tree tnt_364 = [&U] (Sphenodon_punctatus,(Huehuecuetzpalli_mixteca,(((Ctenomastax_parva,((Priscagama_gobiensis,((Leiolepis_belliana,Uromastyx_aegyptius),((Brookesia_brygooi,Chamaeleo_laevigatus),(Agama_agama,Calotes_emma)))),(Dipsosaurus_dorsalis,(Liolaemus_bellii,(Sceloporus_variabilis,(Polychrus_marmoratus,Anolis_carolinensis)))))),(Temujinia_ellisoni,Saichangurvel_davidsoni)),((Tchingisaurus_m…
	tree tnt_365 = [&U] (Sphenodon_punctatus,(Huehuecuetzpalli_mixteca,(((Ctenomastax_parva,((Priscagama_gobiensis,((Leiolepis_belliana,Uromastyx_aegyptius),((Brookesia_brygooi,Chamaeleo_laevigatus),(Agama_agama,Calotes_emma)))),(Dipsosaurus_dorsalis,(Liolaemus_bellii,(Sceloporus_variabilis,(Polychrus_marmoratus,Anolis_carolinensis)))))),(Temujinia_ellisoni,Saichangurvel_davidsoni)),((Tchingisaurus_m…
	tree tnt_366 = [&U] (Sphenodon_punctatus,(Huehuecuetzpalli_mixteca,(((Ctenomastax_parva,((Priscagama_gobiensis,((Leiolepis_belliana,Uromastyx_aegyptius),((Brookesia_brygooi,Chamaeleo_laevigatus),(Agama_agama,Calotes_emma)))),(Dipsosaurus_dorsalis,(Liolaemus_bellii,(Sceloporus_variabilis,(Polychrus_marmoratus,Anolis_carolinensis)))))),(Temujinia_ellisoni,Saichangurvel_davidsoni)),((Tchingisaurus_m…
	tree tnt_367 = [&U] (Sphenodon_punctatus,(Huehuecuetzpalli_mixteca,(((Ctenomastax_parva,((Priscagama_gobiensis,((Leiolepis_belliana,Uromastyx_aegyptius),((Brookesia_brygooi,Chamaeleo_laevigatus),(Agama_agama,Calotes_emma)))),(Dipsosaurus_dorsalis,(Liolaemus_bellii,(Sceloporus_variabilis,(Polychrus_marmoratus,Anolis_carolinensis)))))),(Temujinia_ellisoni,Saichangurvel_davidsoni)),((Tchingisaurus_m…
	tree tnt_368 = [&U] (Sphenodon_punctatus,(Huehuecuetzpalli_mixteca,(((Ctenomastax_parva,((Priscagama_gobiensis,((Leiolepis_belliana,Uromastyx_aegyptius),((Brookesia_brygooi,Chamaeleo_laevigatus),(Agama_agama,Calotes_emma)))),(Dipsosaurus_dorsalis,(Liolaemus_bellii,(Sceloporus_variabilis,(Polychrus_marmoratus,Anolis_carolinensis)))))),(Temujinia_ellisoni,Saichangurvel_davidsoni)),((Tchingisaurus_m…
	tree tnt_369 = [&U] (Sphenodon_punctatus,(Huehuecuetzpalli_mixteca,(((Ctenomastax_parva,((Priscagama_gobiensis,((Leiolepis_belliana,Uromastyx_aegyptius),((Brookesia_brygooi,Chamaeleo_laevigatus),(Agama_agama,Calotes_emma)))),(Dipsosaurus_dorsalis,(Liolaemus_bellii,(Sceloporus_variabilis,(Polychrus_marmoratus,Anolis_carolinensis)))))),(Temujinia_ellisoni,Saichangurvel_davidsoni)),((Tchingisaurus_m…
	tree tnt_370 = [&U] (Sphenodon_punctatus,(Huehuecuetzpalli_mixteca,(((Ctenomastax_parva,((Priscagama_gobiensis,((Leiolepis_belliana,Uromastyx_aegyptius),((Brookesia_brygooi,Chamaeleo_laevigatus),(Agama_agama,Calotes_emma)))),(Dipsosaurus_dorsalis,(Liolaemus_bellii,(Sceloporus_variabilis,(Polychrus_marmoratus,Anolis_carolinensis)))))),(Temujinia_ellisoni,Saichangurvel_davidsoni)),((Tchingisaurus_m…
	tree tnt_371 = [&U] (Sphenodon_punctatus,(Huehuecuetzpalli_mixteca,(((Ctenomastax_parva,((Priscagama_gobiensis,((Leiolepis_belliana,Uromastyx_aegyptius),((Brookesia_brygooi,Chamaeleo_laevigatus),(Agama_agama,Calotes_emma)))),(Dipsosaurus_dorsalis,(Liolaemus_bellii,(Sceloporus_variabilis,(Polychrus_marmoratus,Anolis_carolinensis)))))),(Temujinia_ellisoni,Saichangurvel_davidsoni)),((Tchingisaurus_m…
	tree tnt_372 = [&U] (Sphenodon_punctatus,(Huehuecuetzpalli_mixteca,(((Ctenomastax_parva,((Priscagama_gobiensis,((Leiolepis_belliana,Uromastyx_aegyptius),((Brookesia_brygooi,Chamaeleo_laevigatus),(Agama_agama,Calotes_emma)))),(Dipsosaurus_dorsalis,(Liolaemus_bellii,(Sceloporus_variabilis,(Polychrus_marmoratus,Anolis_carolinensis)))))),(Temujinia_ellisoni,Saichangurvel_davidsoni)),((Tchingisaurus_m…
	tree tnt_373 = [&U] (Sphenodon_punctatus,(Huehuecuetzpalli_mixteca,(((Ctenomastax_parva,((Priscagama_gobiensis,((Leiolepis_belliana,Uromastyx_aegyptius),((Brookesia_brygooi,Chamaeleo_laevigatus),(Agama_agama,Calotes_emma)))),(Dipsosaurus_dorsalis,(Liolaemus_bellii,(Sceloporus_variabilis,(Polychrus_marmoratus,Anolis_carolinensis)))))),(Temujinia_ellisoni,Saichangurvel_davidsoni)),((Tchingisaurus_m…
	tree tnt_374 = [&U] (Sphenodon_punctatus,(Huehuecuetzpalli_mixteca,(((Ctenomastax_parva,((Priscagama_gobiensis,((Leiolepis_belliana,Uromastyx_aegyptius),((Brookesia_brygooi,Chamaeleo_laevigatus),(Agama_agama,Calotes_emma)))),(Dipsosaurus_dorsalis,(Liolaemus_bellii,(Sceloporus_variabilis,(Polychrus_marmoratus,Anolis_carolinensis)))))),(Temujinia_ellisoni,Saichangurvel_davidsoni)),((Tchingisaurus_m…
	tree tnt_375 = [&U] (Sphenodon_punctatus,(Huehuecuetzpalli_mixteca,(((Ctenomastax_parva,((Priscagama_gobiensis,((Leiolepis_belliana,Uromastyx_aegyptius),((Brookesia_brygooi,Chamaeleo_laevigatus),(Agama_agama,Calotes_emma)))),(Dipsosaurus_dorsalis,(Liolaemus_bellii,(Sceloporus_variabilis,(Polychrus_marmoratus,Anolis_carolinensis)))))),(Temujinia_ellisoni,Saichangurvel_davidsoni)),((Tchingisaurus_m…
	tree tnt_376 = [&U] (Sphenodon_punctatus,(Huehuecuetzpalli_mixteca,(((Ctenomastax_parva,((Priscagama_gobiensis,((Leiolepis_belliana,Uromastyx_aegyptius),((Brookesia_brygooi,Chamaeleo_laevigatus),(Agama_agama,Calotes_emma)))),(Dipsosaurus_dorsalis,(Liolaemus_bellii,(Sceloporus_variabilis,(Polychrus_marmoratus,Anolis_carolinensis)))))),(Temujinia_ellisoni,Saichangurvel_davidsoni)),((Tchingisaurus_m…
	tree tnt_377 = [&U] (Sphenodon_punctatus,(Huehuecuetzpalli_mixteca,(((Ctenomastax_parva,((Priscagama_gobiensis,((Leiolepis_belliana,Uromastyx_aegyptius),((Brookesia_brygooi,Chamaeleo_laevigatus),(Agama_agama,Calotes_emma)))),(Dipsosaurus_dorsalis,(Liolaemus_bellii,(Sceloporus_variabilis,(Polychrus_marmoratus,Anolis_carolinensis)))))),(Temujinia_ellisoni,Saichangurvel_davidsoni)),((Tchingisaurus_m…
	tree tnt_378 = [&U] (Sphenodon_punctatus,(Huehuecuetzpalli_mixteca,(((Ctenomastax_parva,((Priscagama_gobiensis,((Leiolepis_belliana,Uromastyx_aegyptius),((Brookesia_brygooi,Chamaeleo_laevigatus),(Agama_agama,Calotes_emma)))),(Dipsosaurus_dorsalis,(Liolaemus_bellii,(Sceloporus_variabilis,(Polychrus_marmoratus,Anolis_carolinensis)))))),(Temujinia_ellisoni,Saichangurvel_davidsoni)),((Tchingisaurus_m…
	tree tnt_379 = [&U] (Sphenodon_punctatus,(Huehuecuetzpalli_mixteca,(((Ctenomastax_parva,((Priscagama_gobiensis,((Leiolepis_belliana,Uromastyx_aegyptius),((Brookesia_brygooi,Chamaeleo_laevigatus),(Agama_agama,Calotes_emma)))),(Dipsosaurus_dorsalis,(Liolaemus_bellii,(Sceloporus_variabilis,(Polychrus_marmoratus,Anolis_carolinensis)))))),(Temujinia_ellisoni,Saichangurvel_davidsoni)),((Tchingisaurus_m…
	tree tnt_380 = [&U] (Sphenodon_punctatus,(Huehuecuetzpalli_mixteca,(((Ctenomastax_parva,((Priscagama_gobiensis,((Leiolepis_belliana,Uromastyx_aegyptius),((Brookesia_brygooi,Chamaeleo_laevigatus),(Agama_agama,Calotes_emma)))),(Dipsosaurus_dorsalis,(Liolaemus_bellii,(Sceloporus_variabilis,(Polychrus_marmoratus,Anolis_carolinensis)))))),(Temujinia_ellisoni,Saichangurvel_davidsoni)),((Tchingisaurus_m…
	tree tnt_381 = [&U] (Sphenodon_punctatus,(Huehuecuetzpalli_mixteca,(((Ctenomastax_parva,((Priscagama_gobiensis,((Leiolepis_belliana,Uromastyx_aegyptius),((Brookesia_brygooi,Chamaeleo_laevigatus),(Agama_agama,Calotes_emma)))),(Dipsosaurus_dorsalis,(Liolaemus_bellii,(Sceloporus_variabilis,(Polychrus_marmoratus,Anolis_carolinensis)))))),(Temujinia_ellisoni,Saichangurvel_davidsoni)),((Tchingisaurus_m…
	tree tnt_382 = [&U] (Sphenodon_punctatus,(Huehuecuetzpalli_mixteca,(((Ctenomastax_parva,((Priscagama_gobiensis,((Leiolepis_belliana,Uromastyx_aegyptius),((Brookesia_brygooi,Chamaeleo_laevigatus),(Agama_agama,Calotes_emma)))),(Dipsosaurus_dorsalis,(Liolaemus_bellii,(Sceloporus_variabilis,(Polychrus_marmoratus,Anolis_carolinensis)))))),(Temujinia_ellisoni,Saichangurvel_davidsoni)),((Tchingisaurus_m…
	tree tnt_383 = [&U] (Sphenodon_punctatus,(Huehuecuetzpalli_mixteca,(((Ctenomastax_parva,((Priscagama_gobiensis,((Leiolepis_belliana,Uromastyx_aegyptius),((Brookesia_brygooi,Chamaeleo_laevigatus),(Agama_agama,Calotes_emma)))),(Dipsosaurus_dorsalis,(Liolaemus_bellii,(Sceloporus_variabilis,(Polychrus_marmoratus,Anolis_carolinensis)))))),(Temujinia_ellisoni,Saichangurvel_davidsoni)),((Tchingisaurus_m…
	tree tnt_384 = [&U] (Sphenodon_punctatus,(Huehuecuetzpalli_mixteca,(((Ctenomastax_parva,((Priscagama_gobiensis,((Leiolepis_belliana,Uromastyx_aegyptius),((Brookesia_brygooi,Chamaeleo_laevigatus),(Agama_agama,Calotes_emma)))),(Dipsosaurus_dorsalis,(Liolaemus_bellii,(Sceloporus_variabilis,(Polychrus_marmoratus,Anolis_carolinensis)))))),(Temujinia_ellisoni,Saichangurvel_davidsoni)),((Tchingisaurus_m…
	tree tnt_385 = [&U] (Sphenodon_punctatus,(Huehuecuetzpalli_mixteca,(((Ctenomastax_parva,((Priscagama_gobiensis,((Leiolepis_belliana,Uromastyx_aegyptius),((Brookesia_brygooi,Chamaeleo_laevigatus),(Agama_agama,Calotes_emma)))),(Dipsosaurus_dorsalis,(Liolaemus_bellii,(Sceloporus_variabilis,(Polychrus_marmoratus,Anolis_carolinensis)))))),(Temujinia_ellisoni,Saichangurvel_davidsoni)),((Tchingisaurus_m…
	tree tnt_386 = [&U] (Sphenodon_punctatus,(Huehuecuetzpalli_mixteca,(((Ctenomastax_parva,((Priscagama_gobiensis,((Leiolepis_belliana,Uromastyx_aegyptius),((Brookesia_brygooi,Chamaeleo_laevigatus),(Agama_agama,Calotes_emma)))),(Dipsosaurus_dorsalis,(Liolaemus_bellii,(Sceloporus_variabilis,(Polychrus_marmoratus,Anolis_carolinensis)))))),(Temujinia_ellisoni,Saichangurvel_davidsoni)),((Tchingisaurus_m…
	tree tnt_387 = [&U] (Sphenodon_punctatus,(Huehuecuetzpalli_mixteca,(((Ctenomastax_parva,((Priscagama_gobiensis,((Leiolepis_belliana,Uromastyx_aegyptius),((Brookesia_brygooi,Chamaeleo_laevigatus),(Agama_agama,Calotes_emma)))),(Dipsosaurus_dorsalis,(Liolaemus_bellii,(Sceloporus_variabilis,(Polychrus_marmoratus,Anolis_carolinensis)))))),(Temujinia_ellisoni,Saichangurvel_davidsoni)),((Tchingisaurus_m…
	tree tnt_388 = [&U] (Sphenodon_punctatus,(Huehuecuetzpalli_mixteca,(((Ctenomastax_parva,((Priscagama_gobiensis,((Leiolepis_belliana,Uromastyx_aegyptius),((Brookesia_brygooi,Chamaeleo_laevigatus),(Agama_agama,Calotes_emma)))),(Dipsosaurus_dorsalis,(Liolaemus_bellii,(Sceloporus_variabilis,(Polychrus_marmoratus,Anolis_carolinensis)))))),(Temujinia_ellisoni,Saichangurvel_davidsoni)),((Tchingisaurus_m…
	tree tnt_389 = [&U] (Sphenodon_punctatus,(Huehuecuetzpalli_mixteca,(((Ctenomastax_parva,((Priscagama_gobiensis,((Leiolepis_belliana,Uromastyx_aegyptius),((Brookesia_brygooi,Chamaeleo_laevigatus),(Agama_agama,Calotes_emma)))),(Dipsosaurus_dorsalis,(Liolaemus_bellii,(Sceloporus_variabilis,(Polychrus_marmoratus,Anolis_carolinensis)))))),(Temujinia_ellisoni,Saichangurvel_davidsoni)),((Tchingisaurus_m…
	tree tnt_390 = [&U] (Sphenodon_punctatus,(Huehuecuetzpalli_mixteca,(((Ctenomastax_parva,((Priscagama_gobiensis,((Leiolepis_belliana,Uromastyx_aegyptius),((Brookesia_brygooi,Chamaeleo_laevigatus),(Agama_agama,Calotes_emma)))),(Dipsosaurus_dorsalis,(Liolaemus_bellii,(Sceloporus_variabilis,(Polychrus_marmoratus,Anolis_carolinensis)))))),(Temujinia_ellisoni,Saichangurvel_davidsoni)),((Tchingisaurus_m…
	tree tnt_391 = [&U] (Sphenodon_punctatus,(Huehuecuetzpalli_mixteca,(((Ctenomastax_parva,((Priscagama_gobiensis,((Leiolepis_belliana,Uromastyx_aegyptius),((Brookesia_brygooi,Chamaeleo_laevigatus),(Agama_agama,Calotes_emma)))),(Dipsosaurus_dorsalis,(Liolaemus_bellii,(Sceloporus_variabilis,(Polychrus_marmoratus,Anolis_carolinensis)))))),(Temujinia_ellisoni,Saichangurvel_davidsoni)),((Tchingisaurus_m…
	tree tnt_392 = [&U] (Sphenodon_punctatus,(Huehuecuetzpalli_mixteca,(((Ctenomastax_parva,((Priscagama_gobiensis,((Leiolepis_belliana,Uromastyx_aegyptius),((Brookesia_brygooi,Chamaeleo_laevigatus),(Agama_agama,Calotes_emma)))),(Dipsosaurus_dorsalis,(Liolaemus_bellii,(Sceloporus_variabilis,(Polychrus_marmoratus,Anolis_carolinensis)))))),(Temujinia_ellisoni,Saichangurvel_davidsoni)),((Tchingisaurus_m…
	tree tnt_393 = [&U] (Sphenodon_punctatus,(Huehuecuetzpalli_mixteca,(((Ctenomastax_parva,((Priscagama_gobiensis,((Leiolepis_belliana,Uromastyx_aegyptius),((Brookesia_brygooi,Chamaeleo_laevigatus),(Agama_agama,Calotes_emma)))),(Dipsosaurus_dorsalis,(Liolaemus_bellii,(Sceloporus_variabilis,(Polychrus_marmoratus,Anolis_carolinensis)))))),(Temujinia_ellisoni,Saichangurvel_davidsoni)),((Tchingisaurus_m…
	tree tnt_394 = [&U] (Sphenodon_punctatus,(Huehuecuetzpalli_mixteca,(((Ctenomastax_parva,((Priscagama_gobiensis,((Leiolepis_belliana,Uromastyx_aegyptius),((Brookesia_brygooi,Chamaeleo_laevigatus),(Agama_agama,Calotes_emma)))),(Dipsosaurus_dorsalis,(Liolaemus_bellii,(Sceloporus_variabilis,(Polychrus_marmoratus,Anolis_carolinensis)))))),(Temujinia_ellisoni,Saichangurvel_davidsoni)),((Tchingisaurus_m…
	tree tnt_395 = [&U] (Sphenodon_punctatus,(Huehuecuetzpalli_mixteca,(((Ctenomastax_parva,((Priscagama_gobiensis,((Leiolepis_belliana,Uromastyx_aegyptius),((Brookesia_brygooi,Chamaeleo_laevigatus),(Agama_agama,Calotes_emma)))),(Dipsosaurus_dorsalis,(Liolaemus_bellii,(Sceloporus_variabilis,(Polychrus_marmoratus,Anolis_carolinensis)))))),(Temujinia_ellisoni,Saichangurvel_davidsoni)),((Tchingisaurus_m…
	tree tnt_396 = [&U] (Sphenodon_punctatus,(Huehuecuetzpalli_mixteca,(((Ctenomastax_parva,((Priscagama_gobiensis,((Leiolepis_belliana,Uromastyx_aegyptius),((Brookesia_brygooi,Chamaeleo_laevigatus),(Agama_agama,Calotes_emma)))),(Dipsosaurus_dorsalis,(Liolaemus_bellii,(Sceloporus_variabilis,(Polychrus_marmoratus,Anolis_carolinensis)))))),(Temujinia_ellisoni,Saichangurvel_davidsoni)),((Tchingisaurus_m…
	tree tnt_397 = [&U] (Sphenodon_punctatus,(Huehuecuetzpalli_mixteca,(((Ctenomastax_parva,((Priscagama_gobiensis,((Leiolepis_belliana,Uromastyx_aegyptius),((Brookesia_brygooi,Chamaeleo_laevigatus),(Agama_agama,Calotes_emma)))),(Dipsosaurus_dorsalis,(Liolaemus_bellii,(Sceloporus_variabilis,(Polychrus_marmoratus,Anolis_carolinensis)))))),(Temujinia_ellisoni,Saichangurvel_davidsoni)),((Tchingisaurus_m…
	tree tnt_398 = [&U] (Sphenodon_punctatus,(Huehuecuetzpalli_mixteca,(((Ctenomastax_parva,((Priscagama_gobiensis,((Leiolepis_belliana,Uromastyx_aegyptius),((Brookesia_brygooi,Chamaeleo_laevigatus),(Agama_agama,Calotes_emma)))),(Dipsosaurus_dorsalis,(Liolaemus_bellii,(Sceloporus_variabilis,(Polychrus_marmoratus,Anolis_carolinensis)))))),(Temujinia_ellisoni,Saichangurvel_davidsoni)),((Tchingisaurus_m…
	tree tnt_399 = [&U] (Sphenodon_punctatus,(Huehuecuetzpalli_mixteca,(((Ctenomastax_parva,((Priscagama_gobiensis,((Leiolepis_belliana,Uromastyx_aegyptius),((Brookesia_brygooi,Chamaeleo_laevigatus),(Agama_agama,Calotes_emma)))),(Dipsosaurus_dorsalis,(Liolaemus_bellii,(Sceloporus_variabilis,(Polychrus_marmoratus,Anolis_carolinensis)))))),(Temujinia_ellisoni,Saichangurvel_davidsoni)),((Tchingisaurus_m…
	tree tnt_400 = [&U] (Sphenodon_punctatus,(Huehuecuetzpalli_mixteca,(((Ctenomastax_parva,((Priscagama_gobiensis,((Leiolepis_belliana,Uromastyx_aegyptius),((Brookesia_brygooi,Chamaeleo_laevigatus),(Agama_agama,Calotes_emma)))),(Dipsosaurus_dorsalis,(Liolaemus_bellii,(Sceloporus_variabilis,(Polychrus_marmoratus,Anolis_carolinensis)))))),(Temujinia_ellisoni,Saichangurvel_davidsoni)),((Tchingisaurus_m…
	tree tnt_401 = [&U] (Sphenodon_punctatus,(Huehuecuetzpalli_mixteca,(((Ctenomastax_parva,((Priscagama_gobiensis,((Leiolepis_belliana,Uromastyx_aegyptius),((Brookesia_brygooi,Chamaeleo_laevigatus),(Agama_agama,Calotes_emma)))),(Dipsosaurus_dorsalis,(Liolaemus_bellii,(Sceloporus_variabilis,(Polychrus_marmoratus,Anolis_carolinensis)))))),(Temujinia_ellisoni,Saichangurvel_davidsoni)),((Tchingisaurus_m…
	tree tnt_402 = [&U] (Sphenodon_punctatus,(Huehuecuetzpalli_mixteca,(((Ctenomastax_parva,((Priscagama_gobiensis,((Leiolepis_belliana,Uromastyx_aegyptius),((Brookesia_brygooi,Chamaeleo_laevigatus),(Agama_agama,Calotes_emma)))),(Dipsosaurus_dorsalis,(Liolaemus_bellii,(Sceloporus_variabilis,(Polychrus_marmoratus,Anolis_carolinensis)))))),(Temujinia_ellisoni,Saichangurvel_davidsoni)),((Tchingisaurus_m…
	tree tnt_403 = [&U] (Sphenodon_punctatus,(Huehuecuetzpalli_mixteca,(((Ctenomastax_parva,((Priscagama_gobiensis,((Leiolepis_belliana,Uromastyx_aegyptius),((Brookesia_brygooi,Chamaeleo_laevigatus),(Agama_agama,Calotes_emma)))),(Dipsosaurus_dorsalis,(Liolaemus_bellii,(Sceloporus_variabilis,(Polychrus_marmoratus,Anolis_carolinensis)))))),(Temujinia_ellisoni,Saichangurvel_davidsoni)),((Tchingisaurus_m…
	tree tnt_404 = [&U] (Sphenodon_punctatus,(Huehuecuetzpalli_mixteca,(((Ctenomastax_parva,((Priscagama_gobiensis,((Leiolepis_belliana,Uromastyx_aegyptius),((Brookesia_brygooi,Chamaeleo_laevigatus),(Agama_agama,Calotes_emma)))),(Dipsosaurus_dorsalis,(Liolaemus_bellii,(Sceloporus_variabilis,(Polychrus_marmoratus,Anolis_carolinensis)))))),(Temujinia_ellisoni,Saichangurvel_davidsoni)),((Tchingisaurus_m…
	tree tnt_405 = [&U] (Sphenodon_punctatus,(Huehuecuetzpalli_mixteca,(((Ctenomastax_parva,((Priscagama_gobiensis,((Leiolepis_belliana,Uromastyx_aegyptius),((Brookesia_brygooi,Chamaeleo_laevigatus),(Agama_agama,Calotes_emma)))),(Dipsosaurus_dorsalis,(Liolaemus_bellii,(Sceloporus_variabilis,(Polychrus_marmoratus,Anolis_carolinensis)))))),(Temujinia_ellisoni,Saichangurvel_davidsoni)),((Tchingisaurus_m…
	tree tnt_406 = [&U] (Sphenodon_punctatus,(Huehuecuetzpalli_mixteca,(((Ctenomastax_parva,((Priscagama_gobiensis,((Leiolepis_belliana,Uromastyx_aegyptius),((Brookesia_brygooi,Chamaeleo_laevigatus),(Agama_agama,Calotes_emma)))),(Dipsosaurus_dorsalis,(Liolaemus_bellii,(Sceloporus_variabilis,(Polychrus_marmoratus,Anolis_carolinensis)))))),(Temujinia_ellisoni,Saichangurvel_davidsoni)),((Tchingisaurus_m…
	tree tnt_407 = [&U] (Sphenodon_punctatus,(Huehuecuetzpalli_mixteca,(((Ctenomastax_parva,((Priscagama_gobiensis,((Leiolepis_belliana,Uromastyx_aegyptius),((Brookesia_brygooi,Chamaeleo_laevigatus),(Agama_agama,Calotes_emma)))),(Dipsosaurus_dorsalis,(Liolaemus_bellii,(Sceloporus_variabilis,(Polychrus_marmoratus,Anolis_carolinensis)))))),(Temujinia_ellisoni,Saichangurvel_davidsoni)),((Tchingisaurus_m…
	tree tnt_408 = [&U] (Sphenodon_punctatus,(Huehuecuetzpalli_mixteca,(((Ctenomastax_parva,((Priscagama_gobiensis,((Leiolepis_belliana,Uromastyx_aegyptius),((Brookesia_brygooi,Chamaeleo_laevigatus),(Agama_agama,Calotes_emma)))),(Dipsosaurus_dorsalis,(Liolaemus_bellii,(Sceloporus_variabilis,(Polychrus_marmoratus,Anolis_carolinensis)))))),(Temujinia_ellisoni,Saichangurvel_davidsoni)),((Tchingisaurus_m…
	tree tnt_409 = [&U] (Sphenodon_punctatus,(Huehuecuetzpalli_mixteca,(((Ctenomastax_parva,((Priscagama_gobiensis,((Leiolepis_belliana,Uromastyx_aegyptius),((Brookesia_brygooi,Chamaeleo_laevigatus),(Agama_agama,Calotes_emma)))),(Dipsosaurus_dorsalis,(Liolaemus_bellii,(Sceloporus_variabilis,(Polychrus_marmoratus,Anolis_carolinensis)))))),(Temujinia_ellisoni,Saichangurvel_davidsoni)),((Tchingisaurus_m…
	tree tnt_410 = [&U] (Sphenodon_punctatus,(Huehuecuetzpalli_mixteca,(((Ctenomastax_parva,((Priscagama_gobiensis,((Leiolepis_belliana,Uromastyx_aegyptius),((Brookesia_brygooi,Chamaeleo_laevigatus),(Agama_agama,Calotes_emma)))),(Dipsosaurus_dorsalis,(Liolaemus_bellii,(Sceloporus_variabilis,(Polychrus_marmoratus,Anolis_carolinensis)))))),(Temujinia_ellisoni,Saichangurvel_davidsoni)),((Tchingisaurus_m…
	tree tnt_411 = [&U] (Sphenodon_punctatus,(Huehuecuetzpalli_mixteca,(((Ctenomastax_parva,((Priscagama_gobiensis,((Leiolepis_belliana,Uromastyx_aegyptius),((Brookesia_brygooi,Chamaeleo_laevigatus),(Agama_agama,Calotes_emma)))),(Dipsosaurus_dorsalis,(Liolaemus_bellii,(Sceloporus_variabilis,(Polychrus_marmoratus,Anolis_carolinensis)))))),(Temujinia_ellisoni,Saichangurvel_davidsoni)),((Tchingisaurus_m…
	tree tnt_412 = [&U] (Sphenodon_punctatus,(Huehuecuetzpalli_mixteca,(((Ctenomastax_parva,((Priscagama_gobiensis,((Leiolepis_belliana,Uromastyx_aegyptius),((Brookesia_brygooi,Chamaeleo_laevigatus),(Agama_agama,Calotes_emma)))),(Dipsosaurus_dorsalis,(Liolaemus_bellii,(Sceloporus_variabilis,(Polychrus_marmoratus,Anolis_carolinensis)))))),(Temujinia_ellisoni,Saichangurvel_davidsoni)),((Tchingisaurus_m…
	tree tnt_413 = [&U] (Sphenodon_punctatus,(Huehuecuetzpalli_mixteca,(((Ctenomastax_parva,((Priscagama_gobiensis,((Leiolepis_belliana,Uromastyx_aegyptius),((Brookesia_brygooi,Chamaeleo_laevigatus),(Agama_agama,Calotes_emma)))),(Dipsosaurus_dorsalis,(Liolaemus_bellii,(Sceloporus_variabilis,(Polychrus_marmoratus,Anolis_carolinensis)))))),(Temujinia_ellisoni,Saichangurvel_davidsoni)),((Tchingisaurus_m…
	tree tnt_414 = [&U] (Sphenodon_punctatus,(Huehuecuetzpalli_mixteca,(((Ctenomastax_parva,((Priscagama_gobiensis,((Leiolepis_belliana,Uromastyx_aegyptius),((Brookesia_brygooi,Chamaeleo_laevigatus),(Agama_agama,Calotes_emma)))),(Dipsosaurus_dorsalis,(Liolaemus_bellii,(Sceloporus_variabilis,(Polychrus_marmoratus,Anolis_carolinensis)))))),(Temujinia_ellisoni,Saichangurvel_davidsoni)),((Tchingisaurus_m…
	tree tnt_415 = [&U] (Sphenodon_punctatus,(Huehuecuetzpalli_mixteca,(((Ctenomastax_parva,((Priscagama_gobiensis,((Leiolepis_belliana,Uromastyx_aegyptius),((Brookesia_brygooi,Chamaeleo_laevigatus),(Agama_agama,Calotes_emma)))),(Dipsosaurus_dorsalis,(Liolaemus_bellii,(Sceloporus_variabilis,(Polychrus_marmoratus,Anolis_carolinensis)))))),(Temujinia_ellisoni,Saichangurvel_davidsoni)),((Tchingisaurus_m…
	tree tnt_416 = [&U] (Sphenodon_punctatus,(Huehuecuetzpalli_mixteca,(((Ctenomastax_parva,((Priscagama_gobiensis,((Leiolepis_belliana,Uromastyx_aegyptius),((Brookesia_brygooi,Chamaeleo_laevigatus),(Agama_agama,Calotes_emma)))),(Dipsosaurus_dorsalis,(Liolaemus_bellii,(Sceloporus_variabilis,(Polychrus_marmoratus,Anolis_carolinensis)))))),(Temujinia_ellisoni,Saichangurvel_davidsoni)),((Tchingisaurus_m…
	tree tnt_417 = [&U] (Sphenodon_punctatus,(Huehuecuetzpalli_mixteca,(((Ctenomastax_parva,((Priscagama_gobiensis,((Leiolepis_belliana,Uromastyx_aegyptius),((Brookesia_brygooi,Chamaeleo_laevigatus),(Agama_agama,Calotes_emma)))),(Dipsosaurus_dorsalis,(Liolaemus_bellii,(Sceloporus_variabilis,(Polychrus_marmoratus,Anolis_carolinensis)))))),(Temujinia_ellisoni,Saichangurvel_davidsoni)),((Tchingisaurus_m…
	tree tnt_418 = [&U] (Sphenodon_punctatus,(Huehuecuetzpalli_mixteca,(((Ctenomastax_parva,((Priscagama_gobiensis,((Leiolepis_belliana,Uromastyx_aegyptius),((Brookesia_brygooi,Chamaeleo_laevigatus),(Agama_agama,Calotes_emma)))),(Dipsosaurus_dorsalis,(Liolaemus_bellii,(Sceloporus_variabilis,(Polychrus_marmoratus,Anolis_carolinensis)))))),(Temujinia_ellisoni,Saichangurvel_davidsoni)),((Tchingisaurus_m…
	tree tnt_419 = [&U] (Sphenodon_punctatus,(Huehuecuetzpalli_mixteca,(((Ctenomastax_parva,((Priscagama_gobiensis,((Leiolepis_belliana,Uromastyx_aegyptius),((Brookesia_brygooi,Chamaeleo_laevigatus),(Agama_agama,Calotes_emma)))),(Dipsosaurus_dorsalis,(Liolaemus_bellii,(Sceloporus_variabilis,(Polychrus_marmoratus,Anolis_carolinensis)))))),(Temujinia_ellisoni,Saichangurvel_davidsoni)),((Tchingisaurus_m…
	tree tnt_420 = [&U] (Sphenodon_punctatus,(Huehuecuetzpalli_mixteca,(((Ctenomastax_parva,((Priscagama_gobiensis,((Leiolepis_belliana,Uromastyx_aegyptius),((Brookesia_brygooi,Chamaeleo_laevigatus),(Agama_agama,Calotes_emma)))),(Dipsosaurus_dorsalis,(Liolaemus_bellii,(Sceloporus_variabilis,(Polychrus_marmoratus,Anolis_carolinensis)))))),(Temujinia_ellisoni,Saichangurvel_davidsoni)),((Tchingisaurus_m…
	tree tnt_421 = [&U] (Sphenodon_punctatus,(Huehuecuetzpalli_mixteca,(((Ctenomastax_parva,((Priscagama_gobiensis,((Leiolepis_belliana,Uromastyx_aegyptius),((Brookesia_brygooi,Chamaeleo_laevigatus),(Agama_agama,Calotes_emma)))),(Dipsosaurus_dorsalis,(Liolaemus_bellii,(Sceloporus_variabilis,(Polychrus_marmoratus,Anolis_carolinensis)))))),(Temujinia_ellisoni,Saichangurvel_davidsoni)),((Tchingisaurus_m…
	tree tnt_422 = [&U] (Sphenodon_punctatus,(Huehuecuetzpalli_mixteca,(((Ctenomastax_parva,((Priscagama_gobiensis,((Leiolepis_belliana,Uromastyx_aegyptius),((Brookesia_brygooi,Chamaeleo_laevigatus),(Agama_agama,Calotes_emma)))),(Dipsosaurus_dorsalis,(Liolaemus_bellii,(Sceloporus_variabilis,(Polychrus_marmoratus,Anolis_carolinensis)))))),(Temujinia_ellisoni,Saichangurvel_davidsoni)),((Tchingisaurus_m…
	tree tnt_423 = [&U] (Sphenodon_punctatus,(Huehuecuetzpalli_mixteca,(((Ctenomastax_parva,((Priscagama_gobiensis,((Leiolepis_belliana,Uromastyx_aegyptius),((Brookesia_brygooi,Chamaeleo_laevigatus),(Agama_agama,Calotes_emma)))),(Dipsosaurus_dorsalis,(Liolaemus_bellii,(Sceloporus_variabilis,(Polychrus_marmoratus,Anolis_carolinensis)))))),(Temujinia_ellisoni,Saichangurvel_davidsoni)),((Tchingisaurus_m…
	tree tnt_424 = [&U] (Sphenodon_punctatus,(Huehuecuetzpalli_mixteca,(((Ctenomastax_parva,((Priscagama_gobiensis,((Leiolepis_belliana,Uromastyx_aegyptius),((Brookesia_brygooi,Chamaeleo_laevigatus),(Agama_agama,Calotes_emma)))),(Dipsosaurus_dorsalis,(Liolaemus_bellii,(Sceloporus_variabilis,(Polychrus_marmoratus,Anolis_carolinensis)))))),(Temujinia_ellisoni,Saichangurvel_davidsoni)),((Tchingisaurus_m…
	tree tnt_425 = [&U] (Sphenodon_punctatus,(Huehuecuetzpalli_mixteca,(((Ctenomastax_parva,((Priscagama_gobiensis,((Leiolepis_belliana,Uromastyx_aegyptius),((Brookesia_brygooi,Chamaeleo_laevigatus),(Agama_agama,Calotes_emma)))),(Dipsosaurus_dorsalis,(Liolaemus_bellii,(Sceloporus_variabilis,(Polychrus_marmoratus,Anolis_carolinensis)))))),(Temujinia_ellisoni,Saichangurvel_davidsoni)),((Tchingisaurus_m…
	tree tnt_426 = [&U] (Sphenodon_punctatus,(Huehuecuetzpalli_mixteca,(((Ctenomastax_parva,((Priscagama_gobiensis,((Leiolepis_belliana,Uromastyx_aegyptius),((Brookesia_brygooi,Chamaeleo_laevigatus),(Agama_agama,Calotes_emma)))),(Dipsosaurus_dorsalis,(Liolaemus_bellii,(Sceloporus_variabilis,(Polychrus_marmoratus,Anolis_carolinensis)))))),(Temujinia_ellisoni,Saichangurvel_davidsoni)),((Tchingisaurus_m…
	tree tnt_427 = [&U] (Sphenodon_punctatus,(Huehuecuetzpalli_mixteca,(((Ctenomastax_parva,((Priscagama_gobiensis,((Leiolepis_belliana,Uromastyx_aegyptius),((Brookesia_brygooi,Chamaeleo_laevigatus),(Agama_agama,Calotes_emma)))),(Dipsosaurus_dorsalis,(Liolaemus_bellii,(Sceloporus_variabilis,(Polychrus_marmoratus,Anolis_carolinensis)))))),(Temujinia_ellisoni,Saichangurvel_davidsoni)),((Tchingisaurus_m…
	tree tnt_428 = [&U] (Sphenodon_punctatus,(Huehuecuetzpalli_mixteca,(((Ctenomastax_parva,((Priscagama_gobiensis,((Leiolepis_belliana,Uromastyx_aegyptius),((Brookesia_brygooi,Chamaeleo_laevigatus),(Agama_agama,Calotes_emma)))),(Dipsosaurus_dorsalis,(Liolaemus_bellii,(Sceloporus_variabilis,(Polychrus_marmoratus,Anolis_carolinensis)))))),(Temujinia_ellisoni,Saichangurvel_davidsoni)),((Tchingisaurus_m…
	tree tnt_429 = [&U] (Sphenodon_punctatus,(Huehuecuetzpalli_mixteca,(((Ctenomastax_parva,((Priscagama_gobiensis,((Leiolepis_belliana,Uromastyx_aegyptius),((Brookesia_brygooi,Chamaeleo_laevigatus),(Agama_agama,Calotes_emma)))),(Dipsosaurus_dorsalis,(Liolaemus_bellii,(Sceloporus_variabilis,(Polychrus_marmoratus,Anolis_carolinensis)))))),(Temujinia_ellisoni,Saichangurvel_davidsoni)),((Tchingisaurus_m…
	tree tnt_430 = [&U] (Sphenodon_punctatus,(Huehuecuetzpalli_mixteca,(((Ctenomastax_parva,((Priscagama_gobiensis,((Leiolepis_belliana,Uromastyx_aegyptius),((Brookesia_brygooi,Chamaeleo_laevigatus),(Agama_agama,Calotes_emma)))),(Dipsosaurus_dorsalis,(Liolaemus_bellii,(Sceloporus_variabilis,(Polychrus_marmoratus,Anolis_carolinensis)))))),(Temujinia_ellisoni,Saichangurvel_davidsoni)),((Tchingisaurus_m…
	tree tnt_431 = [&U] (Sphenodon_punctatus,(Huehuecuetzpalli_mixteca,(((Ctenomastax_parva,((Priscagama_gobiensis,((Leiolepis_belliana,Uromastyx_aegyptius),((Brookesia_brygooi,Chamaeleo_laevigatus),(Agama_agama,Calotes_emma)))),(Dipsosaurus_dorsalis,(Liolaemus_bellii,(Sceloporus_variabilis,(Polychrus_marmoratus,Anolis_carolinensis)))))),(Temujinia_ellisoni,Saichangurvel_davidsoni)),((Tchingisaurus_m…
	tree tnt_432 = [&U] (Sphenodon_punctatus,(Huehuecuetzpalli_mixteca,(((Ctenomastax_parva,((Priscagama_gobiensis,((Leiolepis_belliana,Uromastyx_aegyptius),((Brookesia_brygooi,Chamaeleo_laevigatus),(Agama_agama,Calotes_emma)))),(Dipsosaurus_dorsalis,(Liolaemus_bellii,(Sceloporus_variabilis,(Polychrus_marmoratus,Anolis_carolinensis)))))),(Temujinia_ellisoni,Saichangurvel_davidsoni)),((Tchingisaurus_m…
	tree tnt_433 = [&U] (Sphenodon_punctatus,(Huehuecuetzpalli_mixteca,(((Ctenomastax_parva,((Priscagama_gobiensis,((Leiolepis_belliana,Uromastyx_aegyptius),((Brookesia_brygooi,Chamaeleo_laevigatus),(Agama_agama,Calotes_emma)))),(Dipsosaurus_dorsalis,(Liolaemus_bellii,(Sceloporus_variabilis,(Polychrus_marmoratus,Anolis_carolinensis)))))),(Temujinia_ellisoni,Saichangurvel_davidsoni)),((Tchingisaurus_m…
	tree tnt_434 = [&U] (Sphenodon_punctatus,(Huehuecuetzpalli_mixteca,(((Ctenomastax_parva,((Priscagama_gobiensis,((Leiolepis_belliana,Uromastyx_aegyptius),((Brookesia_brygooi,Chamaeleo_laevigatus),(Agama_agama,Calotes_emma)))),(Dipsosaurus_dorsalis,(Liolaemus_bellii,(Sceloporus_variabilis,(Polychrus_marmoratus,Anolis_carolinensis)))))),(Temujinia_ellisoni,Saichangurvel_davidsoni)),((Tchingisaurus_m…
	tree tnt_435 = [&U] (Sphenodon_punctatus,(Huehuecuetzpalli_mixteca,(((Ctenomastax_parva,((Priscagama_gobiensis,((Leiolepis_belliana,Uromastyx_aegyptius),((Brookesia_brygooi,Chamaeleo_laevigatus),(Agama_agama,Calotes_emma)))),(Dipsosaurus_dorsalis,(Liolaemus_bellii,(Sceloporus_variabilis,(Polychrus_marmoratus,Anolis_carolinensis)))))),(Temujinia_ellisoni,Saichangurvel_davidsoni)),((Tchingisaurus_m…
	tree tnt_436 = [&U] (Sphenodon_punctatus,(Huehuecuetzpalli_mixteca,(((Ctenomastax_parva,((Priscagama_gobiensis,((Leiolepis_belliana,Uromastyx_aegyptius),((Brookesia_brygooi,Chamaeleo_laevigatus),(Agama_agama,Calotes_emma)))),(Dipsosaurus_dorsalis,(Liolaemus_bellii,(Sceloporus_variabilis,(Polychrus_marmoratus,Anolis_carolinensis)))))),(Temujinia_ellisoni,Saichangurvel_davidsoni)),((Tchingisaurus_m…
	tree tnt_437 = [&U] (Sphenodon_punctatus,(Huehuecuetzpalli_mixteca,(((Ctenomastax_parva,((Priscagama_gobiensis,((Leiolepis_belliana,Uromastyx_aegyptius),((Brookesia_brygooi,Chamaeleo_laevigatus),(Agama_agama,Calotes_emma)))),(Dipsosaurus_dorsalis,(Liolaemus_bellii,(Sceloporus_variabilis,(Polychrus_marmoratus,Anolis_carolinensis)))))),(Temujinia_ellisoni,Saichangurvel_davidsoni)),((Tchingisaurus_m…
	tree tnt_438 = [&U] (Sphenodon_punctatus,(Huehuecuetzpalli_mixteca,(((Ctenomastax_parva,((Priscagama_gobiensis,((Leiolepis_belliana,Uromastyx_aegyptius),((Brookesia_brygooi,Chamaeleo_laevigatus),(Agama_agama,Calotes_emma)))),(Dipsosaurus_dorsalis,(Liolaemus_bellii,(Sceloporus_variabilis,(Polychrus_marmoratus,Anolis_carolinensis)))))),(Temujinia_ellisoni,Saichangurvel_davidsoni)),((Tchingisaurus_m…
	tree tnt_439 = [&U] (Sphenodon_punctatus,(Huehuecuetzpalli_mixteca,(((Ctenomastax_parva,((Priscagama_gobiensis,((Leiolepis_belliana,Uromastyx_aegyptius),((Brookesia_brygooi,Chamaeleo_laevigatus),(Agama_agama,Calotes_emma)))),(Dipsosaurus_dorsalis,(Liolaemus_bellii,(Sceloporus_variabilis,(Polychrus_marmoratus,Anolis_carolinensis)))))),(Temujinia_ellisoni,Saichangurvel_davidsoni)),((Tchingisaurus_m…
	tree tnt_440 = [&U] (Sphenodon_punctatus,(Huehuecuetzpalli_mixteca,(((Ctenomastax_parva,((Priscagama_gobiensis,((Leiolepis_belliana,Uromastyx_aegyptius),((Brookesia_brygooi,Chamaeleo_laevigatus),(Agama_agama,Calotes_emma)))),(Dipsosaurus_dorsalis,(Liolaemus_bellii,(Sceloporus_variabilis,(Polychrus_marmoratus,Anolis_carolinensis)))))),(Temujinia_ellisoni,Saichangurvel_davidsoni)),((Tchingisaurus_m…
	tree tnt_441 = [&U] (Sphenodon_punctatus,(Huehuecuetzpalli_mixteca,(((Ctenomastax_parva,((Priscagama_gobiensis,((Leiolepis_belliana,Uromastyx_aegyptius),((Brookesia_brygooi,Chamaeleo_laevigatus),(Agama_agama,Calotes_emma)))),(Dipsosaurus_dorsalis,(Liolaemus_bellii,(Sceloporus_variabilis,(Polychrus_marmoratus,Anolis_carolinensis)))))),(Temujinia_ellisoni,Saichangurvel_davidsoni)),((Tchingisaurus_m…
	tree tnt_442 = [&U] (Sphenodon_punctatus,(Huehuecuetzpalli_mixteca,(((Ctenomastax_parva,((Priscagama_gobiensis,((Leiolepis_belliana,Uromastyx_aegyptius),((Brookesia_brygooi,Chamaeleo_laevigatus),(Agama_agama,Calotes_emma)))),(Dipsosaurus_dorsalis,(Liolaemus_bellii,(Sceloporus_variabilis,(Polychrus_marmoratus,Anolis_carolinensis)))))),(Temujinia_ellisoni,Saichangurvel_davidsoni)),((Tchingisaurus_m…
	tree tnt_443 = [&U] (Sphenodon_punctatus,(Huehuecuetzpalli_mixteca,(((Ctenomastax_parva,((Priscagama_gobiensis,((Leiolepis_belliana,Uromastyx_aegyptius),((Brookesia_brygooi,Chamaeleo_laevigatus),(Agama_agama,Calotes_emma)))),(Dipsosaurus_dorsalis,(Liolaemus_bellii,(Sceloporus_variabilis,(Polychrus_marmoratus,Anolis_carolinensis)))))),(Temujinia_ellisoni,Saichangurvel_davidsoni)),((Tchingisaurus_m…
	tree tnt_444 = [&U] (Sphenodon_punctatus,(Huehuecuetzpalli_mixteca,(((Ctenomastax_parva,((Priscagama_gobiensis,((Leiolepis_belliana,Uromastyx_aegyptius),((Brookesia_brygooi,Chamaeleo_laevigatus),(Agama_agama,Calotes_emma)))),(Dipsosaurus_dorsalis,(Liolaemus_bellii,(Sceloporus_variabilis,(Polychrus_marmoratus,Anolis_carolinensis)))))),(Temujinia_ellisoni,Saichangurvel_davidsoni)),((Tchingisaurus_m…
	tree tnt_445 = [&U] (Sphenodon_punctatus,(Huehuecuetzpalli_mixteca,(((Ctenomastax_parva,((Priscagama_gobiensis,((Leiolepis_belliana,Uromastyx_aegyptius),((Brookesia_brygooi,Chamaeleo_laevigatus),(Agama_agama,Calotes_emma)))),(Dipsosaurus_dorsalis,(Liolaemus_bellii,(Sceloporus_variabilis,(Polychrus_marmoratus,Anolis_carolinensis)))))),(Temujinia_ellisoni,Saichangurvel_davidsoni)),((Tchingisaurus_m…
	tree tnt_446 = [&U] (Sphenodon_punctatus,(Huehuecuetzpalli_mixteca,(((Ctenomastax_parva,((Priscagama_gobiensis,((Leiolepis_belliana,Uromastyx_aegyptius),((Brookesia_brygooi,Chamaeleo_laevigatus),(Agama_agama,Calotes_emma)))),(Dipsosaurus_dorsalis,(Liolaemus_bellii,(Sceloporus_variabilis,(Polychrus_marmoratus,Anolis_carolinensis)))))),(Temujinia_ellisoni,Saichangurvel_davidsoni)),((Tchingisaurus_m…
	tree tnt_447 = [&U] (Sphenodon_punctatus,(Huehuecuetzpalli_mixteca,(((Ctenomastax_parva,((Priscagama_gobiensis,((Leiolepis_belliana,Uromastyx_aegyptius),((Brookesia_brygooi,Chamaeleo_laevigatus),(Agama_agama,Calotes_emma)))),(Dipsosaurus_dorsalis,(Liolaemus_bellii,(Sceloporus_variabilis,(Polychrus_marmoratus,Anolis_carolinensis)))))),(Temujinia_ellisoni,Saichangurvel_davidsoni)),((Tchingisaurus_m…
	tree tnt_448 = [&U] (Sphenodon_punctatus,(Huehuecuetzpalli_mixteca,(((Ctenomastax_parva,((Priscagama_gobiensis,((Leiolepis_belliana,Uromastyx_aegyptius),((Brookesia_brygooi,Chamaeleo_laevigatus),(Agama_agama,Calotes_emma)))),(Dipsosaurus_dorsalis,(Liolaemus_bellii,(Sceloporus_variabilis,(Polychrus_marmoratus,Anolis_carolinensis)))))),(Temujinia_ellisoni,Saichangurvel_davidsoni)),((Tchingisaurus_m…
	tree tnt_449 = [&U] (Sphenodon_punctatus,(Huehuecuetzpalli_mixteca,(((Ctenomastax_parva,((Priscagama_gobiensis,((Leiolepis_belliana,Uromastyx_aegyptius),((Brookesia_brygooi,Chamaeleo_laevigatus),(Agama_agama,Calotes_emma)))),(Dipsosaurus_dorsalis,(Liolaemus_bellii,(Sceloporus_variabilis,(Polychrus_marmoratus,Anolis_carolinensis)))))),(Temujinia_ellisoni,Saichangurvel_davidsoni)),((Tchingisaurus_m…
	tree tnt_450 = [&U] (Sphenodon_punctatus,(Huehuecuetzpalli_mixteca,(((Ctenomastax_parva,((Priscagama_gobiensis,((Leiolepis_belliana,Uromastyx_aegyptius),((Brookesia_brygooi,Chamaeleo_laevigatus),(Agama_agama,Calotes_emma)))),(Dipsosaurus_dorsalis,(Liolaemus_bellii,(Sceloporus_variabilis,(Polychrus_marmoratus,Anolis_carolinensis)))))),(Temujinia_ellisoni,Saichangurvel_davidsoni)),((Tchingisaurus_m…
	tree tnt_451 = [&U] (Sphenodon_punctatus,(Huehuecuetzpalli_mixteca,(((Ctenomastax_parva,((Priscagama_gobiensis,((Leiolepis_belliana,Uromastyx_aegyptius),((Brookesia_brygooi,Chamaeleo_laevigatus),(Agama_agama,Calotes_emma)))),(Dipsosaurus_dorsalis,(Liolaemus_bellii,(Sceloporus_variabilis,(Polychrus_marmoratus,Anolis_carolinensis)))))),(Temujinia_ellisoni,Saichangurvel_davidsoni)),((Tchingisaurus_m…
	tree tnt_452 = [&U] (Sphenodon_punctatus,(Huehuecuetzpalli_mixteca,(((Ctenomastax_parva,((Priscagama_gobiensis,((Leiolepis_belliana,Uromastyx_aegyptius),((Brookesia_brygooi,Chamaeleo_laevigatus),(Agama_agama,Calotes_emma)))),(Dipsosaurus_dorsalis,(Liolaemus_bellii,(Sceloporus_variabilis,(Polychrus_marmoratus,Anolis_carolinensis)))))),(Temujinia_ellisoni,Saichangurvel_davidsoni)),((Tchingisaurus_m…
	tree tnt_453 = [&U] (Sphenodon_punctatus,(Huehuecuetzpalli_mixteca,(((Ctenomastax_parva,((Priscagama_gobiensis,((Leiolepis_belliana,Uromastyx_aegyptius),((Brookesia_brygooi,Chamaeleo_laevigatus),(Agama_agama,Calotes_emma)))),(Dipsosaurus_dorsalis,(Liolaemus_bellii,(Sceloporus_variabilis,(Polychrus_marmoratus,Anolis_carolinensis)))))),(Temujinia_ellisoni,Saichangurvel_davidsoni)),((Tchingisaurus_m…
	tree tnt_454 = [&U] (Sphenodon_punctatus,(Huehuecuetzpalli_mixteca,(((Ctenomastax_parva,((Priscagama_gobiensis,((Leiolepis_belliana,Uromastyx_aegyptius),((Brookesia_brygooi,Chamaeleo_laevigatus),(Agama_agama,Calotes_emma)))),(Dipsosaurus_dorsalis,(Liolaemus_bellii,(Sceloporus_variabilis,(Polychrus_marmoratus,Anolis_carolinensis)))))),(Temujinia_ellisoni,Saichangurvel_davidsoni)),((Tchingisaurus_m…
	tree tnt_455 = [&U] (Sphenodon_punctatus,(Huehuecuetzpalli_mixteca,(((Ctenomastax_parva,((Priscagama_gobiensis,((Leiolepis_belliana,Uromastyx_aegyptius),((Brookesia_brygooi,Chamaeleo_laevigatus),(Agama_agama,Calotes_emma)))),(Dipsosaurus_dorsalis,(Liolaemus_bellii,(Sceloporus_variabilis,(Polychrus_marmoratus,Anolis_carolinensis)))))),(Temujinia_ellisoni,Saichangurvel_davidsoni)),((Tchingisaurus_m…
	tree tnt_456 = [&U] (Sphenodon_punctatus,(Huehuecuetzpalli_mixteca,(((Ctenomastax_parva,((Priscagama_gobiensis,((Leiolepis_belliana,Uromastyx_aegyptius),((Brookesia_brygooi,Chamaeleo_laevigatus),(Agama_agama,Calotes_emma)))),(Dipsosaurus_dorsalis,(Liolaemus_bellii,(Sceloporus_variabilis,(Polychrus_marmoratus,Anolis_carolinensis)))))),(Temujinia_ellisoni,Saichangurvel_davidsoni)),((Tchingisaurus_m…
	tree tnt_457 = [&U] (Sphenodon_punctatus,(Huehuecuetzpalli_mixteca,(((Ctenomastax_parva,((Priscagama_gobiensis,((Leiolepis_belliana,Uromastyx_aegyptius),((Brookesia_brygooi,Chamaeleo_laevigatus),(Agama_agama,Calotes_emma)))),(Dipsosaurus_dorsalis,(Liolaemus_bellii,(Sceloporus_variabilis,(Polychrus_marmoratus,Anolis_carolinensis)))))),(Temujinia_ellisoni,Saichangurvel_davidsoni)),((Tchingisaurus_m…
	tree tnt_458 = [&U] (Sphenodon_punctatus,(Huehuecuetzpalli_mixteca,(((Ctenomastax_parva,((Priscagama_gobiensis,((Leiolepis_belliana,Uromastyx_aegyptius),((Brookesia_brygooi,Chamaeleo_laevigatus),(Agama_agama,Calotes_emma)))),(Dipsosaurus_dorsalis,(Liolaemus_bellii,(Sceloporus_variabilis,(Polychrus_marmoratus,Anolis_carolinensis)))))),(Temujinia_ellisoni,Saichangurvel_davidsoni)),((Tchingisaurus_m…
	tree tnt_459 = [&U] (Sphenodon_punctatus,(Huehuecuetzpalli_mixteca,(((Ctenomastax_parva,((Priscagama_gobiensis,((Leiolepis_belliana,Uromastyx_aegyptius),((Brookesia_brygooi,Chamaeleo_laevigatus),(Agama_agama,Calotes_emma)))),(Dipsosaurus_dorsalis,(Liolaemus_bellii,(Sceloporus_variabilis,(Polychrus_marmoratus,Anolis_carolinensis)))))),(Temujinia_ellisoni,Saichangurvel_davidsoni)),((Tchingisaurus_m…
	tree tnt_460 = [&U] (Sphenodon_punctatus,(Huehuecuetzpalli_mixteca,(((Ctenomastax_parva,((Priscagama_gobiensis,((Leiolepis_belliana,Uromastyx_aegyptius),((Brookesia_brygooi,Chamaeleo_laevigatus),(Agama_agama,Calotes_emma)))),(Dipsosaurus_dorsalis,(Liolaemus_bellii,(Sceloporus_variabilis,(Polychrus_marmoratus,Anolis_carolinensis)))))),(Temujinia_ellisoni,Saichangurvel_davidsoni)),((Tchingisaurus_m…
	tree tnt_461 = [&U] (Sphenodon_punctatus,(Huehuecuetzpalli_mixteca,(((Ctenomastax_parva,((Priscagama_gobiensis,((Leiolepis_belliana,Uromastyx_aegyptius),((Brookesia_brygooi,Chamaeleo_laevigatus),(Agama_agama,Calotes_emma)))),(Dipsosaurus_dorsalis,(Liolaemus_bellii,(Sceloporus_variabilis,(Polychrus_marmoratus,Anolis_carolinensis)))))),(Temujinia_ellisoni,Saichangurvel_davidsoni)),((Tchingisaurus_m…
	tree tnt_462 = [&U] (Sphenodon_punctatus,(Huehuecuetzpalli_mixteca,(((Ctenomastax_parva,((Priscagama_gobiensis,((Leiolepis_belliana,Uromastyx_aegyptius),((Brookesia_brygooi,Chamaeleo_laevigatus),(Agama_agama,Calotes_emma)))),(Dipsosaurus_dorsalis,(Liolaemus_bellii,(Sceloporus_variabilis,(Polychrus_marmoratus,Anolis_carolinensis)))))),(Temujinia_ellisoni,Saichangurvel_davidsoni)),((Tchingisaurus_m…
	tree tnt_463 = [&U] (Sphenodon_punctatus,(Huehuecuetzpalli_mixteca,(((Ctenomastax_parva,((Priscagama_gobiensis,((Leiolepis_belliana,Uromastyx_aegyptius),((Brookesia_brygooi,Chamaeleo_laevigatus),(Agama_agama,Calotes_emma)))),(Dipsosaurus_dorsalis,(Liolaemus_bellii,(Sceloporus_variabilis,(Polychrus_marmoratus,Anolis_carolinensis)))))),(Temujinia_ellisoni,Saichangurvel_davidsoni)),((Tchingisaurus_m…
	tree tnt_464 = [&U] (Sphenodon_punctatus,(Huehuecuetzpalli_mixteca,(((Ctenomastax_parva,((Priscagama_gobiensis,((Leiolepis_belliana,Uromastyx_aegyptius),((Brookesia_brygooi,Chamaeleo_laevigatus),(Agama_agama,Calotes_emma)))),(Dipsosaurus_dorsalis,(Liolaemus_bellii,(Sceloporus_variabilis,(Polychrus_marmoratus,Anolis_carolinensis)))))),(Temujinia_ellisoni,Saichangurvel_davidsoni)),((Tchingisaurus_m…
	tree tnt_465 = [&U] (Sphenodon_punctatus,(Huehuecuetzpalli_mixteca,(((Ctenomastax_parva,((Priscagama_gobiensis,((Leiolepis_belliana,Uromastyx_aegyptius),((Brookesia_brygooi,Chamaeleo_laevigatus),(Agama_agama,Calotes_emma)))),(Dipsosaurus_dorsalis,(Liolaemus_bellii,(Sceloporus_variabilis,(Polychrus_marmoratus,Anolis_carolinensis)))))),(Temujinia_ellisoni,Saichangurvel_davidsoni)),((Tchingisaurus_m…
	tree tnt_466 = [&U] (Sphenodon_punctatus,(Huehuecuetzpalli_mixteca,(((Ctenomastax_parva,((Priscagama_gobiensis,((Leiolepis_belliana,Uromastyx_aegyptius),((Brookesia_brygooi,Chamaeleo_laevigatus),(Agama_agama,Calotes_emma)))),(Dipsosaurus_dorsalis,(Liolaemus_bellii,(Sceloporus_variabilis,(Polychrus_marmoratus,Anolis_carolinensis)))))),(Temujinia_ellisoni,Saichangurvel_davidsoni)),((Tchingisaurus_m…
	tree tnt_467 = [&U] (Sphenodon_punctatus,(Huehuecuetzpalli_mixteca,(((Ctenomastax_parva,((Priscagama_gobiensis,((Leiolepis_belliana,Uromastyx_aegyptius),((Brookesia_brygooi,Chamaeleo_laevigatus),(Agama_agama,Calotes_emma)))),(Dipsosaurus_dorsalis,(Liolaemus_bellii,(Sceloporus_variabilis,(Polychrus_marmoratus,Anolis_carolinensis)))))),(Temujinia_ellisoni,Saichangurvel_davidsoni)),((Tchingisaurus_m…
	tree tnt_468 = [&U] (Sphenodon_punctatus,(Huehuecuetzpalli_mixteca,(((Ctenomastax_parva,((Priscagama_gobiensis,((Leiolepis_belliana,Uromastyx_aegyptius),((Brookesia_brygooi,Chamaeleo_laevigatus),(Agama_agama,Calotes_emma)))),(Dipsosaurus_dorsalis,(Liolaemus_bellii,(Sceloporus_variabilis,(Polychrus_marmoratus,Anolis_carolinensis)))))),(Temujinia_ellisoni,Saichangurvel_davidsoni)),((Tchingisaurus_m…
	tree tnt_469 = [&U] (Sphenodon_punctatus,(Huehuecuetzpalli_mixteca,(((Ctenomastax_parva,((Priscagama_gobiensis,((Leiolepis_belliana,Uromastyx_aegyptius),((Brookesia_brygooi,Chamaeleo_laevigatus),(Agama_agama,Calotes_emma)))),(Dipsosaurus_dorsalis,(Liolaemus_bellii,(Sceloporus_variabilis,(Polychrus_marmoratus,Anolis_carolinensis)))))),(Temujinia_ellisoni,Saichangurvel_davidsoni)),((Tchingisaurus_m…
	tree tnt_470 = [&U] (Sphenodon_punctatus,(Huehuecuetzpalli_mixteca,(((Ctenomastax_parva,((Priscagama_gobiensis,((Leiolepis_belliana,Uromastyx_aegyptius),((Brookesia_brygooi,Chamaeleo_laevigatus),(Agama_agama,Calotes_emma)))),(Dipsosaurus_dorsalis,(Liolaemus_bellii,(Sceloporus_variabilis,(Polychrus_marmoratus,Anolis_carolinensis)))))),(Temujinia_ellisoni,Saichangurvel_davidsoni)),((Tchingisaurus_m…
	tree tnt_471 = [&U] (Sphenodon_punctatus,(Huehuecuetzpalli_mixteca,(((Ctenomastax_parva,((Priscagama_gobiensis,((Leiolepis_belliana,Uromastyx_aegyptius),((Brookesia_brygooi,Chamaeleo_laevigatus),(Agama_agama,Calotes_emma)))),(Dipsosaurus_dorsalis,(Liolaemus_bellii,(Sceloporus_variabilis,(Polychrus_marmoratus,Anolis_carolinensis)))))),(Temujinia_ellisoni,Saichangurvel_davidsoni)),((Tchingisaurus_m…
	tree tnt_472 = [&U] (Sphenodon_punctatus,(Huehuecuetzpalli_mixteca,(((Ctenomastax_parva,((Priscagama_gobiensis,((Leiolepis_belliana,Uromastyx_aegyptius),((Brookesia_brygooi,Chamaeleo_laevigatus),(Agama_agama,Calotes_emma)))),(Dipsosaurus_dorsalis,(Liolaemus_bellii,(Sceloporus_variabilis,(Polychrus_marmoratus,Anolis_carolinensis)))))),(Temujinia_ellisoni,Saichangurvel_davidsoni)),((Tchingisaurus_m…
	tree tnt_473 = [&U] (Sphenodon_punctatus,(Huehuecuetzpalli_mixteca,(((Ctenomastax_parva,((Priscagama_gobiensis,((Leiolepis_belliana,Uromastyx_aegyptius),((Brookesia_brygooi,Chamaeleo_laevigatus),(Agama_agama,Calotes_emma)))),(Dipsosaurus_dorsalis,(Liolaemus_bellii,(Sceloporus_variabilis,(Polychrus_marmoratus,Anolis_carolinensis)))))),(Temujinia_ellisoni,Saichangurvel_davidsoni)),((Tchingisaurus_m…
	tree tnt_474 = [&U] (Sphenodon_punctatus,(Huehuecuetzpalli_mixteca,(((Ctenomastax_parva,((Priscagama_gobiensis,((Leiolepis_belliana,Uromastyx_aegyptius),((Brookesia_brygooi,Chamaeleo_laevigatus),(Agama_agama,Calotes_emma)))),(Dipsosaurus_dorsalis,(Liolaemus_bellii,(Sceloporus_variabilis,(Polychrus_marmoratus,Anolis_carolinensis)))))),(Temujinia_ellisoni,Saichangurvel_davidsoni)),((Tchingisaurus_m…
	tree tnt_475 = [&U] (Sphenodon_punctatus,(Huehuecuetzpalli_mixteca,(((Ctenomastax_parva,((Priscagama_gobiensis,((Leiolepis_belliana,Uromastyx_aegyptius),((Brookesia_brygooi,Chamaeleo_laevigatus),(Agama_agama,Calotes_emma)))),(Dipsosaurus_dorsalis,(Liolaemus_bellii,(Sceloporus_variabilis,(Polychrus_marmoratus,Anolis_carolinensis)))))),(Temujinia_ellisoni,Saichangurvel_davidsoni)),((Tchingisaurus_m…
	tree tnt_476 = [&U] (Sphenodon_punctatus,(Huehuecuetzpalli_mixteca,(((Ctenomastax_parva,((Priscagama_gobiensis,((Leiolepis_belliana,Uromastyx_aegyptius),((Brookesia_brygooi,Chamaeleo_laevigatus),(Agama_agama,Calotes_emma)))),(Dipsosaurus_dorsalis,(Liolaemus_bellii,(Sceloporus_variabilis,(Polychrus_marmoratus,Anolis_carolinensis)))))),(Temujinia_ellisoni,Saichangurvel_davidsoni)),((Tchingisaurus_m…
	tree tnt_477 = [&U] (Sphenodon_punctatus,(Huehuecuetzpalli_mixteca,(((Ctenomastax_parva,((Priscagama_gobiensis,((Leiolepis_belliana,Uromastyx_aegyptius),((Brookesia_brygooi,Chamaeleo_laevigatus),(Agama_agama,Calotes_emma)))),(Dipsosaurus_dorsalis,(Liolaemus_bellii,(Sceloporus_variabilis,(Polychrus_marmoratus,Anolis_carolinensis)))))),(Temujinia_ellisoni,Saichangurvel_davidsoni)),((Tchingisaurus_m…
	tree tnt_478 = [&U] (Sphenodon_punctatus,(Huehuecuetzpalli_mixteca,(((Ctenomastax_parva,((Priscagama_gobiensis,((Leiolepis_belliana,Uromastyx_aegyptius),((Brookesia_brygooi,Chamaeleo_laevigatus),(Agama_agama,Calotes_emma)))),(Dipsosaurus_dorsalis,(Liolaemus_bellii,(Sceloporus_variabilis,(Polychrus_marmoratus,Anolis_carolinensis)))))),(Temujinia_ellisoni,Saichangurvel_davidsoni)),((Tchingisaurus_m…
	tree tnt_479 = [&U] (Sphenodon_punctatus,(Huehuecuetzpalli_mixteca,(((Ctenomastax_parva,((Priscagama_gobiensis,((Leiolepis_belliana,Uromastyx_aegyptius),((Brookesia_brygooi,Chamaeleo_laevigatus),(Agama_agama,Calotes_emma)))),(Dipsosaurus_dorsalis,(Liolaemus_bellii,(Sceloporus_variabilis,(Polychrus_marmoratus,Anolis_carolinensis)))))),(Temujinia_ellisoni,Saichangurvel_davidsoni)),((Tchingisaurus_m…
	tree tnt_480 = [&U] (Sphenodon_punctatus,(Huehuecuetzpalli_mixteca,(((Ctenomastax_parva,((Priscagama_gobiensis,((Leiolepis_belliana,Uromastyx_aegyptius),((Brookesia_brygooi,Chamaeleo_laevigatus),(Agama_agama,Calotes_emma)))),(Dipsosaurus_dorsalis,(Liolaemus_bellii,(Sceloporus_variabilis,(Polychrus_marmoratus,Anolis_carolinensis)))))),(Temujinia_ellisoni,Saichangurvel_davidsoni)),((Tchingisaurus_m…
	tree tnt_481 = [&U] (Sphenodon_punctatus,(Huehuecuetzpalli_mixteca,(((Ctenomastax_parva,((Priscagama_gobiensis,((Leiolepis_belliana,Uromastyx_aegyptius),((Brookesia_brygooi,Chamaeleo_laevigatus),(Agama_agama,Calotes_emma)))),(Dipsosaurus_dorsalis,(Liolaemus_bellii,(Sceloporus_variabilis,(Polychrus_marmoratus,Anolis_carolinensis)))))),(Temujinia_ellisoni,Saichangurvel_davidsoni)),((Tchingisaurus_m…
	tree tnt_482 = [&U] (Sphenodon_punctatus,(Huehuecuetzpalli_mixteca,(((Ctenomastax_parva,((Priscagama_gobiensis,((Leiolepis_belliana,Uromastyx_aegyptius),((Brookesia_brygooi,Chamaeleo_laevigatus),(Agama_agama,Calotes_emma)))),(Dipsosaurus_dorsalis,(Liolaemus_bellii,(Sceloporus_variabilis,(Polychrus_marmoratus,Anolis_carolinensis)))))),(Temujinia_ellisoni,Saichangurvel_davidsoni)),((Tchingisaurus_m…
	tree tnt_483 = [&U] (Sphenodon_punctatus,(Huehuecuetzpalli_mixteca,(((Ctenomastax_parva,((Priscagama_gobiensis,((Leiolepis_belliana,Uromastyx_aegyptius),((Brookesia_brygooi,Chamaeleo_laevigatus),(Agama_agama,Calotes_emma)))),(Dipsosaurus_dorsalis,(Liolaemus_bellii,(Sceloporus_variabilis,(Polychrus_marmoratus,Anolis_carolinensis)))))),(Temujinia_ellisoni,Saichangurvel_davidsoni)),((Tchingisaurus_m…
	tree tnt_484 = [&U] (Sphenodon_punctatus,(Huehuecuetzpalli_mixteca,(((Ctenomastax_parva,((Priscagama_gobiensis,((Leiolepis_belliana,Uromastyx_aegyptius),((Brookesia_brygooi,Chamaeleo_laevigatus),(Agama_agama,Calotes_emma)))),(Dipsosaurus_dorsalis,(Liolaemus_bellii,(Sceloporus_variabilis,(Polychrus_marmoratus,Anolis_carolinensis)))))),(Temujinia_ellisoni,Saichangurvel_davidsoni)),((Tchingisaurus_m…
	tree tnt_485 = [&U] (Sphenodon_punctatus,(Huehuecuetzpalli_mixteca,(((Ctenomastax_parva,((Priscagama_gobiensis,((Leiolepis_belliana,Uromastyx_aegyptius),((Brookesia_brygooi,Chamaeleo_laevigatus),(Agama_agama,Calotes_emma)))),(Dipsosaurus_dorsalis,(Liolaemus_bellii,(Sceloporus_variabilis,(Polychrus_marmoratus,Anolis_carolinensis)))))),(Temujinia_ellisoni,Saichangurvel_davidsoni)),((Tchingisaurus_m…
	tree tnt_486 = [&U] (Sphenodon_punctatus,(Huehuecuetzpalli_mixteca,(((Ctenomastax_parva,((Priscagama_gobiensis,((Leiolepis_belliana,Uromastyx_aegyptius),((Brookesia_brygooi,Chamaeleo_laevigatus),(Agama_agama,Calotes_emma)))),(Dipsosaurus_dorsalis,(Liolaemus_bellii,(Sceloporus_variabilis,(Polychrus_marmoratus,Anolis_carolinensis)))))),(Temujinia_ellisoni,Saichangurvel_davidsoni)),((Tchingisaurus_m…
	tree tnt_487 = [&U] (Sphenodon_punctatus,(Huehuecuetzpalli_mixteca,(((Ctenomastax_parva,((Priscagama_gobiensis,((Leiolepis_belliana,Uromastyx_aegyptius),((Brookesia_brygooi,Chamaeleo_laevigatus),(Agama_agama,Calotes_emma)))),(Dipsosaurus_dorsalis,(Liolaemus_bellii,(Sceloporus_variabilis,(Polychrus_marmoratus,Anolis_carolinensis)))))),(Temujinia_ellisoni,Saichangurvel_davidsoni)),((Tchingisaurus_m…
	tree tnt_488 = [&U] (Sphenodon_punctatus,(Huehuecuetzpalli_mixteca,(((Ctenomastax_parva,((Priscagama_gobiensis,((Leiolepis_belliana,Uromastyx_aegyptius),((Brookesia_brygooi,Chamaeleo_laevigatus),(Agama_agama,Calotes_emma)))),(Dipsosaurus_dorsalis,(Liolaemus_bellii,(Sceloporus_variabilis,(Polychrus_marmoratus,Anolis_carolinensis)))))),(Temujinia_ellisoni,Saichangurvel_davidsoni)),((Tchingisaurus_m…
	tree tnt_489 = [&U] (Sphenodon_punctatus,(Huehuecuetzpalli_mixteca,(((Ctenomastax_parva,((Priscagama_gobiensis,((Leiolepis_belliana,Uromastyx_aegyptius),((Brookesia_brygooi,Chamaeleo_laevigatus),(Agama_agama,Calotes_emma)))),(Dipsosaurus_dorsalis,(Liolaemus_bellii,(Sceloporus_variabilis,(Polychrus_marmoratus,Anolis_carolinensis)))))),(Temujinia_ellisoni,Saichangurvel_davidsoni)),((Tchingisaurus_m…
	tree tnt_490 = [&U] (Sphenodon_punctatus,(Huehuecuetzpalli_mixteca,(((Ctenomastax_parva,((Priscagama_gobiensis,((Leiolepis_belliana,Uromastyx_aegyptius),((Brookesia_brygooi,Chamaeleo_laevigatus),(Agama_agama,Calotes_emma)))),(Dipsosaurus_dorsalis,(Liolaemus_bellii,(Sceloporus_variabilis,(Polychrus_marmoratus,Anolis_carolinensis)))))),(Temujinia_ellisoni,Saichangurvel_davidsoni)),((Tchingisaurus_m…
	tree tnt_491 = [&U] (Sphenodon_punctatus,(Huehuecuetzpalli_mixteca,(((Ctenomastax_parva,((Priscagama_gobiensis,((Leiolepis_belliana,Uromastyx_aegyptius),((Brookesia_brygooi,Chamaeleo_laevigatus),(Agama_agama,Calotes_emma)))),(Dipsosaurus_dorsalis,(Liolaemus_bellii,(Sceloporus_variabilis,(Polychrus_marmoratus,Anolis_carolinensis)))))),(Temujinia_ellisoni,Saichangurvel_davidsoni)),((Tchingisaurus_m…
	tree tnt_492 = [&U] (Sphenodon_punctatus,(Huehuecuetzpalli_mixteca,(((Ctenomastax_parva,((Priscagama_gobiensis,((Leiolepis_belliana,Uromastyx_aegyptius),((Brookesia_brygooi,Chamaeleo_laevigatus),(Agama_agama,Calotes_emma)))),(Dipsosaurus_dorsalis,(Liolaemus_bellii,(Sceloporus_variabilis,(Polychrus_marmoratus,Anolis_carolinensis)))))),(Temujinia_ellisoni,Saichangurvel_davidsoni)),((Tchingisaurus_m…
	tree tnt_493 = [&U] (Sphenodon_punctatus,(Huehuecuetzpalli_mixteca,(((Ctenomastax_parva,((Priscagama_gobiensis,((Leiolepis_belliana,Uromastyx_aegyptius),((Brookesia_brygooi,Chamaeleo_laevigatus),(Agama_agama,Calotes_emma)))),(Dipsosaurus_dorsalis,(Liolaemus_bellii,(Sceloporus_variabilis,(Polychrus_marmoratus,Anolis_carolinensis)))))),(Temujinia_ellisoni,Saichangurvel_davidsoni)),((Tchingisaurus_m…
	tree tnt_494 = [&U] (Sphenodon_punctatus,(Huehuecuetzpalli_mixteca,(((Ctenomastax_parva,((Priscagama_gobiensis,((Leiolepis_belliana,Uromastyx_aegyptius),((Brookesia_brygooi,Chamaeleo_laevigatus),(Agama_agama,Calotes_emma)))),(Dipsosaurus_dorsalis,(Liolaemus_bellii,(Sceloporus_variabilis,(Polychrus_marmoratus,Anolis_carolinensis)))))),(Temujinia_ellisoni,Saichangurvel_davidsoni)),((Tchingisaurus_m…
	tree tnt_495 = [&U] (Sphenodon_punctatus,(Huehuecuetzpalli_mixteca,(((Ctenomastax_parva,((Priscagama_gobiensis,((Leiolepis_belliana,Uromastyx_aegyptius),((Brookesia_brygooi,Chamaeleo_laevigatus),(Agama_agama,Calotes_emma)))),(Dipsosaurus_dorsalis,(Liolaemus_bellii,(Sceloporus_variabilis,(Polychrus_marmoratus,Anolis_carolinensis)))))),(Temujinia_ellisoni,Saichangurvel_davidsoni)),((Tchingisaurus_m…
	tree tnt_496 = [&U] (Sphenodon_punctatus,(Huehuecuetzpalli_mixteca,(((Ctenomastax_parva,((Priscagama_gobiensis,((Leiolepis_belliana,Uromastyx_aegyptius),((Brookesia_brygooi,Chamaeleo_laevigatus),(Agama_agama,Calotes_emma)))),(Dipsosaurus_dorsalis,(Liolaemus_bellii,(Sceloporus_variabilis,(Polychrus_marmoratus,Anolis_carolinensis)))))),(Temujinia_ellisoni,Saichangurvel_davidsoni)),((Tchingisaurus_m…
	tree tnt_497 = [&U] (Sphenodon_punctatus,(Huehuecuetzpalli_mixteca,(((Ctenomastax_parva,((Priscagama_gobiensis,((Leiolepis_belliana,Uromastyx_aegyptius),((Brookesia_brygooi,Chamaeleo_laevigatus),(Agama_agama,Calotes_emma)))),(Dipsosaurus_dorsalis,(Liolaemus_bellii,(Sceloporus_variabilis,(Polychrus_marmoratus,Anolis_carolinensis)))))),(Temujinia_ellisoni,Saichangurvel_davidsoni)),((Tchingisaurus_m…
	tree tnt_498 = [&U] (Sphenodon_punctatus,(Huehuecuetzpalli_mixteca,(((Ctenomastax_parva,((Priscagama_gobiensis,((Leiolepis_belliana,Uromastyx_aegyptius),((Brookesia_brygooi,Chamaeleo_laevigatus),(Agama_agama,Calotes_emma)))),(Dipsosaurus_dorsalis,(Liolaemus_bellii,(Sceloporus_variabilis,(Polychrus_marmoratus,Anolis_carolinensis)))))),(Temujinia_ellisoni,Saichangurvel_davidsoni)),((Tchingisaurus_m…
	tree tnt_499 = [&U] (Sphenodon_punctatus,(Huehuecuetzpalli_mixteca,(((Ctenomastax_parva,((Priscagama_gobiensis,((Leiolepis_belliana,Uromastyx_aegyptius),((Brookesia_brygooi,Chamaeleo_laevigatus),(Agama_agama,Calotes_emma)))),(Dipsosaurus_dorsalis,(Liolaemus_bellii,(Sceloporus_variabilis,(Polychrus_marmoratus,Anolis_carolinensis)))))),(Temujinia_ellisoni,Saichangurvel_davidsoni)),((Tchingisaurus_m…
	tree tnt_500 = [&U] (Sphenodon_punctatus,(Huehuecuetzpalli_mixteca,(((Ctenomastax_parva,((Priscagama_gobiensis,((Leiolepis_belliana,Uromastyx_aegyptius),((Brookesia_brygooi,Chamaeleo_laevigatus),(Agama_agama,Calotes_emma)))),(Dipsosaurus_dorsalis,(Liolaemus_bellii,(Sceloporus_variabilis,(Polychrus_marmoratus,Anolis_carolinensis)))))),(Temujinia_ellisoni,Saichangurvel_davidsoni)),((Tchingisaurus_m…
	tree tnt_501 = [&U] (Sphenodon_punctatus,(Huehuecuetzpalli_mixteca,(((Ctenomastax_parva,((Priscagama_gobiensis,((Leiolepis_belliana,Uromastyx_aegyptius),((Brookesia_brygooi,Chamaeleo_laevigatus),(Agama_agama,Calotes_emma)))),(Dipsosaurus_dorsalis,(Liolaemus_bellii,(Sceloporus_variabilis,(Polychrus_marmoratus,Anolis_carolinensis)))))),(Temujinia_ellisoni,Saichangurvel_davidsoni)),((Tchingisaurus_m…
	tree tnt_502 = [&U] (Sphenodon_punctatus,(Huehuecuetzpalli_mixteca,(((Ctenomastax_parva,((Priscagama_gobiensis,((Leiolepis_belliana,Uromastyx_aegyptius),((Brookesia_brygooi,Chamaeleo_laevigatus),(Agama_agama,Calotes_emma)))),(Dipsosaurus_dorsalis,(Liolaemus_bellii,(Sceloporus_variabilis,(Polychrus_marmoratus,Anolis_carolinensis)))))),(Temujinia_ellisoni,Saichangurvel_davidsoni)),((Tchingisaurus_m…
	tree tnt_503 = [&U] (Sphenodon_punctatus,(Huehuecuetzpalli_mixteca,(((Ctenomastax_parva,((Priscagama_gobiensis,((Leiolepis_belliana,Uromastyx_aegyptius),((Brookesia_brygooi,Chamaeleo_laevigatus),(Agama_agama,Calotes_emma)))),(Dipsosaurus_dorsalis,(Liolaemus_bellii,(Sceloporus_variabilis,(Polychrus_marmoratus,Anolis_carolinensis)))))),(Temujinia_ellisoni,Saichangurvel_davidsoni)),((Tchingisaurus_m…
	tree tnt_504 = [&U] (Sphenodon_punctatus,(Huehuecuetzpalli_mixteca,(((Ctenomastax_parva,((Priscagama_gobiensis,((Leiolepis_belliana,Uromastyx_aegyptius),((Brookesia_brygooi,Chamaeleo_laevigatus),(Agama_agama,Calotes_emma)))),(Dipsosaurus_dorsalis,(Liolaemus_bellii,(Sceloporus_variabilis,(Polychrus_marmoratus,Anolis_carolinensis)))))),(Temujinia_ellisoni,Saichangurvel_davidsoni)),((Tchingisaurus_m…
	tree tnt_505 = [&U] (Sphenodon_punctatus,(Huehuecuetzpalli_mixteca,(((Ctenomastax_parva,((Priscagama_gobiensis,((Leiolepis_belliana,Uromastyx_aegyptius),((Brookesia_brygooi,Chamaeleo_laevigatus),(Agama_agama,Calotes_emma)))),(Dipsosaurus_dorsalis,(Liolaemus_bellii,(Sceloporus_variabilis,(Polychrus_marmoratus,Anolis_carolinensis)))))),(Temujinia_ellisoni,Saichangurvel_davidsoni)),((Tchingisaurus_m…
	tree tnt_506 = [&U] (Sphenodon_punctatus,(Huehuecuetzpalli_mixteca,(((Ctenomastax_parva,((Priscagama_gobiensis,((Leiolepis_belliana,Uromastyx_aegyptius),((Brookesia_brygooi,Chamaeleo_laevigatus),(Agama_agama,Calotes_emma)))),(Dipsosaurus_dorsalis,(Liolaemus_bellii,(Sceloporus_variabilis,(Polychrus_marmoratus,Anolis_carolinensis)))))),(Temujinia_ellisoni,Saichangurvel_davidsoni)),((Tchingisaurus_m…
	tree tnt_507 = [&U] (Sphenodon_punctatus,(Huehuecuetzpalli_mixteca,(((Ctenomastax_parva,((Priscagama_gobiensis,((Leiolepis_belliana,Uromastyx_aegyptius),((Brookesia_brygooi,Chamaeleo_laevigatus),(Agama_agama,Calotes_emma)))),(Dipsosaurus_dorsalis,(Liolaemus_bellii,(Sceloporus_variabilis,(Polychrus_marmoratus,Anolis_carolinensis)))))),(Temujinia_ellisoni,Saichangurvel_davidsoni)),((Tchingisaurus_m…
	tree tnt_508 = [&U] (Sphenodon_punctatus,(Huehuecuetzpalli_mixteca,(((Ctenomastax_parva,((Priscagama_gobiensis,((Leiolepis_belliana,Uromastyx_aegyptius),((Brookesia_brygooi,Chamaeleo_laevigatus),(Agama_agama,Calotes_emma)))),(Dipsosaurus_dorsalis,(Liolaemus_bellii,(Sceloporus_variabilis,(Polychrus_marmoratus,Anolis_carolinensis)))))),(Temujinia_ellisoni,Saichangurvel_davidsoni)),((Tchingisaurus_m…
	tree tnt_509 = [&U] (Sphenodon_punctatus,(Huehuecuetzpalli_mixteca,(((Ctenomastax_parva,((Priscagama_gobiensis,((Leiolepis_belliana,Uromastyx_aegyptius),((Brookesia_brygooi,Chamaeleo_laevigatus),(Agama_agama,Calotes_emma)))),(Dipsosaurus_dorsalis,(Liolaemus_bellii,(Sceloporus_variabilis,(Polychrus_marmoratus,Anolis_carolinensis)))))),(Temujinia_ellisoni,Saichangurvel_davidsoni)),((Tchingisaurus_m…
	tree tnt_510 = [&U] (Sphenodon_punctatus,(Huehuecuetzpalli_mixteca,(((Ctenomastax_parva,((Priscagama_gobiensis,((Leiolepis_belliana,Uromastyx_aegyptius),((Brookesia_brygooi,Chamaeleo_laevigatus),(Agama_agama,Calotes_emma)))),(Dipsosaurus_dorsalis,(Liolaemus_bellii,(Sceloporus_variabilis,(Polychrus_marmoratus,Anolis_carolinensis)))))),(Temujinia_ellisoni,Saichangurvel_davidsoni)),((Tchingisaurus_m…
	tree tnt_511 = [&U] (Sphenodon_punctatus,(Huehuecuetzpalli_mixteca,(((Ctenomastax_parva,((Priscagama_gobiensis,((Leiolepis_belliana,Uromastyx_aegyptius),((Brookesia_brygooi,Chamaeleo_laevigatus),(Agama_agama,Calotes_emma)))),(Dipsosaurus_dorsalis,(Liolaemus_bellii,(Sceloporus_variabilis,(Polychrus_marmoratus,Anolis_carolinensis)))))),(Temujinia_ellisoni,Saichangurvel_davidsoni)),((Tchingisaurus_m…
	tree tnt_512 = [&U] (Sphenodon_punctatus,(Huehuecuetzpalli_mixteca,(((Ctenomastax_parva,((Priscagama_gobiensis,((Leiolepis_belliana,Uromastyx_aegyptius),((Brookesia_brygooi,Chamaeleo_laevigatus),(Agama_agama,Calotes_emma)))),(Dipsosaurus_dorsalis,(Liolaemus_bellii,(Sceloporus_variabilis,(Polychrus_marmoratus,Anolis_carolinensis)))))),(Temujinia_ellisoni,Saichangurvel_davidsoni)),((Tchingisaurus_m…
	tree tnt_513 = [&U] (Sphenodon_punctatus,(Huehuecuetzpalli_mixteca,(((Ctenomastax_parva,((Priscagama_gobiensis,((Leiolepis_belliana,Uromastyx_aegyptius),((Brookesia_brygooi,Chamaeleo_laevigatus),(Agama_agama,Calotes_emma)))),(Dipsosaurus_dorsalis,(Liolaemus_bellii,(Sceloporus_variabilis,(Polychrus_marmoratus,Anolis_carolinensis)))))),(Temujinia_ellisoni,Saichangurvel_davidsoni)),((Tchingisaurus_m…
	tree tnt_514 = [&U] (Sphenodon_punctatus,(Huehuecuetzpalli_mixteca,(((Ctenomastax_parva,((Priscagama_gobiensis,((Leiolepis_belliana,Uromastyx_aegyptius),((Brookesia_brygooi,Chamaeleo_laevigatus),(Agama_agama,Calotes_emma)))),(Dipsosaurus_dorsalis,(Liolaemus_bellii,(Sceloporus_variabilis,(Polychrus_marmoratus,Anolis_carolinensis)))))),(Temujinia_ellisoni,Saichangurvel_davidsoni)),((Tchingisaurus_m…
	tree tnt_515 = [&U] (Sphenodon_punctatus,(Huehuecuetzpalli_mixteca,(((Ctenomastax_parva,((Priscagama_gobiensis,((Leiolepis_belliana,Uromastyx_aegyptius),((Brookesia_brygooi,Chamaeleo_laevigatus),(Agama_agama,Calotes_emma)))),(Dipsosaurus_dorsalis,(Liolaemus_bellii,(Sceloporus_variabilis,(Polychrus_marmoratus,Anolis_carolinensis)))))),(Temujinia_ellisoni,Saichangurvel_davidsoni)),((Tchingisaurus_m…
	tree tnt_516 = [&U] (Sphenodon_punctatus,(Huehuecuetzpalli_mixteca,(((Ctenomastax_parva,((Priscagama_gobiensis,((Leiolepis_belliana,Uromastyx_aegyptius),((Brookesia_brygooi,Chamaeleo_laevigatus),(Agama_agama,Calotes_emma)))),(Dipsosaurus_dorsalis,(Liolaemus_bellii,(Sceloporus_variabilis,(Polychrus_marmoratus,Anolis_carolinensis)))))),(Temujinia_ellisoni,Saichangurvel_davidsoni)),((Tchingisaurus_m…
	tree tnt_517 = [&U] (Sphenodon_punctatus,(Huehuecuetzpalli_mixteca,(((Ctenomastax_parva,((Priscagama_gobiensis,((Leiolepis_belliana,Uromastyx_aegyptius),((Brookesia_brygooi,Chamaeleo_laevigatus),(Agama_agama,Calotes_emma)))),(Dipsosaurus_dorsalis,(Liolaemus_bellii,(Sceloporus_variabilis,(Polychrus_marmoratus,Anolis_carolinensis)))))),(Temujinia_ellisoni,Saichangurvel_davidsoni)),((Tchingisaurus_m…
	tree tnt_518 = [&U] (Sphenodon_punctatus,(Huehuecuetzpalli_mixteca,(((Ctenomastax_parva,((Priscagama_gobiensis,((Leiolepis_belliana,Uromastyx_aegyptius),((Brookesia_brygooi,Chamaeleo_laevigatus),(Agama_agama,Calotes_emma)))),(Dipsosaurus_dorsalis,(Liolaemus_bellii,(Sceloporus_variabilis,(Polychrus_marmoratus,Anolis_carolinensis)))))),(Temujinia_ellisoni,Saichangurvel_davidsoni)),((Tchingisaurus_m…
	tree tnt_519 = [&U] (Sphenodon_punctatus,(Huehuecuetzpalli_mixteca,(((Ctenomastax_parva,((Priscagama_gobiensis,((Leiolepis_belliana,Uromastyx_aegyptius),((Brookesia_brygooi,Chamaeleo_laevigatus),(Agama_agama,Calotes_emma)))),(Dipsosaurus_dorsalis,(Liolaemus_bellii,(Sceloporus_variabilis,(Polychrus_marmoratus,Anolis_carolinensis)))))),(Temujinia_ellisoni,Saichangurvel_davidsoni)),((Tchingisaurus_m…
	tree tnt_520 = [&U] (Sphenodon_punctatus,(Huehuecuetzpalli_mixteca,(((Ctenomastax_parva,((Priscagama_gobiensis,((Leiolepis_belliana,Uromastyx_aegyptius),((Brookesia_brygooi,Chamaeleo_laevigatus),(Agama_agama,Calotes_emma)))),(Dipsosaurus_dorsalis,(Liolaemus_bellii,(Sceloporus_variabilis,(Polychrus_marmoratus,Anolis_carolinensis)))))),(Temujinia_ellisoni,Saichangurvel_davidsoni)),((Tchingisaurus_m…
	tree tnt_521 = [&U] (Sphenodon_punctatus,(Huehuecuetzpalli_mixteca,(((Ctenomastax_parva,((Priscagama_gobiensis,((Leiolepis_belliana,Uromastyx_aegyptius),((Brookesia_brygooi,Chamaeleo_laevigatus),(Agama_agama,Calotes_emma)))),(Dipsosaurus_dorsalis,(Liolaemus_bellii,(Sceloporus_variabilis,(Polychrus_marmoratus,Anolis_carolinensis)))))),(Temujinia_ellisoni,Saichangurvel_davidsoni)),((Tchingisaurus_m…
	tree tnt_522 = [&U] (Sphenodon_punctatus,(Huehuecuetzpalli_mixteca,(((Ctenomastax_parva,((Priscagama_gobiensis,((Leiolepis_belliana,Uromastyx_aegyptius),((Brookesia_brygooi,Chamaeleo_laevigatus),(Agama_agama,Calotes_emma)))),(Dipsosaurus_dorsalis,(Liolaemus_bellii,(Sceloporus_variabilis,(Polychrus_marmoratus,Anolis_carolinensis)))))),(Temujinia_ellisoni,Saichangurvel_davidsoni)),((Tchingisaurus_m…
	tree tnt_523 = [&U] (Sphenodon_punctatus,(Huehuecuetzpalli_mixteca,(((Ctenomastax_parva,((Priscagama_gobiensis,((Leiolepis_belliana,Uromastyx_aegyptius),((Brookesia_brygooi,Chamaeleo_laevigatus),(Agama_agama,Calotes_emma)))),(Dipsosaurus_dorsalis,(Liolaemus_bellii,(Sceloporus_variabilis,(Polychrus_marmoratus,Anolis_carolinensis)))))),(Temujinia_ellisoni,Saichangurvel_davidsoni)),((Tchingisaurus_m…
	tree tnt_524 = [&U] (Sphenodon_punctatus,(Huehuecuetzpalli_mixteca,(((Ctenomastax_parva,((Priscagama_gobiensis,((Leiolepis_belliana,Uromastyx_aegyptius),((Brookesia_brygooi,Chamaeleo_laevigatus),(Agama_agama,Calotes_emma)))),(Dipsosaurus_dorsalis,(Liolaemus_bellii,(Sceloporus_variabilis,(Polychrus_marmoratus,Anolis_carolinensis)))))),(Temujinia_ellisoni,Saichangurvel_davidsoni)),((Tchingisaurus_m…
	tree tnt_525 = [&U] (Sphenodon_punctatus,(Huehuecuetzpalli_mixteca,(((Ctenomastax_parva,((Priscagama_gobiensis,((Leiolepis_belliana,Uromastyx_aegyptius),((Brookesia_brygooi,Chamaeleo_laevigatus),(Agama_agama,Calotes_emma)))),(Dipsosaurus_dorsalis,(Liolaemus_bellii,(Sceloporus_variabilis,(Polychrus_marmoratus,Anolis_carolinensis)))))),(Temujinia_ellisoni,Saichangurvel_davidsoni)),((Tchingisaurus_m…
	tree tnt_526 = [&U] (Sphenodon_punctatus,(Huehuecuetzpalli_mixteca,(((Ctenomastax_parva,((Priscagama_gobiensis,((Leiolepis_belliana,Uromastyx_aegyptius),((Brookesia_brygooi,Chamaeleo_laevigatus),(Agama_agama,Calotes_emma)))),(Dipsosaurus_dorsalis,(Liolaemus_bellii,(Sceloporus_variabilis,(Polychrus_marmoratus,Anolis_carolinensis)))))),(Temujinia_ellisoni,Saichangurvel_davidsoni)),((Tchingisaurus_m…
	tree tnt_527 = [&U] (Sphenodon_punctatus,(Huehuecuetzpalli_mixteca,(((Ctenomastax_parva,((Priscagama_gobiensis,((Leiolepis_belliana,Uromastyx_aegyptius),((Brookesia_brygooi,Chamaeleo_laevigatus),(Agama_agama,Calotes_emma)))),(Dipsosaurus_dorsalis,(Liolaemus_bellii,(Sceloporus_variabilis,(Polychrus_marmoratus,Anolis_carolinensis)))))),(Temujinia_ellisoni,Saichangurvel_davidsoni)),((Tchingisaurus_m…
	tree tnt_528 = [&U] (Sphenodon_punctatus,(Huehuecuetzpalli_mixteca,(((Ctenomastax_parva,((Priscagama_gobiensis,((Leiolepis_belliana,Uromastyx_aegyptius),((Brookesia_brygooi,Chamaeleo_laevigatus),(Agama_agama,Calotes_emma)))),(Dipsosaurus_dorsalis,(Liolaemus_bellii,(Sceloporus_variabilis,(Polychrus_marmoratus,Anolis_carolinensis)))))),(Temujinia_ellisoni,Saichangurvel_davidsoni)),((Tchingisaurus_m…
	tree tnt_529 = [&U] (Sphenodon_punctatus,(Huehuecuetzpalli_mixteca,(((Ctenomastax_parva,((Priscagama_gobiensis,((Leiolepis_belliana,Uromastyx_aegyptius),((Brookesia_brygooi,Chamaeleo_laevigatus),(Agama_agama,Calotes_emma)))),(Dipsosaurus_dorsalis,(Liolaemus_bellii,(Sceloporus_variabilis,(Polychrus_marmoratus,Anolis_carolinensis)))))),(Temujinia_ellisoni,Saichangurvel_davidsoni)),((Tchingisaurus_m…
	tree tnt_530 = [&U] (Sphenodon_punctatus,(Huehuecuetzpalli_mixteca,(((Ctenomastax_parva,((Priscagama_gobiensis,((Leiolepis_belliana,Uromastyx_aegyptius),((Brookesia_brygooi,Chamaeleo_laevigatus),(Agama_agama,Calotes_emma)))),(Dipsosaurus_dorsalis,(Liolaemus_bellii,(Sceloporus_variabilis,(Polychrus_marmoratus,Anolis_carolinensis)))))),(Temujinia_ellisoni,Saichangurvel_davidsoni)),((Tchingisaurus_m…
	tree tnt_531 = [&U] (Sphenodon_punctatus,(Huehuecuetzpalli_mixteca,(((Ctenomastax_parva,((Priscagama_gobiensis,((Leiolepis_belliana,Uromastyx_aegyptius),((Brookesia_brygooi,Chamaeleo_laevigatus),(Agama_agama,Calotes_emma)))),(Dipsosaurus_dorsalis,(Liolaemus_bellii,(Sceloporus_variabilis,(Polychrus_marmoratus,Anolis_carolinensis)))))),(Temujinia_ellisoni,Saichangurvel_davidsoni)),((Tchingisaurus_m…
	tree tnt_532 = [&U] (Sphenodon_punctatus,(Huehuecuetzpalli_mixteca,(((Ctenomastax_parva,((Priscagama_gobiensis,((Leiolepis_belliana,Uromastyx_aegyptius),((Brookesia_brygooi,Chamaeleo_laevigatus),(Agama_agama,Calotes_emma)))),(Dipsosaurus_dorsalis,(Liolaemus_bellii,(Sceloporus_variabilis,(Polychrus_marmoratus,Anolis_carolinensis)))))),(Temujinia_ellisoni,Saichangurvel_davidsoni)),((Tchingisaurus_m…
	tree tnt_533 = [&U] (Sphenodon_punctatus,(Huehuecuetzpalli_mixteca,(((Ctenomastax_parva,((Priscagama_gobiensis,((Leiolepis_belliana,Uromastyx_aegyptius),((Brookesia_brygooi,Chamaeleo_laevigatus),(Agama_agama,Calotes_emma)))),(Dipsosaurus_dorsalis,(Liolaemus_bellii,(Sceloporus_variabilis,(Polychrus_marmoratus,Anolis_carolinensis)))))),(Temujinia_ellisoni,Saichangurvel_davidsoni)),((Tchingisaurus_m…
	tree tnt_534 = [&U] (Sphenodon_punctatus,(Huehuecuetzpalli_mixteca,(((Ctenomastax_parva,((Priscagama_gobiensis,((Leiolepis_belliana,Uromastyx_aegyptius),((Brookesia_brygooi,Chamaeleo_laevigatus),(Agama_agama,Calotes_emma)))),(Dipsosaurus_dorsalis,(Liolaemus_bellii,(Sceloporus_variabilis,(Polychrus_marmoratus,Anolis_carolinensis)))))),(Temujinia_ellisoni,Saichangurvel_davidsoni)),((Tchingisaurus_m…
	tree tnt_535 = [&U] (Sphenodon_punctatus,(Huehuecuetzpalli_mixteca,(((Ctenomastax_parva,((Priscagama_gobiensis,((Leiolepis_belliana,Uromastyx_aegyptius),((Brookesia_brygooi,Chamaeleo_laevigatus),(Agama_agama,Calotes_emma)))),(Dipsosaurus_dorsalis,(Liolaemus_bellii,(Sceloporus_variabilis,(Polychrus_marmoratus,Anolis_carolinensis)))))),(Temujinia_ellisoni,Saichangurvel_davidsoni)),((Tchingisaurus_m…
	tree tnt_536 = [&U] (Sphenodon_punctatus,(Huehuecuetzpalli_mixteca,(((Ctenomastax_parva,((Priscagama_gobiensis,((Leiolepis_belliana,Uromastyx_aegyptius),((Brookesia_brygooi,Chamaeleo_laevigatus),(Agama_agama,Calotes_emma)))),(Dipsosaurus_dorsalis,(Liolaemus_bellii,(Sceloporus_variabilis,(Polychrus_marmoratus,Anolis_carolinensis)))))),(Temujinia_ellisoni,Saichangurvel_davidsoni)),((Tchingisaurus_m…
	tree tnt_537 = [&U] (Sphenodon_punctatus,(Huehuecuetzpalli_mixteca,(((Ctenomastax_parva,((Priscagama_gobiensis,((Leiolepis_belliana,Uromastyx_aegyptius),((Brookesia_brygooi,Chamaeleo_laevigatus),(Agama_agama,Calotes_emma)))),(Dipsosaurus_dorsalis,(Liolaemus_bellii,(Sceloporus_variabilis,(Polychrus_marmoratus,Anolis_carolinensis)))))),(Temujinia_ellisoni,Saichangurvel_davidsoni)),((Tchingisaurus_m…
	tree tnt_538 = [&U] (Sphenodon_punctatus,(Huehuecuetzpalli_mixteca,(((Ctenomastax_parva,((Priscagama_gobiensis,((Leiolepis_belliana,Uromastyx_aegyptius),((Brookesia_brygooi,Chamaeleo_laevigatus),(Agama_agama,Calotes_emma)))),(Dipsosaurus_dorsalis,(Liolaemus_bellii,(Sceloporus_variabilis,(Polychrus_marmoratus,Anolis_carolinensis)))))),(Temujinia_ellisoni,Saichangurvel_davidsoni)),((Tchingisaurus_m…
	tree tnt_539 = [&U] (Sphenodon_punctatus,(Huehuecuetzpalli_mixteca,(((Ctenomastax_parva,((Priscagama_gobiensis,((Leiolepis_belliana,Uromastyx_aegyptius),((Brookesia_brygooi,Chamaeleo_laevigatus),(Agama_agama,Calotes_emma)))),(Dipsosaurus_dorsalis,(Liolaemus_bellii,(Sceloporus_variabilis,(Polychrus_marmoratus,Anolis_carolinensis)))))),(Temujinia_ellisoni,Saichangurvel_davidsoni)),((Tchingisaurus_m…
	tree tnt_540 = [&U] (Sphenodon_punctatus,(Huehuecuetzpalli_mixteca,(((Ctenomastax_parva,((Priscagama_gobiensis,((Leiolepis_belliana,Uromastyx_aegyptius),((Brookesia_brygooi,Chamaeleo_laevigatus),(Agama_agama,Calotes_emma)))),(Dipsosaurus_dorsalis,(Liolaemus_bellii,(Sceloporus_variabilis,(Polychrus_marmoratus,Anolis_carolinensis)))))),(Temujinia_ellisoni,Saichangurvel_davidsoni)),((Tchingisaurus_m…
	tree tnt_541 = [&U] (Sphenodon_punctatus,(Huehuecuetzpalli_mixteca,(((Ctenomastax_parva,((Priscagama_gobiensis,((Leiolepis_belliana,Uromastyx_aegyptius),((Brookesia_brygooi,Chamaeleo_laevigatus),(Agama_agama,Calotes_emma)))),(Dipsosaurus_dorsalis,(Liolaemus_bellii,(Sceloporus_variabilis,(Polychrus_marmoratus,Anolis_carolinensis)))))),(Temujinia_ellisoni,Saichangurvel_davidsoni)),((Tchingisaurus_m…
	tree tnt_542 = [&U] (Sphenodon_punctatus,(Huehuecuetzpalli_mixteca,(((Ctenomastax_parva,((Priscagama_gobiensis,((Leiolepis_belliana,Uromastyx_aegyptius),((Brookesia_brygooi,Chamaeleo_laevigatus),(Agama_agama,Calotes_emma)))),(Dipsosaurus_dorsalis,(Liolaemus_bellii,(Sceloporus_variabilis,(Polychrus_marmoratus,Anolis_carolinensis)))))),(Temujinia_ellisoni,Saichangurvel_davidsoni)),((Tchingisaurus_m…
	tree tnt_543 = [&U] (Sphenodon_punctatus,(Huehuecuetzpalli_mixteca,(((Ctenomastax_parva,((Priscagama_gobiensis,((Leiolepis_belliana,Uromastyx_aegyptius),((Brookesia_brygooi,Chamaeleo_laevigatus),(Agama_agama,Calotes_emma)))),(Dipsosaurus_dorsalis,(Liolaemus_bellii,(Sceloporus_variabilis,(Polychrus_marmoratus,Anolis_carolinensis)))))),(Temujinia_ellisoni,Saichangurvel_davidsoni)),((Tchingisaurus_m…
	tree tnt_544 = [&U] (Sphenodon_punctatus,(Huehuecuetzpalli_mixteca,(((Ctenomastax_parva,((Priscagama_gobiensis,((Leiolepis_belliana,Uromastyx_aegyptius),((Brookesia_brygooi,Chamaeleo_laevigatus),(Agama_agama,Calotes_emma)))),(Dipsosaurus_dorsalis,(Liolaemus_bellii,(Sceloporus_variabilis,(Polychrus_marmoratus,Anolis_carolinensis)))))),(Temujinia_ellisoni,Saichangurvel_davidsoni)),((Tchingisaurus_m…
	tree tnt_545 = [&U] (Sphenodon_punctatus,(Huehuecuetzpalli_mixteca,(((Ctenomastax_parva,((Priscagama_gobiensis,((Leiolepis_belliana,Uromastyx_aegyptius),((Brookesia_brygooi,Chamaeleo_laevigatus),(Agama_agama,Calotes_emma)))),(Dipsosaurus_dorsalis,(Liolaemus_bellii,(Sceloporus_variabilis,(Polychrus_marmoratus,Anolis_carolinensis)))))),(Temujinia_ellisoni,Saichangurvel_davidsoni)),((Tchingisaurus_m…
	tree tnt_546 = [&U] (Sphenodon_punctatus,(Huehuecuetzpalli_mixteca,(((Ctenomastax_parva,((Priscagama_gobiensis,((Leiolepis_belliana,Uromastyx_aegyptius),((Brookesia_brygooi,Chamaeleo_laevigatus),(Agama_agama,Calotes_emma)))),(Dipsosaurus_dorsalis,(Liolaemus_bellii,(Sceloporus_variabilis,(Polychrus_marmoratus,Anolis_carolinensis)))))),(Temujinia_ellisoni,Saichangurvel_davidsoni)),((Tchingisaurus_m…
	tree tnt_547 = [&U] (Sphenodon_punctatus,(Huehuecuetzpalli_mixteca,(((Ctenomastax_parva,((Priscagama_gobiensis,((Leiolepis_belliana,Uromastyx_aegyptius),((Brookesia_brygooi,Chamaeleo_laevigatus),(Agama_agama,Calotes_emma)))),(Dipsosaurus_dorsalis,(Liolaemus_bellii,(Sceloporus_variabilis,(Polychrus_marmoratus,Anolis_carolinensis)))))),(Temujinia_ellisoni,Saichangurvel_davidsoni)),((Tchingisaurus_m…
	tree tnt_548 = [&U] (Sphenodon_punctatus,(Huehuecuetzpalli_mixteca,(((Ctenomastax_parva,((Priscagama_gobiensis,((Leiolepis_belliana,Uromastyx_aegyptius),((Brookesia_brygooi,Chamaeleo_laevigatus),(Agama_agama,Calotes_emma)))),(Dipsosaurus_dorsalis,(Liolaemus_bellii,(Sceloporus_variabilis,(Polychrus_marmoratus,Anolis_carolinensis)))))),(Temujinia_ellisoni,Saichangurvel_davidsoni)),((Tchingisaurus_m…
	tree tnt_549 = [&U] (Sphenodon_punctatus,(Huehuecuetzpalli_mixteca,(((Ctenomastax_parva,((Priscagama_gobiensis,((Leiolepis_belliana,Uromastyx_aegyptius),((Brookesia_brygooi,Chamaeleo_laevigatus),(Agama_agama,Calotes_emma)))),(Dipsosaurus_dorsalis,(Liolaemus_bellii,(Sceloporus_variabilis,(Polychrus_marmoratus,Anolis_carolinensis)))))),(Temujinia_ellisoni,Saichangurvel_davidsoni)),((Tchingisaurus_m…
	tree tnt_550 = [&U] (Sphenodon_punctatus,(Huehuecuetzpalli_mixteca,(((Ctenomastax_parva,((Priscagama_gobiensis,((Leiolepis_belliana,Uromastyx_aegyptius),((Brookesia_brygooi,Chamaeleo_laevigatus),(Agama_agama,Calotes_emma)))),(Dipsosaurus_dorsalis,(Liolaemus_bellii,(Sceloporus_variabilis,(Polychrus_marmoratus,Anolis_carolinensis)))))),(Temujinia_ellisoni,Saichangurvel_davidsoni)),((Tchingisaurus_m…
	tree tnt_551 = [&U] (Sphenodon_punctatus,(Huehuecuetzpalli_mixteca,(((Ctenomastax_parva,((Priscagama_gobiensis,((Leiolepis_belliana,Uromastyx_aegyptius),((Brookesia_brygooi,Chamaeleo_laevigatus),(Agama_agama,Calotes_emma)))),(Dipsosaurus_dorsalis,(Liolaemus_bellii,(Sceloporus_variabilis,(Polychrus_marmoratus,Anolis_carolinensis)))))),(Temujinia_ellisoni,Saichangurvel_davidsoni)),((Tchingisaurus_m…
	tree tnt_552 = [&U] (Sphenodon_punctatus,(Huehuecuetzpalli_mixteca,(((Ctenomastax_parva,((Priscagama_gobiensis,((Leiolepis_belliana,Uromastyx_aegyptius),((Brookesia_brygooi,Chamaeleo_laevigatus),(Agama_agama,Calotes_emma)))),(Dipsosaurus_dorsalis,(Liolaemus_bellii,(Sceloporus_variabilis,(Polychrus_marmoratus,Anolis_carolinensis)))))),(Temujinia_ellisoni,Saichangurvel_davidsoni)),((Tchingisaurus_m…
	tree tnt_553 = [&U] (Sphenodon_punctatus,(Huehuecuetzpalli_mixteca,(((Ctenomastax_parva,((Priscagama_gobiensis,((Leiolepis_belliana,Uromastyx_aegyptius),((Brookesia_brygooi,Chamaeleo_laevigatus),(Agama_agama,Calotes_emma)))),(Dipsosaurus_dorsalis,(Liolaemus_bellii,(Sceloporus_variabilis,(Polychrus_marmoratus,Anolis_carolinensis)))))),(Temujinia_ellisoni,Saichangurvel_davidsoni)),((Tchingisaurus_m…
	tree tnt_554 = [&U] (Sphenodon_punctatus,(Huehuecuetzpalli_mixteca,(((Ctenomastax_parva,((Priscagama_gobiensis,((Leiolepis_belliana,Uromastyx_aegyptius),((Brookesia_brygooi,Chamaeleo_laevigatus),(Agama_agama,Calotes_emma)))),(Dipsosaurus_dorsalis,(Liolaemus_bellii,(Sceloporus_variabilis,(Polychrus_marmoratus,Anolis_carolinensis)))))),(Temujinia_ellisoni,Saichangurvel_davidsoni)),((Tchingisaurus_m…
	tree tnt_555 = [&U] (Sphenodon_punctatus,(Huehuecuetzpalli_mixteca,(((Ctenomastax_parva,((Priscagama_gobiensis,((Leiolepis_belliana,Uromastyx_aegyptius),((Brookesia_brygooi,Chamaeleo_laevigatus),(Agama_agama,Calotes_emma)))),(Dipsosaurus_dorsalis,(Liolaemus_bellii,(Sceloporus_variabilis,(Polychrus_marmoratus,Anolis_carolinensis)))))),(Temujinia_ellisoni,Saichangurvel_davidsoni)),((Tchingisaurus_m…
	tree tnt_556 = [&U] (Sphenodon_punctatus,(Huehuecuetzpalli_mixteca,(((Ctenomastax_parva,((Priscagama_gobiensis,((Leiolepis_belliana,Uromastyx_aegyptius),((Brookesia_brygooi,Chamaeleo_laevigatus),(Agama_agama,Calotes_emma)))),(Dipsosaurus_dorsalis,(Liolaemus_bellii,(Sceloporus_variabilis,(Polychrus_marmoratus,Anolis_carolinensis)))))),(Temujinia_ellisoni,Saichangurvel_davidsoni)),((Tchingisaurus_m…
	tree tnt_557 = [&U] (Sphenodon_punctatus,(Huehuecuetzpalli_mixteca,(((Ctenomastax_parva,((Priscagama_gobiensis,((Leiolepis_belliana,Uromastyx_aegyptius),((Brookesia_brygooi,Chamaeleo_laevigatus),(Agama_agama,Calotes_emma)))),(Dipsosaurus_dorsalis,(Liolaemus_bellii,(Sceloporus_variabilis,(Polychrus_marmoratus,Anolis_carolinensis)))))),(Temujinia_ellisoni,Saichangurvel_davidsoni)),((Tchingisaurus_m…
	tree tnt_558 = [&U] (Sphenodon_punctatus,(Huehuecuetzpalli_mixteca,(((Ctenomastax_parva,((Priscagama_gobiensis,((Leiolepis_belliana,Uromastyx_aegyptius),((Brookesia_brygooi,Chamaeleo_laevigatus),(Agama_agama,Calotes_emma)))),(Dipsosaurus_dorsalis,(Liolaemus_bellii,(Sceloporus_variabilis,(Polychrus_marmoratus,Anolis_carolinensis)))))),(Temujinia_ellisoni,Saichangurvel_davidsoni)),((Tchingisaurus_m…
	tree tnt_559 = [&U] (Sphenodon_punctatus,(Huehuecuetzpalli_mixteca,(((Ctenomastax_parva,((Priscagama_gobiensis,((Leiolepis_belliana,Uromastyx_aegyptius),((Brookesia_brygooi,Chamaeleo_laevigatus),(Agama_agama,Calotes_emma)))),(Dipsosaurus_dorsalis,(Liolaemus_bellii,(Sceloporus_variabilis,(Polychrus_marmoratus,Anolis_carolinensis)))))),(Temujinia_ellisoni,Saichangurvel_davidsoni)),((Tchingisaurus_m…
	tree tnt_560 = [&U] (Sphenodon_punctatus,(Huehuecuetzpalli_mixteca,(((Ctenomastax_parva,((Priscagama_gobiensis,((Leiolepis_belliana,Uromastyx_aegyptius),((Brookesia_brygooi,Chamaeleo_laevigatus),(Agama_agama,Calotes_emma)))),(Dipsosaurus_dorsalis,(Liolaemus_bellii,(Sceloporus_variabilis,(Polychrus_marmoratus,Anolis_carolinensis)))))),(Temujinia_ellisoni,Saichangurvel_davidsoni)),((Tchingisaurus_m…
	tree tnt_561 = [&U] (Sphenodon_punctatus,(Huehuecuetzpalli_mixteca,(((Ctenomastax_parva,((Priscagama_gobiensis,((Leiolepis_belliana,Uromastyx_aegyptius),((Brookesia_brygooi,Chamaeleo_laevigatus),(Agama_agama,Calotes_emma)))),(Dipsosaurus_dorsalis,(Liolaemus_bellii,(Sceloporus_variabilis,(Polychrus_marmoratus,Anolis_carolinensis)))))),(Temujinia_ellisoni,Saichangurvel_davidsoni)),((Tchingisaurus_m…
	tree tnt_562 = [&U] (Sphenodon_punctatus,(Huehuecuetzpalli_mixteca,(((Ctenomastax_parva,((Priscagama_gobiensis,((Leiolepis_belliana,Uromastyx_aegyptius),((Brookesia_brygooi,Chamaeleo_laevigatus),(Agama_agama,Calotes_emma)))),(Dipsosaurus_dorsalis,(Liolaemus_bellii,(Sceloporus_variabilis,(Polychrus_marmoratus,Anolis_carolinensis)))))),(Temujinia_ellisoni,Saichangurvel_davidsoni)),((Tchingisaurus_m…
	tree tnt_563 = [&U] (Sphenodon_punctatus,(Huehuecuetzpalli_mixteca,(((Ctenomastax_parva,((Priscagama_gobiensis,((Leiolepis_belliana,Uromastyx_aegyptius),((Brookesia_brygooi,Chamaeleo_laevigatus),(Agama_agama,Calotes_emma)))),(Dipsosaurus_dorsalis,(Liolaemus_bellii,(Sceloporus_variabilis,(Polychrus_marmoratus,Anolis_carolinensis)))))),(Temujinia_ellisoni,Saichangurvel_davidsoni)),((Tchingisaurus_m…
	tree tnt_564 = [&U] (Sphenodon_punctatus,(Huehuecuetzpalli_mixteca,(((Ctenomastax_parva,((Priscagama_gobiensis,((Leiolepis_belliana,Uromastyx_aegyptius),((Brookesia_brygooi,Chamaeleo_laevigatus),(Agama_agama,Calotes_emma)))),(Dipsosaurus_dorsalis,(Liolaemus_bellii,(Sceloporus_variabilis,(Polychrus_marmoratus,Anolis_carolinensis)))))),(Temujinia_ellisoni,Saichangurvel_davidsoni)),((Tchingisaurus_m…
	tree tnt_565 = [&U] (Sphenodon_punctatus,(Huehuecuetzpalli_mixteca,(((Ctenomastax_parva,((Priscagama_gobiensis,((Leiolepis_belliana,Uromastyx_aegyptius),((Brookesia_brygooi,Chamaeleo_laevigatus),(Agama_agama,Calotes_emma)))),(Dipsosaurus_dorsalis,(Liolaemus_bellii,(Sceloporus_variabilis,(Polychrus_marmoratus,Anolis_carolinensis)))))),(Temujinia_ellisoni,Saichangurvel_davidsoni)),((Tchingisaurus_m…
	tree tnt_566 = [&U] (Sphenodon_punctatus,(Huehuecuetzpalli_mixteca,(((Ctenomastax_parva,((Priscagama_gobiensis,((Leiolepis_belliana,Uromastyx_aegyptius),((Brookesia_brygooi,Chamaeleo_laevigatus),(Agama_agama,Calotes_emma)))),(Dipsosaurus_dorsalis,(Liolaemus_bellii,(Sceloporus_variabilis,(Polychrus_marmoratus,Anolis_carolinensis)))))),(Temujinia_ellisoni,Saichangurvel_davidsoni)),((Tchingisaurus_m…
	tree tnt_567 = [&U] (Sphenodon_punctatus,(Huehuecuetzpalli_mixteca,(((Ctenomastax_parva,((Priscagama_gobiensis,((Leiolepis_belliana,Uromastyx_aegyptius),((Brookesia_brygooi,Chamaeleo_laevigatus),(Agama_agama,Calotes_emma)))),(Dipsosaurus_dorsalis,(Liolaemus_bellii,(Sceloporus_variabilis,(Polychrus_marmoratus,Anolis_carolinensis)))))),(Temujinia_ellisoni,Saichangurvel_davidsoni)),((Tchingisaurus_m…
	tree tnt_568 = [&U] (Sphenodon_punctatus,(Huehuecuetzpalli_mixteca,(((Ctenomastax_parva,((Priscagama_gobiensis,((Leiolepis_belliana,Uromastyx_aegyptius),((Brookesia_brygooi,Chamaeleo_laevigatus),(Agama_agama,Calotes_emma)))),(Dipsosaurus_dorsalis,(Liolaemus_bellii,(Sceloporus_variabilis,(Polychrus_marmoratus,Anolis_carolinensis)))))),(Temujinia_ellisoni,Saichangurvel_davidsoni)),((Tchingisaurus_m…
	tree tnt_569 = [&U] (Sphenodon_punctatus,(Huehuecuetzpalli_mixteca,(((Ctenomastax_parva,((Priscagama_gobiensis,((Leiolepis_belliana,Uromastyx_aegyptius),((Brookesia_brygooi,Chamaeleo_laevigatus),(Agama_agama,Calotes_emma)))),(Dipsosaurus_dorsalis,(Liolaemus_bellii,(Sceloporus_variabilis,(Polychrus_marmoratus,Anolis_carolinensis)))))),(Temujinia_ellisoni,Saichangurvel_davidsoni)),((Tchingisaurus_m…
	tree tnt_570 = [&U] (Sphenodon_punctatus,(Huehuecuetzpalli_mixteca,(((Ctenomastax_parva,((Priscagama_gobiensis,((Leiolepis_belliana,Uromastyx_aegyptius),((Brookesia_brygooi,Chamaeleo_laevigatus),(Agama_agama,Calotes_emma)))),(Dipsosaurus_dorsalis,(Liolaemus_bellii,(Sceloporus_variabilis,(Polychrus_marmoratus,Anolis_carolinensis)))))),(Temujinia_ellisoni,Saichangurvel_davidsoni)),((Tchingisaurus_m…
	tree tnt_571 = [&U] (Sphenodon_punctatus,(Huehuecuetzpalli_mixteca,(((Ctenomastax_parva,((Priscagama_gobiensis,((Leiolepis_belliana,Uromastyx_aegyptius),((Brookesia_brygooi,Chamaeleo_laevigatus),(Agama_agama,Calotes_emma)))),(Dipsosaurus_dorsalis,(Liolaemus_bellii,(Sceloporus_variabilis,(Polychrus_marmoratus,Anolis_carolinensis)))))),(Temujinia_ellisoni,Saichangurvel_davidsoni)),((Tchingisaurus_m…
	tree tnt_572 = [&U] (Sphenodon_punctatus,(Huehuecuetzpalli_mixteca,(((Ctenomastax_parva,((Priscagama_gobiensis,((Leiolepis_belliana,Uromastyx_aegyptius),((Brookesia_brygooi,Chamaeleo_laevigatus),(Agama_agama,Calotes_emma)))),(Dipsosaurus_dorsalis,(Liolaemus_bellii,(Sceloporus_variabilis,(Polychrus_marmoratus,Anolis_carolinensis)))))),(Temujinia_ellisoni,Saichangurvel_davidsoni)),((Tchingisaurus_m…
	tree tnt_573 = [&U] (Sphenodon_punctatus,(Huehuecuetzpalli_mixteca,(((Ctenomastax_parva,((Priscagama_gobiensis,((Leiolepis_belliana,Uromastyx_aegyptius),((Brookesia_brygooi,Chamaeleo_laevigatus),(Agama_agama,Calotes_emma)))),(Dipsosaurus_dorsalis,(Liolaemus_bellii,(Sceloporus_variabilis,(Polychrus_marmoratus,Anolis_carolinensis)))))),(Temujinia_ellisoni,Saichangurvel_davidsoni)),((Tchingisaurus_m…
	tree tnt_574 = [&U] (Sphenodon_punctatus,(Huehuecuetzpalli_mixteca,(((Ctenomastax_parva,((Priscagama_gobiensis,((Leiolepis_belliana,Uromastyx_aegyptius),((Brookesia_brygooi,Chamaeleo_laevigatus),(Agama_agama,Calotes_emma)))),(Dipsosaurus_dorsalis,(Liolaemus_bellii,(Sceloporus_variabilis,(Polychrus_marmoratus,Anolis_carolinensis)))))),(Temujinia_ellisoni,Saichangurvel_davidsoni)),((Tchingisaurus_m…
	tree tnt_575 = [&U] (Sphenodon_punctatus,(Huehuecuetzpalli_mixteca,(((Ctenomastax_parva,((Priscagama_gobiensis,((Leiolepis_belliana,Uromastyx_aegyptius),((Brookesia_brygooi,Chamaeleo_laevigatus),(Agama_agama,Calotes_emma)))),(Dipsosaurus_dorsalis,(Liolaemus_bellii,(Sceloporus_variabilis,(Polychrus_marmoratus,Anolis_carolinensis)))))),(Temujinia_ellisoni,Saichangurvel_davidsoni)),((Tchingisaurus_m…
	tree tnt_576 = [&U] (Sphenodon_punctatus,(Huehuecuetzpalli_mixteca,(((Ctenomastax_parva,((Priscagama_gobiensis,((Leiolepis_belliana,Uromastyx_aegyptius),((Brookesia_brygooi,Chamaeleo_laevigatus),(Agama_agama,Calotes_emma)))),(Dipsosaurus_dorsalis,(Liolaemus_bellii,(Sceloporus_variabilis,(Polychrus_marmoratus,Anolis_carolinensis)))))),(Temujinia_ellisoni,Saichangurvel_davidsoni)),((Tchingisaurus_m…
	tree tnt_577 = [&U] (Sphenodon_punctatus,(Huehuecuetzpalli_mixteca,(((Ctenomastax_parva,((Priscagama_gobiensis,((Leiolepis_belliana,Uromastyx_aegyptius),((Brookesia_brygooi,Chamaeleo_laevigatus),(Agama_agama,Calotes_emma)))),(Dipsosaurus_dorsalis,(Liolaemus_bellii,(Sceloporus_variabilis,(Polychrus_marmoratus,Anolis_carolinensis)))))),(Temujinia_ellisoni,Saichangurvel_davidsoni)),((Tchingisaurus_m…
	tree tnt_578 = [&U] (Sphenodon_punctatus,(Huehuecuetzpalli_mixteca,(((Ctenomastax_parva,((Priscagama_gobiensis,((Leiolepis_belliana,Uromastyx_aegyptius),((Brookesia_brygooi,Chamaeleo_laevigatus),(Agama_agama,Calotes_emma)))),(Dipsosaurus_dorsalis,(Liolaemus_bellii,(Sceloporus_variabilis,(Polychrus_marmoratus,Anolis_carolinensis)))))),(Temujinia_ellisoni,Saichangurvel_davidsoni)),((Tchingisaurus_m…
	tree tnt_579 = [&U] (Sphenodon_punctatus,(Huehuecuetzpalli_mixteca,(((Ctenomastax_parva,((Priscagama_gobiensis,((Leiolepis_belliana,Uromastyx_aegyptius),((Brookesia_brygooi,Chamaeleo_laevigatus),(Agama_agama,Calotes_emma)))),(Dipsosaurus_dorsalis,(Liolaemus_bellii,(Sceloporus_variabilis,(Polychrus_marmoratus,Anolis_carolinensis)))))),(Temujinia_ellisoni,Saichangurvel_davidsoni)),((Tchingisaurus_m…
	tree tnt_580 = [&U] (Sphenodon_punctatus,(Huehuecuetzpalli_mixteca,(((Ctenomastax_parva,((Priscagama_gobiensis,((Leiolepis_belliana,Uromastyx_aegyptius),((Brookesia_brygooi,Chamaeleo_laevigatus),(Agama_agama,Calotes_emma)))),(Dipsosaurus_dorsalis,(Liolaemus_bellii,(Sceloporus_variabilis,(Polychrus_marmoratus,Anolis_carolinensis)))))),(Temujinia_ellisoni,Saichangurvel_davidsoni)),((Tchingisaurus_m…
	tree tnt_581 = [&U] (Sphenodon_punctatus,(Huehuecuetzpalli_mixteca,(((Ctenomastax_parva,((Priscagama_gobiensis,((Leiolepis_belliana,Uromastyx_aegyptius),((Brookesia_brygooi,Chamaeleo_laevigatus),(Agama_agama,Calotes_emma)))),(Dipsosaurus_dorsalis,(Liolaemus_bellii,(Sceloporus_variabilis,(Polychrus_marmoratus,Anolis_carolinensis)))))),(Temujinia_ellisoni,Saichangurvel_davidsoni)),((Tchingisaurus_m…
	tree tnt_582 = [&U] (Sphenodon_punctatus,(Huehuecuetzpalli_mixteca,(((Ctenomastax_parva,((Priscagama_gobiensis,((Leiolepis_belliana,Uromastyx_aegyptius),((Brookesia_brygooi,Chamaeleo_laevigatus),(Agama_agama,Calotes_emma)))),(Dipsosaurus_dorsalis,(Liolaemus_bellii,(Sceloporus_variabilis,(Polychrus_marmoratus,Anolis_carolinensis)))))),(Temujinia_ellisoni,Saichangurvel_davidsoni)),((Tchingisaurus_m…
	tree tnt_583 = [&U] (Sphenodon_punctatus,(Huehuecuetzpalli_mixteca,(((Ctenomastax_parva,((Priscagama_gobiensis,((Leiolepis_belliana,Uromastyx_aegyptius),((Brookesia_brygooi,Chamaeleo_laevigatus),(Agama_agama,Calotes_emma)))),(Dipsosaurus_dorsalis,(Liolaemus_bellii,(Sceloporus_variabilis,(Polychrus_marmoratus,Anolis_carolinensis)))))),(Temujinia_ellisoni,Saichangurvel_davidsoni)),((Tchingisaurus_m…
	tree tnt_584 = [&U] (Sphenodon_punctatus,(Huehuecuetzpalli_mixteca,(((Ctenomastax_parva,((Priscagama_gobiensis,((Leiolepis_belliana,Uromastyx_aegyptius),((Brookesia_brygooi,Chamaeleo_laevigatus),(Agama_agama,Calotes_emma)))),(Dipsosaurus_dorsalis,(Liolaemus_bellii,(Sceloporus_variabilis,(Polychrus_marmoratus,Anolis_carolinensis)))))),(Temujinia_ellisoni,Saichangurvel_davidsoni)),((Tchingisaurus_m…
	tree tnt_585 = [&U] (Sphenodon_punctatus,(Huehuecuetzpalli_mixteca,(((Ctenomastax_parva,((Priscagama_gobiensis,((Leiolepis_belliana,Uromastyx_aegyptius),((Brookesia_brygooi,Chamaeleo_laevigatus),(Agama_agama,Calotes_emma)))),(Dipsosaurus_dorsalis,(Liolaemus_bellii,(Sceloporus_variabilis,(Polychrus_marmoratus,Anolis_carolinensis)))))),(Temujinia_ellisoni,Saichangurvel_davidsoni)),((Tchingisaurus_m…
	tree tnt_586 = [&U] (Sphenodon_punctatus,(Huehuecuetzpalli_mixteca,(((Ctenomastax_parva,((Priscagama_gobiensis,((Leiolepis_belliana,Uromastyx_aegyptius),((Brookesia_brygooi,Chamaeleo_laevigatus),(Agama_agama,Calotes_emma)))),(Dipsosaurus_dorsalis,(Liolaemus_bellii,(Sceloporus_variabilis,(Polychrus_marmoratus,Anolis_carolinensis)))))),(Temujinia_ellisoni,Saichangurvel_davidsoni)),((Tchingisaurus_m…
	tree tnt_587 = [&U] (Sphenodon_punctatus,(Huehuecuetzpalli_mixteca,(((Ctenomastax_parva,((Priscagama_gobiensis,((Leiolepis_belliana,Uromastyx_aegyptius),((Brookesia_brygooi,Chamaeleo_laevigatus),(Agama_agama,Calotes_emma)))),(Dipsosaurus_dorsalis,(Liolaemus_bellii,(Sceloporus_variabilis,(Polychrus_marmoratus,Anolis_carolinensis)))))),(Temujinia_ellisoni,Saichangurvel_davidsoni)),((Tchingisaurus_m…
	tree tnt_588 = [&U] (Sphenodon_punctatus,(Huehuecuetzpalli_mixteca,(((Ctenomastax_parva,((Priscagama_gobiensis,((Leiolepis_belliana,Uromastyx_aegyptius),((Brookesia_brygooi,Chamaeleo_laevigatus),(Agama_agama,Calotes_emma)))),(Dipsosaurus_dorsalis,(Liolaemus_bellii,(Sceloporus_variabilis,(Polychrus_marmoratus,Anolis_carolinensis)))))),(Temujinia_ellisoni,Saichangurvel_davidsoni)),((Tchingisaurus_m…
	tree tnt_589 = [&U] (Sphenodon_punctatus,(Huehuecuetzpalli_mixteca,(((Ctenomastax_parva,((Priscagama_gobiensis,((Leiolepis_belliana,Uromastyx_aegyptius),((Brookesia_brygooi,Chamaeleo_laevigatus),(Agama_agama,Calotes_emma)))),(Dipsosaurus_dorsalis,(Liolaemus_bellii,(Sceloporus_variabilis,(Polychrus_marmoratus,Anolis_carolinensis)))))),(Temujinia_ellisoni,Saichangurvel_davidsoni)),((Tchingisaurus_m…
	tree tnt_590 = [&U] (Sphenodon_punctatus,(Huehuecuetzpalli_mixteca,(((Ctenomastax_parva,((Priscagama_gobiensis,((Leiolepis_belliana,Uromastyx_aegyptius),((Brookesia_brygooi,Chamaeleo_laevigatus),(Agama_agama,Calotes_emma)))),(Dipsosaurus_dorsalis,(Liolaemus_bellii,(Sceloporus_variabilis,(Polychrus_marmoratus,Anolis_carolinensis)))))),(Temujinia_ellisoni,Saichangurvel_davidsoni)),((Tchingisaurus_m…
	tree tnt_591 = [&U] (Sphenodon_punctatus,(Huehuecuetzpalli_mixteca,(((Ctenomastax_parva,((Priscagama_gobiensis,((Leiolepis_belliana,Uromastyx_aegyptius),((Brookesia_brygooi,Chamaeleo_laevigatus),(Agama_agama,Calotes_emma)))),(Dipsosaurus_dorsalis,(Liolaemus_bellii,(Sceloporus_variabilis,(Polychrus_marmoratus,Anolis_carolinensis)))))),(Temujinia_ellisoni,Saichangurvel_davidsoni)),((Tchingisaurus_m…
	tree tnt_592 = [&U] (Sphenodon_punctatus,(Huehuecuetzpalli_mixteca,(((Ctenomastax_parva,((Priscagama_gobiensis,((Leiolepis_belliana,Uromastyx_aegyptius),((Brookesia_brygooi,Chamaeleo_laevigatus),(Agama_agama,Calotes_emma)))),(Dipsosaurus_dorsalis,(Liolaemus_bellii,(Sceloporus_variabilis,(Polychrus_marmoratus,Anolis_carolinensis)))))),(Temujinia_ellisoni,Saichangurvel_davidsoni)),((Tchingisaurus_m…
	tree tnt_593 = [&U] (Sphenodon_punctatus,(Huehuecuetzpalli_mixteca,(((Ctenomastax_parva,((Priscagama_gobiensis,((Leiolepis_belliana,Uromastyx_aegyptius),((Brookesia_brygooi,Chamaeleo_laevigatus),(Agama_agama,Calotes_emma)))),(Dipsosaurus_dorsalis,(Liolaemus_bellii,(Sceloporus_variabilis,(Polychrus_marmoratus,Anolis_carolinensis)))))),(Temujinia_ellisoni,Saichangurvel_davidsoni)),((Tchingisaurus_m…
	tree tnt_594 = [&U] (Sphenodon_punctatus,(Huehuecuetzpalli_mixteca,(((Ctenomastax_parva,((Priscagama_gobiensis,((Leiolepis_belliana,Uromastyx_aegyptius),((Brookesia_brygooi,Chamaeleo_laevigatus),(Agama_agama,Calotes_emma)))),(Dipsosaurus_dorsalis,(Liolaemus_bellii,(Sceloporus_variabilis,(Polychrus_marmoratus,Anolis_carolinensis)))))),(Temujinia_ellisoni,Saichangurvel_davidsoni)),((Tchingisaurus_m…
	tree tnt_595 = [&U] (Sphenodon_punctatus,(Huehuecuetzpalli_mixteca,(((Ctenomastax_parva,((Priscagama_gobiensis,((Leiolepis_belliana,Uromastyx_aegyptius),((Brookesia_brygooi,Chamaeleo_laevigatus),(Agama_agama,Calotes_emma)))),(Dipsosaurus_dorsalis,(Liolaemus_bellii,(Sceloporus_variabilis,(Polychrus_marmoratus,Anolis_carolinensis)))))),(Temujinia_ellisoni,Saichangurvel_davidsoni)),((Tchingisaurus_m…
	tree tnt_596 = [&U] (Sphenodon_punctatus,(Huehuecuetzpalli_mixteca,(((Ctenomastax_parva,((Priscagama_gobiensis,((Leiolepis_belliana,Uromastyx_aegyptius),((Brookesia_brygooi,Chamaeleo_laevigatus),(Agama_agama,Calotes_emma)))),(Dipsosaurus_dorsalis,(Liolaemus_bellii,(Sceloporus_variabilis,(Polychrus_marmoratus,Anolis_carolinensis)))))),(Temujinia_ellisoni,Saichangurvel_davidsoni)),((Tchingisaurus_m…
	tree tnt_597 = [&U] (Sphenodon_punctatus,(Huehuecuetzpalli_mixteca,(((Ctenomastax_parva,((Priscagama_gobiensis,((Leiolepis_belliana,Uromastyx_aegyptius),((Brookesia_brygooi,Chamaeleo_laevigatus),(Agama_agama,Calotes_emma)))),(Dipsosaurus_dorsalis,(Liolaemus_bellii,(Sceloporus_variabilis,(Polychrus_marmoratus,Anolis_carolinensis)))))),(Temujinia_ellisoni,Saichangurvel_davidsoni)),((Tchingisaurus_m…
	tree tnt_598 = [&U] (Sphenodon_punctatus,(Huehuecuetzpalli_mixteca,(((Ctenomastax_parva,((Priscagama_gobiensis,((Leiolepis_belliana,Uromastyx_aegyptius),((Brookesia_brygooi,Chamaeleo_laevigatus),(Agama_agama,Calotes_emma)))),(Dipsosaurus_dorsalis,(Liolaemus_bellii,(Sceloporus_variabilis,(Polychrus_marmoratus,Anolis_carolinensis)))))),(Temujinia_ellisoni,Saichangurvel_davidsoni)),((Tchingisaurus_m…
	tree tnt_599 = [&U] (Sphenodon_punctatus,(Huehuecuetzpalli_mixteca,(((Ctenomastax_parva,((Priscagama_gobiensis,((Leiolepis_belliana,Uromastyx_aegyptius),((Brookesia_brygooi,Chamaeleo_laevigatus),(Agama_agama,Calotes_emma)))),(Dipsosaurus_dorsalis,(Liolaemus_bellii,(Sceloporus_variabilis,(Polychrus_marmoratus,Anolis_carolinensis)))))),(Temujinia_ellisoni,Saichangurvel_davidsoni)),((Tchingisaurus_m…
	tree tnt_600 = [&U] (Sphenodon_punctatus,(Huehuecuetzpalli_mixteca,(((Ctenomastax_parva,((Priscagama_gobiensis,((Leiolepis_belliana,Uromastyx_aegyptius),((Brookesia_brygooi,Chamaeleo_laevigatus),(Agama_agama,Calotes_emma)))),(Dipsosaurus_dorsalis,(Liolaemus_bellii,(Sceloporus_variabilis,(Polychrus_marmoratus,Anolis_carolinensis)))))),(Temujinia_ellisoni,Saichangurvel_davidsoni)),((Tchingisaurus_m…
	tree tnt_601 = [&U] (Sphenodon_punctatus,(Huehuecuetzpalli_mixteca,(((Ctenomastax_parva,((Priscagama_gobiensis,((Leiolepis_belliana,Uromastyx_aegyptius),((Brookesia_brygooi,Chamaeleo_laevigatus),(Agama_agama,Calotes_emma)))),(Dipsosaurus_dorsalis,(Liolaemus_bellii,(Sceloporus_variabilis,(Polychrus_marmoratus,Anolis_carolinensis)))))),(Temujinia_ellisoni,Saichangurvel_davidsoni)),((Tchingisaurus_m…
	tree tnt_602 = [&U] (Sphenodon_punctatus,(Huehuecuetzpalli_mixteca,(((Ctenomastax_parva,((Priscagama_gobiensis,((Leiolepis_belliana,Uromastyx_aegyptius),((Brookesia_brygooi,Chamaeleo_laevigatus),(Agama_agama,Calotes_emma)))),(Dipsosaurus_dorsalis,(Liolaemus_bellii,(Sceloporus_variabilis,(Polychrus_marmoratus,Anolis_carolinensis)))))),(Temujinia_ellisoni,Saichangurvel_davidsoni)),((Tchingisaurus_m…
	tree tnt_603 = [&U] (Sphenodon_punctatus,(Huehuecuetzpalli_mixteca,(((Ctenomastax_parva,((Priscagama_gobiensis,((Leiolepis_belliana,Uromastyx_aegyptius),((Brookesia_brygooi,Chamaeleo_laevigatus),(Agama_agama,Calotes_emma)))),(Dipsosaurus_dorsalis,(Liolaemus_bellii,(Sceloporus_variabilis,(Polychrus_marmoratus,Anolis_carolinensis)))))),(Temujinia_ellisoni,Saichangurvel_davidsoni)),((Tchingisaurus_m…
	tree tnt_604 = [&U] (Sphenodon_punctatus,(Huehuecuetzpalli_mixteca,(((Ctenomastax_parva,((Priscagama_gobiensis,((Leiolepis_belliana,Uromastyx_aegyptius),((Brookesia_brygooi,Chamaeleo_laevigatus),(Agama_agama,Calotes_emma)))),(Dipsosaurus_dorsalis,(Liolaemus_bellii,(Sceloporus_variabilis,(Polychrus_marmoratus,Anolis_carolinensis)))))),(Temujinia_ellisoni,Saichangurvel_davidsoni)),((Tchingisaurus_m…
	tree tnt_605 = [&U] (Sphenodon_punctatus,(Huehuecuetzpalli_mixteca,(((Ctenomastax_parva,((Priscagama_gobiensis,((Leiolepis_belliana,Uromastyx_aegyptius),((Brookesia_brygooi,Chamaeleo_laevigatus),(Agama_agama,Calotes_emma)))),(Dipsosaurus_dorsalis,(Liolaemus_bellii,(Sceloporus_variabilis,(Polychrus_marmoratus,Anolis_carolinensis)))))),(Temujinia_ellisoni,Saichangurvel_davidsoni)),((Tchingisaurus_m…
	tree tnt_606 = [&U] (Sphenodon_punctatus,(Huehuecuetzpalli_mixteca,(((Ctenomastax_parva,((Priscagama_gobiensis,((Leiolepis_belliana,Uromastyx_aegyptius),((Brookesia_brygooi,Chamaeleo_laevigatus),(Agama_agama,Calotes_emma)))),(Dipsosaurus_dorsalis,(Liolaemus_bellii,(Sceloporus_variabilis,(Polychrus_marmoratus,Anolis_carolinensis)))))),(Temujinia_ellisoni,Saichangurvel_davidsoni)),((Tchingisaurus_m…
	tree tnt_607 = [&U] (Sphenodon_punctatus,(Huehuecuetzpalli_mixteca,(((Ctenomastax_parva,((Priscagama_gobiensis,((Leiolepis_belliana,Uromastyx_aegyptius),((Brookesia_brygooi,Chamaeleo_laevigatus),(Agama_agama,Calotes_emma)))),(Dipsosaurus_dorsalis,(Liolaemus_bellii,(Sceloporus_variabilis,(Polychrus_marmoratus,Anolis_carolinensis)))))),(Temujinia_ellisoni,Saichangurvel_davidsoni)),((Tchingisaurus_m…
	tree tnt_608 = [&U] (Sphenodon_punctatus,(Huehuecuetzpalli_mixteca,(((Ctenomastax_parva,((Priscagama_gobiensis,((Leiolepis_belliana,Uromastyx_aegyptius),((Brookesia_brygooi,Chamaeleo_laevigatus),(Agama_agama,Calotes_emma)))),(Dipsosaurus_dorsalis,(Liolaemus_bellii,(Sceloporus_variabilis,(Polychrus_marmoratus,Anolis_carolinensis)))))),(Temujinia_ellisoni,Saichangurvel_davidsoni)),((Tchingisaurus_m…
	tree tnt_609 = [&U] (Sphenodon_punctatus,(Huehuecuetzpalli_mixteca,(((Ctenomastax_parva,((Priscagama_gobiensis,((Leiolepis_belliana,Uromastyx_aegyptius),((Brookesia_brygooi,Chamaeleo_laevigatus),(Agama_agama,Calotes_emma)))),(Dipsosaurus_dorsalis,(Liolaemus_bellii,(Sceloporus_variabilis,(Polychrus_marmoratus,Anolis_carolinensis)))))),(Temujinia_ellisoni,Saichangurvel_davidsoni)),((Tchingisaurus_m…
	tree tnt_610 = [&U] (Sphenodon_punctatus,(Huehuecuetzpalli_mixteca,(((Ctenomastax_parva,((Priscagama_gobiensis,((Leiolepis_belliana,Uromastyx_aegyptius),((Brookesia_brygooi,Chamaeleo_laevigatus),(Agama_agama,Calotes_emma)))),(Dipsosaurus_dorsalis,(Liolaemus_bellii,(Sceloporus_variabilis,(Polychrus_marmoratus,Anolis_carolinensis)))))),(Temujinia_ellisoni,Saichangurvel_davidsoni)),((Tchingisaurus_m…
	tree tnt_611 = [&U] (Sphenodon_punctatus,(Huehuecuetzpalli_mixteca,(((Ctenomastax_parva,((Priscagama_gobiensis,((Leiolepis_belliana,Uromastyx_aegyptius),((Brookesia_brygooi,Chamaeleo_laevigatus),(Agama_agama,Calotes_emma)))),(Dipsosaurus_dorsalis,(Liolaemus_bellii,(Sceloporus_variabilis,(Polychrus_marmoratus,Anolis_carolinensis)))))),(Temujinia_ellisoni,Saichangurvel_davidsoni)),((Tchingisaurus_m…
	tree tnt_612 = [&U] (Sphenodon_punctatus,(Huehuecuetzpalli_mixteca,(((Ctenomastax_parva,((Priscagama_gobiensis,((Leiolepis_belliana,Uromastyx_aegyptius),((Brookesia_brygooi,Chamaeleo_laevigatus),(Agama_agama,Calotes_emma)))),(Dipsosaurus_dorsalis,(Liolaemus_bellii,(Sceloporus_variabilis,(Polychrus_marmoratus,Anolis_carolinensis)))))),(Temujinia_ellisoni,Saichangurvel_davidsoni)),((Tchingisaurus_m…
	tree tnt_613 = [&U] (Sphenodon_punctatus,(Huehuecuetzpalli_mixteca,(((Ctenomastax_parva,((Priscagama_gobiensis,((Leiolepis_belliana,Uromastyx_aegyptius),((Brookesia_brygooi,Chamaeleo_laevigatus),(Agama_agama,Calotes_emma)))),(Dipsosaurus_dorsalis,(Liolaemus_bellii,(Sceloporus_variabilis,(Polychrus_marmoratus,Anolis_carolinensis)))))),(Temujinia_ellisoni,Saichangurvel_davidsoni)),((Tchingisaurus_m…
	tree tnt_614 = [&U] (Sphenodon_punctatus,(Huehuecuetzpalli_mixteca,(((Ctenomastax_parva,((Priscagama_gobiensis,((Leiolepis_belliana,Uromastyx_aegyptius),((Brookesia_brygooi,Chamaeleo_laevigatus),(Agama_agama,Calotes_emma)))),(Dipsosaurus_dorsalis,(Liolaemus_bellii,(Sceloporus_variabilis,(Polychrus_marmoratus,Anolis_carolinensis)))))),(Temujinia_ellisoni,Saichangurvel_davidsoni)),((Tchingisaurus_m…
	tree tnt_615 = [&U] (Sphenodon_punctatus,(Huehuecuetzpalli_mixteca,(((Ctenomastax_parva,((Priscagama_gobiensis,((Leiolepis_belliana,Uromastyx_aegyptius),((Brookesia_brygooi,Chamaeleo_laevigatus),(Agama_agama,Calotes_emma)))),(Dipsosaurus_dorsalis,(Liolaemus_bellii,(Sceloporus_variabilis,(Polychrus_marmoratus,Anolis_carolinensis)))))),(Temujinia_ellisoni,Saichangurvel_davidsoni)),((Tchingisaurus_m…
	tree tnt_616 = [&U] (Sphenodon_punctatus,(Huehuecuetzpalli_mixteca,(((Ctenomastax_parva,((Priscagama_gobiensis,((Leiolepis_belliana,Uromastyx_aegyptius),((Brookesia_brygooi,Chamaeleo_laevigatus),(Agama_agama,Calotes_emma)))),(Dipsosaurus_dorsalis,(Liolaemus_bellii,(Sceloporus_variabilis,(Polychrus_marmoratus,Anolis_carolinensis)))))),(Temujinia_ellisoni,Saichangurvel_davidsoni)),((Tchingisaurus_m…
	tree tnt_617 = [&U] (Sphenodon_punctatus,(Huehuecuetzpalli_mixteca,(((Ctenomastax_parva,((Priscagama_gobiensis,((Leiolepis_belliana,Uromastyx_aegyptius),((Brookesia_brygooi,Chamaeleo_laevigatus),(Agama_agama,Calotes_emma)))),(Dipsosaurus_dorsalis,(Liolaemus_bellii,(Sceloporus_variabilis,(Polychrus_marmoratus,Anolis_carolinensis)))))),(Temujinia_ellisoni,Saichangurvel_davidsoni)),((Tchingisaurus_m…
	tree tnt_618 = [&U] (Sphenodon_punctatus,(Huehuecuetzpalli_mixteca,(((Ctenomastax_parva,((Priscagama_gobiensis,((Leiolepis_belliana,Uromastyx_aegyptius),((Brookesia_brygooi,Chamaeleo_laevigatus),(Agama_agama,Calotes_emma)))),(Dipsosaurus_dorsalis,(Liolaemus_bellii,(Sceloporus_variabilis,(Polychrus_marmoratus,Anolis_carolinensis)))))),(Temujinia_ellisoni,Saichangurvel_davidsoni)),((Tchingisaurus_m…
	tree tnt_619 = [&U] (Sphenodon_punctatus,(Huehuecuetzpalli_mixteca,(((Ctenomastax_parva,((Priscagama_gobiensis,((Leiolepis_belliana,Uromastyx_aegyptius),((Brookesia_brygooi,Chamaeleo_laevigatus),(Agama_agama,Calotes_emma)))),(Dipsosaurus_dorsalis,(Liolaemus_bellii,(Sceloporus_variabilis,(Polychrus_marmoratus,Anolis_carolinensis)))))),(Temujinia_ellisoni,Saichangurvel_davidsoni)),((Tchingisaurus_m…
	tree tnt_620 = [&U] (Sphenodon_punctatus,(Huehuecuetzpalli_mixteca,(((Ctenomastax_parva,((Priscagama_gobiensis,((Leiolepis_belliana,Uromastyx_aegyptius),((Brookesia_brygooi,Chamaeleo_laevigatus),(Agama_agama,Calotes_emma)))),(Dipsosaurus_dorsalis,(Liolaemus_bellii,(Sceloporus_variabilis,(Polychrus_marmoratus,Anolis_carolinensis)))))),(Temujinia_ellisoni,Saichangurvel_davidsoni)),((Tchingisaurus_m…
	tree tnt_621 = [&U] (Sphenodon_punctatus,(Huehuecuetzpalli_mixteca,(((Ctenomastax_parva,((Priscagama_gobiensis,((Leiolepis_belliana,Uromastyx_aegyptius),((Brookesia_brygooi,Chamaeleo_laevigatus),(Agama_agama,Calotes_emma)))),(Dipsosaurus_dorsalis,(Liolaemus_bellii,(Sceloporus_variabilis,(Polychrus_marmoratus,Anolis_carolinensis)))))),(Temujinia_ellisoni,Saichangurvel_davidsoni)),((Tchingisaurus_m…
	tree tnt_622 = [&U] (Sphenodon_punctatus,(Huehuecuetzpalli_mixteca,(((Ctenomastax_parva,((Priscagama_gobiensis,((Leiolepis_belliana,Uromastyx_aegyptius),((Brookesia_brygooi,Chamaeleo_laevigatus),(Agama_agama,Calotes_emma)))),(Dipsosaurus_dorsalis,(Liolaemus_bellii,(Sceloporus_variabilis,(Polychrus_marmoratus,Anolis_carolinensis)))))),(Temujinia_ellisoni,Saichangurvel_davidsoni)),((Tchingisaurus_m…
	tree tnt_623 = [&U] (Sphenodon_punctatus,(Huehuecuetzpalli_mixteca,(((Ctenomastax_parva,((Priscagama_gobiensis,((Leiolepis_belliana,Uromastyx_aegyptius),((Brookesia_brygooi,Chamaeleo_laevigatus),(Agama_agama,Calotes_emma)))),(Dipsosaurus_dorsalis,(Liolaemus_bellii,(Sceloporus_variabilis,(Polychrus_marmoratus,Anolis_carolinensis)))))),(Temujinia_ellisoni,Saichangurvel_davidsoni)),((Tchingisaurus_m…
	tree tnt_624 = [&U] (Sphenodon_punctatus,(Huehuecuetzpalli_mixteca,(((Ctenomastax_parva,((Priscagama_gobiensis,((Leiolepis_belliana,Uromastyx_aegyptius),((Brookesia_brygooi,Chamaeleo_laevigatus),(Agama_agama,Calotes_emma)))),(Dipsosaurus_dorsalis,(Liolaemus_bellii,(Sceloporus_variabilis,(Polychrus_marmoratus,Anolis_carolinensis)))))),(Temujinia_ellisoni,Saichangurvel_davidsoni)),((Tchingisaurus_m…
	tree tnt_625 = [&U] (Sphenodon_punctatus,(Huehuecuetzpalli_mixteca,(((Ctenomastax_parva,((Priscagama_gobiensis,((Leiolepis_belliana,Uromastyx_aegyptius),((Brookesia_brygooi,Chamaeleo_laevigatus),(Agama_agama,Calotes_emma)))),(Dipsosaurus_dorsalis,(Liolaemus_bellii,(Sceloporus_variabilis,(Polychrus_marmoratus,Anolis_carolinensis)))))),(Temujinia_ellisoni,Saichangurvel_davidsoni)),((Tchingisaurus_m…
	tree tnt_626 = [&U] (Sphenodon_punctatus,(Huehuecuetzpalli_mixteca,(((Ctenomastax_parva,((Priscagama_gobiensis,((Leiolepis_belliana,Uromastyx_aegyptius),((Brookesia_brygooi,Chamaeleo_laevigatus),(Agama_agama,Calotes_emma)))),(Dipsosaurus_dorsalis,(Liolaemus_bellii,(Sceloporus_variabilis,(Polychrus_marmoratus,Anolis_carolinensis)))))),(Temujinia_ellisoni,Saichangurvel_davidsoni)),((Tchingisaurus_m…
	tree tnt_627 = [&U] (Sphenodon_punctatus,(Huehuecuetzpalli_mixteca,(((Ctenomastax_parva,((Priscagama_gobiensis,((Leiolepis_belliana,Uromastyx_aegyptius),((Brookesia_brygooi,Chamaeleo_laevigatus),(Agama_agama,Calotes_emma)))),(Dipsosaurus_dorsalis,(Liolaemus_bellii,(Sceloporus_variabilis,(Polychrus_marmoratus,Anolis_carolinensis)))))),(Temujinia_ellisoni,Saichangurvel_davidsoni)),((Tchingisaurus_m…
	tree tnt_628 = [&U] (Sphenodon_punctatus,(Huehuecuetzpalli_mixteca,(((Ctenomastax_parva,((Priscagama_gobiensis,((Leiolepis_belliana,Uromastyx_aegyptius),((Brookesia_brygooi,Chamaeleo_laevigatus),(Agama_agama,Calotes_emma)))),(Dipsosaurus_dorsalis,(Liolaemus_bellii,(Sceloporus_variabilis,(Polychrus_marmoratus,Anolis_carolinensis)))))),(Temujinia_ellisoni,Saichangurvel_davidsoni)),((Tchingisaurus_m…
	tree tnt_629 = [&U] (Sphenodon_punctatus,(Huehuecuetzpalli_mixteca,(((Ctenomastax_parva,((Priscagama_gobiensis,((Leiolepis_belliana,Uromastyx_aegyptius),((Brookesia_brygooi,Chamaeleo_laevigatus),(Agama_agama,Calotes_emma)))),(Dipsosaurus_dorsalis,(Liolaemus_bellii,(Sceloporus_variabilis,(Polychrus_marmoratus,Anolis_carolinensis)))))),(Temujinia_ellisoni,Saichangurvel_davidsoni)),((Tchingisaurus_m…
	tree tnt_630 = [&U] (Sphenodon_punctatus,(Huehuecuetzpalli_mixteca,(((Ctenomastax_parva,((Priscagama_gobiensis,((Leiolepis_belliana,Uromastyx_aegyptius),((Brookesia_brygooi,Chamaeleo_laevigatus),(Agama_agama,Calotes_emma)))),(Dipsosaurus_dorsalis,(Liolaemus_bellii,(Sceloporus_variabilis,(Polychrus_marmoratus,Anolis_carolinensis)))))),(Temujinia_ellisoni,Saichangurvel_davidsoni)),((Tchingisaurus_m…
	tree tnt_631 = [&U] (Sphenodon_punctatus,(Huehuecuetzpalli_mixteca,(((Ctenomastax_parva,((Priscagama_gobiensis,((Leiolepis_belliana,Uromastyx_aegyptius),((Brookesia_brygooi,Chamaeleo_laevigatus),(Agama_agama,Calotes_emma)))),(Dipsosaurus_dorsalis,(Liolaemus_bellii,(Sceloporus_variabilis,(Polychrus_marmoratus,Anolis_carolinensis)))))),(Temujinia_ellisoni,Saichangurvel_davidsoni)),((Tchingisaurus_m…
	tree tnt_632 = [&U] (Sphenodon_punctatus,(Huehuecuetzpalli_mixteca,(((Ctenomastax_parva,((Priscagama_gobiensis,((Leiolepis_belliana,Uromastyx_aegyptius),((Brookesia_brygooi,Chamaeleo_laevigatus),(Agama_agama,Calotes_emma)))),(Dipsosaurus_dorsalis,(Liolaemus_bellii,(Sceloporus_variabilis,(Polychrus_marmoratus,Anolis_carolinensis)))))),(Temujinia_ellisoni,Saichangurvel_davidsoni)),((Tchingisaurus_m…
	tree tnt_633 = [&U] (Sphenodon_punctatus,(Huehuecuetzpalli_mixteca,(((Ctenomastax_parva,((Priscagama_gobiensis,((Leiolepis_belliana,Uromastyx_aegyptius),((Brookesia_brygooi,Chamaeleo_laevigatus),(Agama_agama,Calotes_emma)))),(Dipsosaurus_dorsalis,(Liolaemus_bellii,(Sceloporus_variabilis,(Polychrus_marmoratus,Anolis_carolinensis)))))),(Temujinia_ellisoni,Saichangurvel_davidsoni)),((Tchingisaurus_m…
	tree tnt_634 = [&U] (Sphenodon_punctatus,(Huehuecuetzpalli_mixteca,(((Ctenomastax_parva,((Priscagama_gobiensis,((Leiolepis_belliana,Uromastyx_aegyptius),((Brookesia_brygooi,Chamaeleo_laevigatus),(Agama_agama,Calotes_emma)))),(Dipsosaurus_dorsalis,(Liolaemus_bellii,(Sceloporus_variabilis,(Polychrus_marmoratus,Anolis_carolinensis)))))),(Temujinia_ellisoni,Saichangurvel_davidsoni)),((Tchingisaurus_m…
	tree tnt_635 = [&U] (Sphenodon_punctatus,(Huehuecuetzpalli_mixteca,(((Ctenomastax_parva,((Priscagama_gobiensis,((Leiolepis_belliana,Uromastyx_aegyptius),((Brookesia_brygooi,Chamaeleo_laevigatus),(Agama_agama,Calotes_emma)))),(Dipsosaurus_dorsalis,(Liolaemus_bellii,(Sceloporus_variabilis,(Polychrus_marmoratus,Anolis_carolinensis)))))),(Temujinia_ellisoni,Saichangurvel_davidsoni)),((Tchingisaurus_m…
	tree tnt_636 = [&U] (Sphenodon_punctatus,(Huehuecuetzpalli_mixteca,(((Ctenomastax_parva,((Priscagama_gobiensis,((Leiolepis_belliana,Uromastyx_aegyptius),((Brookesia_brygooi,Chamaeleo_laevigatus),(Agama_agama,Calotes_emma)))),(Dipsosaurus_dorsalis,(Liolaemus_bellii,(Sceloporus_variabilis,(Polychrus_marmoratus,Anolis_carolinensis)))))),(Temujinia_ellisoni,Saichangurvel_davidsoni)),((Tchingisaurus_m…
	tree tnt_637 = [&U] (Sphenodon_punctatus,(Huehuecuetzpalli_mixteca,(((Ctenomastax_parva,((Priscagama_gobiensis,((Leiolepis_belliana,Uromastyx_aegyptius),((Brookesia_brygooi,Chamaeleo_laevigatus),(Agama_agama,Calotes_emma)))),(Dipsosaurus_dorsalis,(Liolaemus_bellii,(Sceloporus_variabilis,(Polychrus_marmoratus,Anolis_carolinensis)))))),(Temujinia_ellisoni,Saichangurvel_davidsoni)),((Tchingisaurus_m…
	tree tnt_638 = [&U] (Sphenodon_punctatus,(Huehuecuetzpalli_mixteca,(((Ctenomastax_parva,((Priscagama_gobiensis,((Leiolepis_belliana,Uromastyx_aegyptius),((Brookesia_brygooi,Chamaeleo_laevigatus),(Agama_agama,Calotes_emma)))),(Dipsosaurus_dorsalis,(Liolaemus_bellii,(Sceloporus_variabilis,(Polychrus_marmoratus,Anolis_carolinensis)))))),(Temujinia_ellisoni,Saichangurvel_davidsoni)),((Tchingisaurus_m…
	tree tnt_639 = [&U] (Sphenodon_punctatus,(Huehuecuetzpalli_mixteca,(((Ctenomastax_parva,((Priscagama_gobiensis,((Leiolepis_belliana,Uromastyx_aegyptius),((Brookesia_brygooi,Chamaeleo_laevigatus),(Agama_agama,Calotes_emma)))),(Dipsosaurus_dorsalis,(Liolaemus_bellii,(Sceloporus_variabilis,(Polychrus_marmoratus,Anolis_carolinensis)))))),(Temujinia_ellisoni,Saichangurvel_davidsoni)),((Tchingisaurus_m…
	tree tnt_640 = [&U] (Sphenodon_punctatus,(Huehuecuetzpalli_mixteca,(((Ctenomastax_parva,((Priscagama_gobiensis,((Leiolepis_belliana,Uromastyx_aegyptius),((Brookesia_brygooi,Chamaeleo_laevigatus),(Agama_agama,Calotes_emma)))),(Dipsosaurus_dorsalis,(Liolaemus_bellii,(Sceloporus_variabilis,(Polychrus_marmoratus,Anolis_carolinensis)))))),(Temujinia_ellisoni,Saichangurvel_davidsoni)),((Tchingisaurus_m…
	tree tnt_641 = [&U] (Sphenodon_punctatus,(Huehuecuetzpalli_mixteca,(((Ctenomastax_parva,((Priscagama_gobiensis,((Leiolepis_belliana,Uromastyx_aegyptius),((Brookesia_brygooi,Chamaeleo_laevigatus),(Agama_agama,Calotes_emma)))),(Dipsosaurus_dorsalis,(Liolaemus_bellii,(Sceloporus_variabilis,(Polychrus_marmoratus,Anolis_carolinensis)))))),(Temujinia_ellisoni,Saichangurvel_davidsoni)),((Tchingisaurus_m…
	tree tnt_642 = [&U] (Sphenodon_punctatus,(Huehuecuetzpalli_mixteca,(((Ctenomastax_parva,((Priscagama_gobiensis,((Leiolepis_belliana,Uromastyx_aegyptius),((Brookesia_brygooi,Chamaeleo_laevigatus),(Agama_agama,Calotes_emma)))),(Dipsosaurus_dorsalis,(Liolaemus_bellii,(Sceloporus_variabilis,(Polychrus_marmoratus,Anolis_carolinensis)))))),(Temujinia_ellisoni,Saichangurvel_davidsoni)),((Tchingisaurus_m…
	tree tnt_643 = [&U] (Sphenodon_punctatus,(Huehuecuetzpalli_mixteca,(((Ctenomastax_parva,((Priscagama_gobiensis,((Leiolepis_belliana,Uromastyx_aegyptius),((Brookesia_brygooi,Chamaeleo_laevigatus),(Agama_agama,Calotes_emma)))),(Dipsosaurus_dorsalis,(Liolaemus_bellii,(Sceloporus_variabilis,(Polychrus_marmoratus,Anolis_carolinensis)))))),(Temujinia_ellisoni,Saichangurvel_davidsoni)),((Tchingisaurus_m…
	tree tnt_644 = [&U] (Sphenodon_punctatus,(Huehuecuetzpalli_mixteca,(((Ctenomastax_parva,((Priscagama_gobiensis,((Leiolepis_belliana,Uromastyx_aegyptius),((Brookesia_brygooi,Chamaeleo_laevigatus),(Agama_agama,Calotes_emma)))),(Dipsosaurus_dorsalis,(Liolaemus_bellii,(Sceloporus_variabilis,(Polychrus_marmoratus,Anolis_carolinensis)))))),(Temujinia_ellisoni,Saichangurvel_davidsoni)),((Tchingisaurus_m…
	tree tnt_645 = [&U] (Sphenodon_punctatus,(Huehuecuetzpalli_mixteca,(((Ctenomastax_parva,((Priscagama_gobiensis,((Leiolepis_belliana,Uromastyx_aegyptius),((Brookesia_brygooi,Chamaeleo_laevigatus),(Agama_agama,Calotes_emma)))),(Dipsosaurus_dorsalis,(Liolaemus_bellii,(Sceloporus_variabilis,(Polychrus_marmoratus,Anolis_carolinensis)))))),(Temujinia_ellisoni,Saichangurvel_davidsoni)),((Tchingisaurus_m…
	tree tnt_646 = [&U] (Sphenodon_punctatus,(Huehuecuetzpalli_mixteca,(((Ctenomastax_parva,((Priscagama_gobiensis,((Leiolepis_belliana,Uromastyx_aegyptius),((Brookesia_brygooi,Chamaeleo_laevigatus),(Agama_agama,Calotes_emma)))),(Dipsosaurus_dorsalis,(Liolaemus_bellii,(Sceloporus_variabilis,(Polychrus_marmoratus,Anolis_carolinensis)))))),(Temujinia_ellisoni,Saichangurvel_davidsoni)),((Tchingisaurus_m…
	tree tnt_647 = [&U] (Sphenodon_punctatus,(Huehuecuetzpalli_mixteca,(((Ctenomastax_parva,((Priscagama_gobiensis,((Leiolepis_belliana,Uromastyx_aegyptius),((Brookesia_brygooi,Chamaeleo_laevigatus),(Agama_agama,Calotes_emma)))),(Dipsosaurus_dorsalis,(Liolaemus_bellii,(Sceloporus_variabilis,(Polychrus_marmoratus,Anolis_carolinensis)))))),(Temujinia_ellisoni,Saichangurvel_davidsoni)),((Tchingisaurus_m…
	tree tnt_648 = [&U] (Sphenodon_punctatus,(Huehuecuetzpalli_mixteca,(((Ctenomastax_parva,((Priscagama_gobiensis,((Leiolepis_belliana,Uromastyx_aegyptius),((Brookesia_brygooi,Chamaeleo_laevigatus),(Agama_agama,Calotes_emma)))),(Dipsosaurus_dorsalis,(Liolaemus_bellii,(Sceloporus_variabilis,(Polychrus_marmoratus,Anolis_carolinensis)))))),(Temujinia_ellisoni,Saichangurvel_davidsoni)),((Tchingisaurus_m…
	tree tnt_649 = [&U] (Sphenodon_punctatus,(Huehuecuetzpalli_mixteca,(((Ctenomastax_parva,((Priscagama_gobiensis,((Leiolepis_belliana,Uromastyx_aegyptius),((Brookesia_brygooi,Chamaeleo_laevigatus),(Agama_agama,Calotes_emma)))),(Dipsosaurus_dorsalis,(Liolaemus_bellii,(Sceloporus_variabilis,(Polychrus_marmoratus,Anolis_carolinensis)))))),(Temujinia_ellisoni,Saichangurvel_davidsoni)),((Tchingisaurus_m…
	tree tnt_650 = [&U] (Sphenodon_punctatus,(Huehuecuetzpalli_mixteca,(((Ctenomastax_parva,((Priscagama_gobiensis,((Leiolepis_belliana,Uromastyx_aegyptius),((Brookesia_brygooi,Chamaeleo_laevigatus),(Agama_agama,Calotes_emma)))),(Dipsosaurus_dorsalis,(Liolaemus_bellii,(Sceloporus_variabilis,(Polychrus_marmoratus,Anolis_carolinensis)))))),(Temujinia_ellisoni,Saichangurvel_davidsoni)),((Tchingisaurus_m…
	tree tnt_651 = [&U] (Sphenodon_punctatus,(Huehuecuetzpalli_mixteca,(((Ctenomastax_parva,((Priscagama_gobiensis,((Leiolepis_belliana,Uromastyx_aegyptius),((Brookesia_brygooi,Chamaeleo_laevigatus),(Agama_agama,Calotes_emma)))),(Dipsosaurus_dorsalis,(Liolaemus_bellii,(Sceloporus_variabilis,(Polychrus_marmoratus,Anolis_carolinensis)))))),(Temujinia_ellisoni,Saichangurvel_davidsoni)),((Tchingisaurus_m…
	tree tnt_652 = [&U] (Sphenodon_punctatus,(Huehuecuetzpalli_mixteca,(((Ctenomastax_parva,((Priscagama_gobiensis,((Leiolepis_belliana,Uromastyx_aegyptius),((Brookesia_brygooi,Chamaeleo_laevigatus),(Agama_agama,Calotes_emma)))),(Dipsosaurus_dorsalis,(Liolaemus_bellii,(Sceloporus_variabilis,(Polychrus_marmoratus,Anolis_carolinensis)))))),(Temujinia_ellisoni,Saichangurvel_davidsoni)),((Tchingisaurus_m…
	tree tnt_653 = [&U] (Sphenodon_punctatus,(Huehuecuetzpalli_mixteca,(((Ctenomastax_parva,((Priscagama_gobiensis,((Leiolepis_belliana,Uromastyx_aegyptius),((Brookesia_brygooi,Chamaeleo_laevigatus),(Agama_agama,Calotes_emma)))),(Dipsosaurus_dorsalis,(Liolaemus_bellii,(Sceloporus_variabilis,(Polychrus_marmoratus,Anolis_carolinensis)))))),(Temujinia_ellisoni,Saichangurvel_davidsoni)),((Tchingisaurus_m…
	tree tnt_654 = [&U] (Sphenodon_punctatus,(Huehuecuetzpalli_mixteca,(((Ctenomastax_parva,((Priscagama_gobiensis,((Leiolepis_belliana,Uromastyx_aegyptius),((Brookesia_brygooi,Chamaeleo_laevigatus),(Agama_agama,Calotes_emma)))),(Dipsosaurus_dorsalis,(Liolaemus_bellii,(Sceloporus_variabilis,(Polychrus_marmoratus,Anolis_carolinensis)))))),(Temujinia_ellisoni,Saichangurvel_davidsoni)),((Tchingisaurus_m…
	tree tnt_655 = [&U] (Sphenodon_punctatus,(Huehuecuetzpalli_mixteca,(((Ctenomastax_parva,((Priscagama_gobiensis,((Leiolepis_belliana,Uromastyx_aegyptius),((Brookesia_brygooi,Chamaeleo_laevigatus),(Agama_agama,Calotes_emma)))),(Dipsosaurus_dorsalis,(Liolaemus_bellii,(Sceloporus_variabilis,(Polychrus_marmoratus,Anolis_carolinensis)))))),(Temujinia_ellisoni,Saichangurvel_davidsoni)),((Tchingisaurus_m…
	tree tnt_656 = [&U] (Sphenodon_punctatus,(Huehuecuetzpalli_mixteca,(((Ctenomastax_parva,((Priscagama_gobiensis,((Leiolepis_belliana,Uromastyx_aegyptius),((Brookesia_brygooi,Chamaeleo_laevigatus),(Agama_agama,Calotes_emma)))),(Dipsosaurus_dorsalis,(Liolaemus_bellii,(Sceloporus_variabilis,(Polychrus_marmoratus,Anolis_carolinensis)))))),(Temujinia_ellisoni,Saichangurvel_davidsoni)),((Tchingisaurus_m…
	tree tnt_657 = [&U] (Sphenodon_punctatus,(Huehuecuetzpalli_mixteca,(((Ctenomastax_parva,((Priscagama_gobiensis,((Leiolepis_belliana,Uromastyx_aegyptius),((Brookesia_brygooi,Chamaeleo_laevigatus),(Agama_agama,Calotes_emma)))),(Dipsosaurus_dorsalis,(Liolaemus_bellii,(Sceloporus_variabilis,(Polychrus_marmoratus,Anolis_carolinensis)))))),(Temujinia_ellisoni,Saichangurvel_davidsoni)),((Tchingisaurus_m…
	tree tnt_658 = [&U] (Sphenodon_punctatus,(Huehuecuetzpalli_mixteca,(((Ctenomastax_parva,((Priscagama_gobiensis,((Leiolepis_belliana,Uromastyx_aegyptius),((Brookesia_brygooi,Chamaeleo_laevigatus),(Agama_agama,Calotes_emma)))),(Dipsosaurus_dorsalis,(Liolaemus_bellii,(Sceloporus_variabilis,(Polychrus_marmoratus,Anolis_carolinensis)))))),(Temujinia_ellisoni,Saichangurvel_davidsoni)),((Tchingisaurus_m…
	tree tnt_659 = [&U] (Sphenodon_punctatus,(Huehuecuetzpalli_mixteca,(((Ctenomastax_parva,((Priscagama_gobiensis,((Leiolepis_belliana,Uromastyx_aegyptius),((Brookesia_brygooi,Chamaeleo_laevigatus),(Agama_agama,Calotes_emma)))),(Dipsosaurus_dorsalis,(Liolaemus_bellii,(Sceloporus_variabilis,(Polychrus_marmoratus,Anolis_carolinensis)))))),(Temujinia_ellisoni,Saichangurvel_davidsoni)),((Tchingisaurus_m…
	tree tnt_660 = [&U] (Sphenodon_punctatus,(Huehuecuetzpalli_mixteca,(((Ctenomastax_parva,((Priscagama_gobiensis,((Leiolepis_belliana,Uromastyx_aegyptius),((Brookesia_brygooi,Chamaeleo_laevigatus),(Agama_agama,Calotes_emma)))),(Dipsosaurus_dorsalis,(Liolaemus_bellii,(Sceloporus_variabilis,(Polychrus_marmoratus,Anolis_carolinensis)))))),(Temujinia_ellisoni,Saichangurvel_davidsoni)),((Tchingisaurus_m…
	tree tnt_661 = [&U] (Sphenodon_punctatus,(Huehuecuetzpalli_mixteca,(((Ctenomastax_parva,((Priscagama_gobiensis,((Leiolepis_belliana,Uromastyx_aegyptius),((Brookesia_brygooi,Chamaeleo_laevigatus),(Agama_agama,Calotes_emma)))),(Dipsosaurus_dorsalis,(Liolaemus_bellii,(Sceloporus_variabilis,(Polychrus_marmoratus,Anolis_carolinensis)))))),(Temujinia_ellisoni,Saichangurvel_davidsoni)),((Tchingisaurus_m…
	tree tnt_662 = [&U] (Sphenodon_punctatus,(Huehuecuetzpalli_mixteca,(((Ctenomastax_parva,((Priscagama_gobiensis,((Leiolepis_belliana,Uromastyx_aegyptius),((Brookesia_brygooi,Chamaeleo_laevigatus),(Agama_agama,Calotes_emma)))),(Dipsosaurus_dorsalis,(Liolaemus_bellii,(Sceloporus_variabilis,(Polychrus_marmoratus,Anolis_carolinensis)))))),(Temujinia_ellisoni,Saichangurvel_davidsoni)),((Tchingisaurus_m…
	tree tnt_663 = [&U] (Sphenodon_punctatus,(Huehuecuetzpalli_mixteca,(((Ctenomastax_parva,((Priscagama_gobiensis,((Leiolepis_belliana,Uromastyx_aegyptius),((Brookesia_brygooi,Chamaeleo_laevigatus),(Agama_agama,Calotes_emma)))),(Dipsosaurus_dorsalis,(Liolaemus_bellii,(Sceloporus_variabilis,(Polychrus_marmoratus,Anolis_carolinensis)))))),(Temujinia_ellisoni,Saichangurvel_davidsoni)),((Tchingisaurus_m…
	tree tnt_664 = [&U] (Sphenodon_punctatus,(Huehuecuetzpalli_mixteca,(((Ctenomastax_parva,((Priscagama_gobiensis,((Leiolepis_belliana,Uromastyx_aegyptius),((Brookesia_brygooi,Chamaeleo_laevigatus),(Agama_agama,Calotes_emma)))),(Dipsosaurus_dorsalis,(Liolaemus_bellii,(Sceloporus_variabilis,(Polychrus_marmoratus,Anolis_carolinensis)))))),(Temujinia_ellisoni,Saichangurvel_davidsoni)),((Tchingisaurus_m…
	tree tnt_665 = [&U] (Sphenodon_punctatus,(Huehuecuetzpalli_mixteca,(((Ctenomastax_parva,((Priscagama_gobiensis,((Leiolepis_belliana,Uromastyx_aegyptius),((Brookesia_brygooi,Chamaeleo_laevigatus),(Agama_agama,Calotes_emma)))),(Dipsosaurus_dorsalis,(Liolaemus_bellii,(Sceloporus_variabilis,(Polychrus_marmoratus,Anolis_carolinensis)))))),(Temujinia_ellisoni,Saichangurvel_davidsoni)),((Tchingisaurus_m…
	tree tnt_666 = [&U] (Sphenodon_punctatus,(Huehuecuetzpalli_mixteca,(((Ctenomastax_parva,((Priscagama_gobiensis,((Leiolepis_belliana,Uromastyx_aegyptius),((Brookesia_brygooi,Chamaeleo_laevigatus),(Agama_agama,Calotes_emma)))),(Dipsosaurus_dorsalis,(Liolaemus_bellii,(Sceloporus_variabilis,(Polychrus_marmoratus,Anolis_carolinensis)))))),(Temujinia_ellisoni,Saichangurvel_davidsoni)),((Tchingisaurus_m…
	tree tnt_667 = [&U] (Sphenodon_punctatus,(Huehuecuetzpalli_mixteca,(((Ctenomastax_parva,((Priscagama_gobiensis,((Leiolepis_belliana,Uromastyx_aegyptius),((Brookesia_brygooi,Chamaeleo_laevigatus),(Agama_agama,Calotes_emma)))),(Dipsosaurus_dorsalis,(Liolaemus_bellii,(Sceloporus_variabilis,(Polychrus_marmoratus,Anolis_carolinensis)))))),(Temujinia_ellisoni,Saichangurvel_davidsoni)),((Tchingisaurus_m…
	tree tnt_668 = [&U] (Sphenodon_punctatus,(Huehuecuetzpalli_mixteca,(((Ctenomastax_parva,((Priscagama_gobiensis,((Leiolepis_belliana,Uromastyx_aegyptius),((Brookesia_brygooi,Chamaeleo_laevigatus),(Agama_agama,Calotes_emma)))),(Dipsosaurus_dorsalis,(Liolaemus_bellii,(Sceloporus_variabilis,(Polychrus_marmoratus,Anolis_carolinensis)))))),(Temujinia_ellisoni,Saichangurvel_davidsoni)),((Tchingisaurus_m…
	tree tnt_669 = [&U] (Sphenodon_punctatus,(Huehuecuetzpalli_mixteca,(((Ctenomastax_parva,((Priscagama_gobiensis,((Leiolepis_belliana,Uromastyx_aegyptius),((Brookesia_brygooi,Chamaeleo_laevigatus),(Agama_agama,Calotes_emma)))),(Dipsosaurus_dorsalis,(Liolaemus_bellii,(Sceloporus_variabilis,(Polychrus_marmoratus,Anolis_carolinensis)))))),(Temujinia_ellisoni,Saichangurvel_davidsoni)),((Tchingisaurus_m…
	tree tnt_670 = [&U] (Sphenodon_punctatus,(Huehuecuetzpalli_mixteca,(((Ctenomastax_parva,((Priscagama_gobiensis,((Leiolepis_belliana,Uromastyx_aegyptius),((Brookesia_brygooi,Chamaeleo_laevigatus),(Agama_agama,Calotes_emma)))),(Dipsosaurus_dorsalis,(Liolaemus_bellii,(Sceloporus_variabilis,(Polychrus_marmoratus,Anolis_carolinensis)))))),(Temujinia_ellisoni,Saichangurvel_davidsoni)),((Tchingisaurus_m…
	tree tnt_671 = [&U] (Sphenodon_punctatus,(Huehuecuetzpalli_mixteca,(((Ctenomastax_parva,((Priscagama_gobiensis,((Leiolepis_belliana,Uromastyx_aegyptius),((Brookesia_brygooi,Chamaeleo_laevigatus),(Agama_agama,Calotes_emma)))),(Dipsosaurus_dorsalis,(Liolaemus_bellii,(Sceloporus_variabilis,(Polychrus_marmoratus,Anolis_carolinensis)))))),(Temujinia_ellisoni,Saichangurvel_davidsoni)),((Tchingisaurus_m…
	tree tnt_672 = [&U] (Sphenodon_punctatus,(Huehuecuetzpalli_mixteca,(((Ctenomastax_parva,((Priscagama_gobiensis,((Leiolepis_belliana,Uromastyx_aegyptius),((Brookesia_brygooi,Chamaeleo_laevigatus),(Agama_agama,Calotes_emma)))),(Dipsosaurus_dorsalis,(Liolaemus_bellii,(Sceloporus_variabilis,(Polychrus_marmoratus,Anolis_carolinensis)))))),(Temujinia_ellisoni,Saichangurvel_davidsoni)),((Tchingisaurus_m…
	tree tnt_673 = [&U] (Sphenodon_punctatus,(Huehuecuetzpalli_mixteca,(((Ctenomastax_parva,((Priscagama_gobiensis,((Leiolepis_belliana,Uromastyx_aegyptius),((Brookesia_brygooi,Chamaeleo_laevigatus),(Agama_agama,Calotes_emma)))),(Dipsosaurus_dorsalis,(Liolaemus_bellii,(Sceloporus_variabilis,(Polychrus_marmoratus,Anolis_carolinensis)))))),(Temujinia_ellisoni,Saichangurvel_davidsoni)),((Tchingisaurus_m…
	tree tnt_674 = [&U] (Sphenodon_punctatus,(Huehuecuetzpalli_mixteca,(((Ctenomastax_parva,((Priscagama_gobiensis,((Leiolepis_belliana,Uromastyx_aegyptius),((Brookesia_brygooi,Chamaeleo_laevigatus),(Agama_agama,Calotes_emma)))),(Dipsosaurus_dorsalis,(Liolaemus_bellii,(Sceloporus_variabilis,(Polychrus_marmoratus,Anolis_carolinensis)))))),(Temujinia_ellisoni,Saichangurvel_davidsoni)),((Tchingisaurus_m…
	tree tnt_675 = [&U] (Sphenodon_punctatus,(Huehuecuetzpalli_mixteca,(((Ctenomastax_parva,((Priscagama_gobiensis,((Leiolepis_belliana,Uromastyx_aegyptius),((Brookesia_brygooi,Chamaeleo_laevigatus),(Agama_agama,Calotes_emma)))),(Dipsosaurus_dorsalis,(Liolaemus_bellii,(Sceloporus_variabilis,(Polychrus_marmoratus,Anolis_carolinensis)))))),(Temujinia_ellisoni,Saichangurvel_davidsoni)),((Tchingisaurus_m…
	tree tnt_676 = [&U] (Sphenodon_punctatus,(Huehuecuetzpalli_mixteca,(((Ctenomastax_parva,((Priscagama_gobiensis,((Leiolepis_belliana,Uromastyx_aegyptius),((Brookesia_brygooi,Chamaeleo_laevigatus),(Agama_agama,Calotes_emma)))),(Dipsosaurus_dorsalis,(Liolaemus_bellii,(Sceloporus_variabilis,(Polychrus_marmoratus,Anolis_carolinensis)))))),(Temujinia_ellisoni,Saichangurvel_davidsoni)),((Tchingisaurus_m…
	tree tnt_677 = [&U] (Sphenodon_punctatus,(Huehuecuetzpalli_mixteca,(((Ctenomastax_parva,((Priscagama_gobiensis,((Leiolepis_belliana,Uromastyx_aegyptius),((Brookesia_brygooi,Chamaeleo_laevigatus),(Agama_agama,Calotes_emma)))),(Dipsosaurus_dorsalis,(Liolaemus_bellii,(Sceloporus_variabilis,(Polychrus_marmoratus,Anolis_carolinensis)))))),(Temujinia_ellisoni,Saichangurvel_davidsoni)),((Tchingisaurus_m…
	tree tnt_678 = [&U] (Sphenodon_punctatus,(Huehuecuetzpalli_mixteca,(((Ctenomastax_parva,((Priscagama_gobiensis,((Leiolepis_belliana,Uromastyx_aegyptius),((Brookesia_brygooi,Chamaeleo_laevigatus),(Agama_agama,Calotes_emma)))),(Dipsosaurus_dorsalis,(Liolaemus_bellii,(Sceloporus_variabilis,(Polychrus_marmoratus,Anolis_carolinensis)))))),(Temujinia_ellisoni,Saichangurvel_davidsoni)),((Tchingisaurus_m…
	tree tnt_679 = [&U] (Sphenodon_punctatus,(Huehuecuetzpalli_mixteca,(((Ctenomastax_parva,((Priscagama_gobiensis,((Leiolepis_belliana,Uromastyx_aegyptius),((Brookesia_brygooi,Chamaeleo_laevigatus),(Agama_agama,Calotes_emma)))),(Dipsosaurus_dorsalis,(Liolaemus_bellii,(Sceloporus_variabilis,(Polychrus_marmoratus,Anolis_carolinensis)))))),(Temujinia_ellisoni,Saichangurvel_davidsoni)),((Tchingisaurus_m…
	tree tnt_680 = [&U] (Sphenodon_punctatus,(Huehuecuetzpalli_mixteca,(((Ctenomastax_parva,((Priscagama_gobiensis,((Leiolepis_belliana,Uromastyx_aegyptius),((Brookesia_brygooi,Chamaeleo_laevigatus),(Agama_agama,Calotes_emma)))),(Dipsosaurus_dorsalis,(Liolaemus_bellii,(Sceloporus_variabilis,(Polychrus_marmoratus,Anolis_carolinensis)))))),(Temujinia_ellisoni,Saichangurvel_davidsoni)),((Tchingisaurus_m…
	tree tnt_681 = [&U] (Sphenodon_punctatus,(Huehuecuetzpalli_mixteca,(((Ctenomastax_parva,((Priscagama_gobiensis,((Leiolepis_belliana,Uromastyx_aegyptius),((Brookesia_brygooi,Chamaeleo_laevigatus),(Agama_agama,Calotes_emma)))),(Dipsosaurus_dorsalis,(Liolaemus_bellii,(Sceloporus_variabilis,(Polychrus_marmoratus,Anolis_carolinensis)))))),(Temujinia_ellisoni,Saichangurvel_davidsoni)),((Tchingisaurus_m…
	tree tnt_682 = [&U] (Sphenodon_punctatus,(Huehuecuetzpalli_mixteca,(((Ctenomastax_parva,((Priscagama_gobiensis,((Leiolepis_belliana,Uromastyx_aegyptius),((Brookesia_brygooi,Chamaeleo_laevigatus),(Agama_agama,Calotes_emma)))),(Dipsosaurus_dorsalis,(Liolaemus_bellii,(Sceloporus_variabilis,(Polychrus_marmoratus,Anolis_carolinensis)))))),(Temujinia_ellisoni,Saichangurvel_davidsoni)),((Tchingisaurus_m…
	tree tnt_683 = [&U] (Sphenodon_punctatus,(Huehuecuetzpalli_mixteca,(((Ctenomastax_parva,((Priscagama_gobiensis,((Leiolepis_belliana,Uromastyx_aegyptius),((Brookesia_brygooi,Chamaeleo_laevigatus),(Agama_agama,Calotes_emma)))),(Dipsosaurus_dorsalis,(Liolaemus_bellii,(Sceloporus_variabilis,(Polychrus_marmoratus,Anolis_carolinensis)))))),(Temujinia_ellisoni,Saichangurvel_davidsoni)),((Tchingisaurus_m…
	tree tnt_684 = [&U] (Sphenodon_punctatus,(Huehuecuetzpalli_mixteca,(((Ctenomastax_parva,((Priscagama_gobiensis,((Leiolepis_belliana,Uromastyx_aegyptius),((Brookesia_brygooi,Chamaeleo_laevigatus),(Agama_agama,Calotes_emma)))),(Dipsosaurus_dorsalis,(Liolaemus_bellii,(Sceloporus_variabilis,(Polychrus_marmoratus,Anolis_carolinensis)))))),(Temujinia_ellisoni,Saichangurvel_davidsoni)),((Tchingisaurus_m…
	tree tnt_685 = [&U] (Sphenodon_punctatus,(Huehuecuetzpalli_mixteca,(((Ctenomastax_parva,((Priscagama_gobiensis,((Leiolepis_belliana,Uromastyx_aegyptius),((Brookesia_brygooi,Chamaeleo_laevigatus),(Agama_agama,Calotes_emma)))),(Dipsosaurus_dorsalis,(Liolaemus_bellii,(Sceloporus_variabilis,(Polychrus_marmoratus,Anolis_carolinensis)))))),(Temujinia_ellisoni,Saichangurvel_davidsoni)),((Tchingisaurus_m…
	tree tnt_686 = [&U] (Sphenodon_punctatus,(Huehuecuetzpalli_mixteca,(((Ctenomastax_parva,((Priscagama_gobiensis,((Leiolepis_belliana,Uromastyx_aegyptius),((Brookesia_brygooi,Chamaeleo_laevigatus),(Agama_agama,Calotes_emma)))),(Dipsosaurus_dorsalis,(Liolaemus_bellii,(Sceloporus_variabilis,(Polychrus_marmoratus,Anolis_carolinensis)))))),(Temujinia_ellisoni,Saichangurvel_davidsoni)),((Tchingisaurus_m…
	tree tnt_687 = [&U] (Sphenodon_punctatus,(Huehuecuetzpalli_mixteca,(((Ctenomastax_parva,((Priscagama_gobiensis,((Leiolepis_belliana,Uromastyx_aegyptius),((Brookesia_brygooi,Chamaeleo_laevigatus),(Agama_agama,Calotes_emma)))),(Dipsosaurus_dorsalis,(Liolaemus_bellii,(Sceloporus_variabilis,(Polychrus_marmoratus,Anolis_carolinensis)))))),(Temujinia_ellisoni,Saichangurvel_davidsoni)),((Tchingisaurus_m…
	tree tnt_688 = [&U] (Sphenodon_punctatus,(Huehuecuetzpalli_mixteca,(((Ctenomastax_parva,((Priscagama_gobiensis,((Leiolepis_belliana,Uromastyx_aegyptius),((Brookesia_brygooi,Chamaeleo_laevigatus),(Agama_agama,Calotes_emma)))),(Dipsosaurus_dorsalis,(Liolaemus_bellii,(Sceloporus_variabilis,(Polychrus_marmoratus,Anolis_carolinensis)))))),(Temujinia_ellisoni,Saichangurvel_davidsoni)),((Tchingisaurus_m…
	tree tnt_689 = [&U] (Sphenodon_punctatus,(Huehuecuetzpalli_mixteca,(((Ctenomastax_parva,((Priscagama_gobiensis,((Leiolepis_belliana,Uromastyx_aegyptius),((Brookesia_brygooi,Chamaeleo_laevigatus),(Agama_agama,Calotes_emma)))),(Dipsosaurus_dorsalis,(Liolaemus_bellii,(Sceloporus_variabilis,(Polychrus_marmoratus,Anolis_carolinensis)))))),(Temujinia_ellisoni,Saichangurvel_davidsoni)),((Tchingisaurus_m…
	tree tnt_690 = [&U] (Sphenodon_punctatus,(Huehuecuetzpalli_mixteca,(((Ctenomastax_parva,((Priscagama_gobiensis,((Leiolepis_belliana,Uromastyx_aegyptius),((Brookesia_brygooi,Chamaeleo_laevigatus),(Agama_agama,Calotes_emma)))),(Dipsosaurus_dorsalis,(Liolaemus_bellii,(Sceloporus_variabilis,(Polychrus_marmoratus,Anolis_carolinensis)))))),(Temujinia_ellisoni,Saichangurvel_davidsoni)),((Tchingisaurus_m…
	tree tnt_691 = [&U] (Sphenodon_punctatus,(Huehuecuetzpalli_mixteca,(((Ctenomastax_parva,((Priscagama_gobiensis,((Leiolepis_belliana,Uromastyx_aegyptius),((Brookesia_brygooi,Chamaeleo_laevigatus),(Agama_agama,Calotes_emma)))),(Dipsosaurus_dorsalis,(Liolaemus_bellii,(Sceloporus_variabilis,(Polychrus_marmoratus,Anolis_carolinensis)))))),(Temujinia_ellisoni,Saichangurvel_davidsoni)),((Tchingisaurus_m…
	tree tnt_692 = [&U] (Sphenodon_punctatus,(Huehuecuetzpalli_mixteca,(((Ctenomastax_parva,((Priscagama_gobiensis,((Leiolepis_belliana,Uromastyx_aegyptius),((Brookesia_brygooi,Chamaeleo_laevigatus),(Agama_agama,Calotes_emma)))),(Dipsosaurus_dorsalis,(Liolaemus_bellii,(Sceloporus_variabilis,(Polychrus_marmoratus,Anolis_carolinensis)))))),(Temujinia_ellisoni,Saichangurvel_davidsoni)),((Tchingisaurus_m…
	tree tnt_693 = [&U] (Sphenodon_punctatus,(Huehuecuetzpalli_mixteca,(((Ctenomastax_parva,((Priscagama_gobiensis,((Leiolepis_belliana,Uromastyx_aegyptius),((Brookesia_brygooi,Chamaeleo_laevigatus),(Agama_agama,Calotes_emma)))),(Dipsosaurus_dorsalis,(Liolaemus_bellii,(Sceloporus_variabilis,(Polychrus_marmoratus,Anolis_carolinensis)))))),(Temujinia_ellisoni,Saichangurvel_davidsoni)),((Tchingisaurus_m…
	tree tnt_694 = [&U] (Sphenodon_punctatus,(Huehuecuetzpalli_mixteca,(((Ctenomastax_parva,((Priscagama_gobiensis,((Leiolepis_belliana,Uromastyx_aegyptius),((Brookesia_brygooi,Chamaeleo_laevigatus),(Agama_agama,Calotes_emma)))),(Dipsosaurus_dorsalis,(Liolaemus_bellii,(Sceloporus_variabilis,(Polychrus_marmoratus,Anolis_carolinensis)))))),(Temujinia_ellisoni,Saichangurvel_davidsoni)),((Tchingisaurus_m…
	tree tnt_695 = [&U] (Sphenodon_punctatus,(Huehuecuetzpalli_mixteca,(((Ctenomastax_parva,((Priscagama_gobiensis,((Leiolepis_belliana,Uromastyx_aegyptius),((Brookesia_brygooi,Chamaeleo_laevigatus),(Agama_agama,Calotes_emma)))),(Dipsosaurus_dorsalis,(Liolaemus_bellii,(Sceloporus_variabilis,(Polychrus_marmoratus,Anolis_carolinensis)))))),(Temujinia_ellisoni,Saichangurvel_davidsoni)),((Tchingisaurus_m…
	tree tnt_696 = [&U] (Sphenodon_punctatus,(Huehuecuetzpalli_mixteca,(((Ctenomastax_parva,((Priscagama_gobiensis,((Leiolepis_belliana,Uromastyx_aegyptius),((Brookesia_brygooi,Chamaeleo_laevigatus),(Agama_agama,Calotes_emma)))),(Dipsosaurus_dorsalis,(Liolaemus_bellii,(Sceloporus_variabilis,(Polychrus_marmoratus,Anolis_carolinensis)))))),(Temujinia_ellisoni,Saichangurvel_davidsoni)),((Tchingisaurus_m…
	tree tnt_697 = [&U] (Sphenodon_punctatus,(Huehuecuetzpalli_mixteca,(((Ctenomastax_parva,((Priscagama_gobiensis,((Leiolepis_belliana,Uromastyx_aegyptius),((Brookesia_brygooi,Chamaeleo_laevigatus),(Agama_agama,Calotes_emma)))),(Dipsosaurus_dorsalis,(Liolaemus_bellii,(Sceloporus_variabilis,(Polychrus_marmoratus,Anolis_carolinensis)))))),(Temujinia_ellisoni,Saichangurvel_davidsoni)),((Tchingisaurus_m…
	tree tnt_698 = [&U] (Sphenodon_punctatus,(Huehuecuetzpalli_mixteca,(((Ctenomastax_parva,((Priscagama_gobiensis,((Leiolepis_belliana,Uromastyx_aegyptius),((Brookesia_brygooi,Chamaeleo_laevigatus),(Agama_agama,Calotes_emma)))),(Dipsosaurus_dorsalis,(Liolaemus_bellii,(Sceloporus_variabilis,(Polychrus_marmoratus,Anolis_carolinensis)))))),(Temujinia_ellisoni,Saichangurvel_davidsoni)),((Tchingisaurus_m…
	tree tnt_699 = [&U] (Sphenodon_punctatus,(Huehuecuetzpalli_mixteca,(((Ctenomastax_parva,((Priscagama_gobiensis,((Leiolepis_belliana,Uromastyx_aegyptius),((Brookesia_brygooi,Chamaeleo_laevigatus),(Agama_agama,Calotes_emma)))),(Dipsosaurus_dorsalis,(Liolaemus_bellii,(Sceloporus_variabilis,(Polychrus_marmoratus,Anolis_carolinensis)))))),(Temujinia_ellisoni,Saichangurvel_davidsoni)),((Tchingisaurus_m…
	tree tnt_700 = [&U] (Sphenodon_punctatus,(Huehuecuetzpalli_mixteca,(((Ctenomastax_parva,((Priscagama_gobiensis,((Leiolepis_belliana,Uromastyx_aegyptius),((Brookesia_brygooi,Chamaeleo_laevigatus),(Agama_agama,Calotes_emma)))),(Dipsosaurus_dorsalis,(Liolaemus_bellii,(Sceloporus_variabilis,(Polychrus_marmoratus,Anolis_carolinensis)))))),(Temujinia_ellisoni,Saichangurvel_davidsoni)),((Tchingisaurus_m…
	tree tnt_701 = [&U] (Sphenodon_punctatus,(Huehuecuetzpalli_mixteca,(((Ctenomastax_parva,((Priscagama_gobiensis,((Leiolepis_belliana,Uromastyx_aegyptius),((Brookesia_brygooi,Chamaeleo_laevigatus),(Agama_agama,Calotes_emma)))),(Dipsosaurus_dorsalis,(Liolaemus_bellii,(Sceloporus_variabilis,(Polychrus_marmoratus,Anolis_carolinensis)))))),(Temujinia_ellisoni,Saichangurvel_davidsoni)),((Tchingisaurus_m…
	tree tnt_702 = [&U] (Sphenodon_punctatus,(Huehuecuetzpalli_mixteca,(((Ctenomastax_parva,((Priscagama_gobiensis,((Leiolepis_belliana,Uromastyx_aegyptius),((Brookesia_brygooi,Chamaeleo_laevigatus),(Agama_agama,Calotes_emma)))),(Dipsosaurus_dorsalis,(Liolaemus_bellii,(Sceloporus_variabilis,(Polychrus_marmoratus,Anolis_carolinensis)))))),(Temujinia_ellisoni,Saichangurvel_davidsoni)),((Tchingisaurus_m…
	tree tnt_703 = [&U] (Sphenodon_punctatus,(Huehuecuetzpalli_mixteca,(((Ctenomastax_parva,((Priscagama_gobiensis,((Leiolepis_belliana,Uromastyx_aegyptius),((Brookesia_brygooi,Chamaeleo_laevigatus),(Agama_agama,Calotes_emma)))),(Dipsosaurus_dorsalis,(Liolaemus_bellii,(Sceloporus_variabilis,(Polychrus_marmoratus,Anolis_carolinensis)))))),(Temujinia_ellisoni,Saichangurvel_davidsoni)),((Tchingisaurus_m…
	tree tnt_704 = [&U] (Sphenodon_punctatus,(Huehuecuetzpalli_mixteca,(((Ctenomastax_parva,((Priscagama_gobiensis,((Leiolepis_belliana,Uromastyx_aegyptius),((Brookesia_brygooi,Chamaeleo_laevigatus),(Agama_agama,Calotes_emma)))),(Dipsosaurus_dorsalis,(Liolaemus_bellii,(Sceloporus_variabilis,(Polychrus_marmoratus,Anolis_carolinensis)))))),(Temujinia_ellisoni,Saichangurvel_davidsoni)),((Tchingisaurus_m…
	tree tnt_705 = [&U] (Sphenodon_punctatus,(Huehuecuetzpalli_mixteca,(((Ctenomastax_parva,((Priscagama_gobiensis,((Leiolepis_belliana,Uromastyx_aegyptius),((Brookesia_brygooi,Chamaeleo_laevigatus),(Agama_agama,Calotes_emma)))),(Dipsosaurus_dorsalis,(Liolaemus_bellii,(Sceloporus_variabilis,(Polychrus_marmoratus,Anolis_carolinensis)))))),(Temujinia_ellisoni,Saichangurvel_davidsoni)),((Tchingisaurus_m…
	tree tnt_706 = [&U] (Sphenodon_punctatus,(Huehuecuetzpalli_mixteca,(((Ctenomastax_parva,((Priscagama_gobiensis,((Leiolepis_belliana,Uromastyx_aegyptius),((Brookesia_brygooi,Chamaeleo_laevigatus),(Agama_agama,Calotes_emma)))),(Dipsosaurus_dorsalis,(Liolaemus_bellii,(Sceloporus_variabilis,(Polychrus_marmoratus,Anolis_carolinensis)))))),(Temujinia_ellisoni,Saichangurvel_davidsoni)),((Tchingisaurus_m…
	tree tnt_707 = [&U] (Sphenodon_punctatus,(Huehuecuetzpalli_mixteca,(((Ctenomastax_parva,((Priscagama_gobiensis,((Leiolepis_belliana,Uromastyx_aegyptius),((Brookesia_brygooi,Chamaeleo_laevigatus),(Agama_agama,Calotes_emma)))),(Dipsosaurus_dorsalis,(Liolaemus_bellii,(Sceloporus_variabilis,(Polychrus_marmoratus,Anolis_carolinensis)))))),(Temujinia_ellisoni,Saichangurvel_davidsoni)),((Tchingisaurus_m…
	tree tnt_708 = [&U] (Sphenodon_punctatus,(Huehuecuetzpalli_mixteca,(((Ctenomastax_parva,((Priscagama_gobiensis,((Leiolepis_belliana,Uromastyx_aegyptius),((Brookesia_brygooi,Chamaeleo_laevigatus),(Agama_agama,Calotes_emma)))),(Dipsosaurus_dorsalis,(Liolaemus_bellii,(Sceloporus_variabilis,(Polychrus_marmoratus,Anolis_carolinensis)))))),(Temujinia_ellisoni,Saichangurvel_davidsoni)),((Tchingisaurus_m…
	tree tnt_709 = [&U] (Sphenodon_punctatus,(Huehuecuetzpalli_mixteca,(((Ctenomastax_parva,((Priscagama_gobiensis,((Leiolepis_belliana,Uromastyx_aegyptius),((Brookesia_brygooi,Chamaeleo_laevigatus),(Agama_agama,Calotes_emma)))),(Dipsosaurus_dorsalis,(Liolaemus_bellii,(Sceloporus_variabilis,(Polychrus_marmoratus,Anolis_carolinensis)))))),(Temujinia_ellisoni,Saichangurvel_davidsoni)),((Tchingisaurus_m…
	tree tnt_710 = [&U] (Sphenodon_punctatus,(Huehuecuetzpalli_mixteca,(((Ctenomastax_parva,((Priscagama_gobiensis,((Leiolepis_belliana,Uromastyx_aegyptius),((Brookesia_brygooi,Chamaeleo_laevigatus),(Agama_agama,Calotes_emma)))),(Dipsosaurus_dorsalis,(Liolaemus_bellii,(Sceloporus_variabilis,(Polychrus_marmoratus,Anolis_carolinensis)))))),(Temujinia_ellisoni,Saichangurvel_davidsoni)),((Tchingisaurus_m…
	tree tnt_711 = [&U] (Sphenodon_punctatus,(Huehuecuetzpalli_mixteca,(((Ctenomastax_parva,((Priscagama_gobiensis,((Leiolepis_belliana,Uromastyx_aegyptius),((Brookesia_brygooi,Chamaeleo_laevigatus),(Agama_agama,Calotes_emma)))),(Dipsosaurus_dorsalis,(Liolaemus_bellii,(Sceloporus_variabilis,(Polychrus_marmoratus,Anolis_carolinensis)))))),(Temujinia_ellisoni,Saichangurvel_davidsoni)),((Tchingisaurus_m…
	tree tnt_712 = [&U] (Sphenodon_punctatus,(Huehuecuetzpalli_mixteca,(((Ctenomastax_parva,((Priscagama_gobiensis,((Leiolepis_belliana,Uromastyx_aegyptius),((Brookesia_brygooi,Chamaeleo_laevigatus),(Agama_agama,Calotes_emma)))),(Dipsosaurus_dorsalis,(Liolaemus_bellii,(Sceloporus_variabilis,(Polychrus_marmoratus,Anolis_carolinensis)))))),(Temujinia_ellisoni,Saichangurvel_davidsoni)),((Tchingisaurus_m…
	tree tnt_713 = [&U] (Sphenodon_punctatus,(Huehuecuetzpalli_mixteca,(((Ctenomastax_parva,((Priscagama_gobiensis,((Leiolepis_belliana,Uromastyx_aegyptius),((Brookesia_brygooi,Chamaeleo_laevigatus),(Agama_agama,Calotes_emma)))),(Dipsosaurus_dorsalis,(Liolaemus_bellii,(Sceloporus_variabilis,(Polychrus_marmoratus,Anolis_carolinensis)))))),(Temujinia_ellisoni,Saichangurvel_davidsoni)),((Tchingisaurus_m…
	tree tnt_714 = [&U] (Sphenodon_punctatus,(Huehuecuetzpalli_mixteca,(((Ctenomastax_parva,((Priscagama_gobiensis,((Leiolepis_belliana,Uromastyx_aegyptius),((Brookesia_brygooi,Chamaeleo_laevigatus),(Agama_agama,Calotes_emma)))),(Dipsosaurus_dorsalis,(Liolaemus_bellii,(Sceloporus_variabilis,(Polychrus_marmoratus,Anolis_carolinensis)))))),(Temujinia_ellisoni,Saichangurvel_davidsoni)),((Tchingisaurus_m…
	tree tnt_715 = [&U] (Sphenodon_punctatus,(Huehuecuetzpalli_mixteca,(((Ctenomastax_parva,((Priscagama_gobiensis,((Leiolepis_belliana,Uromastyx_aegyptius),((Brookesia_brygooi,Chamaeleo_laevigatus),(Agama_agama,Calotes_emma)))),(Dipsosaurus_dorsalis,(Liolaemus_bellii,(Sceloporus_variabilis,(Polychrus_marmoratus,Anolis_carolinensis)))))),(Temujinia_ellisoni,Saichangurvel_davidsoni)),((Tchingisaurus_m…
	tree tnt_716 = [&U] (Sphenodon_punctatus,(Huehuecuetzpalli_mixteca,(((Ctenomastax_parva,((Priscagama_gobiensis,((Leiolepis_belliana,Uromastyx_aegyptius),((Brookesia_brygooi,Chamaeleo_laevigatus),(Agama_agama,Calotes_emma)))),(Dipsosaurus_dorsalis,(Liolaemus_bellii,(Sceloporus_variabilis,(Polychrus_marmoratus,Anolis_carolinensis)))))),(Temujinia_ellisoni,Saichangurvel_davidsoni)),((Tchingisaurus_m…
	tree tnt_717 = [&U] (Sphenodon_punctatus,(Huehuecuetzpalli_mixteca,(((Ctenomastax_parva,((Priscagama_gobiensis,((Leiolepis_belliana,Uromastyx_aegyptius),((Brookesia_brygooi,Chamaeleo_laevigatus),(Agama_agama,Calotes_emma)))),(Dipsosaurus_dorsalis,(Liolaemus_bellii,(Sceloporus_variabilis,(Polychrus_marmoratus,Anolis_carolinensis)))))),(Temujinia_ellisoni,Saichangurvel_davidsoni)),((Tchingisaurus_m…
	tree tnt_718 = [&U] (Sphenodon_punctatus,(Huehuecuetzpalli_mixteca,(((Ctenomastax_parva,((Priscagama_gobiensis,((Leiolepis_belliana,Uromastyx_aegyptius),((Brookesia_brygooi,Chamaeleo_laevigatus),(Agama_agama,Calotes_emma)))),(Dipsosaurus_dorsalis,(Liolaemus_bellii,(Sceloporus_variabilis,(Polychrus_marmoratus,Anolis_carolinensis)))))),(Temujinia_ellisoni,Saichangurvel_davidsoni)),((Tchingisaurus_m…
	tree tnt_719 = [&U] (Sphenodon_punctatus,(Huehuecuetzpalli_mixteca,(((Ctenomastax_parva,((Priscagama_gobiensis,((Leiolepis_belliana,Uromastyx_aegyptius),((Brookesia_brygooi,Chamaeleo_laevigatus),(Agama_agama,Calotes_emma)))),(Dipsosaurus_dorsalis,(Liolaemus_bellii,(Sceloporus_variabilis,(Polychrus_marmoratus,Anolis_carolinensis)))))),(Temujinia_ellisoni,Saichangurvel_davidsoni)),((Tchingisaurus_m…
	tree tnt_720 = [&U] (Sphenodon_punctatus,(Huehuecuetzpalli_mixteca,(((Ctenomastax_parva,((Priscagama_gobiensis,((Leiolepis_belliana,Uromastyx_aegyptius),((Brookesia_brygooi,Chamaeleo_laevigatus),(Agama_agama,Calotes_emma)))),(Dipsosaurus_dorsalis,(Liolaemus_bellii,(Sceloporus_variabilis,(Polychrus_marmoratus,Anolis_carolinensis)))))),(Temujinia_ellisoni,Saichangurvel_davidsoni)),((Tchingisaurus_m…
	tree tnt_721 = [&U] (Sphenodon_punctatus,(Huehuecuetzpalli_mixteca,(((Ctenomastax_parva,((Priscagama_gobiensis,((Leiolepis_belliana,Uromastyx_aegyptius),((Brookesia_brygooi,Chamaeleo_laevigatus),(Agama_agama,Calotes_emma)))),(Dipsosaurus_dorsalis,(Liolaemus_bellii,(Sceloporus_variabilis,(Polychrus_marmoratus,Anolis_carolinensis)))))),(Temujinia_ellisoni,Saichangurvel_davidsoni)),((Tchingisaurus_m…
	tree tnt_722 = [&U] (Sphenodon_punctatus,(Huehuecuetzpalli_mixteca,(((Ctenomastax_parva,((Priscagama_gobiensis,((Leiolepis_belliana,Uromastyx_aegyptius),((Brookesia_brygooi,Chamaeleo_laevigatus),(Agama_agama,Calotes_emma)))),(Dipsosaurus_dorsalis,(Liolaemus_bellii,(Sceloporus_variabilis,(Polychrus_marmoratus,Anolis_carolinensis)))))),(Temujinia_ellisoni,Saichangurvel_davidsoni)),((Tchingisaurus_m…
	tree tnt_723 = [&U] (Sphenodon_punctatus,(Huehuecuetzpalli_mixteca,(((Ctenomastax_parva,((Priscagama_gobiensis,((Leiolepis_belliana,Uromastyx_aegyptius),((Brookesia_brygooi,Chamaeleo_laevigatus),(Agama_agama,Calotes_emma)))),(Dipsosaurus_dorsalis,(Liolaemus_bellii,(Sceloporus_variabilis,(Polychrus_marmoratus,Anolis_carolinensis)))))),(Temujinia_ellisoni,Saichangurvel_davidsoni)),((Tchingisaurus_m…
	tree tnt_724 = [&U] (Sphenodon_punctatus,(Huehuecuetzpalli_mixteca,(((Ctenomastax_parva,((Priscagama_gobiensis,((Leiolepis_belliana,Uromastyx_aegyptius),((Brookesia_brygooi,Chamaeleo_laevigatus),(Agama_agama,Calotes_emma)))),(Dipsosaurus_dorsalis,(Liolaemus_bellii,(Sceloporus_variabilis,(Polychrus_marmoratus,Anolis_carolinensis)))))),(Temujinia_ellisoni,Saichangurvel_davidsoni)),((Tchingisaurus_m…
	tree tnt_725 = [&U] (Sphenodon_punctatus,(Huehuecuetzpalli_mixteca,(((Ctenomastax_parva,((Priscagama_gobiensis,((Leiolepis_belliana,Uromastyx_aegyptius),((Brookesia_brygooi,Chamaeleo_laevigatus),(Agama_agama,Calotes_emma)))),(Dipsosaurus_dorsalis,(Liolaemus_bellii,(Sceloporus_variabilis,(Polychrus_marmoratus,Anolis_carolinensis)))))),(Temujinia_ellisoni,Saichangurvel_davidsoni)),((Tchingisaurus_m…
	tree tnt_726 = [&U] (Sphenodon_punctatus,(Huehuecuetzpalli_mixteca,(((Ctenomastax_parva,((Priscagama_gobiensis,((Leiolepis_belliana,Uromastyx_aegyptius),((Brookesia_brygooi,Chamaeleo_laevigatus),(Agama_agama,Calotes_emma)))),(Dipsosaurus_dorsalis,(Liolaemus_bellii,(Sceloporus_variabilis,(Polychrus_marmoratus,Anolis_carolinensis)))))),(Temujinia_ellisoni,Saichangurvel_davidsoni)),((Tchingisaurus_m…
	tree tnt_727 = [&U] (Sphenodon_punctatus,(Huehuecuetzpalli_mixteca,(((Ctenomastax_parva,((Priscagama_gobiensis,((Leiolepis_belliana,Uromastyx_aegyptius),((Brookesia_brygooi,Chamaeleo_laevigatus),(Agama_agama,Calotes_emma)))),(Dipsosaurus_dorsalis,(Liolaemus_bellii,(Sceloporus_variabilis,(Polychrus_marmoratus,Anolis_carolinensis)))))),(Temujinia_ellisoni,Saichangurvel_davidsoni)),((Tchingisaurus_m…
	tree tnt_728 = [&U] (Sphenodon_punctatus,(Huehuecuetzpalli_mixteca,(((Ctenomastax_parva,((Priscagama_gobiensis,((Leiolepis_belliana,Uromastyx_aegyptius),((Brookesia_brygooi,Chamaeleo_laevigatus),(Agama_agama,Calotes_emma)))),(Dipsosaurus_dorsalis,(Liolaemus_bellii,(Sceloporus_variabilis,(Polychrus_marmoratus,Anolis_carolinensis)))))),(Temujinia_ellisoni,Saichangurvel_davidsoni)),((Tchingisaurus_m…
	tree tnt_729 = [&U] (Sphenodon_punctatus,(Huehuecuetzpalli_mixteca,(((Ctenomastax_parva,((Priscagama_gobiensis,((Leiolepis_belliana,Uromastyx_aegyptius),((Brookesia_brygooi,Chamaeleo_laevigatus),(Agama_agama,Calotes_emma)))),(Dipsosaurus_dorsalis,(Liolaemus_bellii,(Sceloporus_variabilis,(Polychrus_marmoratus,Anolis_carolinensis)))))),(Temujinia_ellisoni,Saichangurvel_davidsoni)),((Tchingisaurus_m…
	tree tnt_730 = [&U] (Sphenodon_punctatus,(Huehuecuetzpalli_mixteca,(((Ctenomastax_parva,((Priscagama_gobiensis,((Leiolepis_belliana,Uromastyx_aegyptius),((Brookesia_brygooi,Chamaeleo_laevigatus),(Agama_agama,Calotes_emma)))),(Dipsosaurus_dorsalis,(Liolaemus_bellii,(Sceloporus_variabilis,(Polychrus_marmoratus,Anolis_carolinensis)))))),(Temujinia_ellisoni,Saichangurvel_davidsoni)),((Tchingisaurus_m…
	tree tnt_731 = [&U] (Sphenodon_punctatus,(Huehuecuetzpalli_mixteca,(((Ctenomastax_parva,((Priscagama_gobiensis,((Leiolepis_belliana,Uromastyx_aegyptius),((Brookesia_brygooi,Chamaeleo_laevigatus),(Agama_agama,Calotes_emma)))),(Dipsosaurus_dorsalis,(Liolaemus_bellii,(Sceloporus_variabilis,(Polychrus_marmoratus,Anolis_carolinensis)))))),(Temujinia_ellisoni,Saichangurvel_davidsoni)),((Tchingisaurus_m…
	tree tnt_732 = [&U] (Sphenodon_punctatus,(Huehuecuetzpalli_mixteca,(((Ctenomastax_parva,((Priscagama_gobiensis,((Leiolepis_belliana,Uromastyx_aegyptius),((Brookesia_brygooi,Chamaeleo_laevigatus),(Agama_agama,Calotes_emma)))),(Dipsosaurus_dorsalis,(Liolaemus_bellii,(Sceloporus_variabilis,(Polychrus_marmoratus,Anolis_carolinensis)))))),(Temujinia_ellisoni,Saichangurvel_davidsoni)),((Tchingisaurus_m…
	tree tnt_733 = [&U] (Sphenodon_punctatus,(Huehuecuetzpalli_mixteca,(((Ctenomastax_parva,((Priscagama_gobiensis,((Leiolepis_belliana,Uromastyx_aegyptius),((Brookesia_brygooi,Chamaeleo_laevigatus),(Agama_agama,Calotes_emma)))),(Dipsosaurus_dorsalis,(Liolaemus_bellii,(Sceloporus_variabilis,(Polychrus_marmoratus,Anolis_carolinensis)))))),(Temujinia_ellisoni,Saichangurvel_davidsoni)),((Tchingisaurus_m…
	tree tnt_734 = [&U] (Sphenodon_punctatus,(Huehuecuetzpalli_mixteca,(((Ctenomastax_parva,((Priscagama_gobiensis,((Leiolepis_belliana,Uromastyx_aegyptius),((Brookesia_brygooi,Chamaeleo_laevigatus),(Agama_agama,Calotes_emma)))),(Dipsosaurus_dorsalis,(Liolaemus_bellii,(Sceloporus_variabilis,(Polychrus_marmoratus,Anolis_carolinensis)))))),(Temujinia_ellisoni,Saichangurvel_davidsoni)),((Tchingisaurus_m…
	tree tnt_735 = [&U] (Sphenodon_punctatus,(Huehuecuetzpalli_mixteca,(((Ctenomastax_parva,((Priscagama_gobiensis,((Leiolepis_belliana,Uromastyx_aegyptius),((Brookesia_brygooi,Chamaeleo_laevigatus),(Agama_agama,Calotes_emma)))),(Dipsosaurus_dorsalis,(Liolaemus_bellii,(Sceloporus_variabilis,(Polychrus_marmoratus,Anolis_carolinensis)))))),(Temujinia_ellisoni,Saichangurvel_davidsoni)),((Tchingisaurus_m…
	tree tnt_736 = [&U] (Sphenodon_punctatus,(Huehuecuetzpalli_mixteca,(((Ctenomastax_parva,((Priscagama_gobiensis,((Leiolepis_belliana,Uromastyx_aegyptius),((Brookesia_brygooi,Chamaeleo_laevigatus),(Agama_agama,Calotes_emma)))),(Dipsosaurus_dorsalis,(Liolaemus_bellii,(Sceloporus_variabilis,(Polychrus_marmoratus,Anolis_carolinensis)))))),(Temujinia_ellisoni,Saichangurvel_davidsoni)),((Tchingisaurus_m…
	tree tnt_737 = [&U] (Sphenodon_punctatus,(Huehuecuetzpalli_mixteca,(((Ctenomastax_parva,((Priscagama_gobiensis,((Leiolepis_belliana,Uromastyx_aegyptius),((Brookesia_brygooi,Chamaeleo_laevigatus),(Agama_agama,Calotes_emma)))),(Dipsosaurus_dorsalis,(Liolaemus_bellii,(Sceloporus_variabilis,(Polychrus_marmoratus,Anolis_carolinensis)))))),(Temujinia_ellisoni,Saichangurvel_davidsoni)),((Tchingisaurus_m…
	tree tnt_738 = [&U] (Sphenodon_punctatus,(Huehuecuetzpalli_mixteca,(((Ctenomastax_parva,((Priscagama_gobiensis,((Leiolepis_belliana,Uromastyx_aegyptius),((Brookesia_brygooi,Chamaeleo_laevigatus),(Agama_agama,Calotes_emma)))),(Dipsosaurus_dorsalis,(Liolaemus_bellii,(Sceloporus_variabilis,(Polychrus_marmoratus,Anolis_carolinensis)))))),(Temujinia_ellisoni,Saichangurvel_davidsoni)),((Tchingisaurus_m…
	tree tnt_739 = [&U] (Sphenodon_punctatus,(Huehuecuetzpalli_mixteca,(((Ctenomastax_parva,((Priscagama_gobiensis,((Leiolepis_belliana,Uromastyx_aegyptius),((Brookesia_brygooi,Chamaeleo_laevigatus),(Agama_agama,Calotes_emma)))),(Dipsosaurus_dorsalis,(Liolaemus_bellii,(Sceloporus_variabilis,(Polychrus_marmoratus,Anolis_carolinensis)))))),(Temujinia_ellisoni,Saichangurvel_davidsoni)),((Tchingisaurus_m…
	tree tnt_740 = [&U] (Sphenodon_punctatus,(Huehuecuetzpalli_mixteca,(((Ctenomastax_parva,((Priscagama_gobiensis,((Leiolepis_belliana,Uromastyx_aegyptius),((Brookesia_brygooi,Chamaeleo_laevigatus),(Agama_agama,Calotes_emma)))),(Dipsosaurus_dorsalis,(Liolaemus_bellii,(Sceloporus_variabilis,(Polychrus_marmoratus,Anolis_carolinensis)))))),(Temujinia_ellisoni,Saichangurvel_davidsoni)),((Tchingisaurus_m…
	tree tnt_741 = [&U] (Sphenodon_punctatus,(Huehuecuetzpalli_mixteca,(((Ctenomastax_parva,((Priscagama_gobiensis,((Leiolepis_belliana,Uromastyx_aegyptius),((Brookesia_brygooi,Chamaeleo_laevigatus),(Agama_agama,Calotes_emma)))),(Dipsosaurus_dorsalis,(Liolaemus_bellii,(Sceloporus_variabilis,(Polychrus_marmoratus,Anolis_carolinensis)))))),(Temujinia_ellisoni,Saichangurvel_davidsoni)),((Tchingisaurus_m…
	tree tnt_742 = [&U] (Sphenodon_punctatus,(Huehuecuetzpalli_mixteca,(((Ctenomastax_parva,((Priscagama_gobiensis,((Leiolepis_belliana,Uromastyx_aegyptius),((Brookesia_brygooi,Chamaeleo_laevigatus),(Agama_agama,Calotes_emma)))),(Dipsosaurus_dorsalis,(Liolaemus_bellii,(Sceloporus_variabilis,(Polychrus_marmoratus,Anolis_carolinensis)))))),(Temujinia_ellisoni,Saichangurvel_davidsoni)),((Tchingisaurus_m…
	tree tnt_743 = [&U] (Sphenodon_punctatus,(Huehuecuetzpalli_mixteca,(((Ctenomastax_parva,((Priscagama_gobiensis,((Leiolepis_belliana,Uromastyx_aegyptius),((Brookesia_brygooi,Chamaeleo_laevigatus),(Agama_agama,Calotes_emma)))),(Dipsosaurus_dorsalis,(Liolaemus_bellii,(Sceloporus_variabilis,(Polychrus_marmoratus,Anolis_carolinensis)))))),(Temujinia_ellisoni,Saichangurvel_davidsoni)),((Tchingisaurus_m…
	tree tnt_744 = [&U] (Sphenodon_punctatus,(Huehuecuetzpalli_mixteca,(((Ctenomastax_parva,((Priscagama_gobiensis,((Leiolepis_belliana,Uromastyx_aegyptius),((Brookesia_brygooi,Chamaeleo_laevigatus),(Agama_agama,Calotes_emma)))),(Dipsosaurus_dorsalis,(Liolaemus_bellii,(Sceloporus_variabilis,(Polychrus_marmoratus,Anolis_carolinensis)))))),(Temujinia_ellisoni,Saichangurvel_davidsoni)),((Tchingisaurus_m…
	tree tnt_745 = [&U] (Sphenodon_punctatus,(Huehuecuetzpalli_mixteca,(((Ctenomastax_parva,((Priscagama_gobiensis,((Leiolepis_belliana,Uromastyx_aegyptius),((Brookesia_brygooi,Chamaeleo_laevigatus),(Agama_agama,Calotes_emma)))),(Dipsosaurus_dorsalis,(Liolaemus_bellii,(Sceloporus_variabilis,(Polychrus_marmoratus,Anolis_carolinensis)))))),(Temujinia_ellisoni,Saichangurvel_davidsoni)),((Tchingisaurus_m…
	tree tnt_746 = [&U] (Sphenodon_punctatus,(Huehuecuetzpalli_mixteca,(((Ctenomastax_parva,((Priscagama_gobiensis,((Leiolepis_belliana,Uromastyx_aegyptius),((Brookesia_brygooi,Chamaeleo_laevigatus),(Agama_agama,Calotes_emma)))),(Dipsosaurus_dorsalis,(Liolaemus_bellii,(Sceloporus_variabilis,(Polychrus_marmoratus,Anolis_carolinensis)))))),(Temujinia_ellisoni,Saichangurvel_davidsoni)),((Tchingisaurus_m…
	tree tnt_747 = [&U] (Sphenodon_punctatus,(Huehuecuetzpalli_mixteca,(((Ctenomastax_parva,((Priscagama_gobiensis,((Leiolepis_belliana,Uromastyx_aegyptius),((Brookesia_brygooi,Chamaeleo_laevigatus),(Agama_agama,Calotes_emma)))),(Dipsosaurus_dorsalis,(Liolaemus_bellii,(Sceloporus_variabilis,(Polychrus_marmoratus,Anolis_carolinensis)))))),(Temujinia_ellisoni,Saichangurvel_davidsoni)),((Tchingisaurus_m…
	tree tnt_748 = [&U] (Sphenodon_punctatus,(Huehuecuetzpalli_mixteca,(((Ctenomastax_parva,((Priscagama_gobiensis,((Leiolepis_belliana,Uromastyx_aegyptius),((Brookesia_brygooi,Chamaeleo_laevigatus),(Agama_agama,Calotes_emma)))),(Dipsosaurus_dorsalis,(Liolaemus_bellii,(Sceloporus_variabilis,(Polychrus_marmoratus,Anolis_carolinensis)))))),(Temujinia_ellisoni,Saichangurvel_davidsoni)),((Tchingisaurus_m…
	tree tnt_749 = [&U] (Sphenodon_punctatus,(Huehuecuetzpalli_mixteca,(((Ctenomastax_parva,((Priscagama_gobiensis,((Leiolepis_belliana,Uromastyx_aegyptius),((Brookesia_brygooi,Chamaeleo_laevigatus),(Agama_agama,Calotes_emma)))),(Dipsosaurus_dorsalis,(Liolaemus_bellii,(Sceloporus_variabilis,(Polychrus_marmoratus,Anolis_carolinensis)))))),(Temujinia_ellisoni,Saichangurvel_davidsoni)),((Tchingisaurus_m…
	tree tnt_750 = [&U] (Sphenodon_punctatus,(Huehuecuetzpalli_mixteca,(((Ctenomastax_parva,((Priscagama_gobiensis,((Leiolepis_belliana,Uromastyx_aegyptius),((Brookesia_brygooi,Chamaeleo_laevigatus),(Agama_agama,Calotes_emma)))),(Dipsosaurus_dorsalis,(Liolaemus_bellii,(Sceloporus_variabilis,(Polychrus_marmoratus,Anolis_carolinensis)))))),(Temujinia_ellisoni,Saichangurvel_davidsoni)),((Tchingisaurus_m…
	tree tnt_751 = [&U] (Sphenodon_punctatus,(Huehuecuetzpalli_mixteca,(((Ctenomastax_parva,((Priscagama_gobiensis,((Leiolepis_belliana,Uromastyx_aegyptius),((Brookesia_brygooi,Chamaeleo_laevigatus),(Agama_agama,Calotes_emma)))),(Dipsosaurus_dorsalis,(Liolaemus_bellii,(Sceloporus_variabilis,(Polychrus_marmoratus,Anolis_carolinensis)))))),(Temujinia_ellisoni,Saichangurvel_davidsoni)),((Tchingisaurus_m…
	tree tnt_752 = [&U] (Sphenodon_punctatus,(Huehuecuetzpalli_mixteca,(((Ctenomastax_parva,((Priscagama_gobiensis,((Leiolepis_belliana,Uromastyx_aegyptius),((Brookesia_brygooi,Chamaeleo_laevigatus),(Agama_agama,Calotes_emma)))),(Dipsosaurus_dorsalis,(Liolaemus_bellii,(Sceloporus_variabilis,(Polychrus_marmoratus,Anolis_carolinensis)))))),(Temujinia_ellisoni,Saichangurvel_davidsoni)),((Tchingisaurus_m…
	tree tnt_753 = [&U] (Sphenodon_punctatus,(Huehuecuetzpalli_mixteca,(((Ctenomastax_parva,((Priscagama_gobiensis,((Leiolepis_belliana,Uromastyx_aegyptius),((Brookesia_brygooi,Chamaeleo_laevigatus),(Agama_agama,Calotes_emma)))),(Dipsosaurus_dorsalis,(Liolaemus_bellii,(Sceloporus_variabilis,(Polychrus_marmoratus,Anolis_carolinensis)))))),(Temujinia_ellisoni,Saichangurvel_davidsoni)),((Tchingisaurus_m…
	tree tnt_754 = [&U] (Sphenodon_punctatus,(Huehuecuetzpalli_mixteca,(((Ctenomastax_parva,((Priscagama_gobiensis,((Leiolepis_belliana,Uromastyx_aegyptius),((Brookesia_brygooi,Chamaeleo_laevigatus),(Agama_agama,Calotes_emma)))),(Dipsosaurus_dorsalis,(Liolaemus_bellii,(Sceloporus_variabilis,(Polychrus_marmoratus,Anolis_carolinensis)))))),(Temujinia_ellisoni,Saichangurvel_davidsoni)),((Tchingisaurus_m…
	tree tnt_755 = [&U] (Sphenodon_punctatus,(Huehuecuetzpalli_mixteca,(((Ctenomastax_parva,((Priscagama_gobiensis,((Leiolepis_belliana,Uromastyx_aegyptius),((Brookesia_brygooi,Chamaeleo_laevigatus),(Agama_agama,Calotes_emma)))),(Dipsosaurus_dorsalis,(Liolaemus_bellii,(Sceloporus_variabilis,(Polychrus_marmoratus,Anolis_carolinensis)))))),(Temujinia_ellisoni,Saichangurvel_davidsoni)),((Tchingisaurus_m…
	tree tnt_756 = [&U] (Sphenodon_punctatus,(Huehuecuetzpalli_mixteca,(((Ctenomastax_parva,((Priscagama_gobiensis,((Leiolepis_belliana,Uromastyx_aegyptius),((Brookesia_brygooi,Chamaeleo_laevigatus),(Agama_agama,Calotes_emma)))),(Dipsosaurus_dorsalis,(Liolaemus_bellii,(Sceloporus_variabilis,(Polychrus_marmoratus,Anolis_carolinensis)))))),(Temujinia_ellisoni,Saichangurvel_davidsoni)),((Tchingisaurus_m…
	tree tnt_757 = [&U] (Sphenodon_punctatus,(Huehuecuetzpalli_mixteca,(((Ctenomastax_parva,((Priscagama_gobiensis,((Leiolepis_belliana,Uromastyx_aegyptius),((Brookesia_brygooi,Chamaeleo_laevigatus),(Agama_agama,Calotes_emma)))),(Dipsosaurus_dorsalis,(Liolaemus_bellii,(Sceloporus_variabilis,(Polychrus_marmoratus,Anolis_carolinensis)))))),(Temujinia_ellisoni,Saichangurvel_davidsoni)),((Tchingisaurus_m…
	tree tnt_758 = [&U] (Sphenodon_punctatus,(Huehuecuetzpalli_mixteca,(((Ctenomastax_parva,((Priscagama_gobiensis,((Leiolepis_belliana,Uromastyx_aegyptius),((Brookesia_brygooi,Chamaeleo_laevigatus),(Agama_agama,Calotes_emma)))),(Dipsosaurus_dorsalis,(Liolaemus_bellii,(Sceloporus_variabilis,(Polychrus_marmoratus,Anolis_carolinensis)))))),(Temujinia_ellisoni,Saichangurvel_davidsoni)),((Tchingisaurus_m…
	tree tnt_759 = [&U] (Sphenodon_punctatus,(Huehuecuetzpalli_mixteca,(((Ctenomastax_parva,((Priscagama_gobiensis,((Leiolepis_belliana,Uromastyx_aegyptius),((Brookesia_brygooi,Chamaeleo_laevigatus),(Agama_agama,Calotes_emma)))),(Dipsosaurus_dorsalis,(Liolaemus_bellii,(Sceloporus_variabilis,(Polychrus_marmoratus,Anolis_carolinensis)))))),(Temujinia_ellisoni,Saichangurvel_davidsoni)),((Tchingisaurus_m…
	tree tnt_760 = [&U] (Sphenodon_punctatus,(Huehuecuetzpalli_mixteca,(((Ctenomastax_parva,((Priscagama_gobiensis,((Leiolepis_belliana,Uromastyx_aegyptius),((Brookesia_brygooi,Chamaeleo_laevigatus),(Agama_agama,Calotes_emma)))),(Dipsosaurus_dorsalis,(Liolaemus_bellii,(Sceloporus_variabilis,(Polychrus_marmoratus,Anolis_carolinensis)))))),(Temujinia_ellisoni,Saichangurvel_davidsoni)),((Tchingisaurus_m…
	tree tnt_761 = [&U] (Sphenodon_punctatus,(Huehuecuetzpalli_mixteca,(((Ctenomastax_parva,((Priscagama_gobiensis,((Leiolepis_belliana,Uromastyx_aegyptius),((Brookesia_brygooi,Chamaeleo_laevigatus),(Agama_agama,Calotes_emma)))),(Dipsosaurus_dorsalis,(Liolaemus_bellii,(Sceloporus_variabilis,(Polychrus_marmoratus,Anolis_carolinensis)))))),(Temujinia_ellisoni,Saichangurvel_davidsoni)),((Tchingisaurus_m…
	tree tnt_762 = [&U] (Sphenodon_punctatus,(Huehuecuetzpalli_mixteca,(((Ctenomastax_parva,((Priscagama_gobiensis,((Leiolepis_belliana,Uromastyx_aegyptius),((Brookesia_brygooi,Chamaeleo_laevigatus),(Agama_agama,Calotes_emma)))),(Dipsosaurus_dorsalis,(Liolaemus_bellii,(Sceloporus_variabilis,(Polychrus_marmoratus,Anolis_carolinensis)))))),(Temujinia_ellisoni,Saichangurvel_davidsoni)),((Tchingisaurus_m…
	tree tnt_763 = [&U] (Sphenodon_punctatus,(Huehuecuetzpalli_mixteca,(((Ctenomastax_parva,((Priscagama_gobiensis,((Leiolepis_belliana,Uromastyx_aegyptius),((Brookesia_brygooi,Chamaeleo_laevigatus),(Agama_agama,Calotes_emma)))),(Dipsosaurus_dorsalis,(Liolaemus_bellii,(Sceloporus_variabilis,(Polychrus_marmoratus,Anolis_carolinensis)))))),(Temujinia_ellisoni,Saichangurvel_davidsoni)),((Tchingisaurus_m…
	tree tnt_764 = [&U] (Sphenodon_punctatus,(Huehuecuetzpalli_mixteca,(((Ctenomastax_parva,((Priscagama_gobiensis,((Leiolepis_belliana,Uromastyx_aegyptius),((Brookesia_brygooi,Chamaeleo_laevigatus),(Agama_agama,Calotes_emma)))),(Dipsosaurus_dorsalis,(Liolaemus_bellii,(Sceloporus_variabilis,(Polychrus_marmoratus,Anolis_carolinensis)))))),(Temujinia_ellisoni,Saichangurvel_davidsoni)),((Tchingisaurus_m…
	tree tnt_765 = [&U] (Sphenodon_punctatus,(Huehuecuetzpalli_mixteca,(((Ctenomastax_parva,((Priscagama_gobiensis,((Leiolepis_belliana,Uromastyx_aegyptius),((Brookesia_brygooi,Chamaeleo_laevigatus),(Agama_agama,Calotes_emma)))),(Dipsosaurus_dorsalis,(Liolaemus_bellii,(Sceloporus_variabilis,(Polychrus_marmoratus,Anolis_carolinensis)))))),(Temujinia_ellisoni,Saichangurvel_davidsoni)),((Tchingisaurus_m…
	tree tnt_766 = [&U] (Sphenodon_punctatus,(Huehuecuetzpalli_mixteca,(((Ctenomastax_parva,((Priscagama_gobiensis,((Leiolepis_belliana,Uromastyx_aegyptius),((Brookesia_brygooi,Chamaeleo_laevigatus),(Agama_agama,Calotes_emma)))),(Dipsosaurus_dorsalis,(Liolaemus_bellii,(Sceloporus_variabilis,(Polychrus_marmoratus,Anolis_carolinensis)))))),(Temujinia_ellisoni,Saichangurvel_davidsoni)),((Tchingisaurus_m…
	tree tnt_767 = [&U] (Sphenodon_punctatus,(Huehuecuetzpalli_mixteca,(((Ctenomastax_parva,((Priscagama_gobiensis,((Leiolepis_belliana,Uromastyx_aegyptius),((Brookesia_brygooi,Chamaeleo_laevigatus),(Agama_agama,Calotes_emma)))),(Dipsosaurus_dorsalis,(Liolaemus_bellii,(Sceloporus_variabilis,(Polychrus_marmoratus,Anolis_carolinensis)))))),(Temujinia_ellisoni,Saichangurvel_davidsoni)),((Tchingisaurus_m…
	tree tnt_768 = [&U] (Sphenodon_punctatus,(Huehuecuetzpalli_mixteca,(((Ctenomastax_parva,((Priscagama_gobiensis,((Leiolepis_belliana,Uromastyx_aegyptius),((Brookesia_brygooi,Chamaeleo_laevigatus),(Agama_agama,Calotes_emma)))),(Dipsosaurus_dorsalis,(Liolaemus_bellii,(Sceloporus_variabilis,(Polychrus_marmoratus,Anolis_carolinensis)))))),(Temujinia_ellisoni,Saichangurvel_davidsoni)),((Tchingisaurus_m…
	tree tnt_769 = [&U] (Sphenodon_punctatus,(Huehuecuetzpalli_mixteca,(((Ctenomastax_parva,((Priscagama_gobiensis,((Leiolepis_belliana,Uromastyx_aegyptius),((Brookesia_brygooi,Chamaeleo_laevigatus),(Agama_agama,Calotes_emma)))),(Dipsosaurus_dorsalis,(Liolaemus_bellii,(Sceloporus_variabilis,(Polychrus_marmoratus,Anolis_carolinensis)))))),(Temujinia_ellisoni,Saichangurvel_davidsoni)),((Tchingisaurus_m…
	tree tnt_770 = [&U] (Sphenodon_punctatus,(Huehuecuetzpalli_mixteca,(((Ctenomastax_parva,((Priscagama_gobiensis,((Leiolepis_belliana,Uromastyx_aegyptius),((Brookesia_brygooi,Chamaeleo_laevigatus),(Agama_agama,Calotes_emma)))),(Dipsosaurus_dorsalis,(Liolaemus_bellii,(Sceloporus_variabilis,(Polychrus_marmoratus,Anolis_carolinensis)))))),(Temujinia_ellisoni,Saichangurvel_davidsoni)),((Tchingisaurus_m…
	tree tnt_771 = [&U] (Sphenodon_punctatus,(Huehuecuetzpalli_mixteca,(((Ctenomastax_parva,((Priscagama_gobiensis,((Leiolepis_belliana,Uromastyx_aegyptius),((Brookesia_brygooi,Chamaeleo_laevigatus),(Agama_agama,Calotes_emma)))),(Dipsosaurus_dorsalis,(Liolaemus_bellii,(Sceloporus_variabilis,(Polychrus_marmoratus,Anolis_carolinensis)))))),(Temujinia_ellisoni,Saichangurvel_davidsoni)),((Tchingisaurus_m…
	tree tnt_772 = [&U] (Sphenodon_punctatus,(Huehuecuetzpalli_mixteca,(((Ctenomastax_parva,((Priscagama_gobiensis,((Leiolepis_belliana,Uromastyx_aegyptius),((Brookesia_brygooi,Chamaeleo_laevigatus),(Agama_agama,Calotes_emma)))),(Dipsosaurus_dorsalis,(Liolaemus_bellii,(Sceloporus_variabilis,(Polychrus_marmoratus,Anolis_carolinensis)))))),(Temujinia_ellisoni,Saichangurvel_davidsoni)),((Tchingisaurus_m…
	tree tnt_773 = [&U] (Sphenodon_punctatus,(Huehuecuetzpalli_mixteca,(((Ctenomastax_parva,((Priscagama_gobiensis,((Leiolepis_belliana,Uromastyx_aegyptius),((Brookesia_brygooi,Chamaeleo_laevigatus),(Agama_agama,Calotes_emma)))),(Dipsosaurus_dorsalis,(Liolaemus_bellii,(Sceloporus_variabilis,(Polychrus_marmoratus,Anolis_carolinensis)))))),(Temujinia_ellisoni,Saichangurvel_davidsoni)),((Tchingisaurus_m…
	tree tnt_774 = [&U] (Sphenodon_punctatus,(Huehuecuetzpalli_mixteca,(((Ctenomastax_parva,((Priscagama_gobiensis,((Leiolepis_belliana,Uromastyx_aegyptius),((Brookesia_brygooi,Chamaeleo_laevigatus),(Agama_agama,Calotes_emma)))),(Dipsosaurus_dorsalis,(Liolaemus_bellii,(Sceloporus_variabilis,(Polychrus_marmoratus,Anolis_carolinensis)))))),(Temujinia_ellisoni,Saichangurvel_davidsoni)),((Tchingisaurus_m…
	tree tnt_775 = [&U] (Sphenodon_punctatus,(Huehuecuetzpalli_mixteca,(((Ctenomastax_parva,((Priscagama_gobiensis,((Leiolepis_belliana,Uromastyx_aegyptius),((Brookesia_brygooi,Chamaeleo_laevigatus),(Agama_agama,Calotes_emma)))),(Dipsosaurus_dorsalis,(Liolaemus_bellii,(Sceloporus_variabilis,(Polychrus_marmoratus,Anolis_carolinensis)))))),(Temujinia_ellisoni,Saichangurvel_davidsoni)),((Tchingisaurus_m…
	tree tnt_776 = [&U] (Sphenodon_punctatus,(Huehuecuetzpalli_mixteca,(((Ctenomastax_parva,((Priscagama_gobiensis,((Leiolepis_belliana,Uromastyx_aegyptius),((Brookesia_brygooi,Chamaeleo_laevigatus),(Agama_agama,Calotes_emma)))),(Dipsosaurus_dorsalis,(Liolaemus_bellii,(Sceloporus_variabilis,(Polychrus_marmoratus,Anolis_carolinensis)))))),(Temujinia_ellisoni,Saichangurvel_davidsoni)),((Tchingisaurus_m…
	tree tnt_777 = [&U] (Sphenodon_punctatus,(Huehuecuetzpalli_mixteca,(((Ctenomastax_parva,((Priscagama_gobiensis,((Leiolepis_belliana,Uromastyx_aegyptius),((Brookesia_brygooi,Chamaeleo_laevigatus),(Agama_agama,Calotes_emma)))),(Dipsosaurus_dorsalis,(Liolaemus_bellii,(Sceloporus_variabilis,(Polychrus_marmoratus,Anolis_carolinensis)))))),(Temujinia_ellisoni,Saichangurvel_davidsoni)),((Tchingisaurus_m…
	tree tnt_778 = [&U] (Sphenodon_punctatus,(Huehuecuetzpalli_mixteca,(((Ctenomastax_parva,((Priscagama_gobiensis,((Leiolepis_belliana,Uromastyx_aegyptius),((Brookesia_brygooi,Chamaeleo_laevigatus),(Agama_agama,Calotes_emma)))),(Dipsosaurus_dorsalis,(Liolaemus_bellii,(Sceloporus_variabilis,(Polychrus_marmoratus,Anolis_carolinensis)))))),(Temujinia_ellisoni,Saichangurvel_davidsoni)),((Tchingisaurus_m…
	tree tnt_779 = [&U] (Sphenodon_punctatus,(Huehuecuetzpalli_mixteca,(((Ctenomastax_parva,((Priscagama_gobiensis,((Leiolepis_belliana,Uromastyx_aegyptius),((Brookesia_brygooi,Chamaeleo_laevigatus),(Agama_agama,Calotes_emma)))),(Dipsosaurus_dorsalis,(Liolaemus_bellii,(Sceloporus_variabilis,(Polychrus_marmoratus,Anolis_carolinensis)))))),(Temujinia_ellisoni,Saichangurvel_davidsoni)),((Tchingisaurus_m…
	tree tnt_780 = [&U] (Sphenodon_punctatus,(Huehuecuetzpalli_mixteca,(((Ctenomastax_parva,((Priscagama_gobiensis,((Leiolepis_belliana,Uromastyx_aegyptius),((Brookesia_brygooi,Chamaeleo_laevigatus),(Agama_agama,Calotes_emma)))),(Dipsosaurus_dorsalis,(Liolaemus_bellii,(Sceloporus_variabilis,(Polychrus_marmoratus,Anolis_carolinensis)))))),(Temujinia_ellisoni,Saichangurvel_davidsoni)),((Tchingisaurus_m…
	tree tnt_781 = [&U] (Sphenodon_punctatus,(Huehuecuetzpalli_mixteca,(((Ctenomastax_parva,((Priscagama_gobiensis,((Leiolepis_belliana,Uromastyx_aegyptius),((Brookesia_brygooi,Chamaeleo_laevigatus),(Agama_agama,Calotes_emma)))),(Dipsosaurus_dorsalis,(Liolaemus_bellii,(Sceloporus_variabilis,(Polychrus_marmoratus,Anolis_carolinensis)))))),(Temujinia_ellisoni,Saichangurvel_davidsoni)),((Tchingisaurus_m…
	tree tnt_782 = [&U] (Sphenodon_punctatus,(Huehuecuetzpalli_mixteca,(((Ctenomastax_parva,((Priscagama_gobiensis,((Leiolepis_belliana,Uromastyx_aegyptius),((Brookesia_brygooi,Chamaeleo_laevigatus),(Agama_agama,Calotes_emma)))),(Dipsosaurus_dorsalis,(Liolaemus_bellii,(Sceloporus_variabilis,(Polychrus_marmoratus,Anolis_carolinensis)))))),(Temujinia_ellisoni,Saichangurvel_davidsoni)),((Tchingisaurus_m…
	tree tnt_783 = [&U] (Sphenodon_punctatus,(Huehuecuetzpalli_mixteca,(((Ctenomastax_parva,((Priscagama_gobiensis,((Leiolepis_belliana,Uromastyx_aegyptius),((Brookesia_brygooi,Chamaeleo_laevigatus),(Agama_agama,Calotes_emma)))),(Dipsosaurus_dorsalis,(Liolaemus_bellii,(Sceloporus_variabilis,(Polychrus_marmoratus,Anolis_carolinensis)))))),(Temujinia_ellisoni,Saichangurvel_davidsoni)),((Tchingisaurus_m…
	tree tnt_784 = [&U] (Sphenodon_punctatus,(Huehuecuetzpalli_mixteca,(((Ctenomastax_parva,((Priscagama_gobiensis,((Leiolepis_belliana,Uromastyx_aegyptius),((Brookesia_brygooi,Chamaeleo_laevigatus),(Agama_agama,Calotes_emma)))),(Dipsosaurus_dorsalis,(Liolaemus_bellii,(Sceloporus_variabilis,(Polychrus_marmoratus,Anolis_carolinensis)))))),(Temujinia_ellisoni,Saichangurvel_davidsoni)),((Tchingisaurus_m…
	tree tnt_785 = [&U] (Sphenodon_punctatus,(Huehuecuetzpalli_mixteca,(((Ctenomastax_parva,((Priscagama_gobiensis,((Leiolepis_belliana,Uromastyx_aegyptius),((Brookesia_brygooi,Chamaeleo_laevigatus),(Agama_agama,Calotes_emma)))),(Dipsosaurus_dorsalis,(Liolaemus_bellii,(Sceloporus_variabilis,(Polychrus_marmoratus,Anolis_carolinensis)))))),(Temujinia_ellisoni,Saichangurvel_davidsoni)),((Tchingisaurus_m…
	tree tnt_786 = [&U] (Sphenodon_punctatus,(Huehuecuetzpalli_mixteca,(((Ctenomastax_parva,((Priscagama_gobiensis,((Leiolepis_belliana,Uromastyx_aegyptius),((Brookesia_brygooi,Chamaeleo_laevigatus),(Agama_agama,Calotes_emma)))),(Dipsosaurus_dorsalis,(Liolaemus_bellii,(Sceloporus_variabilis,(Polychrus_marmoratus,Anolis_carolinensis)))))),(Temujinia_ellisoni,Saichangurvel_davidsoni)),((Tchingisaurus_m…
	tree tnt_787 = [&U] (Sphenodon_punctatus,(Huehuecuetzpalli_mixteca,(((Ctenomastax_parva,((Priscagama_gobiensis,((Leiolepis_belliana,Uromastyx_aegyptius),((Brookesia_brygooi,Chamaeleo_laevigatus),(Agama_agama,Calotes_emma)))),(Dipsosaurus_dorsalis,(Liolaemus_bellii,(Sceloporus_variabilis,(Polychrus_marmoratus,Anolis_carolinensis)))))),(Temujinia_ellisoni,Saichangurvel_davidsoni)),((Tchingisaurus_m…
	tree tnt_788 = [&U] (Sphenodon_punctatus,(Huehuecuetzpalli_mixteca,(((Ctenomastax_parva,((Priscagama_gobiensis,((Leiolepis_belliana,Uromastyx_aegyptius),((Brookesia_brygooi,Chamaeleo_laevigatus),(Agama_agama,Calotes_emma)))),(Dipsosaurus_dorsalis,(Liolaemus_bellii,(Sceloporus_variabilis,(Polychrus_marmoratus,Anolis_carolinensis)))))),(Temujinia_ellisoni,Saichangurvel_davidsoni)),((Tchingisaurus_m…
	tree tnt_789 = [&U] (Sphenodon_punctatus,(Huehuecuetzpalli_mixteca,(((Ctenomastax_parva,((Priscagama_gobiensis,((Leiolepis_belliana,Uromastyx_aegyptius),((Brookesia_brygooi,Chamaeleo_laevigatus),(Agama_agama,Calotes_emma)))),(Dipsosaurus_dorsalis,(Liolaemus_bellii,(Sceloporus_variabilis,(Polychrus_marmoratus,Anolis_carolinensis)))))),(Temujinia_ellisoni,Saichangurvel_davidsoni)),((Tchingisaurus_m…
	tree tnt_790 = [&U] (Sphenodon_punctatus,(Huehuecuetzpalli_mixteca,(((Ctenomastax_parva,((Priscagama_gobiensis,((Leiolepis_belliana,Uromastyx_aegyptius),((Brookesia_brygooi,Chamaeleo_laevigatus),(Agama_agama,Calotes_emma)))),(Dipsosaurus_dorsalis,(Liolaemus_bellii,(Sceloporus_variabilis,(Polychrus_marmoratus,Anolis_carolinensis)))))),(Temujinia_ellisoni,Saichangurvel_davidsoni)),((Tchingisaurus_m…
	tree tnt_791 = [&U] (Sphenodon_punctatus,(Huehuecuetzpalli_mixteca,(((Ctenomastax_parva,((Priscagama_gobiensis,((Leiolepis_belliana,Uromastyx_aegyptius),((Brookesia_brygooi,Chamaeleo_laevigatus),(Agama_agama,Calotes_emma)))),(Dipsosaurus_dorsalis,(Liolaemus_bellii,(Sceloporus_variabilis,(Polychrus_marmoratus,Anolis_carolinensis)))))),(Temujinia_ellisoni,Saichangurvel_davidsoni)),((Tchingisaurus_m…
	tree tnt_792 = [&U] (Sphenodon_punctatus,(Huehuecuetzpalli_mixteca,(((Ctenomastax_parva,((Priscagama_gobiensis,((Leiolepis_belliana,Uromastyx_aegyptius),((Brookesia_brygooi,Chamaeleo_laevigatus),(Agama_agama,Calotes_emma)))),(Dipsosaurus_dorsalis,(Liolaemus_bellii,(Sceloporus_variabilis,(Polychrus_marmoratus,Anolis_carolinensis)))))),(Temujinia_ellisoni,Saichangurvel_davidsoni)),((Tchingisaurus_m…
	tree tnt_793 = [&U] (Sphenodon_punctatus,(Huehuecuetzpalli_mixteca,(((Ctenomastax_parva,((Priscagama_gobiensis,((Leiolepis_belliana,Uromastyx_aegyptius),((Brookesia_brygooi,Chamaeleo_laevigatus),(Agama_agama,Calotes_emma)))),(Dipsosaurus_dorsalis,(Liolaemus_bellii,(Sceloporus_variabilis,(Polychrus_marmoratus,Anolis_carolinensis)))))),(Temujinia_ellisoni,Saichangurvel_davidsoni)),((Tchingisaurus_m…
	tree tnt_794 = [&U] (Sphenodon_punctatus,(Huehuecuetzpalli_mixteca,(((Ctenomastax_parva,((Priscagama_gobiensis,((Leiolepis_belliana,Uromastyx_aegyptius),((Brookesia_brygooi,Chamaeleo_laevigatus),(Agama_agama,Calotes_emma)))),(Dipsosaurus_dorsalis,(Liolaemus_bellii,(Sceloporus_variabilis,(Polychrus_marmoratus,Anolis_carolinensis)))))),(Temujinia_ellisoni,Saichangurvel_davidsoni)),((Tchingisaurus_m…
	tree tnt_795 = [&U] (Sphenodon_punctatus,(Huehuecuetzpalli_mixteca,(((Ctenomastax_parva,((Priscagama_gobiensis,((Leiolepis_belliana,Uromastyx_aegyptius),((Brookesia_brygooi,Chamaeleo_laevigatus),(Agama_agama,Calotes_emma)))),(Dipsosaurus_dorsalis,(Liolaemus_bellii,(Sceloporus_variabilis,(Polychrus_marmoratus,Anolis_carolinensis)))))),(Temujinia_ellisoni,Saichangurvel_davidsoni)),((Tchingisaurus_m…
	tree tnt_796 = [&U] (Sphenodon_punctatus,(Huehuecuetzpalli_mixteca,(((Ctenomastax_parva,((Priscagama_gobiensis,((Leiolepis_belliana,Uromastyx_aegyptius),((Brookesia_brygooi,Chamaeleo_laevigatus),(Agama_agama,Calotes_emma)))),(Dipsosaurus_dorsalis,(Liolaemus_bellii,(Sceloporus_variabilis,(Polychrus_marmoratus,Anolis_carolinensis)))))),(Temujinia_ellisoni,Saichangurvel_davidsoni)),((Tchingisaurus_m…
	tree tnt_797 = [&U] (Sphenodon_punctatus,(Huehuecuetzpalli_mixteca,(((Ctenomastax_parva,((Priscagama_gobiensis,((Leiolepis_belliana,Uromastyx_aegyptius),((Brookesia_brygooi,Chamaeleo_laevigatus),(Agama_agama,Calotes_emma)))),(Dipsosaurus_dorsalis,(Liolaemus_bellii,(Sceloporus_variabilis,(Polychrus_marmoratus,Anolis_carolinensis)))))),(Temujinia_ellisoni,Saichangurvel_davidsoni)),((Tchingisaurus_m…
	tree tnt_798 = [&U] (Sphenodon_punctatus,(Huehuecuetzpalli_mixteca,(((Ctenomastax_parva,((Priscagama_gobiensis,((Leiolepis_belliana,Uromastyx_aegyptius),((Brookesia_brygooi,Chamaeleo_laevigatus),(Agama_agama,Calotes_emma)))),(Dipsosaurus_dorsalis,(Liolaemus_bellii,(Sceloporus_variabilis,(Polychrus_marmoratus,Anolis_carolinensis)))))),(Temujinia_ellisoni,Saichangurvel_davidsoni)),((Tchingisaurus_m…
	tree tnt_799 = [&U] (Sphenodon_punctatus,(Huehuecuetzpalli_mixteca,(((Ctenomastax_parva,((Priscagama_gobiensis,((Leiolepis_belliana,Uromastyx_aegyptius),((Brookesia_brygooi,Chamaeleo_laevigatus),(Agama_agama,Calotes_emma)))),(Dipsosaurus_dorsalis,(Liolaemus_bellii,(Sceloporus_variabilis,(Polychrus_marmoratus,Anolis_carolinensis)))))),(Temujinia_ellisoni,Saichangurvel_davidsoni)),((Tchingisaurus_m…
	tree tnt_800 = [&U] (Sphenodon_punctatus,(Huehuecuetzpalli_mixteca,(((Ctenomastax_parva,((Priscagama_gobiensis,((Leiolepis_belliana,Uromastyx_aegyptius),((Brookesia_brygooi,Chamaeleo_laevigatus),(Agama_agama,Calotes_emma)))),(Dipsosaurus_dorsalis,(Liolaemus_bellii,(Sceloporus_variabilis,(Polychrus_marmoratus,Anolis_carolinensis)))))),(Temujinia_ellisoni,Saichangurvel_davidsoni)),((Tchingisaurus_m…
	tree tnt_801 = [&U] (Sphenodon_punctatus,(Huehuecuetzpalli_mixteca,(((Ctenomastax_parva,((Priscagama_gobiensis,((Leiolepis_belliana,Uromastyx_aegyptius),((Brookesia_brygooi,Chamaeleo_laevigatus),(Agama_agama,Calotes_emma)))),(Dipsosaurus_dorsalis,(Liolaemus_bellii,(Sceloporus_variabilis,(Polychrus_marmoratus,Anolis_carolinensis)))))),(Temujinia_ellisoni,Saichangurvel_davidsoni)),((Tchingisaurus_m…
	tree tnt_802 = [&U] (Sphenodon_punctatus,(Huehuecuetzpalli_mixteca,(((Ctenomastax_parva,((Priscagama_gobiensis,((Leiolepis_belliana,Uromastyx_aegyptius),((Brookesia_brygooi,Chamaeleo_laevigatus),(Agama_agama,Calotes_emma)))),(Dipsosaurus_dorsalis,(Liolaemus_bellii,(Sceloporus_variabilis,(Polychrus_marmoratus,Anolis_carolinensis)))))),(Temujinia_ellisoni,Saichangurvel_davidsoni)),((Tchingisaurus_m…
	tree tnt_803 = [&U] (Sphenodon_punctatus,(Huehuecuetzpalli_mixteca,(((Ctenomastax_parva,((Priscagama_gobiensis,((Leiolepis_belliana,Uromastyx_aegyptius),((Brookesia_brygooi,Chamaeleo_laevigatus),(Agama_agama,Calotes_emma)))),(Dipsosaurus_dorsalis,(Liolaemus_bellii,(Sceloporus_variabilis,(Polychrus_marmoratus,Anolis_carolinensis)))))),(Temujinia_ellisoni,Saichangurvel_davidsoni)),((Tchingisaurus_m…
	tree tnt_804 = [&U] (Sphenodon_punctatus,(Huehuecuetzpalli_mixteca,(((Ctenomastax_parva,((Priscagama_gobiensis,((Leiolepis_belliana,Uromastyx_aegyptius),((Brookesia_brygooi,Chamaeleo_laevigatus),(Agama_agama,Calotes_emma)))),(Dipsosaurus_dorsalis,(Liolaemus_bellii,(Sceloporus_variabilis,(Polychrus_marmoratus,Anolis_carolinensis)))))),(Temujinia_ellisoni,Saichangurvel_davidsoni)),((Tchingisaurus_m…
	tree tnt_805 = [&U] (Sphenodon_punctatus,(Huehuecuetzpalli_mixteca,(((Ctenomastax_parva,((Priscagama_gobiensis,((Leiolepis_belliana,Uromastyx_aegyptius),((Brookesia_brygooi,Chamaeleo_laevigatus),(Agama_agama,Calotes_emma)))),(Dipsosaurus_dorsalis,(Liolaemus_bellii,(Sceloporus_variabilis,(Polychrus_marmoratus,Anolis_carolinensis)))))),(Temujinia_ellisoni,Saichangurvel_davidsoni)),((Tchingisaurus_m…
	tree tnt_806 = [&U] (Sphenodon_punctatus,(Huehuecuetzpalli_mixteca,(((Ctenomastax_parva,((Priscagama_gobiensis,((Leiolepis_belliana,Uromastyx_aegyptius),((Brookesia_brygooi,Chamaeleo_laevigatus),(Agama_agama,Calotes_emma)))),(Dipsosaurus_dorsalis,(Liolaemus_bellii,(Sceloporus_variabilis,(Polychrus_marmoratus,Anolis_carolinensis)))))),(Temujinia_ellisoni,Saichangurvel_davidsoni)),((Tchingisaurus_m…
	tree tnt_807 = [&U] (Sphenodon_punctatus,(Huehuecuetzpalli_mixteca,(((Ctenomastax_parva,((Priscagama_gobiensis,((Leiolepis_belliana,Uromastyx_aegyptius),((Brookesia_brygooi,Chamaeleo_laevigatus),(Agama_agama,Calotes_emma)))),(Dipsosaurus_dorsalis,(Liolaemus_bellii,(Sceloporus_variabilis,(Polychrus_marmoratus,Anolis_carolinensis)))))),(Temujinia_ellisoni,Saichangurvel_davidsoni)),((Tchingisaurus_m…
	tree tnt_808 = [&U] (Sphenodon_punctatus,(Huehuecuetzpalli_mixteca,(((Ctenomastax_parva,((Priscagama_gobiensis,((Leiolepis_belliana,Uromastyx_aegyptius),((Brookesia_brygooi,Chamaeleo_laevigatus),(Agama_agama,Calotes_emma)))),(Dipsosaurus_dorsalis,(Liolaemus_bellii,(Sceloporus_variabilis,(Polychrus_marmoratus,Anolis_carolinensis)))))),(Temujinia_ellisoni,Saichangurvel_davidsoni)),((Tchingisaurus_m…
	tree tnt_809 = [&U] (Sphenodon_punctatus,(Huehuecuetzpalli_mixteca,(((Ctenomastax_parva,((Priscagama_gobiensis,((Leiolepis_belliana,Uromastyx_aegyptius),((Brookesia_brygooi,Chamaeleo_laevigatus),(Agama_agama,Calotes_emma)))),(Dipsosaurus_dorsalis,(Liolaemus_bellii,(Sceloporus_variabilis,(Polychrus_marmoratus,Anolis_carolinensis)))))),(Temujinia_ellisoni,Saichangurvel_davidsoni)),((Tchingisaurus_m…
	tree tnt_810 = [&U] (Sphenodon_punctatus,(Huehuecuetzpalli_mixteca,(((Ctenomastax_parva,((Priscagama_gobiensis,((Leiolepis_belliana,Uromastyx_aegyptius),((Brookesia_brygooi,Chamaeleo_laevigatus),(Agama_agama,Calotes_emma)))),(Dipsosaurus_dorsalis,(Liolaemus_bellii,(Sceloporus_variabilis,(Polychrus_marmoratus,Anolis_carolinensis)))))),(Temujinia_ellisoni,Saichangurvel_davidsoni)),((Tchingisaurus_m…
	tree tnt_811 = [&U] (Sphenodon_punctatus,(Huehuecuetzpalli_mixteca,(((Ctenomastax_parva,((Priscagama_gobiensis,((Leiolepis_belliana,Uromastyx_aegyptius),((Brookesia_brygooi,Chamaeleo_laevigatus),(Agama_agama,Calotes_emma)))),(Dipsosaurus_dorsalis,(Liolaemus_bellii,(Sceloporus_variabilis,(Polychrus_marmoratus,Anolis_carolinensis)))))),(Temujinia_ellisoni,Saichangurvel_davidsoni)),((Tchingisaurus_m…
	tree tnt_812 = [&U] (Sphenodon_punctatus,(Huehuecuetzpalli_mixteca,(((Ctenomastax_parva,((Priscagama_gobiensis,((Leiolepis_belliana,Uromastyx_aegyptius),((Brookesia_brygooi,Chamaeleo_laevigatus),(Agama_agama,Calotes_emma)))),(Dipsosaurus_dorsalis,(Liolaemus_bellii,(Sceloporus_variabilis,(Polychrus_marmoratus,Anolis_carolinensis)))))),(Temujinia_ellisoni,Saichangurvel_davidsoni)),((Tchingisaurus_m…
	tree tnt_813 = [&U] (Sphenodon_punctatus,(Huehuecuetzpalli_mixteca,(((Ctenomastax_parva,((Priscagama_gobiensis,((Leiolepis_belliana,Uromastyx_aegyptius),((Brookesia_brygooi,Chamaeleo_laevigatus),(Agama_agama,Calotes_emma)))),(Dipsosaurus_dorsalis,(Liolaemus_bellii,(Sceloporus_variabilis,(Polychrus_marmoratus,Anolis_carolinensis)))))),(Temujinia_ellisoni,Saichangurvel_davidsoni)),((Tchingisaurus_m…
	tree tnt_814 = [&U] (Sphenodon_punctatus,(Huehuecuetzpalli_mixteca,(((Ctenomastax_parva,((Priscagama_gobiensis,((Leiolepis_belliana,Uromastyx_aegyptius),((Brookesia_brygooi,Chamaeleo_laevigatus),(Agama_agama,Calotes_emma)))),(Dipsosaurus_dorsalis,(Liolaemus_bellii,(Sceloporus_variabilis,(Polychrus_marmoratus,Anolis_carolinensis)))))),(Temujinia_ellisoni,Saichangurvel_davidsoni)),((Tchingisaurus_m…
	tree tnt_815 = [&U] (Sphenodon_punctatus,(Huehuecuetzpalli_mixteca,(((Ctenomastax_parva,((Priscagama_gobiensis,((Leiolepis_belliana,Uromastyx_aegyptius),((Brookesia_brygooi,Chamaeleo_laevigatus),(Agama_agama,Calotes_emma)))),(Dipsosaurus_dorsalis,(Liolaemus_bellii,(Sceloporus_variabilis,(Polychrus_marmoratus,Anolis_carolinensis)))))),(Temujinia_ellisoni,Saichangurvel_davidsoni)),((Tchingisaurus_m…
	tree tnt_816 = [&U] (Sphenodon_punctatus,(Huehuecuetzpalli_mixteca,(((Ctenomastax_parva,((Priscagama_gobiensis,((Leiolepis_belliana,Uromastyx_aegyptius),((Brookesia_brygooi,Chamaeleo_laevigatus),(Agama_agama,Calotes_emma)))),(Dipsosaurus_dorsalis,(Liolaemus_bellii,(Sceloporus_variabilis,(Polychrus_marmoratus,Anolis_carolinensis)))))),(Temujinia_ellisoni,Saichangurvel_davidsoni)),((Tchingisaurus_m…
	tree tnt_817 = [&U] (Sphenodon_punctatus,(Huehuecuetzpalli_mixteca,(((Ctenomastax_parva,((Priscagama_gobiensis,((Leiolepis_belliana,Uromastyx_aegyptius),((Brookesia_brygooi,Chamaeleo_laevigatus),(Agama_agama,Calotes_emma)))),(Dipsosaurus_dorsalis,(Liolaemus_bellii,(Sceloporus_variabilis,(Polychrus_marmoratus,Anolis_carolinensis)))))),(Temujinia_ellisoni,Saichangurvel_davidsoni)),((Tchingisaurus_m…
	tree tnt_818 = [&U] (Sphenodon_punctatus,(Huehuecuetzpalli_mixteca,(((Ctenomastax_parva,((Priscagama_gobiensis,((Leiolepis_belliana,Uromastyx_aegyptius),((Brookesia_brygooi,Chamaeleo_laevigatus),(Agama_agama,Calotes_emma)))),(Dipsosaurus_dorsalis,(Liolaemus_bellii,(Sceloporus_variabilis,(Polychrus_marmoratus,Anolis_carolinensis)))))),(Temujinia_ellisoni,Saichangurvel_davidsoni)),((Tchingisaurus_m…
	tree tnt_819 = [&U] (Sphenodon_punctatus,(Huehuecuetzpalli_mixteca,(((Ctenomastax_parva,((Priscagama_gobiensis,((Leiolepis_belliana,Uromastyx_aegyptius),((Brookesia_brygooi,Chamaeleo_laevigatus),(Agama_agama,Calotes_emma)))),(Dipsosaurus_dorsalis,(Liolaemus_bellii,(Sceloporus_variabilis,(Polychrus_marmoratus,Anolis_carolinensis)))))),(Temujinia_ellisoni,Saichangurvel_davidsoni)),((Tchingisaurus_m…
	tree tnt_820 = [&U] (Sphenodon_punctatus,(Huehuecuetzpalli_mixteca,(((Ctenomastax_parva,((Priscagama_gobiensis,((Leiolepis_belliana,Uromastyx_aegyptius),((Brookesia_brygooi,Chamaeleo_laevigatus),(Agama_agama,Calotes_emma)))),(Dipsosaurus_dorsalis,(Liolaemus_bellii,(Sceloporus_variabilis,(Polychrus_marmoratus,Anolis_carolinensis)))))),(Temujinia_ellisoni,Saichangurvel_davidsoni)),((Tchingisaurus_m…
	tree tnt_821 = [&U] (Sphenodon_punctatus,(Huehuecuetzpalli_mixteca,(((Ctenomastax_parva,((Priscagama_gobiensis,((Leiolepis_belliana,Uromastyx_aegyptius),((Brookesia_brygooi,Chamaeleo_laevigatus),(Agama_agama,Calotes_emma)))),(Dipsosaurus_dorsalis,(Liolaemus_bellii,(Sceloporus_variabilis,(Polychrus_marmoratus,Anolis_carolinensis)))))),(Temujinia_ellisoni,Saichangurvel_davidsoni)),((Tchingisaurus_m…
	tree tnt_822 = [&U] (Sphenodon_punctatus,(Huehuecuetzpalli_mixteca,(((Ctenomastax_parva,((Priscagama_gobiensis,((Leiolepis_belliana,Uromastyx_aegyptius),((Brookesia_brygooi,Chamaeleo_laevigatus),(Agama_agama,Calotes_emma)))),(Dipsosaurus_dorsalis,(Liolaemus_bellii,(Sceloporus_variabilis,(Polychrus_marmoratus,Anolis_carolinensis)))))),(Temujinia_ellisoni,Saichangurvel_davidsoni)),((Tchingisaurus_m…
	tree tnt_823 = [&U] (Sphenodon_punctatus,(Huehuecuetzpalli_mixteca,(((Ctenomastax_parva,((Priscagama_gobiensis,((Leiolepis_belliana,Uromastyx_aegyptius),((Brookesia_brygooi,Chamaeleo_laevigatus),(Agama_agama,Calotes_emma)))),(Dipsosaurus_dorsalis,(Liolaemus_bellii,(Sceloporus_variabilis,(Polychrus_marmoratus,Anolis_carolinensis)))))),(Temujinia_ellisoni,Saichangurvel_davidsoni)),((Tchingisaurus_m…
	tree tnt_824 = [&U] (Sphenodon_punctatus,(Huehuecuetzpalli_mixteca,(((Ctenomastax_parva,((Priscagama_gobiensis,((Leiolepis_belliana,Uromastyx_aegyptius),((Brookesia_brygooi,Chamaeleo_laevigatus),(Agama_agama,Calotes_emma)))),(Dipsosaurus_dorsalis,(Liolaemus_bellii,(Sceloporus_variabilis,(Polychrus_marmoratus,Anolis_carolinensis)))))),(Temujinia_ellisoni,Saichangurvel_davidsoni)),((Tchingisaurus_m…
	tree tnt_825 = [&U] (Sphenodon_punctatus,(Huehuecuetzpalli_mixteca,(((Ctenomastax_parva,((Priscagama_gobiensis,((Leiolepis_belliana,Uromastyx_aegyptius),((Brookesia_brygooi,Chamaeleo_laevigatus),(Agama_agama,Calotes_emma)))),(Dipsosaurus_dorsalis,(Liolaemus_bellii,(Sceloporus_variabilis,(Polychrus_marmoratus,Anolis_carolinensis)))))),(Temujinia_ellisoni,Saichangurvel_davidsoni)),((Tchingisaurus_m…
	tree tnt_826 = [&U] (Sphenodon_punctatus,(Huehuecuetzpalli_mixteca,(((Ctenomastax_parva,((Priscagama_gobiensis,((Leiolepis_belliana,Uromastyx_aegyptius),((Brookesia_brygooi,Chamaeleo_laevigatus),(Agama_agama,Calotes_emma)))),(Dipsosaurus_dorsalis,(Liolaemus_bellii,(Sceloporus_variabilis,(Polychrus_marmoratus,Anolis_carolinensis)))))),(Temujinia_ellisoni,Saichangurvel_davidsoni)),((Tchingisaurus_m…
	tree tnt_827 = [&U] (Sphenodon_punctatus,(Huehuecuetzpalli_mixteca,(((Ctenomastax_parva,((Priscagama_gobiensis,((Leiolepis_belliana,Uromastyx_aegyptius),((Brookesia_brygooi,Chamaeleo_laevigatus),(Agama_agama,Calotes_emma)))),(Dipsosaurus_dorsalis,(Liolaemus_bellii,(Sceloporus_variabilis,(Polychrus_marmoratus,Anolis_carolinensis)))))),(Temujinia_ellisoni,Saichangurvel_davidsoni)),((Tchingisaurus_m…
	tree tnt_828 = [&U] (Sphenodon_punctatus,(Huehuecuetzpalli_mixteca,(((Ctenomastax_parva,((Priscagama_gobiensis,((Leiolepis_belliana,Uromastyx_aegyptius),((Brookesia_brygooi,Chamaeleo_laevigatus),(Agama_agama,Calotes_emma)))),(Dipsosaurus_dorsalis,(Liolaemus_bellii,(Sceloporus_variabilis,(Polychrus_marmoratus,Anolis_carolinensis)))))),(Temujinia_ellisoni,Saichangurvel_davidsoni)),((Tchingisaurus_m…
	tree tnt_829 = [&U] (Sphenodon_punctatus,(Huehuecuetzpalli_mixteca,(((Ctenomastax_parva,((Priscagama_gobiensis,((Leiolepis_belliana,Uromastyx_aegyptius),((Brookesia_brygooi,Chamaeleo_laevigatus),(Agama_agama,Calotes_emma)))),(Dipsosaurus_dorsalis,(Liolaemus_bellii,(Sceloporus_variabilis,(Polychrus_marmoratus,Anolis_carolinensis)))))),(Temujinia_ellisoni,Saichangurvel_davidsoni)),((Tchingisaurus_m…
	tree tnt_830 = [&U] (Sphenodon_punctatus,(Huehuecuetzpalli_mixteca,(((Ctenomastax_parva,((Priscagama_gobiensis,((Leiolepis_belliana,Uromastyx_aegyptius),((Brookesia_brygooi,Chamaeleo_laevigatus),(Agama_agama,Calotes_emma)))),(Dipsosaurus_dorsalis,(Liolaemus_bellii,(Sceloporus_variabilis,(Polychrus_marmoratus,Anolis_carolinensis)))))),(Temujinia_ellisoni,Saichangurvel_davidsoni)),((Tchingisaurus_m…
	tree tnt_831 = [&U] (Sphenodon_punctatus,(Huehuecuetzpalli_mixteca,(((Ctenomastax_parva,((Priscagama_gobiensis,((Leiolepis_belliana,Uromastyx_aegyptius),((Brookesia_brygooi,Chamaeleo_laevigatus),(Agama_agama,Calotes_emma)))),(Dipsosaurus_dorsalis,(Liolaemus_bellii,(Sceloporus_variabilis,(Polychrus_marmoratus,Anolis_carolinensis)))))),(Temujinia_ellisoni,Saichangurvel_davidsoni)),((Tchingisaurus_m…
	tree tnt_832 = [&U] (Sphenodon_punctatus,(Huehuecuetzpalli_mixteca,(((Ctenomastax_parva,((Priscagama_gobiensis,((Leiolepis_belliana,Uromastyx_aegyptius),((Brookesia_brygooi,Chamaeleo_laevigatus),(Agama_agama,Calotes_emma)))),(Dipsosaurus_dorsalis,(Liolaemus_bellii,(Sceloporus_variabilis,(Polychrus_marmoratus,Anolis_carolinensis)))))),(Temujinia_ellisoni,Saichangurvel_davidsoni)),((Tchingisaurus_m…
	tree tnt_833 = [&U] (Sphenodon_punctatus,(Huehuecuetzpalli_mixteca,(((Ctenomastax_parva,((Priscagama_gobiensis,((Leiolepis_belliana,Uromastyx_aegyptius),((Brookesia_brygooi,Chamaeleo_laevigatus),(Agama_agama,Calotes_emma)))),(Dipsosaurus_dorsalis,(Liolaemus_bellii,(Sceloporus_variabilis,(Polychrus_marmoratus,Anolis_carolinensis)))))),(Temujinia_ellisoni,Saichangurvel_davidsoni)),((Tchingisaurus_m…
	tree tnt_834 = [&U] (Sphenodon_punctatus,(Huehuecuetzpalli_mixteca,(((Ctenomastax_parva,((Priscagama_gobiensis,((Leiolepis_belliana,Uromastyx_aegyptius),((Brookesia_brygooi,Chamaeleo_laevigatus),(Agama_agama,Calotes_emma)))),(Dipsosaurus_dorsalis,(Liolaemus_bellii,(Sceloporus_variabilis,(Polychrus_marmoratus,Anolis_carolinensis)))))),(Temujinia_ellisoni,Saichangurvel_davidsoni)),((Tchingisaurus_m…
	tree tnt_835 = [&U] (Sphenodon_punctatus,(Huehuecuetzpalli_mixteca,(((Ctenomastax_parva,((Priscagama_gobiensis,((Leiolepis_belliana,Uromastyx_aegyptius),((Brookesia_brygooi,Chamaeleo_laevigatus),(Agama_agama,Calotes_emma)))),(Dipsosaurus_dorsalis,(Liolaemus_bellii,(Sceloporus_variabilis,(Polychrus_marmoratus,Anolis_carolinensis)))))),(Temujinia_ellisoni,Saichangurvel_davidsoni)),((Tchingisaurus_m…
	tree tnt_836 = [&U] (Sphenodon_punctatus,(Huehuecuetzpalli_mixteca,(((Ctenomastax_parva,((Priscagama_gobiensis,((Leiolepis_belliana,Uromastyx_aegyptius),((Brookesia_brygooi,Chamaeleo_laevigatus),(Agama_agama,Calotes_emma)))),(Dipsosaurus_dorsalis,(Liolaemus_bellii,(Sceloporus_variabilis,(Polychrus_marmoratus,Anolis_carolinensis)))))),(Temujinia_ellisoni,Saichangurvel_davidsoni)),((Tchingisaurus_m…
	tree tnt_837 = [&U] (Sphenodon_punctatus,(Huehuecuetzpalli_mixteca,(((Ctenomastax_parva,((Priscagama_gobiensis,((Leiolepis_belliana,Uromastyx_aegyptius),((Brookesia_brygooi,Chamaeleo_laevigatus),(Agama_agama,Calotes_emma)))),(Dipsosaurus_dorsalis,(Liolaemus_bellii,(Sceloporus_variabilis,(Polychrus_marmoratus,Anolis_carolinensis)))))),(Temujinia_ellisoni,Saichangurvel_davidsoni)),((Tchingisaurus_m…
	tree tnt_838 = [&U] (Sphenodon_punctatus,(Huehuecuetzpalli_mixteca,(((Ctenomastax_parva,((Priscagama_gobiensis,((Leiolepis_belliana,Uromastyx_aegyptius),((Brookesia_brygooi,Chamaeleo_laevigatus),(Agama_agama,Calotes_emma)))),(Dipsosaurus_dorsalis,(Liolaemus_bellii,(Sceloporus_variabilis,(Polychrus_marmoratus,Anolis_carolinensis)))))),(Temujinia_ellisoni,Saichangurvel_davidsoni)),((Tchingisaurus_m…
	tree tnt_839 = [&U] (Sphenodon_punctatus,(Huehuecuetzpalli_mixteca,(((Ctenomastax_parva,((Priscagama_gobiensis,((Leiolepis_belliana,Uromastyx_aegyptius),((Brookesia_brygooi,Chamaeleo_laevigatus),(Agama_agama,Calotes_emma)))),(Dipsosaurus_dorsalis,(Liolaemus_bellii,(Sceloporus_variabilis,(Polychrus_marmoratus,Anolis_carolinensis)))))),(Temujinia_ellisoni,Saichangurvel_davidsoni)),((Tchingisaurus_m…
	tree tnt_840 = [&U] (Sphenodon_punctatus,(Huehuecuetzpalli_mixteca,(((Ctenomastax_parva,((Priscagama_gobiensis,((Leiolepis_belliana,Uromastyx_aegyptius),((Brookesia_brygooi,Chamaeleo_laevigatus),(Agama_agama,Calotes_emma)))),(Dipsosaurus_dorsalis,(Liolaemus_bellii,(Sceloporus_variabilis,(Polychrus_marmoratus,Anolis_carolinensis)))))),(Temujinia_ellisoni,Saichangurvel_davidsoni)),((Tchingisaurus_m…
	tree tnt_841 = [&U] (Sphenodon_punctatus,(Huehuecuetzpalli_mixteca,(((Ctenomastax_parva,((Priscagama_gobiensis,((Leiolepis_belliana,Uromastyx_aegyptius),((Brookesia_brygooi,Chamaeleo_laevigatus),(Agama_agama,Calotes_emma)))),(Dipsosaurus_dorsalis,(Liolaemus_bellii,(Sceloporus_variabilis,(Polychrus_marmoratus,Anolis_carolinensis)))))),(Temujinia_ellisoni,Saichangurvel_davidsoni)),((Tchingisaurus_m…
	tree tnt_842 = [&U] (Sphenodon_punctatus,(Huehuecuetzpalli_mixteca,(((Ctenomastax_parva,((Priscagama_gobiensis,((Leiolepis_belliana,Uromastyx_aegyptius),((Brookesia_brygooi,Chamaeleo_laevigatus),(Agama_agama,Calotes_emma)))),(Dipsosaurus_dorsalis,(Liolaemus_bellii,(Sceloporus_variabilis,(Polychrus_marmoratus,Anolis_carolinensis)))))),(Temujinia_ellisoni,Saichangurvel_davidsoni)),((Tchingisaurus_m…
	tree tnt_843 = [&U] (Sphenodon_punctatus,(Huehuecuetzpalli_mixteca,(((Ctenomastax_parva,((Priscagama_gobiensis,((Leiolepis_belliana,Uromastyx_aegyptius),((Brookesia_brygooi,Chamaeleo_laevigatus),(Agama_agama,Calotes_emma)))),(Dipsosaurus_dorsalis,(Liolaemus_bellii,(Sceloporus_variabilis,(Polychrus_marmoratus,Anolis_carolinensis)))))),(Temujinia_ellisoni,Saichangurvel_davidsoni)),((Tchingisaurus_m…
	tree tnt_844 = [&U] (Sphenodon_punctatus,(Huehuecuetzpalli_mixteca,(((Ctenomastax_parva,((Priscagama_gobiensis,((Leiolepis_belliana,Uromastyx_aegyptius),((Brookesia_brygooi,Chamaeleo_laevigatus),(Agama_agama,Calotes_emma)))),(Dipsosaurus_dorsalis,(Liolaemus_bellii,(Sceloporus_variabilis,(Polychrus_marmoratus,Anolis_carolinensis)))))),(Temujinia_ellisoni,Saichangurvel_davidsoni)),((Tchingisaurus_m…
	tree tnt_845 = [&U] (Sphenodon_punctatus,(Huehuecuetzpalli_mixteca,(((Ctenomastax_parva,((Priscagama_gobiensis,((Leiolepis_belliana,Uromastyx_aegyptius),((Brookesia_brygooi,Chamaeleo_laevigatus),(Agama_agama,Calotes_emma)))),(Dipsosaurus_dorsalis,(Liolaemus_bellii,(Sceloporus_variabilis,(Polychrus_marmoratus,Anolis_carolinensis)))))),(Temujinia_ellisoni,Saichangurvel_davidsoni)),((Tchingisaurus_m…
	tree tnt_846 = [&U] (Sphenodon_punctatus,(Huehuecuetzpalli_mixteca,(((Ctenomastax_parva,((Priscagama_gobiensis,((Leiolepis_belliana,Uromastyx_aegyptius),((Brookesia_brygooi,Chamaeleo_laevigatus),(Agama_agama,Calotes_emma)))),(Dipsosaurus_dorsalis,(Liolaemus_bellii,(Sceloporus_variabilis,(Polychrus_marmoratus,Anolis_carolinensis)))))),(Temujinia_ellisoni,Saichangurvel_davidsoni)),((Tchingisaurus_m…
	tree tnt_847 = [&U] (Sphenodon_punctatus,(Huehuecuetzpalli_mixteca,(((Ctenomastax_parva,((Priscagama_gobiensis,((Leiolepis_belliana,Uromastyx_aegyptius),((Brookesia_brygooi,Chamaeleo_laevigatus),(Agama_agama,Calotes_emma)))),(Dipsosaurus_dorsalis,(Liolaemus_bellii,(Sceloporus_variabilis,(Polychrus_marmoratus,Anolis_carolinensis)))))),(Temujinia_ellisoni,Saichangurvel_davidsoni)),((Tchingisaurus_m…
	tree tnt_848 = [&U] (Sphenodon_punctatus,(Huehuecuetzpalli_mixteca,(((Ctenomastax_parva,((Priscagama_gobiensis,((Leiolepis_belliana,Uromastyx_aegyptius),((Brookesia_brygooi,Chamaeleo_laevigatus),(Agama_agama,Calotes_emma)))),(Dipsosaurus_dorsalis,(Liolaemus_bellii,(Sceloporus_variabilis,(Polychrus_marmoratus,Anolis_carolinensis)))))),(Temujinia_ellisoni,Saichangurvel_davidsoni)),((Tchingisaurus_m…
	tree tnt_849 = [&U] (Sphenodon_punctatus,(Huehuecuetzpalli_mixteca,(((Ctenomastax_parva,((Priscagama_gobiensis,((Leiolepis_belliana,Uromastyx_aegyptius),((Brookesia_brygooi,Chamaeleo_laevigatus),(Agama_agama,Calotes_emma)))),(Dipsosaurus_dorsalis,(Liolaemus_bellii,(Sceloporus_variabilis,(Polychrus_marmoratus,Anolis_carolinensis)))))),(Temujinia_ellisoni,Saichangurvel_davidsoni)),((Tchingisaurus_m…
	tree tnt_850 = [&U] (Sphenodon_punctatus,(Huehuecuetzpalli_mixteca,(((Ctenomastax_parva,((Priscagama_gobiensis,((Leiolepis_belliana,Uromastyx_aegyptius),((Brookesia_brygooi,Chamaeleo_laevigatus),(Agama_agama,Calotes_emma)))),(Dipsosaurus_dorsalis,(Liolaemus_bellii,(Sceloporus_variabilis,(Polychrus_marmoratus,Anolis_carolinensis)))))),(Temujinia_ellisoni,Saichangurvel_davidsoni)),((Tchingisaurus_m…
	tree tnt_851 = [&U] (Sphenodon_punctatus,(Huehuecuetzpalli_mixteca,(((Ctenomastax_parva,((Priscagama_gobiensis,((Leiolepis_belliana,Uromastyx_aegyptius),((Brookesia_brygooi,Chamaeleo_laevigatus),(Agama_agama,Calotes_emma)))),(Dipsosaurus_dorsalis,(Liolaemus_bellii,(Sceloporus_variabilis,(Polychrus_marmoratus,Anolis_carolinensis)))))),(Temujinia_ellisoni,Saichangurvel_davidsoni)),((Tchingisaurus_m…
	tree tnt_852 = [&U] (Sphenodon_punctatus,(Huehuecuetzpalli_mixteca,(((Ctenomastax_parva,((Priscagama_gobiensis,((Leiolepis_belliana,Uromastyx_aegyptius),((Brookesia_brygooi,Chamaeleo_laevigatus),(Agama_agama,Calotes_emma)))),(Dipsosaurus_dorsalis,(Liolaemus_bellii,(Sceloporus_variabilis,(Polychrus_marmoratus,Anolis_carolinensis)))))),(Temujinia_ellisoni,Saichangurvel_davidsoni)),((Tchingisaurus_m…
	tree tnt_853 = [&U] (Sphenodon_punctatus,(Huehuecuetzpalli_mixteca,(((Ctenomastax_parva,((Priscagama_gobiensis,((Leiolepis_belliana,Uromastyx_aegyptius),((Brookesia_brygooi,Chamaeleo_laevigatus),(Agama_agama,Calotes_emma)))),(Dipsosaurus_dorsalis,(Liolaemus_bellii,(Sceloporus_variabilis,(Polychrus_marmoratus,Anolis_carolinensis)))))),(Temujinia_ellisoni,Saichangurvel_davidsoni)),((Tchingisaurus_m…
	tree tnt_854 = [&U] (Sphenodon_punctatus,(Huehuecuetzpalli_mixteca,(((Ctenomastax_parva,((Priscagama_gobiensis,((Leiolepis_belliana,Uromastyx_aegyptius),((Brookesia_brygooi,Chamaeleo_laevigatus),(Agama_agama,Calotes_emma)))),(Dipsosaurus_dorsalis,(Liolaemus_bellii,(Sceloporus_variabilis,(Polychrus_marmoratus,Anolis_carolinensis)))))),(Temujinia_ellisoni,Saichangurvel_davidsoni)),((Tchingisaurus_m…
	tree tnt_855 = [&U] (Sphenodon_punctatus,(Huehuecuetzpalli_mixteca,(((Ctenomastax_parva,((Priscagama_gobiensis,((Leiolepis_belliana,Uromastyx_aegyptius),((Brookesia_brygooi,Chamaeleo_laevigatus),(Agama_agama,Calotes_emma)))),(Dipsosaurus_dorsalis,(Liolaemus_bellii,(Sceloporus_variabilis,(Polychrus_marmoratus,Anolis_carolinensis)))))),(Temujinia_ellisoni,Saichangurvel_davidsoni)),((Tchingisaurus_m…
	tree tnt_856 = [&U] (Sphenodon_punctatus,(Huehuecuetzpalli_mixteca,(((Ctenomastax_parva,((Priscagama_gobiensis,((Leiolepis_belliana,Uromastyx_aegyptius),((Brookesia_brygooi,Chamaeleo_laevigatus),(Agama_agama,Calotes_emma)))),(Dipsosaurus_dorsalis,(Liolaemus_bellii,(Sceloporus_variabilis,(Polychrus_marmoratus,Anolis_carolinensis)))))),(Temujinia_ellisoni,Saichangurvel_davidsoni)),((Tchingisaurus_m…
	tree tnt_857 = [&U] (Sphenodon_punctatus,(Huehuecuetzpalli_mixteca,(((Ctenomastax_parva,((Priscagama_gobiensis,((Leiolepis_belliana,Uromastyx_aegyptius),((Brookesia_brygooi,Chamaeleo_laevigatus),(Agama_agama,Calotes_emma)))),(Dipsosaurus_dorsalis,(Liolaemus_bellii,(Sceloporus_variabilis,(Polychrus_marmoratus,Anolis_carolinensis)))))),(Temujinia_ellisoni,Saichangurvel_davidsoni)),((Tchingisaurus_m…
	tree tnt_858 = [&U] (Sphenodon_punctatus,(Huehuecuetzpalli_mixteca,(((Ctenomastax_parva,((Priscagama_gobiensis,((Leiolepis_belliana,Uromastyx_aegyptius),((Brookesia_brygooi,Chamaeleo_laevigatus),(Agama_agama,Calotes_emma)))),(Dipsosaurus_dorsalis,(Liolaemus_bellii,(Sceloporus_variabilis,(Polychrus_marmoratus,Anolis_carolinensis)))))),(Temujinia_ellisoni,Saichangurvel_davidsoni)),((Tchingisaurus_m…
	tree tnt_859 = [&U] (Sphenodon_punctatus,(Huehuecuetzpalli_mixteca,(((Ctenomastax_parva,((Priscagama_gobiensis,((Leiolepis_belliana,Uromastyx_aegyptius),((Brookesia_brygooi,Chamaeleo_laevigatus),(Agama_agama,Calotes_emma)))),(Dipsosaurus_dorsalis,(Liolaemus_bellii,(Sceloporus_variabilis,(Polychrus_marmoratus,Anolis_carolinensis)))))),(Temujinia_ellisoni,Saichangurvel_davidsoni)),((Tchingisaurus_m…
	tree tnt_860 = [&U] (Sphenodon_punctatus,(Huehuecuetzpalli_mixteca,(((Ctenomastax_parva,((Priscagama_gobiensis,((Leiolepis_belliana,Uromastyx_aegyptius),((Brookesia_brygooi,Chamaeleo_laevigatus),(Agama_agama,Calotes_emma)))),(Dipsosaurus_dorsalis,(Liolaemus_bellii,(Sceloporus_variabilis,(Polychrus_marmoratus,Anolis_carolinensis)))))),(Temujinia_ellisoni,Saichangurvel_davidsoni)),((Tchingisaurus_m…
	tree tnt_861 = [&U] (Sphenodon_punctatus,(Huehuecuetzpalli_mixteca,(((Ctenomastax_parva,((Priscagama_gobiensis,((Leiolepis_belliana,Uromastyx_aegyptius),((Brookesia_brygooi,Chamaeleo_laevigatus),(Agama_agama,Calotes_emma)))),(Dipsosaurus_dorsalis,(Liolaemus_bellii,(Sceloporus_variabilis,(Polychrus_marmoratus,Anolis_carolinensis)))))),(Temujinia_ellisoni,Saichangurvel_davidsoni)),((Tchingisaurus_m…
	tree tnt_862 = [&U] (Sphenodon_punctatus,(Huehuecuetzpalli_mixteca,(((Ctenomastax_parva,((Priscagama_gobiensis,((Leiolepis_belliana,Uromastyx_aegyptius),((Brookesia_brygooi,Chamaeleo_laevigatus),(Agama_agama,Calotes_emma)))),(Dipsosaurus_dorsalis,(Liolaemus_bellii,(Sceloporus_variabilis,(Polychrus_marmoratus,Anolis_carolinensis)))))),(Temujinia_ellisoni,Saichangurvel_davidsoni)),((Tchingisaurus_m…
	tree tnt_863 = [&U] (Sphenodon_punctatus,(Huehuecuetzpalli_mixteca,(((Ctenomastax_parva,((Priscagama_gobiensis,((Leiolepis_belliana,Uromastyx_aegyptius),((Brookesia_brygooi,Chamaeleo_laevigatus),(Agama_agama,Calotes_emma)))),(Dipsosaurus_dorsalis,(Liolaemus_bellii,(Sceloporus_variabilis,(Polychrus_marmoratus,Anolis_carolinensis)))))),(Temujinia_ellisoni,Saichangurvel_davidsoni)),((Tchingisaurus_m…
	tree tnt_864 = [&U] (Sphenodon_punctatus,(Huehuecuetzpalli_mixteca,(((Ctenomastax_parva,((Priscagama_gobiensis,((Leiolepis_belliana,Uromastyx_aegyptius),((Brookesia_brygooi,Chamaeleo_laevigatus),(Agama_agama,Calotes_emma)))),(Dipsosaurus_dorsalis,(Liolaemus_bellii,(Sceloporus_variabilis,(Polychrus_marmoratus,Anolis_carolinensis)))))),(Temujinia_ellisoni,Saichangurvel_davidsoni)),((Tchingisaurus_m…
	tree tnt_865 = [&U] (Sphenodon_punctatus,(Huehuecuetzpalli_mixteca,(((Ctenomastax_parva,((Priscagama_gobiensis,((Leiolepis_belliana,Uromastyx_aegyptius),((Brookesia_brygooi,Chamaeleo_laevigatus),(Agama_agama,Calotes_emma)))),(Dipsosaurus_dorsalis,(Liolaemus_bellii,(Sceloporus_variabilis,(Polychrus_marmoratus,Anolis_carolinensis)))))),(Temujinia_ellisoni,Saichangurvel_davidsoni)),((Tchingisaurus_m…
	tree tnt_866 = [&U] (Sphenodon_punctatus,(Huehuecuetzpalli_mixteca,(((Ctenomastax_parva,((Priscagama_gobiensis,((Leiolepis_belliana,Uromastyx_aegyptius),((Brookesia_brygooi,Chamaeleo_laevigatus),(Agama_agama,Calotes_emma)))),(Dipsosaurus_dorsalis,(Liolaemus_bellii,(Sceloporus_variabilis,(Polychrus_marmoratus,Anolis_carolinensis)))))),(Temujinia_ellisoni,Saichangurvel_davidsoni)),((Tchingisaurus_m…
	tree tnt_867 = [&U] (Sphenodon_punctatus,(Huehuecuetzpalli_mixteca,(((Ctenomastax_parva,((Priscagama_gobiensis,((Leiolepis_belliana,Uromastyx_aegyptius),((Brookesia_brygooi,Chamaeleo_laevigatus),(Agama_agama,Calotes_emma)))),(Dipsosaurus_dorsalis,(Liolaemus_bellii,(Sceloporus_variabilis,(Polychrus_marmoratus,Anolis_carolinensis)))))),(Temujinia_ellisoni,Saichangurvel_davidsoni)),((Tchingisaurus_m…
	tree tnt_868 = [&U] (Sphenodon_punctatus,(Huehuecuetzpalli_mixteca,(((Ctenomastax_parva,((Priscagama_gobiensis,((Leiolepis_belliana,Uromastyx_aegyptius),((Brookesia_brygooi,Chamaeleo_laevigatus),(Agama_agama,Calotes_emma)))),(Dipsosaurus_dorsalis,(Liolaemus_bellii,(Sceloporus_variabilis,(Polychrus_marmoratus,Anolis_carolinensis)))))),(Temujinia_ellisoni,Saichangurvel_davidsoni)),((Tchingisaurus_m…
	tree tnt_869 = [&U] (Sphenodon_punctatus,(Huehuecuetzpalli_mixteca,(((Ctenomastax_parva,((Priscagama_gobiensis,((Leiolepis_belliana,Uromastyx_aegyptius),((Brookesia_brygooi,Chamaeleo_laevigatus),(Agama_agama,Calotes_emma)))),(Dipsosaurus_dorsalis,(Liolaemus_bellii,(Sceloporus_variabilis,(Polychrus_marmoratus,Anolis_carolinensis)))))),(Temujinia_ellisoni,Saichangurvel_davidsoni)),((Tchingisaurus_m…
	tree tnt_870 = [&U] (Sphenodon_punctatus,(Huehuecuetzpalli_mixteca,(((Ctenomastax_parva,((Priscagama_gobiensis,((Leiolepis_belliana,Uromastyx_aegyptius),((Brookesia_brygooi,Chamaeleo_laevigatus),(Agama_agama,Calotes_emma)))),(Dipsosaurus_dorsalis,(Liolaemus_bellii,(Sceloporus_variabilis,(Polychrus_marmoratus,Anolis_carolinensis)))))),(Temujinia_ellisoni,Saichangurvel_davidsoni)),((Tchingisaurus_m…
	tree tnt_871 = [&U] (Sphenodon_punctatus,(Huehuecuetzpalli_mixteca,(((Ctenomastax_parva,((Priscagama_gobiensis,((Leiolepis_belliana,Uromastyx_aegyptius),((Brookesia_brygooi,Chamaeleo_laevigatus),(Agama_agama,Calotes_emma)))),(Dipsosaurus_dorsalis,(Liolaemus_bellii,(Sceloporus_variabilis,(Polychrus_marmoratus,Anolis_carolinensis)))))),(Temujinia_ellisoni,Saichangurvel_davidsoni)),((Tchingisaurus_m…
	tree tnt_872 = [&U] (Sphenodon_punctatus,(Huehuecuetzpalli_mixteca,(((Ctenomastax_parva,((Priscagama_gobiensis,((Leiolepis_belliana,Uromastyx_aegyptius),((Brookesia_brygooi,Chamaeleo_laevigatus),(Agama_agama,Calotes_emma)))),(Dipsosaurus_dorsalis,(Liolaemus_bellii,(Sceloporus_variabilis,(Polychrus_marmoratus,Anolis_carolinensis)))))),(Temujinia_ellisoni,Saichangurvel_davidsoni)),((Tchingisaurus_m…
	tree tnt_873 = [&U] (Sphenodon_punctatus,(Huehuecuetzpalli_mixteca,(((Ctenomastax_parva,((Priscagama_gobiensis,((Leiolepis_belliana,Uromastyx_aegyptius),((Brookesia_brygooi,Chamaeleo_laevigatus),(Agama_agama,Calotes_emma)))),(Dipsosaurus_dorsalis,(Liolaemus_bellii,(Sceloporus_variabilis,(Polychrus_marmoratus,Anolis_carolinensis)))))),(Temujinia_ellisoni,Saichangurvel_davidsoni)),((Tchingisaurus_m…
	tree tnt_874 = [&U] (Sphenodon_punctatus,(Huehuecuetzpalli_mixteca,(((Ctenomastax_parva,((Priscagama_gobiensis,((Leiolepis_belliana,Uromastyx_aegyptius),((Brookesia_brygooi,Chamaeleo_laevigatus),(Agama_agama,Calotes_emma)))),(Dipsosaurus_dorsalis,(Liolaemus_bellii,(Sceloporus_variabilis,(Polychrus_marmoratus,Anolis_carolinensis)))))),(Temujinia_ellisoni,Saichangurvel_davidsoni)),((Tchingisaurus_m…
	tree tnt_875 = [&U] (Sphenodon_punctatus,(Huehuecuetzpalli_mixteca,(((Ctenomastax_parva,((Priscagama_gobiensis,((Leiolepis_belliana,Uromastyx_aegyptius),((Brookesia_brygooi,Chamaeleo_laevigatus),(Agama_agama,Calotes_emma)))),(Dipsosaurus_dorsalis,(Liolaemus_bellii,(Sceloporus_variabilis,(Polychrus_marmoratus,Anolis_carolinensis)))))),(Temujinia_ellisoni,Saichangurvel_davidsoni)),((Tchingisaurus_m…
	tree tnt_876 = [&U] (Sphenodon_punctatus,(Huehuecuetzpalli_mixteca,(((Ctenomastax_parva,((Priscagama_gobiensis,((Leiolepis_belliana,Uromastyx_aegyptius),((Brookesia_brygooi,Chamaeleo_laevigatus),(Agama_agama,Calotes_emma)))),(Dipsosaurus_dorsalis,(Liolaemus_bellii,(Sceloporus_variabilis,(Polychrus_marmoratus,Anolis_carolinensis)))))),(Temujinia_ellisoni,Saichangurvel_davidsoni)),((Tchingisaurus_m…
	tree tnt_877 = [&U] (Sphenodon_punctatus,(Huehuecuetzpalli_mixteca,(((Ctenomastax_parva,((Priscagama_gobiensis,((Leiolepis_belliana,Uromastyx_aegyptius),((Brookesia_brygooi,Chamaeleo_laevigatus),(Agama_agama,Calotes_emma)))),(Dipsosaurus_dorsalis,(Liolaemus_bellii,(Sceloporus_variabilis,(Polychrus_marmoratus,Anolis_carolinensis)))))),(Temujinia_ellisoni,Saichangurvel_davidsoni)),((Tchingisaurus_m…
	tree tnt_878 = [&U] (Sphenodon_punctatus,(Huehuecuetzpalli_mixteca,(((Ctenomastax_parva,((Priscagama_gobiensis,((Leiolepis_belliana,Uromastyx_aegyptius),((Brookesia_brygooi,Chamaeleo_laevigatus),(Agama_agama,Calotes_emma)))),(Dipsosaurus_dorsalis,(Liolaemus_bellii,(Sceloporus_variabilis,(Polychrus_marmoratus,Anolis_carolinensis)))))),(Temujinia_ellisoni,Saichangurvel_davidsoni)),((Tchingisaurus_m…
	tree tnt_879 = [&U] (Sphenodon_punctatus,(Huehuecuetzpalli_mixteca,(((Ctenomastax_parva,((Priscagama_gobiensis,((Leiolepis_belliana,Uromastyx_aegyptius),((Brookesia_brygooi,Chamaeleo_laevigatus),(Agama_agama,Calotes_emma)))),(Dipsosaurus_dorsalis,(Liolaemus_bellii,(Sceloporus_variabilis,(Polychrus_marmoratus,Anolis_carolinensis)))))),(Temujinia_ellisoni,Saichangurvel_davidsoni)),((Tchingisaurus_m…
	tree tnt_880 = [&U] (Sphenodon_punctatus,(Huehuecuetzpalli_mixteca,(((Ctenomastax_parva,((Priscagama_gobiensis,((Leiolepis_belliana,Uromastyx_aegyptius),((Brookesia_brygooi,Chamaeleo_laevigatus),(Agama_agama,Calotes_emma)))),(Dipsosaurus_dorsalis,(Liolaemus_bellii,(Sceloporus_variabilis,(Polychrus_marmoratus,Anolis_carolinensis)))))),(Temujinia_ellisoni,Saichangurvel_davidsoni)),((Tchingisaurus_m…
	tree tnt_881 = [&U] (Sphenodon_punctatus,(Huehuecuetzpalli_mixteca,(((Ctenomastax_parva,((Priscagama_gobiensis,((Leiolepis_belliana,Uromastyx_aegyptius),((Brookesia_brygooi,Chamaeleo_laevigatus),(Agama_agama,Calotes_emma)))),(Dipsosaurus_dorsalis,(Liolaemus_bellii,(Sceloporus_variabilis,(Polychrus_marmoratus,Anolis_carolinensis)))))),(Temujinia_ellisoni,Saichangurvel_davidsoni)),((Tchingisaurus_m…
	tree tnt_882 = [&U] (Sphenodon_punctatus,(Huehuecuetzpalli_mixteca,(((Ctenomastax_parva,((Priscagama_gobiensis,((Leiolepis_belliana,Uromastyx_aegyptius),((Brookesia_brygooi,Chamaeleo_laevigatus),(Agama_agama,Calotes_emma)))),(Dipsosaurus_dorsalis,(Liolaemus_bellii,(Sceloporus_variabilis,(Polychrus_marmoratus,Anolis_carolinensis)))))),(Temujinia_ellisoni,Saichangurvel_davidsoni)),((Tchingisaurus_m…
	tree tnt_883 = [&U] (Sphenodon_punctatus,(Huehuecuetzpalli_mixteca,(((Ctenomastax_parva,((Priscagama_gobiensis,((Leiolepis_belliana,Uromastyx_aegyptius),((Brookesia_brygooi,Chamaeleo_laevigatus),(Agama_agama,Calotes_emma)))),(Dipsosaurus_dorsalis,(Liolaemus_bellii,(Sceloporus_variabilis,(Polychrus_marmoratus,Anolis_carolinensis)))))),(Temujinia_ellisoni,Saichangurvel_davidsoni)),((Tchingisaurus_m…
	tree tnt_884 = [&U] (Sphenodon_punctatus,(Huehuecuetzpalli_mixteca,(((Ctenomastax_parva,((Priscagama_gobiensis,((Leiolepis_belliana,Uromastyx_aegyptius),((Brookesia_brygooi,Chamaeleo_laevigatus),(Agama_agama,Calotes_emma)))),(Dipsosaurus_dorsalis,(Liolaemus_bellii,(Sceloporus_variabilis,(Polychrus_marmoratus,Anolis_carolinensis)))))),(Temujinia_ellisoni,Saichangurvel_davidsoni)),((Tchingisaurus_m…
	tree tnt_885 = [&U] (Sphenodon_punctatus,(Huehuecuetzpalli_mixteca,(((Ctenomastax_parva,((Priscagama_gobiensis,((Leiolepis_belliana,Uromastyx_aegyptius),((Brookesia_brygooi,Chamaeleo_laevigatus),(Agama_agama,Calotes_emma)))),(Dipsosaurus_dorsalis,(Liolaemus_bellii,(Sceloporus_variabilis,(Polychrus_marmoratus,Anolis_carolinensis)))))),(Temujinia_ellisoni,Saichangurvel_davidsoni)),((Tchingisaurus_m…
	tree tnt_886 = [&U] (Sphenodon_punctatus,(Huehuecuetzpalli_mixteca,(((Ctenomastax_parva,((Priscagama_gobiensis,((Leiolepis_belliana,Uromastyx_aegyptius),((Brookesia_brygooi,Chamaeleo_laevigatus),(Agama_agama,Calotes_emma)))),(Dipsosaurus_dorsalis,(Liolaemus_bellii,(Sceloporus_variabilis,(Polychrus_marmoratus,Anolis_carolinensis)))))),(Temujinia_ellisoni,Saichangurvel_davidsoni)),((Tchingisaurus_m…
	tree tnt_887 = [&U] (Sphenodon_punctatus,(Huehuecuetzpalli_mixteca,(((Ctenomastax_parva,((Priscagama_gobiensis,((Leiolepis_belliana,Uromastyx_aegyptius),((Brookesia_brygooi,Chamaeleo_laevigatus),(Agama_agama,Calotes_emma)))),(Dipsosaurus_dorsalis,(Liolaemus_bellii,(Sceloporus_variabilis,(Polychrus_marmoratus,Anolis_carolinensis)))))),(Temujinia_ellisoni,Saichangurvel_davidsoni)),((Tchingisaurus_m…
	tree tnt_888 = [&U] (Sphenodon_punctatus,(Huehuecuetzpalli_mixteca,(((Ctenomastax_parva,((Priscagama_gobiensis,((Leiolepis_belliana,Uromastyx_aegyptius),((Brookesia_brygooi,Chamaeleo_laevigatus),(Agama_agama,Calotes_emma)))),(Dipsosaurus_dorsalis,(Liolaemus_bellii,(Sceloporus_variabilis,(Polychrus_marmoratus,Anolis_carolinensis)))))),(Temujinia_ellisoni,Saichangurvel_davidsoni)),((Tchingisaurus_m…
	tree tnt_889 = [&U] (Sphenodon_punctatus,(Huehuecuetzpalli_mixteca,(((Ctenomastax_parva,((Priscagama_gobiensis,((Leiolepis_belliana,Uromastyx_aegyptius),((Brookesia_brygooi,Chamaeleo_laevigatus),(Agama_agama,Calotes_emma)))),(Dipsosaurus_dorsalis,(Liolaemus_bellii,(Sceloporus_variabilis,(Polychrus_marmoratus,Anolis_carolinensis)))))),(Temujinia_ellisoni,Saichangurvel_davidsoni)),((Tchingisaurus_m…
	tree tnt_890 = [&U] (Sphenodon_punctatus,(Huehuecuetzpalli_mixteca,(((Ctenomastax_parva,((Priscagama_gobiensis,((Leiolepis_belliana,Uromastyx_aegyptius),((Brookesia_brygooi,Chamaeleo_laevigatus),(Agama_agama,Calotes_emma)))),(Dipsosaurus_dorsalis,(Liolaemus_bellii,(Sceloporus_variabilis,(Polychrus_marmoratus,Anolis_carolinensis)))))),(Temujinia_ellisoni,Saichangurvel_davidsoni)),((Tchingisaurus_m…
	tree tnt_891 = [&U] (Sphenodon_punctatus,(Huehuecuetzpalli_mixteca,(((Ctenomastax_parva,((Priscagama_gobiensis,((Leiolepis_belliana,Uromastyx_aegyptius),((Brookesia_brygooi,Chamaeleo_laevigatus),(Agama_agama,Calotes_emma)))),(Dipsosaurus_dorsalis,(Liolaemus_bellii,(Sceloporus_variabilis,(Polychrus_marmoratus,Anolis_carolinensis)))))),(Temujinia_ellisoni,Saichangurvel_davidsoni)),((Tchingisaurus_m…
	tree tnt_892 = [&U] (Sphenodon_punctatus,(Huehuecuetzpalli_mixteca,(((Ctenomastax_parva,((Priscagama_gobiensis,((Leiolepis_belliana,Uromastyx_aegyptius),((Brookesia_brygooi,Chamaeleo_laevigatus),(Agama_agama,Calotes_emma)))),(Dipsosaurus_dorsalis,(Liolaemus_bellii,(Sceloporus_variabilis,(Polychrus_marmoratus,Anolis_carolinensis)))))),(Temujinia_ellisoni,Saichangurvel_davidsoni)),((Tchingisaurus_m…
	tree tnt_893 = [&U] (Sphenodon_punctatus,(Huehuecuetzpalli_mixteca,(((Ctenomastax_parva,((Priscagama_gobiensis,((Leiolepis_belliana,Uromastyx_aegyptius),((Brookesia_brygooi,Chamaeleo_laevigatus),(Agama_agama,Calotes_emma)))),(Dipsosaurus_dorsalis,(Liolaemus_bellii,(Sceloporus_variabilis,(Polychrus_marmoratus,Anolis_carolinensis)))))),(Temujinia_ellisoni,Saichangurvel_davidsoni)),((Tchingisaurus_m…
	tree tnt_894 = [&U] (Sphenodon_punctatus,(Huehuecuetzpalli_mixteca,(((Ctenomastax_parva,((Priscagama_gobiensis,((Leiolepis_belliana,Uromastyx_aegyptius),((Brookesia_brygooi,Chamaeleo_laevigatus),(Agama_agama,Calotes_emma)))),(Dipsosaurus_dorsalis,(Liolaemus_bellii,(Sceloporus_variabilis,(Polychrus_marmoratus,Anolis_carolinensis)))))),(Temujinia_ellisoni,Saichangurvel_davidsoni)),((Tchingisaurus_m…
	tree tnt_895 = [&U] (Sphenodon_punctatus,(Huehuecuetzpalli_mixteca,(((Ctenomastax_parva,((Priscagama_gobiensis,((Leiolepis_belliana,Uromastyx_aegyptius),((Brookesia_brygooi,Chamaeleo_laevigatus),(Agama_agama,Calotes_emma)))),(Dipsosaurus_dorsalis,(Liolaemus_bellii,(Sceloporus_variabilis,(Polychrus_marmoratus,Anolis_carolinensis)))))),(Temujinia_ellisoni,Saichangurvel_davidsoni)),((Tchingisaurus_m…
	tree tnt_896 = [&U] (Sphenodon_punctatus,(Huehuecuetzpalli_mixteca,(((Ctenomastax_parva,((Priscagama_gobiensis,((Leiolepis_belliana,Uromastyx_aegyptius),((Brookesia_brygooi,Chamaeleo_laevigatus),(Agama_agama,Calotes_emma)))),(Dipsosaurus_dorsalis,(Liolaemus_bellii,(Sceloporus_variabilis,(Polychrus_marmoratus,Anolis_carolinensis)))))),(Temujinia_ellisoni,Saichangurvel_davidsoni)),((Tchingisaurus_m…
	tree tnt_897 = [&U] (Sphenodon_punctatus,(Huehuecuetzpalli_mixteca,(((Ctenomastax_parva,((Priscagama_gobiensis,((Leiolepis_belliana,Uromastyx_aegyptius),((Brookesia_brygooi,Chamaeleo_laevigatus),(Agama_agama,Calotes_emma)))),(Dipsosaurus_dorsalis,(Liolaemus_bellii,(Sceloporus_variabilis,(Polychrus_marmoratus,Anolis_carolinensis)))))),(Temujinia_ellisoni,Saichangurvel_davidsoni)),((Tchingisaurus_m…
	tree tnt_898 = [&U] (Sphenodon_punctatus,(Huehuecuetzpalli_mixteca,(((Ctenomastax_parva,((Priscagama_gobiensis,((Leiolepis_belliana,Uromastyx_aegyptius),((Brookesia_brygooi,Chamaeleo_laevigatus),(Agama_agama,Calotes_emma)))),(Dipsosaurus_dorsalis,(Liolaemus_bellii,(Sceloporus_variabilis,(Polychrus_marmoratus,Anolis_carolinensis)))))),(Temujinia_ellisoni,Saichangurvel_davidsoni)),((Tchingisaurus_m…
	tree tnt_899 = [&U] (Sphenodon_punctatus,(Huehuecuetzpalli_mixteca,(((Ctenomastax_parva,((Priscagama_gobiensis,((Leiolepis_belliana,Uromastyx_aegyptius),((Brookesia_brygooi,Chamaeleo_laevigatus),(Agama_agama,Calotes_emma)))),(Dipsosaurus_dorsalis,(Liolaemus_bellii,(Sceloporus_variabilis,(Polychrus_marmoratus,Anolis_carolinensis)))))),(Temujinia_ellisoni,Saichangurvel_davidsoni)),((Tchingisaurus_m…
	tree tnt_900 = [&U] (Sphenodon_punctatus,(Huehuecuetzpalli_mixteca,(((Ctenomastax_parva,((Priscagama_gobiensis,((Leiolepis_belliana,Uromastyx_aegyptius),((Brookesia_brygooi,Chamaeleo_laevigatus),(Agama_agama,Calotes_emma)))),(Dipsosaurus_dorsalis,(Liolaemus_bellii,(Sceloporus_variabilis,(Polychrus_marmoratus,Anolis_carolinensis)))))),(Temujinia_ellisoni,Saichangurvel_davidsoni)),((Tchingisaurus_m…
	tree tnt_901 = [&U] (Sphenodon_punctatus,(Huehuecuetzpalli_mixteca,(((Ctenomastax_parva,((Priscagama_gobiensis,((Leiolepis_belliana,Uromastyx_aegyptius),((Brookesia_brygooi,Chamaeleo_laevigatus),(Agama_agama,Calotes_emma)))),(Dipsosaurus_dorsalis,(Liolaemus_bellii,(Sceloporus_variabilis,(Polychrus_marmoratus,Anolis_carolinensis)))))),(Temujinia_ellisoni,Saichangurvel_davidsoni)),((Tchingisaurus_m…
	tree tnt_902 = [&U] (Sphenodon_punctatus,(Huehuecuetzpalli_mixteca,(((Ctenomastax_parva,((Priscagama_gobiensis,((Leiolepis_belliana,Uromastyx_aegyptius),((Brookesia_brygooi,Chamaeleo_laevigatus),(Agama_agama,Calotes_emma)))),(Dipsosaurus_dorsalis,(Liolaemus_bellii,(Sceloporus_variabilis,(Polychrus_marmoratus,Anolis_carolinensis)))))),(Temujinia_ellisoni,Saichangurvel_davidsoni)),((Tchingisaurus_m…
	tree tnt_903 = [&U] (Sphenodon_punctatus,(Huehuecuetzpalli_mixteca,(((Ctenomastax_parva,((Priscagama_gobiensis,((Leiolepis_belliana,Uromastyx_aegyptius),((Brookesia_brygooi,Chamaeleo_laevigatus),(Agama_agama,Calotes_emma)))),(Dipsosaurus_dorsalis,(Liolaemus_bellii,(Sceloporus_variabilis,(Polychrus_marmoratus,Anolis_carolinensis)))))),(Temujinia_ellisoni,Saichangurvel_davidsoni)),((Tchingisaurus_m…
	tree tnt_904 = [&U] (Sphenodon_punctatus,(Huehuecuetzpalli_mixteca,(((Ctenomastax_parva,((Priscagama_gobiensis,((Leiolepis_belliana,Uromastyx_aegyptius),((Brookesia_brygooi,Chamaeleo_laevigatus),(Agama_agama,Calotes_emma)))),(Dipsosaurus_dorsalis,(Liolaemus_bellii,(Sceloporus_variabilis,(Polychrus_marmoratus,Anolis_carolinensis)))))),(Temujinia_ellisoni,Saichangurvel_davidsoni)),((Tchingisaurus_m…
	tree tnt_905 = [&U] (Sphenodon_punctatus,(Huehuecuetzpalli_mixteca,(((Ctenomastax_parva,((Priscagama_gobiensis,((Leiolepis_belliana,Uromastyx_aegyptius),((Brookesia_brygooi,Chamaeleo_laevigatus),(Agama_agama,Calotes_emma)))),(Dipsosaurus_dorsalis,(Liolaemus_bellii,(Sceloporus_variabilis,(Polychrus_marmoratus,Anolis_carolinensis)))))),(Temujinia_ellisoni,Saichangurvel_davidsoni)),((Tchingisaurus_m…
	tree tnt_906 = [&U] (Sphenodon_punctatus,(Huehuecuetzpalli_mixteca,(((Ctenomastax_parva,((Priscagama_gobiensis,((Leiolepis_belliana,Uromastyx_aegyptius),((Brookesia_brygooi,Chamaeleo_laevigatus),(Agama_agama,Calotes_emma)))),(Dipsosaurus_dorsalis,(Liolaemus_bellii,(Sceloporus_variabilis,(Polychrus_marmoratus,Anolis_carolinensis)))))),(Temujinia_ellisoni,Saichangurvel_davidsoni)),((Tchingisaurus_m…
	tree tnt_907 = [&U] (Sphenodon_punctatus,(Huehuecuetzpalli_mixteca,(((Ctenomastax_parva,((Priscagama_gobiensis,((Leiolepis_belliana,Uromastyx_aegyptius),((Brookesia_brygooi,Chamaeleo_laevigatus),(Agama_agama,Calotes_emma)))),(Dipsosaurus_dorsalis,(Liolaemus_bellii,(Sceloporus_variabilis,(Polychrus_marmoratus,Anolis_carolinensis)))))),(Temujinia_ellisoni,Saichangurvel_davidsoni)),((Tchingisaurus_m…
	tree tnt_908 = [&U] (Sphenodon_punctatus,(Huehuecuetzpalli_mixteca,(((Ctenomastax_parva,((Priscagama_gobiensis,((Leiolepis_belliana,Uromastyx_aegyptius),((Brookesia_brygooi,Chamaeleo_laevigatus),(Agama_agama,Calotes_emma)))),(Dipsosaurus_dorsalis,(Liolaemus_bellii,(Sceloporus_variabilis,(Polychrus_marmoratus,Anolis_carolinensis)))))),(Temujinia_ellisoni,Saichangurvel_davidsoni)),((Tchingisaurus_m…
	tree tnt_909 = [&U] (Sphenodon_punctatus,(Huehuecuetzpalli_mixteca,(((Ctenomastax_parva,((Priscagama_gobiensis,((Leiolepis_belliana,Uromastyx_aegyptius),((Brookesia_brygooi,Chamaeleo_laevigatus),(Agama_agama,Calotes_emma)))),(Dipsosaurus_dorsalis,(Liolaemus_bellii,(Sceloporus_variabilis,(Polychrus_marmoratus,Anolis_carolinensis)))))),(Temujinia_ellisoni,Saichangurvel_davidsoni)),((Tchingisaurus_m…
	tree tnt_910 = [&U] (Sphenodon_punctatus,(Huehuecuetzpalli_mixteca,(((Ctenomastax_parva,((Priscagama_gobiensis,((Leiolepis_belliana,Uromastyx_aegyptius),((Brookesia_brygooi,Chamaeleo_laevigatus),(Agama_agama,Calotes_emma)))),(Dipsosaurus_dorsalis,(Liolaemus_bellii,(Sceloporus_variabilis,(Polychrus_marmoratus,Anolis_carolinensis)))))),(Temujinia_ellisoni,Saichangurvel_davidsoni)),((Tchingisaurus_m…
	tree tnt_911 = [&U] (Sphenodon_punctatus,(Huehuecuetzpalli_mixteca,(((Ctenomastax_parva,((Priscagama_gobiensis,((Leiolepis_belliana,Uromastyx_aegyptius),((Brookesia_brygooi,Chamaeleo_laevigatus),(Agama_agama,Calotes_emma)))),(Dipsosaurus_dorsalis,(Liolaemus_bellii,(Sceloporus_variabilis,(Polychrus_marmoratus,Anolis_carolinensis)))))),(Temujinia_ellisoni,Saichangurvel_davidsoni)),((Tchingisaurus_m…
	tree tnt_912 = [&U] (Sphenodon_punctatus,(Huehuecuetzpalli_mixteca,(((Ctenomastax_parva,((Priscagama_gobiensis,((Leiolepis_belliana,Uromastyx_aegyptius),((Brookesia_brygooi,Chamaeleo_laevigatus),(Agama_agama,Calotes_emma)))),(Dipsosaurus_dorsalis,(Liolaemus_bellii,(Sceloporus_variabilis,(Polychrus_marmoratus,Anolis_carolinensis)))))),(Temujinia_ellisoni,Saichangurvel_davidsoni)),((Tchingisaurus_m…
	tree tnt_913 = [&U] (Sphenodon_punctatus,(Huehuecuetzpalli_mixteca,(((Ctenomastax_parva,((Priscagama_gobiensis,((Leiolepis_belliana,Uromastyx_aegyptius),((Brookesia_brygooi,Chamaeleo_laevigatus),(Agama_agama,Calotes_emma)))),(Dipsosaurus_dorsalis,(Liolaemus_bellii,(Sceloporus_variabilis,(Polychrus_marmoratus,Anolis_carolinensis)))))),(Temujinia_ellisoni,Saichangurvel_davidsoni)),((Tchingisaurus_m…
	tree tnt_914 = [&U] (Sphenodon_punctatus,(Huehuecuetzpalli_mixteca,(((Ctenomastax_parva,((Priscagama_gobiensis,((Leiolepis_belliana,Uromastyx_aegyptius),((Brookesia_brygooi,Chamaeleo_laevigatus),(Agama_agama,Calotes_emma)))),(Dipsosaurus_dorsalis,(Liolaemus_bellii,(Sceloporus_variabilis,(Polychrus_marmoratus,Anolis_carolinensis)))))),(Temujinia_ellisoni,Saichangurvel_davidsoni)),((Tchingisaurus_m…
	tree tnt_915 = [&U] (Sphenodon_punctatus,(Huehuecuetzpalli_mixteca,(((Ctenomastax_parva,((Priscagama_gobiensis,((Leiolepis_belliana,Uromastyx_aegyptius),((Brookesia_brygooi,Chamaeleo_laevigatus),(Agama_agama,Calotes_emma)))),(Dipsosaurus_dorsalis,(Liolaemus_bellii,(Sceloporus_variabilis,(Polychrus_marmoratus,Anolis_carolinensis)))))),(Temujinia_ellisoni,Saichangurvel_davidsoni)),((Tchingisaurus_m…
	tree tnt_916 = [&U] (Sphenodon_punctatus,(Huehuecuetzpalli_mixteca,(((Ctenomastax_parva,((Priscagama_gobiensis,((Leiolepis_belliana,Uromastyx_aegyptius),((Brookesia_brygooi,Chamaeleo_laevigatus),(Agama_agama,Calotes_emma)))),(Dipsosaurus_dorsalis,(Liolaemus_bellii,(Sceloporus_variabilis,(Polychrus_marmoratus,Anolis_carolinensis)))))),(Temujinia_ellisoni,Saichangurvel_davidsoni)),((Tchingisaurus_m…
	tree tnt_917 = [&U] (Sphenodon_punctatus,(Huehuecuetzpalli_mixteca,(((Ctenomastax_parva,((Priscagama_gobiensis,((Leiolepis_belliana,Uromastyx_aegyptius),((Brookesia_brygooi,Chamaeleo_laevigatus),(Agama_agama,Calotes_emma)))),(Dipsosaurus_dorsalis,(Liolaemus_bellii,(Sceloporus_variabilis,(Polychrus_marmoratus,Anolis_carolinensis)))))),(Temujinia_ellisoni,Saichangurvel_davidsoni)),((Tchingisaurus_m…
	tree tnt_918 = [&U] (Sphenodon_punctatus,(Huehuecuetzpalli_mixteca,(((Ctenomastax_parva,((Priscagama_gobiensis,((Leiolepis_belliana,Uromastyx_aegyptius),((Brookesia_brygooi,Chamaeleo_laevigatus),(Agama_agama,Calotes_emma)))),(Dipsosaurus_dorsalis,(Liolaemus_bellii,(Sceloporus_variabilis,(Polychrus_marmoratus,Anolis_carolinensis)))))),(Temujinia_ellisoni,Saichangurvel_davidsoni)),((Tchingisaurus_m…
	tree tnt_919 = [&U] (Sphenodon_punctatus,(Huehuecuetzpalli_mixteca,(((Ctenomastax_parva,((Priscagama_gobiensis,((Leiolepis_belliana,Uromastyx_aegyptius),((Brookesia_brygooi,Chamaeleo_laevigatus),(Agama_agama,Calotes_emma)))),(Dipsosaurus_dorsalis,(Liolaemus_bellii,(Sceloporus_variabilis,(Polychrus_marmoratus,Anolis_carolinensis)))))),(Temujinia_ellisoni,Saichangurvel_davidsoni)),((Tchingisaurus_m…
	tree tnt_920 = [&U] (Sphenodon_punctatus,(Huehuecuetzpalli_mixteca,(((Ctenomastax_parva,((Priscagama_gobiensis,((Leiolepis_belliana,Uromastyx_aegyptius),((Brookesia_brygooi,Chamaeleo_laevigatus),(Agama_agama,Calotes_emma)))),(Dipsosaurus_dorsalis,(Liolaemus_bellii,(Sceloporus_variabilis,(Polychrus_marmoratus,Anolis_carolinensis)))))),(Temujinia_ellisoni,Saichangurvel_davidsoni)),((Tchingisaurus_m…
	tree tnt_921 = [&U] (Sphenodon_punctatus,(Huehuecuetzpalli_mixteca,(((Ctenomastax_parva,((Priscagama_gobiensis,((Leiolepis_belliana,Uromastyx_aegyptius),((Brookesia_brygooi,Chamaeleo_laevigatus),(Agama_agama,Calotes_emma)))),(Dipsosaurus_dorsalis,(Liolaemus_bellii,(Sceloporus_variabilis,(Polychrus_marmoratus,Anolis_carolinensis)))))),(Temujinia_ellisoni,Saichangurvel_davidsoni)),((Tchingisaurus_m…
	tree tnt_922 = [&U] (Sphenodon_punctatus,(Huehuecuetzpalli_mixteca,(((Ctenomastax_parva,((Priscagama_gobiensis,((Leiolepis_belliana,Uromastyx_aegyptius),((Brookesia_brygooi,Chamaeleo_laevigatus),(Agama_agama,Calotes_emma)))),(Dipsosaurus_dorsalis,(Liolaemus_bellii,(Sceloporus_variabilis,(Polychrus_marmoratus,Anolis_carolinensis)))))),(Temujinia_ellisoni,Saichangurvel_davidsoni)),((Tchingisaurus_m…
	tree tnt_923 = [&U] (Sphenodon_punctatus,(Huehuecuetzpalli_mixteca,(((Ctenomastax_parva,((Priscagama_gobiensis,((Leiolepis_belliana,Uromastyx_aegyptius),((Brookesia_brygooi,Chamaeleo_laevigatus),(Agama_agama,Calotes_emma)))),(Dipsosaurus_dorsalis,(Liolaemus_bellii,(Sceloporus_variabilis,(Polychrus_marmoratus,Anolis_carolinensis)))))),(Temujinia_ellisoni,Saichangurvel_davidsoni)),((Tchingisaurus_m…
	tree tnt_924 = [&U] (Sphenodon_punctatus,(Huehuecuetzpalli_mixteca,(((Ctenomastax_parva,((Priscagama_gobiensis,((Leiolepis_belliana,Uromastyx_aegyptius),((Brookesia_brygooi,Chamaeleo_laevigatus),(Agama_agama,Calotes_emma)))),(Dipsosaurus_dorsalis,(Liolaemus_bellii,(Sceloporus_variabilis,(Polychrus_marmoratus,Anolis_carolinensis)))))),(Temujinia_ellisoni,Saichangurvel_davidsoni)),((Tchingisaurus_m…
	tree tnt_925 = [&U] (Sphenodon_punctatus,(Huehuecuetzpalli_mixteca,(((Ctenomastax_parva,((Priscagama_gobiensis,((Leiolepis_belliana,Uromastyx_aegyptius),((Brookesia_brygooi,Chamaeleo_laevigatus),(Agama_agama,Calotes_emma)))),(Dipsosaurus_dorsalis,(Liolaemus_bellii,(Sceloporus_variabilis,(Polychrus_marmoratus,Anolis_carolinensis)))))),(Temujinia_ellisoni,Saichangurvel_davidsoni)),((Tchingisaurus_m…
	tree tnt_926 = [&U] (Sphenodon_punctatus,(Huehuecuetzpalli_mixteca,(((Ctenomastax_parva,((Priscagama_gobiensis,((Leiolepis_belliana,Uromastyx_aegyptius),((Brookesia_brygooi,Chamaeleo_laevigatus),(Agama_agama,Calotes_emma)))),(Dipsosaurus_dorsalis,(Liolaemus_bellii,(Sceloporus_variabilis,(Polychrus_marmoratus,Anolis_carolinensis)))))),(Temujinia_ellisoni,Saichangurvel_davidsoni)),((Tchingisaurus_m…
	tree tnt_927 = [&U] (Sphenodon_punctatus,(Huehuecuetzpalli_mixteca,(((Ctenomastax_parva,((Priscagama_gobiensis,((Leiolepis_belliana,Uromastyx_aegyptius),((Brookesia_brygooi,Chamaeleo_laevigatus),(Agama_agama,Calotes_emma)))),(Dipsosaurus_dorsalis,(Liolaemus_bellii,(Sceloporus_variabilis,(Polychrus_marmoratus,Anolis_carolinensis)))))),(Temujinia_ellisoni,Saichangurvel_davidsoni)),((Tchingisaurus_m…
	tree tnt_928 = [&U] (Sphenodon_punctatus,(Huehuecuetzpalli_mixteca,(((Ctenomastax_parva,((Priscagama_gobiensis,((Leiolepis_belliana,Uromastyx_aegyptius),((Brookesia_brygooi,Chamaeleo_laevigatus),(Agama_agama,Calotes_emma)))),(Dipsosaurus_dorsalis,(Liolaemus_bellii,(Sceloporus_variabilis,(Polychrus_marmoratus,Anolis_carolinensis)))))),(Temujinia_ellisoni,Saichangurvel_davidsoni)),((Tchingisaurus_m…
	tree tnt_929 = [&U] (Sphenodon_punctatus,(Huehuecuetzpalli_mixteca,(((Ctenomastax_parva,((Priscagama_gobiensis,((Leiolepis_belliana,Uromastyx_aegyptius),((Brookesia_brygooi,Chamaeleo_laevigatus),(Agama_agama,Calotes_emma)))),(Dipsosaurus_dorsalis,(Liolaemus_bellii,(Sceloporus_variabilis,(Polychrus_marmoratus,Anolis_carolinensis)))))),(Temujinia_ellisoni,Saichangurvel_davidsoni)),((Tchingisaurus_m…
	tree tnt_930 = [&U] (Sphenodon_punctatus,(Huehuecuetzpalli_mixteca,(((Ctenomastax_parva,((Priscagama_gobiensis,((Leiolepis_belliana,Uromastyx_aegyptius),((Brookesia_brygooi,Chamaeleo_laevigatus),(Agama_agama,Calotes_emma)))),(Dipsosaurus_dorsalis,(Liolaemus_bellii,(Sceloporus_variabilis,(Polychrus_marmoratus,Anolis_carolinensis)))))),(Temujinia_ellisoni,Saichangurvel_davidsoni)),((Tchingisaurus_m…
	tree tnt_931 = [&U] (Sphenodon_punctatus,(Huehuecuetzpalli_mixteca,(((Ctenomastax_parva,((Priscagama_gobiensis,((Leiolepis_belliana,Uromastyx_aegyptius),((Brookesia_brygooi,Chamaeleo_laevigatus),(Agama_agama,Calotes_emma)))),(Dipsosaurus_dorsalis,(Liolaemus_bellii,(Sceloporus_variabilis,(Polychrus_marmoratus,Anolis_carolinensis)))))),(Temujinia_ellisoni,Saichangurvel_davidsoni)),((Tchingisaurus_m…
	tree tnt_932 = [&U] (Sphenodon_punctatus,(Huehuecuetzpalli_mixteca,(((Ctenomastax_parva,((Priscagama_gobiensis,((Leiolepis_belliana,Uromastyx_aegyptius),((Brookesia_brygooi,Chamaeleo_laevigatus),(Agama_agama,Calotes_emma)))),(Dipsosaurus_dorsalis,(Liolaemus_bellii,(Sceloporus_variabilis,(Polychrus_marmoratus,Anolis_carolinensis)))))),(Temujinia_ellisoni,Saichangurvel_davidsoni)),((Tchingisaurus_m…
	tree tnt_933 = [&U] (Sphenodon_punctatus,(Huehuecuetzpalli_mixteca,(((Ctenomastax_parva,((Priscagama_gobiensis,((Leiolepis_belliana,Uromastyx_aegyptius),((Brookesia_brygooi,Chamaeleo_laevigatus),(Agama_agama,Calotes_emma)))),(Dipsosaurus_dorsalis,(Liolaemus_bellii,(Sceloporus_variabilis,(Polychrus_marmoratus,Anolis_carolinensis)))))),(Temujinia_ellisoni,Saichangurvel_davidsoni)),((Tchingisaurus_m…
	tree tnt_934 = [&U] (Sphenodon_punctatus,(Huehuecuetzpalli_mixteca,(((Ctenomastax_parva,((Priscagama_gobiensis,((Leiolepis_belliana,Uromastyx_aegyptius),((Brookesia_brygooi,Chamaeleo_laevigatus),(Agama_agama,Calotes_emma)))),(Dipsosaurus_dorsalis,(Liolaemus_bellii,(Sceloporus_variabilis,(Polychrus_marmoratus,Anolis_carolinensis)))))),(Temujinia_ellisoni,Saichangurvel_davidsoni)),((Tchingisaurus_m…
	tree tnt_935 = [&U] (Sphenodon_punctatus,(Huehuecuetzpalli_mixteca,(((Ctenomastax_parva,((Priscagama_gobiensis,((Leiolepis_belliana,Uromastyx_aegyptius),((Brookesia_brygooi,Chamaeleo_laevigatus),(Agama_agama,Calotes_emma)))),(Dipsosaurus_dorsalis,(Liolaemus_bellii,(Sceloporus_variabilis,(Polychrus_marmoratus,Anolis_carolinensis)))))),(Temujinia_ellisoni,Saichangurvel_davidsoni)),((Tchingisaurus_m…
	tree tnt_936 = [&U] (Sphenodon_punctatus,(Huehuecuetzpalli_mixteca,(((Ctenomastax_parva,((Priscagama_gobiensis,((Leiolepis_belliana,Uromastyx_aegyptius),((Brookesia_brygooi,Chamaeleo_laevigatus),(Agama_agama,Calotes_emma)))),(Dipsosaurus_dorsalis,(Liolaemus_bellii,(Sceloporus_variabilis,(Polychrus_marmoratus,Anolis_carolinensis)))))),(Temujinia_ellisoni,Saichangurvel_davidsoni)),((Tchingisaurus_m…
	tree tnt_937 = [&U] (Sphenodon_punctatus,(Huehuecuetzpalli_mixteca,(((Ctenomastax_parva,((Priscagama_gobiensis,((Leiolepis_belliana,Uromastyx_aegyptius),((Brookesia_brygooi,Chamaeleo_laevigatus),(Agama_agama,Calotes_emma)))),(Dipsosaurus_dorsalis,(Liolaemus_bellii,(Sceloporus_variabilis,(Polychrus_marmoratus,Anolis_carolinensis)))))),(Temujinia_ellisoni,Saichangurvel_davidsoni)),((Tchingisaurus_m…
	tree tnt_938 = [&U] (Sphenodon_punctatus,(Huehuecuetzpalli_mixteca,(((Ctenomastax_parva,((Priscagama_gobiensis,((Leiolepis_belliana,Uromastyx_aegyptius),((Brookesia_brygooi,Chamaeleo_laevigatus),(Agama_agama,Calotes_emma)))),(Dipsosaurus_dorsalis,(Liolaemus_bellii,(Sceloporus_variabilis,(Polychrus_marmoratus,Anolis_carolinensis)))))),(Temujinia_ellisoni,Saichangurvel_davidsoni)),((Tchingisaurus_m…
	tree tnt_939 = [&U] (Sphenodon_punctatus,(Huehuecuetzpalli_mixteca,(((Ctenomastax_parva,((Priscagama_gobiensis,((Leiolepis_belliana,Uromastyx_aegyptius),((Brookesia_brygooi,Chamaeleo_laevigatus),(Agama_agama,Calotes_emma)))),(Dipsosaurus_dorsalis,(Liolaemus_bellii,(Sceloporus_variabilis,(Polychrus_marmoratus,Anolis_carolinensis)))))),(Temujinia_ellisoni,Saichangurvel_davidsoni)),((Tchingisaurus_m…
	tree tnt_940 = [&U] (Sphenodon_punctatus,(Huehuecuetzpalli_mixteca,(((Ctenomastax_parva,((Priscagama_gobiensis,((Leiolepis_belliana,Uromastyx_aegyptius),((Brookesia_brygooi,Chamaeleo_laevigatus),(Agama_agama,Calotes_emma)))),(Dipsosaurus_dorsalis,(Liolaemus_bellii,(Sceloporus_variabilis,(Polychrus_marmoratus,Anolis_carolinensis)))))),(Temujinia_ellisoni,Saichangurvel_davidsoni)),((Tchingisaurus_m…
	tree tnt_941 = [&U] (Sphenodon_punctatus,(Huehuecuetzpalli_mixteca,(((Ctenomastax_parva,((Priscagama_gobiensis,((Leiolepis_belliana,Uromastyx_aegyptius),((Brookesia_brygooi,Chamaeleo_laevigatus),(Agama_agama,Calotes_emma)))),(Dipsosaurus_dorsalis,(Liolaemus_bellii,(Sceloporus_variabilis,(Polychrus_marmoratus,Anolis_carolinensis)))))),(Temujinia_ellisoni,Saichangurvel_davidsoni)),((Tchingisaurus_m…
	tree tnt_942 = [&U] (Sphenodon_punctatus,(Huehuecuetzpalli_mixteca,(((Ctenomastax_parva,((Priscagama_gobiensis,((Leiolepis_belliana,Uromastyx_aegyptius),((Brookesia_brygooi,Chamaeleo_laevigatus),(Agama_agama,Calotes_emma)))),(Dipsosaurus_dorsalis,(Liolaemus_bellii,(Sceloporus_variabilis,(Polychrus_marmoratus,Anolis_carolinensis)))))),(Temujinia_ellisoni,Saichangurvel_davidsoni)),((Tchingisaurus_m…
	tree tnt_943 = [&U] (Sphenodon_punctatus,(Huehuecuetzpalli_mixteca,(((Ctenomastax_parva,((Priscagama_gobiensis,((Leiolepis_belliana,Uromastyx_aegyptius),((Brookesia_brygooi,Chamaeleo_laevigatus),(Agama_agama,Calotes_emma)))),(Dipsosaurus_dorsalis,(Liolaemus_bellii,(Sceloporus_variabilis,(Polychrus_marmoratus,Anolis_carolinensis)))))),(Temujinia_ellisoni,Saichangurvel_davidsoni)),((Tchingisaurus_m…
	tree tnt_944 = [&U] (Sphenodon_punctatus,(Huehuecuetzpalli_mixteca,(((Ctenomastax_parva,((Priscagama_gobiensis,((Leiolepis_belliana,Uromastyx_aegyptius),((Brookesia_brygooi,Chamaeleo_laevigatus),(Agama_agama,Calotes_emma)))),(Dipsosaurus_dorsalis,(Liolaemus_bellii,(Sceloporus_variabilis,(Polychrus_marmoratus,Anolis_carolinensis)))))),(Temujinia_ellisoni,Saichangurvel_davidsoni)),((Tchingisaurus_m…
	tree tnt_945 = [&U] (Sphenodon_punctatus,(Huehuecuetzpalli_mixteca,(((Ctenomastax_parva,((Priscagama_gobiensis,((Leiolepis_belliana,Uromastyx_aegyptius),((Brookesia_brygooi,Chamaeleo_laevigatus),(Agama_agama,Calotes_emma)))),(Dipsosaurus_dorsalis,(Liolaemus_bellii,(Sceloporus_variabilis,(Polychrus_marmoratus,Anolis_carolinensis)))))),(Temujinia_ellisoni,Saichangurvel_davidsoni)),((Tchingisaurus_m…
	tree tnt_946 = [&U] (Sphenodon_punctatus,(Huehuecuetzpalli_mixteca,(((Ctenomastax_parva,((Priscagama_gobiensis,((Leiolepis_belliana,Uromastyx_aegyptius),((Brookesia_brygooi,Chamaeleo_laevigatus),(Agama_agama,Calotes_emma)))),(Dipsosaurus_dorsalis,(Liolaemus_bellii,(Sceloporus_variabilis,(Polychrus_marmoratus,Anolis_carolinensis)))))),(Temujinia_ellisoni,Saichangurvel_davidsoni)),((Tchingisaurus_m…
	tree tnt_947 = [&U] (Sphenodon_punctatus,(Huehuecuetzpalli_mixteca,(((Ctenomastax_parva,((Priscagama_gobiensis,((Leiolepis_belliana,Uromastyx_aegyptius),((Brookesia_brygooi,Chamaeleo_laevigatus),(Agama_agama,Calotes_emma)))),(Dipsosaurus_dorsalis,(Liolaemus_bellii,(Sceloporus_variabilis,(Polychrus_marmoratus,Anolis_carolinensis)))))),(Temujinia_ellisoni,Saichangurvel_davidsoni)),((Tchingisaurus_m…
	tree tnt_948 = [&U] (Sphenodon_punctatus,(Huehuecuetzpalli_mixteca,(((Ctenomastax_parva,((Priscagama_gobiensis,((Leiolepis_belliana,Uromastyx_aegyptius),((Brookesia_brygooi,Chamaeleo_laevigatus),(Agama_agama,Calotes_emma)))),(Dipsosaurus_dorsalis,(Liolaemus_bellii,(Sceloporus_variabilis,(Polychrus_marmoratus,Anolis_carolinensis)))))),(Temujinia_ellisoni,Saichangurvel_davidsoni)),((Tchingisaurus_m…
	tree tnt_949 = [&U] (Sphenodon_punctatus,(Huehuecuetzpalli_mixteca,(((Ctenomastax_parva,((Priscagama_gobiensis,((Leiolepis_belliana,Uromastyx_aegyptius),((Brookesia_brygooi,Chamaeleo_laevigatus),(Agama_agama,Calotes_emma)))),(Dipsosaurus_dorsalis,(Liolaemus_bellii,(Sceloporus_variabilis,(Polychrus_marmoratus,Anolis_carolinensis)))))),(Temujinia_ellisoni,Saichangurvel_davidsoni)),((Tchingisaurus_m…
	tree tnt_950 = [&U] (Sphenodon_punctatus,(Huehuecuetzpalli_mixteca,(((Ctenomastax_parva,((Priscagama_gobiensis,((Leiolepis_belliana,Uromastyx_aegyptius),((Brookesia_brygooi,Chamaeleo_laevigatus),(Agama_agama,Calotes_emma)))),(Dipsosaurus_dorsalis,(Liolaemus_bellii,(Sceloporus_variabilis,(Polychrus_marmoratus,Anolis_carolinensis)))))),(Temujinia_ellisoni,Saichangurvel_davidsoni)),((Tchingisaurus_m…
	tree tnt_951 = [&U] (Sphenodon_punctatus,(Huehuecuetzpalli_mixteca,(((Ctenomastax_parva,((Priscagama_gobiensis,((Leiolepis_belliana,Uromastyx_aegyptius),((Brookesia_brygooi,Chamaeleo_laevigatus),(Agama_agama,Calotes_emma)))),(Dipsosaurus_dorsalis,(Liolaemus_bellii,(Sceloporus_variabilis,(Polychrus_marmoratus,Anolis_carolinensis)))))),(Temujinia_ellisoni,Saichangurvel_davidsoni)),((Tchingisaurus_m…
	tree tnt_952 = [&U] (Sphenodon_punctatus,(Huehuecuetzpalli_mixteca,(((Ctenomastax_parva,((Priscagama_gobiensis,((Leiolepis_belliana,Uromastyx_aegyptius),((Brookesia_brygooi,Chamaeleo_laevigatus),(Agama_agama,Calotes_emma)))),(Dipsosaurus_dorsalis,(Liolaemus_bellii,(Sceloporus_variabilis,(Polychrus_marmoratus,Anolis_carolinensis)))))),(Temujinia_ellisoni,Saichangurvel_davidsoni)),((Tchingisaurus_m…
	tree tnt_953 = [&U] (Sphenodon_punctatus,(Huehuecuetzpalli_mixteca,(((Ctenomastax_parva,((Priscagama_gobiensis,((Leiolepis_belliana,Uromastyx_aegyptius),((Brookesia_brygooi,Chamaeleo_laevigatus),(Agama_agama,Calotes_emma)))),(Dipsosaurus_dorsalis,(Liolaemus_bellii,(Sceloporus_variabilis,(Polychrus_marmoratus,Anolis_carolinensis)))))),(Temujinia_ellisoni,Saichangurvel_davidsoni)),((Tchingisaurus_m…
	tree tnt_954 = [&U] (Sphenodon_punctatus,(Huehuecuetzpalli_mixteca,(((Ctenomastax_parva,((Priscagama_gobiensis,((Leiolepis_belliana,Uromastyx_aegyptius),((Brookesia_brygooi,Chamaeleo_laevigatus),(Agama_agama,Calotes_emma)))),(Dipsosaurus_dorsalis,(Liolaemus_bellii,(Sceloporus_variabilis,(Polychrus_marmoratus,Anolis_carolinensis)))))),(Temujinia_ellisoni,Saichangurvel_davidsoni)),((Tchingisaurus_m…
	tree tnt_955 = [&U] (Sphenodon_punctatus,(Huehuecuetzpalli_mixteca,(((Ctenomastax_parva,((Priscagama_gobiensis,((Leiolepis_belliana,Uromastyx_aegyptius),((Brookesia_brygooi,Chamaeleo_laevigatus),(Agama_agama,Calotes_emma)))),(Dipsosaurus_dorsalis,(Liolaemus_bellii,(Sceloporus_variabilis,(Polychrus_marmoratus,Anolis_carolinensis)))))),(Temujinia_ellisoni,Saichangurvel_davidsoni)),((Tchingisaurus_m…
	tree tnt_956 = [&U] (Sphenodon_punctatus,(Huehuecuetzpalli_mixteca,(((Ctenomastax_parva,((Priscagama_gobiensis,((Leiolepis_belliana,Uromastyx_aegyptius),((Brookesia_brygooi,Chamaeleo_laevigatus),(Agama_agama,Calotes_emma)))),(Dipsosaurus_dorsalis,(Liolaemus_bellii,(Sceloporus_variabilis,(Polychrus_marmoratus,Anolis_carolinensis)))))),(Temujinia_ellisoni,Saichangurvel_davidsoni)),((Tchingisaurus_m…
	tree tnt_957 = [&U] (Sphenodon_punctatus,(Huehuecuetzpalli_mixteca,(((Ctenomastax_parva,((Priscagama_gobiensis,((Leiolepis_belliana,Uromastyx_aegyptius),((Brookesia_brygooi,Chamaeleo_laevigatus),(Agama_agama,Calotes_emma)))),(Dipsosaurus_dorsalis,(Liolaemus_bellii,(Sceloporus_variabilis,(Polychrus_marmoratus,Anolis_carolinensis)))))),(Temujinia_ellisoni,Saichangurvel_davidsoni)),((Tchingisaurus_m…
	tree tnt_958 = [&U] (Sphenodon_punctatus,(Huehuecuetzpalli_mixteca,(((Ctenomastax_parva,((Priscagama_gobiensis,((Leiolepis_belliana,Uromastyx_aegyptius),((Brookesia_brygooi,Chamaeleo_laevigatus),(Agama_agama,Calotes_emma)))),(Dipsosaurus_dorsalis,(Liolaemus_bellii,(Sceloporus_variabilis,(Polychrus_marmoratus,Anolis_carolinensis)))))),(Temujinia_ellisoni,Saichangurvel_davidsoni)),((Tchingisaurus_m…
	tree tnt_959 = [&U] (Sphenodon_punctatus,(Huehuecuetzpalli_mixteca,(((Ctenomastax_parva,((Priscagama_gobiensis,((Leiolepis_belliana,Uromastyx_aegyptius),((Brookesia_brygooi,Chamaeleo_laevigatus),(Agama_agama,Calotes_emma)))),(Dipsosaurus_dorsalis,(Liolaemus_bellii,(Sceloporus_variabilis,(Polychrus_marmoratus,Anolis_carolinensis)))))),(Temujinia_ellisoni,Saichangurvel_davidsoni)),((Tchingisaurus_m…
	tree tnt_960 = [&U] (Sphenodon_punctatus,(Huehuecuetzpalli_mixteca,(((Ctenomastax_parva,((Priscagama_gobiensis,((Leiolepis_belliana,Uromastyx_aegyptius),((Brookesia_brygooi,Chamaeleo_laevigatus),(Agama_agama,Calotes_emma)))),(Dipsosaurus_dorsalis,(Liolaemus_bellii,(Sceloporus_variabilis,(Polychrus_marmoratus,Anolis_carolinensis)))))),(Temujinia_ellisoni,Saichangurvel_davidsoni)),((Tchingisaurus_m…
	tree tnt_961 = [&U] (Sphenodon_punctatus,(Huehuecuetzpalli_mixteca,(((Ctenomastax_parva,((Priscagama_gobiensis,((Leiolepis_belliana,Uromastyx_aegyptius),((Brookesia_brygooi,Chamaeleo_laevigatus),(Agama_agama,Calotes_emma)))),(Dipsosaurus_dorsalis,(Liolaemus_bellii,(Sceloporus_variabilis,(Polychrus_marmoratus,Anolis_carolinensis)))))),(Temujinia_ellisoni,Saichangurvel_davidsoni)),((Tchingisaurus_m…
	tree tnt_962 = [&U] (Sphenodon_punctatus,(Huehuecuetzpalli_mixteca,(((Ctenomastax_parva,((Priscagama_gobiensis,((Leiolepis_belliana,Uromastyx_aegyptius),((Brookesia_brygooi,Chamaeleo_laevigatus),(Agama_agama,Calotes_emma)))),(Dipsosaurus_dorsalis,(Liolaemus_bellii,(Sceloporus_variabilis,(Polychrus_marmoratus,Anolis_carolinensis)))))),(Temujinia_ellisoni,Saichangurvel_davidsoni)),((Tchingisaurus_m…
	tree tnt_963 = [&U] (Sphenodon_punctatus,(Huehuecuetzpalli_mixteca,(((Ctenomastax_parva,((Priscagama_gobiensis,((Leiolepis_belliana,Uromastyx_aegyptius),((Brookesia_brygooi,Chamaeleo_laevigatus),(Agama_agama,Calotes_emma)))),(Dipsosaurus_dorsalis,(Liolaemus_bellii,(Sceloporus_variabilis,(Polychrus_marmoratus,Anolis_carolinensis)))))),(Temujinia_ellisoni,Saichangurvel_davidsoni)),((Tchingisaurus_m…
	tree tnt_964 = [&U] (Sphenodon_punctatus,(Huehuecuetzpalli_mixteca,(((Ctenomastax_parva,((Priscagama_gobiensis,((Leiolepis_belliana,Uromastyx_aegyptius),((Brookesia_brygooi,Chamaeleo_laevigatus),(Agama_agama,Calotes_emma)))),(Dipsosaurus_dorsalis,(Liolaemus_bellii,(Sceloporus_variabilis,(Polychrus_marmoratus,Anolis_carolinensis)))))),(Temujinia_ellisoni,Saichangurvel_davidsoni)),((Tchingisaurus_m…
	tree tnt_965 = [&U] (Sphenodon_punctatus,(Huehuecuetzpalli_mixteca,(((Ctenomastax_parva,((Priscagama_gobiensis,((Leiolepis_belliana,Uromastyx_aegyptius),((Brookesia_brygooi,Chamaeleo_laevigatus),(Agama_agama,Calotes_emma)))),(Dipsosaurus_dorsalis,(Liolaemus_bellii,(Sceloporus_variabilis,(Polychrus_marmoratus,Anolis_carolinensis)))))),(Temujinia_ellisoni,Saichangurvel_davidsoni)),((Tchingisaurus_m…
	tree tnt_966 = [&U] (Sphenodon_punctatus,(Huehuecuetzpalli_mixteca,(((Ctenomastax_parva,((Priscagama_gobiensis,((Leiolepis_belliana,Uromastyx_aegyptius),((Brookesia_brygooi,Chamaeleo_laevigatus),(Agama_agama,Calotes_emma)))),(Dipsosaurus_dorsalis,(Liolaemus_bellii,(Sceloporus_variabilis,(Polychrus_marmoratus,Anolis_carolinensis)))))),(Temujinia_ellisoni,Saichangurvel_davidsoni)),((Tchingisaurus_m…
	tree tnt_967 = [&U] (Sphenodon_punctatus,(Huehuecuetzpalli_mixteca,(((Ctenomastax_parva,((Priscagama_gobiensis,((Leiolepis_belliana,Uromastyx_aegyptius),((Brookesia_brygooi,Chamaeleo_laevigatus),(Agama_agama,Calotes_emma)))),(Dipsosaurus_dorsalis,(Liolaemus_bellii,(Sceloporus_variabilis,(Polychrus_marmoratus,Anolis_carolinensis)))))),(Temujinia_ellisoni,Saichangurvel_davidsoni)),((Tchingisaurus_m…
	tree tnt_968 = [&U] (Sphenodon_punctatus,(Huehuecuetzpalli_mixteca,(((Ctenomastax_parva,((Priscagama_gobiensis,((Leiolepis_belliana,Uromastyx_aegyptius),((Brookesia_brygooi,Chamaeleo_laevigatus),(Agama_agama,Calotes_emma)))),(Dipsosaurus_dorsalis,(Liolaemus_bellii,(Sceloporus_variabilis,(Polychrus_marmoratus,Anolis_carolinensis)))))),(Temujinia_ellisoni,Saichangurvel_davidsoni)),((Tchingisaurus_m…
	tree tnt_969 = [&U] (Sphenodon_punctatus,(Huehuecuetzpalli_mixteca,(((Ctenomastax_parva,((Priscagama_gobiensis,((Leiolepis_belliana,Uromastyx_aegyptius),((Brookesia_brygooi,Chamaeleo_laevigatus),(Agama_agama,Calotes_emma)))),(Dipsosaurus_dorsalis,(Liolaemus_bellii,(Sceloporus_variabilis,(Polychrus_marmoratus,Anolis_carolinensis)))))),(Temujinia_ellisoni,Saichangurvel_davidsoni)),((Tchingisaurus_m…
	tree tnt_970 = [&U] (Sphenodon_punctatus,(Huehuecuetzpalli_mixteca,(((Ctenomastax_parva,((Priscagama_gobiensis,((Leiolepis_belliana,Uromastyx_aegyptius),((Brookesia_brygooi,Chamaeleo_laevigatus),(Agama_agama,Calotes_emma)))),(Dipsosaurus_dorsalis,(Liolaemus_bellii,(Sceloporus_variabilis,(Polychrus_marmoratus,Anolis_carolinensis)))))),(Temujinia_ellisoni,Saichangurvel_davidsoni)),((Tchingisaurus_m…
	tree tnt_971 = [&U] (Sphenodon_punctatus,(Huehuecuetzpalli_mixteca,(((Ctenomastax_parva,((Priscagama_gobiensis,((Leiolepis_belliana,Uromastyx_aegyptius),((Brookesia_brygooi,Chamaeleo_laevigatus),(Agama_agama,Calotes_emma)))),(Dipsosaurus_dorsalis,(Liolaemus_bellii,(Sceloporus_variabilis,(Polychrus_marmoratus,Anolis_carolinensis)))))),(Temujinia_ellisoni,Saichangurvel_davidsoni)),((Tchingisaurus_m…
	tree tnt_972 = [&U] (Sphenodon_punctatus,(Huehuecuetzpalli_mixteca,(((Ctenomastax_parva,((Priscagama_gobiensis,((Leiolepis_belliana,Uromastyx_aegyptius),((Brookesia_brygooi,Chamaeleo_laevigatus),(Agama_agama,Calotes_emma)))),(Dipsosaurus_dorsalis,(Liolaemus_bellii,(Sceloporus_variabilis,(Polychrus_marmoratus,Anolis_carolinensis)))))),(Temujinia_ellisoni,Saichangurvel_davidsoni)),((Tchingisaurus_m…
	tree tnt_973 = [&U] (Sphenodon_punctatus,(Huehuecuetzpalli_mixteca,(((Ctenomastax_parva,((Priscagama_gobiensis,((Leiolepis_belliana,Uromastyx_aegyptius),((Brookesia_brygooi,Chamaeleo_laevigatus),(Agama_agama,Calotes_emma)))),(Dipsosaurus_dorsalis,(Liolaemus_bellii,(Sceloporus_variabilis,(Polychrus_marmoratus,Anolis_carolinensis)))))),(Temujinia_ellisoni,Saichangurvel_davidsoni)),((Tchingisaurus_m…
	tree tnt_974 = [&U] (Sphenodon_punctatus,(Huehuecuetzpalli_mixteca,(((Ctenomastax_parva,((Priscagama_gobiensis,((Leiolepis_belliana,Uromastyx_aegyptius),((Brookesia_brygooi,Chamaeleo_laevigatus),(Agama_agama,Calotes_emma)))),(Dipsosaurus_dorsalis,(Liolaemus_bellii,(Sceloporus_variabilis,(Polychrus_marmoratus,Anolis_carolinensis)))))),(Temujinia_ellisoni,Saichangurvel_davidsoni)),((Tchingisaurus_m…
	tree tnt_975 = [&U] (Sphenodon_punctatus,(Huehuecuetzpalli_mixteca,(((Ctenomastax_parva,((Priscagama_gobiensis,((Leiolepis_belliana,Uromastyx_aegyptius),((Brookesia_brygooi,Chamaeleo_laevigatus),(Agama_agama,Calotes_emma)))),(Dipsosaurus_dorsalis,(Liolaemus_bellii,(Sceloporus_variabilis,(Polychrus_marmoratus,Anolis_carolinensis)))))),(Temujinia_ellisoni,Saichangurvel_davidsoni)),((Tchingisaurus_m…
[truncated: 4,157 more rows]
