# Supplementary material for: Evolutionary origins of the prolonged extant squamate radiation
Source: Nat Commun. 2022 Nov 29;13:7087. doi: 10.1038/s41467-022-34217-5 (PMC9708687; doi:10.1038/s41467-022-34217-5)
Supplement: Supplementary file 5 — Supplementary Data 3 [file 41467_2022_34217_MOESM5_ESM.zip › Parsimony/Final_dataset/rescorings/Cryptolacerta rescorings.txt]

Cryptolacerta                       
00?00????0?010?0?1????000?0000010?0002-03100200???00?0?01?00???4?000?11000??0000
210010?????0?????????0?????????????????????????????????????????????????010??????
???10????410?11100??0????????1??110??????0????10??????0??000-1010000?20000?000??????3000?????0---01---0------000?0001-----0---0--21--??????1???????1

Cryptolacerta_hassaica_new
1?10????00000?0?0110?1???0?00000???010?000??0??4400??0021?0??2?00231110?0?011?0???0???01?2
??000?0??001?00????????40??0?0?000000?10???0???????000????20?00110??0?110??02??????00????0
1?????????????????????????????????????????????????????????????????????????????????????????
??????????????????????????????????????????????????????????????01????????????????????0000??
40?0??1010??????????1????01?0????00???100??0000000001101022222?0??0??0???1?00?????????????
????300000???????????????????0---??-?01?0?-?-?-?0------????0?????00??000?0???01?-??--?????
?00-0--0--?????????????????0?0021???0000?????-????????????????????????00???00?110?

"J char" = Jacques Gauthier et al. (2012) character
J char 2 coded ?
J char 4 coded 0
J char 7 coded ?
J char 10 coded 0
J char 18 coded 1
J char 21 coded ?
J char 22 coded 1 
J char 23 coded ?
J char 24 coded ?
J char 25 coded ?
J char 28 coded 0
J char 36 coded 0 
J char 37 coded 1
J char 38 coded 0
J char 39 coded ?
J char 40 coded 0
J char 55 coded 0 
J char 62 coded 0 
J char 67 coded 3 
J char 68 coded 1
J char 90 coded 2
J char 93 coded 0
J char 99 coded ?
J char 104 coded 0
J char 101 coded 0
J char 102 coded 1
J char 109 coded ?
J char 114 coded 4 
J char 116 coded ?
J char 124 coded 0
J char 129 coded 1
J char 126 coded 0
J char 127 coded 0
J char 128 coded ?
J char 137 coded ?
J char 142 coded 0 
J char 152 coded 0
J char 143 coded 0 
J char 144 coded 0 
J char 149 coded 2
J char 155 coded 1
J char 159 coded 0
J char 166 coded 0
J char 179 coded 1 - THIS IS THE QUADRATe process character
J char 180 coded 0 
J char 191 coded ?
J char 193 coded ?
J char 194 coded ?
J char 212 coded ?
J char 215 coded ?
J char 216 coded ?
J char 220 coded ?
J char 221 coded ?
J char 222 coded ?
J char 231 coded ?
J char 258 coded ?
J char 259 coded ?
J char 261 coded ?
J char 264 coded ?
J char 267 coded ?
J char 275 coded ?
J char 276 coded ?
J char 281 coded ?
J char 283 coded ?
J char 286 coded ?
J char 290 coded ?
J char 299 coded ?
J char 307 coded ?
J char 311 coded ?
J char 312 coded ?
J char 316 coded ?
J char 318 coded ?
J char 320 coded ?
J char 321 coded ?
J char 334 coded 1
J char 337 coded ?
J char 340 coded ?
J char 341 coded ?
J char 344 coded ?
J char 348 coded ?
J char 349 coded ?
J char 350 coded ?
J char 351 coded ?
J char 361 coded 4
J char 364 coded 0
J char 367 coded 1
J char 369 coded 1
J char 370 coded 0
J char 372 coded ?
J char 375 coded ?
J char 381 coded 1
J char 383 coded ?
J char 385 coded ?
J char 387 coded 1
J char 388 coded ?
J char 390 coded ?
J char 391 coded ?
J char 393 coded ?
J char 394 coded 0
J char 396 coded ?
J char 390 coded ? 
J char 399 coded 1 
J char 400 coded 0
J char 401 coded 0
J char 403 coded ?
J char 424 coded 0
J char 427 coded 0 
J char 434 coded 1
J char 418 coded 2
J char 442 coded ? 
J char 447 coded ?
J char 449 coded ?
J char 450 coded ?
J char 451 coded ?
J char 452 coded ?
J char 455 coded 3
J char 456 coded 0
J char 457 coded 0
J char 459 coded 0
J char 462 coded ?
J char 463 coded ?
J char 468 coded ?
J char 470 coded ?
J char 475 coded ?
J char 480 coded 0
J char 481 coded - 
J char 483 coded -
J char 486 coded -
J char 488 coded 0
J char 489 coded 1
J char 493 coded -
J char 495 coded -
J char 497 coded -
J char 499 coded 0
J char 500 coded - 
J char 501 coded -
J char 502 coded - 
J char 503 coded -
J char 504 coded - 
J char 505 coded -
J char 510 coded 0
J char 516 coded 0
J char 517 coded 0
J char 518 coded ?
J char 521 coded 0 
J char 524 coded 0 
J char 528 coded 0
J char 529 coded 1
J char 531 coded -
J char 534 coded -
J char 535 coded -
J char 542 coded 0
J char 544 coded -
J char 546 coded -
J char 547 coded - 
J char 548 coded 0
J char 549 coded -
J char 550 coded -
J char 572 coded 2
J char 573 coded 1
J char 586 coded -
J char 590 coded ?
J char 593 coded ?
J char 602 coded ?
J char 607 coded ?
J char 608 coded ?
