# Supplementary material for: Evolutionary origins of the prolonged extant squamate radiation
Source: Nat Commun. 2022 Nov 29;13:7087. doi: 10.1038/s41467-022-34217-5 (PMC9708687; doi:10.1038/s41467-022-34217-5)
Supplement: Supplementary file 5 — Supplementary Data 3 [file 41467_2022_34217_MOESM5_ESM.zip › Parsimony/Final_dataset/rescorings/Brownstein_rescorings_DINO14684.txt]

Brownstein March 2021 rescorings

Paramacellodus_Original_2012               


100?00200000000?01?001?00000??000??0?010000?0?0??00000000???
???????????????????????????1?2??001000??011000?0?0001301100000000001000000?0?????00??00000000?1000?????0??????????????????0????????????0???????????????0?0??????????0????????????????0?011?003?0?100?????0?0?000?0?10?2000?000102??0?0????1?????????????????????????0?0???????????????????????????????000??240?00?1?0000002?000??0011?????0?1????0?????0??????00100000332000000?0000?2000???????????????????????????0??????????????????????????????????????????????????????????????????????????????????????????????????0???????2??????????????????????????????????????000000000000


DINO_14684							   
100000100000000001000120000000000??00010000?0????00000????????????????????????????????????
????????????????????00130110000000000100000000??0??00??00000000??000??????????????????????
???????????????????????????????00000100102?000020000000?0??120?0110003?0?11?131?00?0?00000
010?2000?0001020?0?0????1???????????????????????????????????????????????????????????000002
40?0001000000030000000011010020110???0101000000001001000003320000000000010000???
???????????????????????????????????????????????????????????????????????????????????????????????????????????????????????????????????21?????????????????????????????????????000000000000


char 4: Premaxilla maxillary process length relative to level of palatine-
maxilla sutureN: (0) premaxilla medial to level of palatinemaxilla
suture (Cordylosaurus subtesselatus, dorsal close-up
cutaway view of snout); (1) premaxilla extends lateral to level of
palatine-maxilla suture (Colobosaura modesta, dorsal close-up
cutaway view of snout). Coded ?->0, as palatine maxilla suture is lateral to premaxilla maxillary process (see my figures).


char 16:16. Premaxilla: (0) without conspicuous vertical margin on
maxillary process (Epicrates striatus, lateral close-up of
snout); (1) with conspicuous vertical margin on maxillary
process (Calabaria reinhardtii, lateral close-up of snout).
Kluge (1993a). Premaxilla does not have the derived snake condition, coded as 0. 

char 19:19. Nasal-prefrontal suture: (0) present (Dipsosaurus dorsalis,
dorsal close-up of snout); (1) absent (Uromastyx
aegyptius, dorsal close-up of snout). Estes et al. (1988). Present in DINO 14684 based on presence of a nasal articular surface.

char 23. Nasal-maxilla suture in cross section anteriorlyN: (0)
maxilla overlaps nasal at roof of nasal chamber (Sauromalus
ater, anterior close-up cutaway view of snout); (1) nasal
partly overlaps maxilla dorsally (Agama agama, anterior
close-up cutaway view of snout); (2) nasal abuts maxilla
(Anelytropsis papillosus, anterior close-up cutaway view of
snout); (3) nasal underlaps maxilla to floor of narial chamber
(Rhineura floridana, anterior close-up cutaway view of
snout). Coded as 2 based on the flat, ventrolateral orientation of the articular surface of the maxilla on the nasal. 

char 29.Nasal anterior extent toward premaxillaN: (0) nasal
extends anterior to maxillary tooth row or vomer (Pseudopus
apodus, lateral close-up cutaway view of snout); (1)
nasal terminates posterior to end of maxillary tooth row or
vomer tip (Polychrus marmoratus, lateral close-up cutaway
view of snout). Coded as 0 based on the posterodorsal orientation of the nasal process of the premaxilla, the deep premax. articular surface of the nasals

char 30. 30. Nasofrontal fontanelle: (0) absent, frontal and nasal firmly
sutured (Strophurus ciliaris, dorsal close-up of snout); (1)
present, poorly ossified suture between nasal and frontal on
midline (Uranoscodon superciliosus, dorsal close-up of snout).
Moody (1980).
This character, like virtually all others in this analysis,
is scored in adult individuals. A “fontanelle” of sorts in this
position may be present in incompletely ossified juveniles. Very clearly absent, scored 0. 

char. 37. 37. Frontal-maxilla suture: (0) frontal separated from maxilla
by nasal-prefrontal contact (Stenocercus guentheri,
dorsal close-up of snout); (1) frontal contacts maxilla, separating
nasal from prefrontal (Anniella pulchra, dorsal
close-up of snout). Gauthier (1982). Corrolary to 19, we can code as 0. 

55-110. Not present in DINO 14684, based on bones in DINO 15914 absent in the other specimen assigned to "Paramacellodus" by Evans and Chure (1998). 

134. 134. Prefrontal length relative to heightN: (0) long anteroposteriorly
(Lichanura trivirgata, lateral close-up of anterior
skull); (1) short anteroposteriorly (Micrurus fulvius,
lateral close-up of anterior skull). 0, prefrontal now fully exposed. 

136.Prefrontal arcs about orbitonasal fenestra, with posteroventromedial
corner curving inwards toward palatine
in cross-sectionN: (0) absent (Sphenodon punctatus, anterior
close-up cutaway view of snout); (1) present (Leiolepis belliana,
anterior close-up cutaway view of snout). 0, prefrontal fully exposed. 

143.143. Jugal extent anteriorly with respect to tooth rowN: (0)
jugal broadly overlaps level of posterior maxillary tooth row
(Shinisaurus crocodilurus, lateral close-up of anterior skull);
(1) jugal overlaps the most posterior maxillary tooth (Heloderma
suspectum, lateral close-up of anterior skull); (2) jugal
just reaches base of, or stops short of, the most posterior
maxillary tooth (Varanus acanthurus, lateral close-up of
anterior skull) (ordered). State 0, feature reidentified as jugal broadly overlaps tooth row when matched to articular surface on maxilla. 


154.1->unobservable, as this part of the jugal isn't preserved. 

159-212-not observed on specimen.

213. 213. Vomer size: (0) vomer extends backwards no further
than anteriormost contact of palatine with maxilla (Liolaemus
bellii, ventral close-up of palate); (1) vomer extends
backwards beyond anteriormost contact of palatine with
maxilla (Elgaria multicarinata, ventral close-up of palate).
Estes et al. (1988). State 0, articulated in specimen. 

214. Vomer: (0) main portion plate-like (Lanthanotus
borneensis, ventral close-up of palate); (1) main portion rodlike
(Varanus salvator, ventral close-up of palate). Lee
(1998). Plate-like in DINO 14684, scored as 0.

215. Vomer overlaps (dorsally) the palatal shelf of the maxilla
behind posterior margin of opening of vomeronasal
organ: (0) absent (Pogona vitticeps, ventral close-up of
snout); (1) present (Tiliqua scincoides, ventral close-up of
snout). Gauthier, Estes and de Queiroz (1988). Absent (0) in DINO 14864, articulated.

216. Vomer: (0) does not establish any sutural contact with
the palatal shelf of the maxilla behind the incisura Jacobsoni
(Lanthanotus borneensis, ventral close-up of palate);
(1) establishes narrow contact with the palatal shelf of the
maxilla behind the incisura Jacobsoni (Varanus acanthurus,
oblique ventral close-up of palate); (2) establishes broad
contact with the palatal shelf of the maxilla along the entire
length of the lateral margin of vomer (Anelytropsis papillosus,
oblique ventral close-up of palate). Rieppel et al. (2008)
(ordered). Very slight contact established in articulation, coded as state 1.

217. Vomer to vomeronasal organ relation: (0) vomer ventral
to vomeronasal organ (Brachylophus fasciatus, anterior
close-up cutaway view of snout); (1) encapsulates vomeronasal
organ posteriorly and medially (Cordylus mossambicus,
anterior close-up cutaway view of snout); (2) with margins
enclosing posterior wall sloping ventrolaterally (Xenodermus
javanicus, anterior close-up cutaway view of snout);
(3) further expanded laterally to completely encapsulate
vomeronasal organ posteriorly (Acrochordus granulatus,
anterior close-up cutaway view of snout). Rieppel et al.
(2008) (ordered). Scored state 0, as the canal is open dorsally as in Brachylophus.

218. Vomer meets septomaxilla: (0) at posterior margin of
opening of vomeronasal organ (Cylindrophis ruffus, ventral
close-up of palate); (1) at lateral margin of opening of
vomeronasal organ (Acrochordus granulatus, ventral closeup
of palate). Tchernov et al. (2000). Scored state 0 based on development of septomaxillary flange and ID of vomeronasal fenestra portion bordered by vomer. 

219. Margin of vomer at opening of vomeronasal organN:
(0) flat (Typhlops jamaicensis, ventral close-up of palate);
(1) curled downwards (Cylindrophis ruffus, ventral close-up
of palate). Scored 0, flat. 

220. Vomeronasal nerve exit: (0) dorsal to vomer (Brachylophus
fasciatus, anterior close-up cutaway view of snout);
(1) via canals dorsally on vomer (Lanthanotus borneensis,
anterior close-up cutaway view of snout); (2) via foramen
at back end of vomer (Cylindrophis ruffus, anterior closeup
cutaway view of snout); (3) via sieve-like arrangement
of foramina through back end of vomer (Acrochordus granulatus,
anterior close-up cutaway view of snout). Rieppel
et al. (2008) (ordered). Scored 1, canal in vomer. 

221. Vomer degree underlap of palatine: (0) just at tips
(Xenosaurus platyceps, lateral close-up cutaway view of
snout); (1) extending posteriorly to level of maxillaectopterygoid
first contact (Amphisbaena fuliginosa, lateral
close-up cutaway view of snout). Kearney (2003a). Scored 0, just at tips (in articulation).

222. Vomer ventral longitudinal ridgesN: (0) absent (Gambelia
wislizenii, ventral close-up of palate); (1) long and converge
toward midline, well-developed below vomeronasal
nerve exit from septomaxilla (Celestus enneagrammus, ventral
close-up of palate); (2) short parasagittal ridges anteriorly
on vomer at level of vomeronasal duct opening
(Tupinambis teguixin, ventral close-up of palate); (3) discrete
parasagittal canals anteriorly on vomer delimited by
lateral and median ridges (Varanus salvator, ventral closeup
of palate). Scored 2, based on developed ridges that only crop up anteriorly. 

223. Vomer septum transversely fenestrateN: (0) absent
(Xenodermus javanicus, lateral close-up cutaway view of
snout); (1) present (Tropidophis haetianus, lateral close-up
cutaway view of snout); (2) at posteroventral corner of
vomer septum (Afronatrix anoscopus, lateral close-up cutaway
view of snout) (ordered). Scored 0  - absent 

224. Vomer septum (vertical lamina) heightN: (0) low, not
forming septum (Leptotyphlops dulcis, lateral close-up cutaway
view of snout); (1) partly separating olfactory chambers
(Cylindrophis ruffus, lateral close-up cutaway view of
snout); (2) nearly completely separating olfactory chambers
along with septomaxilla and nasal (Epicrates striatus, lateral
close-up cutaway view of snout); (3) only ventral edge of
septum remains (Aparallactus werneri, lateral close-up cutaway
view of snout); (4) V-shaped notch separates dorsal
and ventral rami of vomer septum (Laticauda colubrina, lateral
close-up cutaway view of snout).Scored 0  -very low


226. Vomer, transverse flange rises vertically to meet septomaxilla
and encloses vomeronasal organ posteriorly: (0)
absent (Cordylus mossambicus, anterior close-up cutaway
view of snout); (1) present (Colobosaura modesta, anterior
close-up cutaway view of snout). -absent, scored 0 

227. Vomer contact with subolfactory process of frontal: (0) absent (Coluber constrictor, lateral close-up cutaway view of
snout); (1) present (Amphiesma stolata, lateral close-up cutaway
view of snout). Rieppel (2007). Absent, scored 0. 

228. Vomer, descending tubercle (or ridge) at vomero-palatine
junctionN: (0) absent (Pogona vitticeps, oblique ventral
view of palate); (1) tubercle present (Celestus enneagrammus,
oblique ventral view of palate); (2) ridge/tubercle
present on vomer and/or adjacent palatine (Eugongylus 
rufescens, oblique ventral view of palate). Scored 2, presents as raised shelf of bone
below vomerine tooth rows. 

229. Vomer, foramina on palatal surface near midlineN: (0)
paired (Elgaria multicarinata, ventral close-up of palate);
(1) single (Lepidophyma flavimaculatum, ventral close-up
of palate). Paired, scored 0. 

230. Vomer, teeth: (0) present; (1) absent. Gauthier, Estes
and de Queiroz (1988). Scored 0, clear rows. 

231. Palatines: (0) separated (Pogona vitticeps, ventral closeup
of palate); (1) anterior contact only (Gambelia wislizenii,
ventral close-up of palate); (2) contact extends to midpoint,
or beyond (Physignathus cocincinus, ventral close-up of
palate). Lee (1998) (ordered). Scored 0 based on palatine medial surface morphology. 

232. Palatine relative to maxilla-lacrimal-jugal articulationN:
(0) palatine sits medial to lacrimal and/or jugal and maxilla
in cross section (Leiocephalus barahonensis, anterior closeup
cutaway view of orbit); (1) palatine inserts between
lacrimal and/or jugal and maxilla in cross section (Shinisaurus
crocodilurus, anterior close-up cutaway view of
orbit). Scored 0 . Articulated.

234. Palatine, vomerine process dorsally on vomer: (0)
vomer attaches over entire face of vomerine process of palatine
(Crotaphytus collaris, dorsal close-up cutaway view of
snout); (1) narrow slender tip of palatine loosely attached
to vomer (Coleonyx variegatus, dorsal close-up cutaway
view of snout) Rieppel et al. (2008); (2)N long slender palatine
process clasped in groove on dorsal surface of vomer
(Elgaria multicarinata, anterior close-up cutaway view of
snout); (3) ventral edge of vomerine process of palatine
attached ligamentously between bifid palatine process of
vomer (Anilius scytale, anterior close-up cutaway view of
snout), Cundall et al. (1993). Scored as 0, left palatine and vomer articulated. 

236. Palatine, vomerine process passes vomerN: (0) medial
to vomer tines (Anomochilus leonardi, dorsal close-up cutaway
view of snout); (1) lateral to vomer tines (posteromedial
process of vomer) (Leptotyphlops dulcis, dorsal close-up
cutaway view of snout). Scored 0, passes medial. 

237. Ventral projections from anterior end of palatine, near
palatine-vomer sutureN: (0) absent (Eublepharis macularius,
ventral close-up view of palate); (1) present (Lialis burtonis,
ventral close-up view of palate). Absent (0), no projections.

240. 240. Palatine contribution to suborbital fenestraN: (0)
reduced posteromedially, and pterygoid broadly exposed in
suborbital fenestra (Pogona vitticeps, ventral close-up of
palate); (1) palatine extends posteriorly along lateral edge
of pterygoid so that pterygoid narrowly enters suborbital
fenestra (Physignathus concincinus, ventral close-up of
palate); (2) palatine fully excludes pterygoid from border of
suborbital fenestra (Dipsosaurus dorsalis, ventral close-up
of palate). Scored as 1, based on partial articulation of the left half of the palate and the posterior extent of the palatine such that there is a clear articular surface on the pterygoid. 

241. 241. Palatine-pterygoid overlap: (0) palatine overlaps pterygoid
at tip and ectopterygoid near base, otherwise lateral in
position (Sphenodon punctatus, dorsal close-up cutaway
view of snout); (1)N palatine overlaps pterygoid dorsally
from lateral to near medial margin of pterygoid, with loose
abutment laterally (Polychrus marmoratus, dorsal close-up
cutaway view of snout); (2)N palatine barely overlaps pterygoid
laterally and pterygoid does not extend well anterior
to ectopterygoid-jugal-maxilla juncture (Plestiodon fasciatus,
dorsal close-up cutaway view of snout); (3)N palatine
barely overlaps pterygoid, joint nearly transverse (Phelsuma
lineata, dorsal close-up cutaway view of snout); (4) complex
pattern of clasping projections (Eryx colubrinus, dorsal
close-up cutaway view of snout). Cundall et al. (1993). Palatine barely overlaped pterygoid (scored 2). 

247. 247. Palatine, choanal process: (0) curves medially and
meets the vomer in a well-defined articular facet (Uropeltis
melanogaster, lateral close-up cutaway view of snout); (1)
touches or abuts the vomer without articulation, or remains
separated from vomer (Loxocemus bicolor, lateral close-up
cutaway view of snout). Tchernov et al. (2000). Scored state 0, articulated. 

257. 257. Pterygoids: (0) contacting each other (Sphenodon punctatus,
ventral view of palate); (1) palatal rami fully separated
(Pogona vitticeps, ventral view of palate). Estes et al. (1988).
Pterygoids do not contact one another based on absence articular surfaces preserved on left pterygoid. Scored 1. 

258.258. Pterygoid separation on midline: (0)N pterygoids narrowly
separated for most of their length (Calotes emma,
ventral veiw of palate); (1)N broad at base, narrow anteriorly
(Sauromalus ater, ventral view of palate); (2)N broad at
base, but not as narrowly separated anteriorly (Uma scoparia,
ventral view of palate); (3)N broad throughout length
(Liolaemus bellii, ventral view of palate). Estes et al. (1988)
(ordered). Based on deflection of body of left pterygoid,  state 3 is selected. 

259.259. Pterygoid, palatine ramus: (0) contacts vomer
(Rhineura floridana, ventral close-up of palate); (1) does not
contact vomer (Pseudopus apodus, ventral close-up of
palate). Gauthier, Estes and de Queiroz (1988). State 1, the pterygoid did not contact the vomer. 

261.261. Pterygoid, palatine ramus clasps pterygoid ramus of
palatine: (0) absent (Pseudopus apodus, ventral close-up of
palate); (1) present (Amphisbaena fuliginosa, ventral closeup
of palate). Wu et al. (1996).
This character corresponds to the lateral process of the
palatine ramus of the pterygoid (absent or present). The
palatine ramus of the pterygoid in Feylinia polylepis does
not actually clasp the pterygoid ramus of the palatine, but
the extensive lateral contact of the pterygoid with the palatine
is here regarded to be state 1. Scored state 0, as there is not any clear clasping process as in amphisbaenians. 

267. 267. Pterygoid teeth: (0) present; (1) absent. Pregill et al.
(1986). 1->0.

268. Pterygoid teeth: (0) small conical denticles (Pseudopus
apodus, ventral view of skull); (1) enlarged, but smaller than
marginal teethN (Anilius scytale, ventral view of skull); (2)
highly enlarged, similar in size to marginal teethN (Acrochordus
granulatus, ventral view of skull). Lee (1998)
(ordered).?->0

269. Pterygoid teeth: (0) restricted to palatal ramus of pterygoid
(Acrochordus granulatus, ventral view of skull); (1)
extend posteriorly onto quadrate ramus of pterygoid (Coluber
constrictor, ventral view of skull). Mahler and Kearney
(2006).?->0

271.271. Ectopterygoid size and restriction of suborbital fenestra:
(0) ectopterygoid relatively slender, fenestra widely open
(Sphenomorphus solomonis, ventral close-up of palate); (1)
ectopterygoid enlarged medially, restricting suborbital fenestra
(Tiliqua scincoides, ventral close-up of palate); (2)
ectopterygoid highly enlarged medially, closing suborbital
fenestra (Lepidophyma flavimaculatum, ventral close-up of
palate). Estes et al. (1988) (ordered). Scored state 0, ectopterygoid slender. 

286. 286. EctopterygoidN: (0) does not contact prefrontal (Pogona
vitticeps, lateral close-up cutaway view of anterior skull);
(1) contacts prefrontal at base of orbit (Phelsuma lineata,
lateral close-up cutaway view of anterior skull). Ectopterygoid does not contact frontal, so scored state 0. 

321, 323 not preserved. 

358. 358. Dentary overlaps postdentary bones laterally: (0) extensive
(Plica plica, lateral view of mandible); (1) reduced
(Heloderma horridum, lateral view of mandible). Gauthier
(1982). Scored 0, present. 

359. 359. Dentary suspended from: (0) overlapping parts of
coronoid, surangular, prearticular, splenial and angular
(Morunasaurus annularis, anterior close-up cutaway view
of mandible); (1) surangular (Calabaria reinhardtii, anterior
close-up cutaway view of mandible); (2) prearticular
(Plotosaurus bennisoni, anterior close-up cutaway view of
mandible). Gauthier (1982). Scored 0, present based on articulated posterior left mandible. 

366.
366. Dentary surangular processN: (0) lies flat against the
dorsolateral face of the surangular below the coronoid
(Xenosaurus grandis, anterior close-up cutaway view of
mandible); (1) set in a posterodorsally trending groove,
open dorsally, that supports it from below on the dorsolateral
face of the surangular below the coronoid (Pseudopus
apodus, anterior close-up cutaway view of mandible); (2) set
in deep V-shaped, laterally-facing recess on dorsolateral face
of surangular behind coronoid (Leiolepis belliana, anterior
close-up cutaway view of mandible). Scored 0. 

368.368. Dentary angular process reduced; (0) angular process
extends to or past coronoid apexN (Lacerta viridis, lateral
view of mandible); (1) anterior to coronoid apex (Anniella
pulchra, lateral view of mandible); (2) anterior to level
of coronoid bone (Pseudopus apodus, lateral view of
mandible). Gauthier (1982) (ordered).
Regarded as indeterminable in species with an intramandibular
joint, which is scored elsewhere. Scored 0. 

375. Splenial anterior extent: (0)N around one-third (or less)
length relative to dentary tooth row (Sphenomorphus
solomonis, medial close-up of anterior mandible); (1) about
one-half (Aspidoscelis tigris, medial close-up of anterior
mandible); (2)N about two-thirds (Plestiodonh fasciatus,
medial close-up of anterior mandible); (3)N three-fourths
(or more) (Callopistes macularius, medial close-up of anterior
mandible). Estes et al. (1988) (ordered). 2->3. 

376. 376. Splenial posterior extent: (0) extends posteriorly to or
beyond apex of coronoid (Morunasaurus annularis, medial
view of mandible); (1) does not extend posteriorly to apex
of coronoid (Heloderma horridum, medial view of mandible).
Pregill et al. (1986). Scored 0. 


380  . 380. Angular: (0) present; (1) absent. Estes et al. (1988). Angular identified, scored 0. 

381. 381. Angular posterior extent: (0) reaches mandibular
condyle (Geocalamus acutus, medial view of mandible); (1)
does not reach mandibular condyle (Heloderma horridum,
medial view of mandible). Gauthier, Estes and de Queiroz
(1988). Scored 0. 

386. 386. Coronoid eminence: (0) present (Morunasaurus annularis,
lateral view of mandible); (1) absent (Naja naja, lateral
close-up of posterior mandible). Gauthier, Estes and de
Queiroz (1988). Scored 0, coronoid identified. 

387.387. Coronoid eminence composition: (0) formed by both
surangular and coronoid (Python molurus, lateral view of
mandible); (1) formed exclusively by coronoid (Morunasaurus
annularis, lateral view of mandible); (2) formed exclusively
by surangularN (Ungaliophis continentalis, lateral view of
mandible). Gauthier, Estes and de Queiroz (1988). Scored 1, coronoid identified. 

388. 388. Coronoid anteromedial process fits into sulcus beneath
tooth-bearing border of dentary (at or behind end of tooth
row): (0) absent (Celestus enneagrammus, anterior close-up
cutaway view of mandible); (1)N present (Teius teyou, anterior
close-up cutaway view of mandible); (2) and wraps
around ventral margin of dentary tooth-bearing border at
apex posteriorly (Anolis carolinensis, anterior close-up cutaway
view of mandible). Smith (2009a) (ordered). Scored 0. 

389.389. Coronoid boneN: (0) present, well developed (Plica
plica, lateral view of mandible); (1) present, small and straplike
(Python molurus, lateral view of mandible); (2) absent
(Micrurus fulvius, lateral view of mandible) (ordered). Scored 0. 

390. 390. Coronoid-surangular articulation: (0) coronoid
restricted to medial aspect of mandible (Sphenodon punctatus,
anterior close-up cutaway view of mandible); (1)N
coronoid extends onto dorsal surface of surangular
(Leiolepis belliana, anterior close-up cutaway view of
mandible); (2) coronoid arches over dorsal margin of
mandible to reach lateral face of surangular (Crotaphytus
collaris, anterior close-up cutaway view of mandible). Estes
et al. (1988) (ordered). Scored 2, coronoid present on both sides of mandible. 

392. 392. Coronoid, anteromedial ventral margin (at/behind end
of tooth row): (0)N overlapped by splenial (Temujinia
ellisoni, anterior close-up cutaway view of mandible); (1)N
abuts splenial (Morunasaurus annularis, medial close-up of
anterior mandible); (2) does not contact splenial (Cylindrophis
ruffus, medial close-up of anterior mandible). Lee
(1998) (ordered). scored 1

394.Coronoid, anterolateral dentary processN: (0) absent
(Stenocercus guentheri, lateral view of mandible); (1) present
(Morunasaurus annularis, lateral view of mandible); (2)
overlaps dentary past level of tooth row (Anolis carolinensis,
lateral view of mandible). (ordered). scored 0

396.396. Surangular inserts into dentary lateral to the intramandibular
septum, entering the intramandibular canal . (which houses the alveolar branch of the inferior alveolar
nerve, according to Oelrich 1956): (0) absent (Pseudopus
apodus, anterior close-up cutaway view of mandible); (1)N
present slightly (Xenosaurus platyceps, anterior close-up
cutaway view of mandible); (2) present deeply (Peltosaurus
granulosus, anterior close-up cutaway view of mandible).
Gauthier (1982) (ordered). Scored 1 using cross-sections. 

399. 399. Surangular adductor fossa on external face of mandible:
(0) shallow and extends ventrally no more than halfway
down (Urostrophus vautieri, lateral view of mandible); (1)
deep and extends ventrally more than half way down (nearly
to angular bone) (Lepidophyma flavimaculatum, lateral view
of mandible). Gauthier (1984). Scored 1, clearly deepened. 

400. Surangular dorsal marginN: (0) nearly horizontal, rising
somewhat toward the coronoid, anterodorsal edge set below
level of tooth crowns (Lanthanotus borneensis, lateral view
of mandible); (1) rises steeply anterodorsally to coronoid,
with apex reaching above level of tooth crowns (Amphisbaena
fuliginosa, lateral view of mandible).
The character is not scored in species lacking a coronoid
eminence to avoid redundancy. Scored 0, surangular below coronoid lying flat. 

401. 401. Prearticular and surangular fused in adultN: (0) separate
(Adamisaurus magnidentatus, lateral view of mandible); (1)
fused (Colobosaura modesta, lateral view of mandible). Scored 1, fused into compound bone in DINO 14684. 

402. Prearticular broadly contacts surangular behind posteromedial
process of coronoid, restricting mandibular adductor
fossa anteriorlyN. (0) absent (Sphenomorphus solomonis,
medial close-up of posterior mandible; (1) present (Acontias
percivali, medial close-up of posterior mandible). Although
Feylinia polylepis has an exceptionally long coronoid posteromedial
process, the prearticular and surangular are broadly in
contact, resulting in the posterior placement of the adductor
fossa. It is accordingly scored as state 1. Scored 0. 

404. Retroarticular process: (0) present (Rhineura floridana,
lateral view of mandible); (1) very short or absent (Trogonophis
weigmanni,, lateral view of mandible). Gauthier,
Estes and de Queiroz (1988). Scored 0, process present. 

405. Retroarticular process orientation (scored with teeth
pointing straight up): (0) not inflected medially (Aeluroscalabotes
felinus, dorsal view of mandible); (1) inflected medially
(Cordylus mossambicus, dorsal view of mandible). Estes
et al. (1988). Scored 0, the non-iguanian/cordylid condition. 

406. Retroarticular process orientation in lateral (or posterior)
view: (0) extends straight posteriorly (Agama agama lateral view of mandible); (1) inflected ventrally (Rhineura
floridana, lateral view of mandible). Gauthier (1982). Scored 0. 

407. Retroarticular process dorsal surface N: (0) horizontal
(Leiolepis belliana, lateral view of mandible); (1) inclined
posterodorsally (Physignathus cocincinus, lateral view of
mandible). Scored 0. 

408. Retroarticular process emarginate distally: (0) absent
(Brachymeles gracilis, dorsal view of mandible); (1) present
(Hymenosaurus clarki, dorsal view of mandible). Gao and
Norell (2000). Scored 0. 

409. Retroarticular process, lateral notch forming waist
proximally: (0) absent (Uranoscodon superciliosus, dorsal
view of mandible); (1) present (Gekko gecko, dorsal view of
mandible). Estes et al. (1988). Scored 0. 

410. Retroarticular process breadth (greatest width) relative
to mandibular condyle (glenoid): (0) narrower (Lacerta
viridis, dorsal close-up of posterior mandible); (1) wider
(Amphiglossus splendidus, dorsal close-up of posterior
mandible). Estes et al. (1988). Scored 1, wider at retroarticular process. 

428. 428. Position of replacement teeth: (0) lingual (Plica plica,
medial close-up of anterior mandible); (1) posterolingual
(Varanus exanthematicus, medial close-up of anterior
mandible). Pregill et al. (1986). Scored 0, interior of jaws now observable. 

433. 433. Palatal teeth: (0) constant in size across palatal tooth
row (Coluber constrictor, ventral view of skull); (1) decrease
in size posteriorly (Boa constrictor, ventral view of skull).
Mahler and Kearney (2006). 0->1. 

434. 434. Cusps on posterior teethN: (0) unicuspid (Coleonyx variegatus,
lateral close-up of anterior mandible); (1) bicuspid
(Aspidoscelis tigris, lateral close-up of anterior mandible);
(2) tricuspid (Plica plica, lateral close-up of anterior
mandible). Unicuspid, scored 0, based on SEM pictures described in Evans and Chure (1998)
and from Maisano detailed microCT. Changed from 2 to 0. 

465-570 unobservable. 
