# Supplementary material for: Evolutionary origins of the prolonged extant squamate radiation
Source: Nat Commun. 2022 Nov 29;13:7087. doi: 10.1038/s41467-022-34217-5 (PMC9708687; doi:10.1038/s41467-022-34217-5)
Supplement: Supplementary file 5 — Supplementary Data 3 [file 41467_2022_34217_MOESM5_ESM.zip › Parsimony/Final_dataset/rescorings/Brownstein_rescorings_DINO_15914.txt]

Brownstein March 2021 rescorings

Paramacellodus_Original_2012               

100?00200000000?01?001?00000??000??0?010000?0?0??00000000??????????????????????????????1?2??001000??011000?0?0001301100000000001000000?0?????00??00000000?1000?????0??????????????????0????????????0???????????????0?0??????????0????????????????0?011?003?0?100?????0?0?000?0?10?2000?000102??0?0????1?????????????????????????0?0???????????????????????????????000??240?00?1?0000002?000??0011?????0?1????0?????0??????00100000332000000?0000?2000???????????????????????????0??????????????????????????????????????????????????????????????????????????????????????????????????0???????2??????????????????????????????????????000000000000

DINO_15914							       
?????????????????????????????0?0???001?0000?0??420000?011?00?0000?0?????????????
???????10???000?0??0
01100000?000?301?000?0000001000000?1?????00??00?10000?2???0?01?01???????????????
??????????????????????????????????????????????????0??00?0?00?0??????02?0?11?????0????0????
???????????????????????????0??0????????????????????????0??????????????0?????????????000??0
40????????????????????????????????????????????????????0000?3300000000000?0000?????????????
????????????????????????????????????????????????????????????????????????????????????????????????????????????????????????????????????????????????????????????????000000000000
