# Supplementary material for: Evolutionary origins of the prolonged extant squamate radiation
Source: Nat Commun. 2022 Nov 29;13:7087. doi: 10.1038/s41467-022-34217-5 (PMC9708687; doi:10.1038/s41467-022-34217-5)
Supplement: Supplementary file 5 — Supplementary Data 3 [file 41467_2022_34217_MOESM5_ESM.zip › Parsimony/Final_dataset/rescorings/YPM 4718.txt]

YPM_VP_4718							   
??????????
??????????
??????????
??????????
??????????
??????????
??????????
??????????
??????????
??????????    100.
??????????
???3011000    114-120
?00000????    122-126
??????????
????????0?    159
??????????
??????????
??????????
??????????
???0??????    200. , 194
??????????
??????????
??????????
??????????
??????????
??????????
??????????
??????????
??????????
?????21000   300.
0000100000   301-310
00?01?????   311-312, 314-315
0?00?0????   321, 323-324, 326
00????0000   331-332, 337-340
0000?10000   341-344, 346-350
0101??????   351-354
??????????
??????????
??????????
??????????  400.
??????????
????0000?3  405-408, 410
?000000000  412-420
00?2000???  421-422, 424-427
??????????
??????????
??????????
??????????
??????????
??????????
??????????
??????????
??????????
??????????
??????????
??????????
??????????
??????????
??????????
??????????
??????????
????????00  620.
00          621-622
