# Supplementary material for: Evolutionary origins of the prolonged extant squamate radiation
Source: Nat Commun. 2022 Nov 29;13:7087. doi: 10.1038/s41467-022-34217-5 (PMC9708687; doi:10.1038/s41467-022-34217-5)
Supplement: Supplementary file 5 — Supplementary Data 3 [file 41467_2022_34217_MOESM5_ESM.zip › Parsimony/Final_dataset/matrix/Matrix.tnt]

xread
622 123
Sphenodon_punctatus                    00000?021000000?00000000000000000??00000000?0?0??0000000000??0012000000?0?000000000?1?0000??1?00000?00000000000?0100000200100000000000001?000000?00000000100000000?001??????????0?010000100000001000000?00000??00??010000??000?000000100000?0??100?0000000?0?202000?000??01??0?00?0000?0000000?0?0000000000000000010?0?00??0???00?0000?0??000000??000000?0??0?100000000040?2?0002000?1?????00100?010000?00?010010?01??????0?0?100022201000???1??000000010??01000000000100000002?0?01010???0?10000??????000000?000?000000000?000000000??010?0000010?0000000?0?0000?0000????0000000?00?0000??0000?0000?000?01000000000000000000?0000000??002000?
Huehuecuetzpalli_mixteca               0?0?012?01??00?00000??0?000010000??1000000??0??100000?00100??0200000002?0?00000000?00?0100??000?0?0?0100000???0???01?0???00?000?00?000??00??000100??20000?2??00?00?00000000?00001?10120??0?00?????????????????????????????????????????????????????????????????????????0??????0???????????????????0????1?100000?????????????????00?????????????????????0?????????0??0000?40?0?0000000?0?????01????01?020?10???000?0????????000??00?433000??0?0????0000???????1????????0000000002?0?01000???0?1000??10??0000001?10??0000??00???00010?00??00000??001???00?0???0?00001000?????0110001?00?000???1000?0000?0????????????????????????????0??????1000?
Ctenomastax_parva                      10000?000000000?0000000?000010000??10000000?0?0100000001120??2110000000?0?0001?0000?0?0100??0?0?000?01101000?01??202000000000000010000000000000100002000002?000000000000000?00001?101?0??0?00?????????????????????0?????????0?????0??1?00??????010?000?001?0?01??????00???1??0000?0000?0?00010?0?0??0?1???00?0????????????????????0000???????????00???0???????????00000130?000000000001??0??1?01001?02??10?000?00000000000100?001023200000000000??010?????????????????????????????1????????????????????????????????????????????????????????????????????????????????????????????????????????1000?0000??????????????????????????????000??000000?
Priscagama_gobiensis                   10100?000000000?00000?01100011000??10000000?0?0300000001120??2??0?000?2?0?0001?0000???0100??0000000?011010000010?20200010000000?0100000100000001010020000021000000000000000?000010101200?0?00????0?000100?000??0??00?0000??000?000?0?1?0000????010?0000001?0?01?1?1?0000?010?0000?0000?0?00000?0?0100012??0010??0?0000000??????00?0000????00010??00??00???0??0??0100000140?1000100000030000010010011020010?000000000000000100?1010232000000??000020?0???????????????????????0???0?1????????????????????????????????????????????????????????????????????????????????????????????????????????3000?0000??????????????????????????????100??000000?
Leiolepis_belliana                     102000300000000?00000011100010000??10000000?0?0300000001120??32000000?2?0?000110020???0100??0000000?011010000020120200010000000?0100000100000000001120000220000000000000000?000010101100102000000000001000010??01?0100000??000?000000100000?0??010?0000001?0?01?111?0000?11??0000?2000?0?00000?0?01001121000000001000000000100?00?0000?0??00010100000?00010100010100000140?20200100000000??010010010010110?000101000000000100?1010223011000??1???201001101001001100000000000003?0?10030???0?10001101??0000001010100200110010[1 3]00[0 1]11000[0 1]100000000010001120111000000100000010011001010000000??0000?0000?00200100100000000000?0010001000000012100?
Uromastyx_aegyptius                    102000[2 3]00200?00?00110??1100010000??1?000000?0?0400000001120??1?????00?2?0?000?10020???0100??0200000?011010000020120?00000010000?010000011?000001?01010001020000000000000000?000010101200?02200000000001000010??01?0010000??000?000000101000?0??210?0000003?0?01?111?0000?11??0000?2000?0?00010?0?00000121000000001000000000100?00?0000?0??00010100010001010110010100000040?20210100000000??010012010010110?00000?000000000000?00?0122011000??1???001001101001000000000000000003?0?10030???0?100011010?0000001011100000110010000110000[0 1]000000[0 1]10010001120111000000100000012011001[0 1]10000000??0000?0000?0020010????????????????100??000000002000?
Brookesia_brygooi                      10200??200?0000?10010??1100000000??10000000?0?0??1000002300???????000???0?000400100????100??0200011?00?0100?0?20100000020000000?2203?1011?100000?00010001120000?0000000???0?10?02001131000240000?2?1???????????????10000????00?00?000110000?0??110?0000001?0?01?111?000??11??0000?0000?0?001?0?0?1?????2000020000010?01100?100?00?0000?2??00010101000?00010101010100000030?202001000?1??0??0?0112010010?10?000001001??????110?1000132010000??1???201002200?031??011002000010002?0?10030?????00000?210?2110100?00111?????1????000010012?01110000011111121110101001010111012011101011001011??3000?0000?00?0012????????????????100??0100??-02100?
Chamaeleo_laevigatus                   102000320??0000?00010??1100010000??10000000?0?0??10000023?0???????000???0?000400100????100??12?0011?2??1?00?002?100000020000000?2200?1011?100000?10020000020000?0000000???0?10?020011310?0?100000201???????????????10000????00?00?000?10000?0??110?0000001?0?01?111?000??11??0000?0000?0?00100?0?1?????2?0002000010000100??110?00?0000?2??0001010100110?010101010100000030?2?2001000?1?????01010?010010?10??0000?001??????01??1000032010000??1???20100220[0 1]?031??0????2000030002?0?10030?????00000?300[3 4]2110100?00111?????1????000010012?011101?0021111121??01020010101?1???0111110?1002011??1000?0000?0030010????????????????10???0000??002100?
Agama_agama                            1020004200?0000?01000?11100010000??10000000?0?0300000001120??32000000?2?0?000?00100???0100??0100000?011010100020110200030000000?0100000100100000?00010001210000000000000000?000010101200102010000000001000000??01?0000000??000?000000100000?0??010?0010001?0?01?111?0000?11??0000?0000?0?00100?0?0101?121000000101000000000100?00?0000?0??00010100000001010100010100000130?20200100000?0???010010010000110?0000000000010001?0?1010032010000??1???001000100?00011000001000000103?0?10030???0?100011100200101011100100000000100000100001100000000010001120111000000100001010011001000000000??1000?0000?002001001000000?00?0?0010???000000002000?
Calotes_emma                           102000420000000?01000?11100010000??10000000?0?0300000001120??32000000?2?0?000400100???0100??0100000?01101010002?120200030000000?0100000?1?100000?00020001220000000000000000?000010101200002000001000001000000??01?0200000??000?000000120000?0??010?0010001?0?01?101?0000?11??0000?0000?0?00100?0?0101?121000000102000000000100?00?0000?0??00010101010001010100010100000140?20200100000000??010012010000110?00010100000100011101010132010000??1???001000100?01011000001000000103?0?10030?????10001120030010101110110000010010[1 2]00011000010000000001000112011100000010000[0 1]010011001000000000??1000?0000?0020010??????0????????0100??000000002100?
Temujinia_ellisoni                     ????????0?0????????????????0???00??1?000000?0?0100000001120??0110000000?0?0001?0000?0?0100??010?000?0110100000??????00000000000001?0?0000000000100002000002?0001000010000?0?00001?10120??0???????0????????????????0????????????????????0???????0?0?0000001?0?01?1?1??000?01??0000?0000?0?000?0?0?0?00????000100???000000??????0?0?0000?????00101?00?0?00??0?000?01??0001???0000000010020010010010011020010?00000?0000000001???0000?3200000000000?2000???????????????????????0???0?12???????????????????????????????????????????????????????????????????????????????????????????????????????1?00?0000??????????????????????????????0?0??000101?
Saichangurvel_davidsoni                ?0000???0000000?0000000??0001?00???100000??????2000???011????0110000000?0?00?1?0??0?0?01?0??000?000?011010000011?102?0000000000?01?00?0?0000000100??2000002?0001000010000?0?00001??01??0????????????????????????????????????????????????????????1???0????????????????0???????0?00?0000?0?????????0??00?2?00000???????????????????????????????????????????????????????00???????0?????00?0???0?0???01?0?0?1????0?0?000??0?0??01000003??000000??????20?????????1????????0000000?01???11020??????0?????????010??1?11??0???1??????0111??0???00000??001000???0??10??0?01?00?0????110????00???0???1000?0?00?0????????????????????????????0???????10??
Polychrus_marmoratus                   100001200?20000?0000000?000011000??10000000?0?0?10000001120??2??0?000?2?0?000110000???0100??0200000?0111?00000101202000000000000010000000200000100012000012?000000000000000?0000101012001021000000000010000?0???1?0000000??000?000000100000?0??010?0000003?0?01?121?0000?00000000?0000?0?00010?0?0101?12100000000110?000000100?00?0000?0??0001010000000001000001010000?140?0000000?30000010010120012020010?0000000000000001010000033300000000000?200000100?00011000000200000013?0?13030???10100010200320[0 1]00010101000000[0 1]000?0000100011[0 1]00000010010001120111000000100000010011001010000000??2000?0000?001001101000??0?00?0?00100010000000001000
Anolis_carolinensis                    10000?000200000?01?00001000010000??11000000?0?0?10000001120??0200000002?0?000110000?0?0100??1200000?01101000001113020000000000000100000000000001010120000010000000000002000?000010101200002000000000001000010??01?0000000??000?000000100000?0??010?0000001?0?21?101?0000?01?00000?0000?0000010?0?0100112100000000100000000?100?00?0000?0??00010100000?0101001001010000?140?2000010?3?000?1?1???21012020012000000?0000000001010000033300000000000?200000101?01011000000000000013?0?12020???101000[0 1]?[1 2]00[2 3]10100011101100001000[0 1]?[0 2]000100000100000000010001120111000000100000010011001000000000??2000?0000?0010011010000000000000010?010000000001000
Dipsosaurus_dorsalis                   100000[1 2]00010000?00000001100010000??10000000?0?0200000001120??0200000002?0?000111000?0?0100??0000000?011020000011120100000000000?0100000100000001000020000020000000000000000?000110101200202100000000001000000??01?0000000??000?000000111000?0??210?0010001?0?01?111?0000?01??0001?0000?0000010?0?01000121000000001000000000100?00?0000?0??00010100010000010000010100000140?1000000?30000010010111011020012000000?000000000100?000023300000000000?200000101001011000000000000013?0?13002???101000100002000001111001000011000?2000110000000000010010001120111000000100000012011001010000000??1000?0000?0010010010000000000000010?000000000001010
Liolaemus_bellii                       10000?000000000?00000001100010000??10030000?0?0100000001121??0200000002?0?000112000?0?0100??0000000?0110100000011202000000000001010000000000000100002000012?000000000001100?000010101200?02200000000001000000??01?0000000??000?000000110000?0??010?0010001?0?11?131?0000?00000000?0000?0?00010?0?01000120000000001000000000100?00?0000?2??00010100010000010000010100000130?2001010030000010010211012020012000000?000000000100?000023200000000000?200000101001000000400000000012?0?11020?????100010[0 1]00200000011111100001100[0 1]0[1 2]0011000010000000000100011201110100001000000100110010000[0 1]0000??0000?0000?001001001000??0??000?0?100011000000001000
Sceloporus_variabilis                  10000?000000000?00000001000011000??10000000?0?0100000001120??0200000002?0?000111000?0?0100??0100000?01101000001112020000000000000100000000000001000020000120000000000000010?000010101200102200000000001000000??01?0000000??000?000000110000?0??010?0010001?0?01?131?0000?01??0000?0000?0000010?0?0100012100000000100000000?100?00?0000?0??00010100000?0001000001010000?140?2000010020000010010121012020010?0000010000000001010000033300000000000?200000101001001000401000000012?0?11020?????10001010030000011[0 1]101[0 1]000011000?00001000001000000000100011201110[0 1]00001000000100110010000[0 1]0000??1000?0000?0010010????????????????12??00000000001000
Tchingisaurus_multivagus               10000?0?0?0??00????????????0?00?0??0?010000?0?0?100000021?0??0010000000?0?00???00?1?0??110??000?000?01100000?010?30?-000000000000000000?00000001?00021000?20100???0000???0??00001?101200?0?????????????????????????0?0??????00?000???0?0?????????0??1?00??????????1???00?0?00??????????0???????0?0??0?????0000??1???0???????????0?0????????00??1??????0?????????????0001???0000000000030001010020011020010?0000000000000000010000033?000000?????02001???????????????????????001?0?1???????????????????????????????0????????????????????????????????????????????????????????????????????????2??0?000???????????????????????????????0?100001101?
Gobinatus_arenosus                     10000?0?0000100?00?00??1?0000?000??010?0000?0?0?20000002110??0010000000?0?0001?00?1?0?11?0??0104000?01100000?020?303?0000100000?0000000?0000000110000100002?100?00000010000?00101?101200?0??????????0????000???0????????0??000?000?????0????????10?00?00?2?0?0??1????000?000?0?01?0000?00000???0?0????1??0000?????000000????????0?0000?????0010??00???0?????00???100000140?0000000000030001010010011020010??001000100000000???0001?23000000??????2001?????????????????????00001?0?1????????????????????????????????????????????????????????????????????????????????????????????????????????1000?0000??????????????????????????????01100001000?
Adamisaurus_magnidentatus              10100???00?0100?00?0000?000000000??01040000?0?0?100000021?0??0010000001?0?000100001?1?11?1??0004000?0110000000201301-001010000000000000000000001100001000?10100000000010??0?00101?101?00?0???????0?00010?0001??0???0?0??0??000?000?0?100?00?0??010?0000002?0?01?000?0100?01??0101??000?010000??0?0000012?00000??1?000000????????0?0000?????0010?000?0?0???0??0??01?0100040?00?0?2000002000?01001001?020?10??00100010000?00001?040122100000000000?0001???????????????????????????0?1????????????????????????????????????????????????????????????????????????????????????????????????????????0000?0000??????????????????????????????01???011000?
Macrocephalosaurus                     10?00????0??00??0000?0???00000??0??000?0000?0?0?300?00021?0??0010000000?0?000100001?0?11?0??0004000?0110000001?01303?0000100000000?0?0000000?0011???010000101000000001??????????1?101100?0?????????0?010?000???????0100?????00?????0010??00?0??110??00000?????1?000??100?01??0101???00?0100?0??0?0?00?12?00000??????00?0????????0?0??0?0???0010???0?0?0???0??0??01?0000?40?0000?0?0000?100?01?0??01?0?0?10???0?0?010000?0000??000133300000000000?2001????????????????0200000?01?0??2?????????0?0???????0??????100?0210?1001100111??00??00000??00???????0???0?00000?000????1100010?00?000???1000?0000?0????????????????????????????01???0021010
Polyglyphanodon_sternbergi             100000100000000?00?00001000000000??01040000?0?0?20000002110??0010000000?0?000100001?0?11?1??0004000?0110000001201303-000010000000000000000000001100001000010100?000001??????????1?101?00?0?????????0001010001??0???010??0??000?000?00120?00?0??110?000000?????1?001?0100?01??0101??000?010000??0?0??0??2?00000??????00?0??????????0000?????001????0?0?0???0??0?10100000040?0000?0000003100?01001001?0?0?1??0?01?0010000?00001?00013330?0000??????2001????????????????0200000001?0?12000??????0?????????0?0?01?100?0200??0010?0?????00??00000???01?00?1?0??10?00000?0000??????0??1?00?000???1000?0000?0????????????????????????????011??012010?
Adriosaurus_suessi                     1?100???1???????????????????????0??0????????0???100?0?0?1???????0?00??0?0?00???0???????1?0??0?0?000??1??000???????0??1??????000?00?0?????????0????????????????0???0??????????????????????????????????????????????????????????????????????????????????????????????????????????0???????????????????0??0?1??00000??????????????????????????????????????????????????0??????????0?????????????????????????????????????????????????????????1????1??0???????????????????????0410003?11????3?30??????1?????????10??0??101?1?????1????0?????0???0?000??001??????0???0????0??011??????00????0??300???0??0?0?00??????????????????????????????0????????00?
Pontosaurus                            10100?0?1110000?0?11????0000?00????10????0?????400000001110??2??0?00000?0?0001?0??2???0100??0000000?0110000???0???2??1?00000000?00?0?0???????001??0?2000012??00?000010000?0?00001?101????1??????????0???????????????????????????0??????????????????????????????????????0?0????0????????????????0?0??0?10?0000???????????????????????????????????????????????????0??0????????000?0?00?0112??010?1201?0?0?111?0000??000000010?0?????2??100?01??????0??0????????????????0410002211?1??3?30???20?1?0??2???010???0??01?0??0??00???0?????0???01000??0011000?00???0?00001?011?????000012?0???00???0000?0?00?0????????????????????????????0????00?000?
Aigialosaurus_dalmaticus               ??????????????????11?????????0?????1???????????400000?0?110??2??0?00??0?0?0001?0??3???01?0??020?0???0110000???????01?1?0?0?0000?00?0?0??00???0?1??0?200??12??00???00?????????0????101????1???????????????????????????????????????????????????????????????????????????????????????????????????????0????????????????????????????????????????????????????0?????????????01?2???0????00??00???????10???1?0??????????0???0??????????00?1???1?0??1??????0???????????????????0400000211010???30???20?1???????????????????????????????0?????????010?0??002??????0???0??0000?0????????00????0????0???0000?0?00?0????????????????????????????0????00?000?
Clidastes                              1110012?021?000???11?????1???0?????100?0000???0?1110000??10??2??0?00??0?0?000300003???1100??0202000?011000003?0???01?10000010000200000??000000010000200001??0?0?00000000000?000010101200?1???????0?????????????????????????????????????????????01???0???0?????1?10??00?0?001?0?00????2?00???2??0?0?00??0?000000?10000010001?????0?0000?0???010?1000?00010?0131?101?001?2???0000?000000?12??01101??10?202?11?0?01??00??????000?000222210000111001?0000????????????????041000021001013?30??????0?????????10??01?????1?????0????0?0?0?00??01201??101?1???00???0???100?011??????00????01??10???0000?0000?0?0??????????????????????????010000020000
Platecarpus                            1110012?021?000???11?????????0?????100?0000???0??1100?0??10??2??0?000?0?0?001300003???1100??1202000?011000003?0???01?10000010000200000??000?000100002000012?0?0000000000000?000010101200?12???0??0??????????????????????????0??0?????1??0??????010??00000?????1??0???0????01?0?00??002?000002??0?0?00?10?000000?10100010101????00?0000?????00??1100100010?0131010100012241?00?0?0?0000?120?0?10120101202011?1?00?000????0?000?0002223010001?000110000????????????????040000021001013?30???20?1??????????0???1?101?1?????1??????????????012?1??101?????00????????0??011??????00??2?0???10???0100?0000?0?31?????????????????????????010000020000
Plotosaurus                            1?10012?0210000???110????100?0?????100?0000???0?0110000??10??2??0?00??0?0?000300003???11?0??0202000?011000003?00??0101000001000?200000000000000100?02000012?010?00000000000?0000?0101200?1?00??????00010?000???1???0010?0??000?00000??10000????010?0000002?0?01?10??001??001?0?11??0?2?000202??0?0??1?10?000000???0000?0????????0?0000?0???010?1000?000?????3???0101012241?0000?0000001120001101201012010110?001?000100001000?00022322100011000110000????????????????042000021?01010?30???????????????????????????0000??0??????????????012?1??101?????00???1???100????????????????????1????0000?0000?0????????????????????????????010000020000
Tylosaurus                             1110012?021?000???11?????1???0?????100?0000???0?01100?0??10??2??0?00??0?0?001300003???1100??0202000?011000003?0???01?1000001000?200000??000??011?0002000012?0?0?00000000000?000010101200?1????????????????00????????????0??????????????????????01???0???0?????1?10??00?0?00100?00??002?00???2??0?0?00??0?000000?????????00???????????0????????????????01??0?3??????0012241?0000?000000?12??01101?0100202?11???00??00?10001000?0002222100001?000110000????????????????040000021001010?30???30?0?0???????100101?001?1??????????0?????0???01201??101?1???00???0???100?011??????00??2?00??10???0?00?0000?0?11?????????????????????????010000020000
Eichstaettisaurus                      0?0?0?0?00?000??01000?0??000?0000??001?00?0?0??10000??01?10??00?0000000?0?0001?00?2?0?00?2??0?0?000?01100000??0??301?0?00000000?00?0????00??0001000?2000002?000?11001001000?00001??012?0?0??????????????????????????????????????????????????????2????0???????0???3???0?0?0???0?10?0?00?0???02??000?00?1??00000??????????????????????????????????????????????????0?00000?40?0?0??0000?03????01??1?01?020?1????000??00????0?000?000044?0000?0??0???0?00????????????????0400000002?0??1020??????0?????????00?????????0??1???????000???0???00000??001??0??10???0?00001?000?????1100???00?000???0000?0000?0????????????????????????????0???????000?
Norellius_nyctisaurops                 ??????????????????0????????0?0000??00130?00?0?0300000001010??00?0000000?0?00???0012???0002??0?1?000?01100000?0?1??0???000000000200?00?1???000001?00020?00?2??1???????000??0????0?????????????????0??????????????????00?????????????0??00??????00???000?002?0?01?131?00?0?01??0010?0000?0?010200??0??0????0000?0?1001100????????03?000??2???0010100????0???1??0??01??????????00????00002??00010010?1?020?1????0?0??00??????0???0??0????00?00????????????????????????????????????????????????????????????????????????????????????????????????????????????????????????????????????????????????0000?0000??????????????????????????????0?00000?000?
Strophurus__ciliaris                   10000?000000000?0000?000000010000??1033000300?0300000001020??0000?01?1?????????????????002??0010000?01?10002001013010000000000031000001?1?001001?00020?2????01???????????????????2101200401201000000001100010??01?0000000??000?000000100010?0??030?0000002?0?01?131?0000?01??0011?2000?0??2?21?0?001001200000000100110000??0???03?0000?2??0001010000100?01200001010000?240?0000010?30010?0011??3101002001200000010000000000010000044400000000000??00?00101101000000200200000?02???01020?????10000?100200100011100102101101??10011100000010001?0010001120111010000100000001110001000010000??0000?0000?0001011010010001?01000?100??000000000000?
Rhacodactylus_auriculatus              10000?000000100?01?00100000000000??1132000300?0?110000011?0??0000?01?2?????????????????002??0?10000?01?1?000001014010000000000030000001?1?001001?00000?2????011??????002000?0000?2101200202300001000001100010??01?0000000??000?000000100010?0??030?0000002?1?01?131?0000?01??0011?1000?0??2?21?0?001001200000000100120000?00???03?0000?2??0001010000100?01200001010000?240?0000010030010?0011??3101002001100?0001000000010000?00003330000000000??000001101101000000200200000002?0?00020???0?10100?1002?000001?100?021011001120001100010000001?001000112011001000010000000[0 2 4]111001000000000??0000?0000?00010110100100011010?01100??0000000000000
Saltuarius_cornutus				       000000200020100?00000110000000000??1033000300?0301000001110??0000?01?2?????????????????002??0210000?01?1?000001?14010000000000030000001?1?001001?00120?2????001??????002000?0000?210120040?300001000001100010??01?0000100??000?000000100010?0??030?0000002?1?01?131?0000?01??00?1?000??0??2?20?0?001001200000000100120000??0???03?0000?2??00010100001?0?01200001010000?240?0000010?30000?0?11??0?01002001200000010000000100010000044400000000000?00000[0 1]101101000000200200000002?0?0?020?????10[0 1]00?20[0 1]300000010110002101101??10001000010010001?0010001120110000000110000000110001000000001??2000?0000?0001011?????????1??????100??0000000000000
Aeluroscalobates_felinus               100000200000100?00?00000000000000??1131000100?0300000001110??0000?01?1??0??????????????102??0000000?0111?000000013010100000000040000001?1?001001?00000?2????010011001020020?00001210120040?201000000001110011??11?0010100??000?010000100010?0??030?000000221?01?131?0000?01??0011?0000?0??2?20?0?001001200000000100120000000???00?0000?2??00010100000?0001100011010000?240?0000010?300000?001003101002001100000011000000000010000044400000000000?000001101[0 1]01000010200200000012?0?11020???0?10000?2002001000121010001011001020001010010010001?0010[0 1]01120110000000100000000[0 1]10001000000000??0000?0000?00010110100100011010001100??0000000010000
Coleonyx_variegatus                    10000?000000100000?00000000010000??1131000000?0300000001110??0000?01?1??0??????????????102??0010000?01?1?000000013010000000100040000001?02001001?00010?2????010??100?1???????????2101200402401000000001100011??11?0010000??000?010000100010?0??030?0000002?1?01?131?0000?01??0010?0000?0??2?20?0?001001200000000100110000000???00?0000?2??0001010000100001200001010000?240?0000010?30000??011??31010020011000000?0000000100010000144400000000000?0000001011010000102?0200000002???11020???0?10100?100200100012101002101100111000101002?010001?0010001120110010000100000000111001000010000??0000?0000?000?0100100100011010001100??0000000000000
Eublepharis_macularius                 10000?000000100?00?00010000000000??1131000000?0300000001110??0000?01?1??0??????????????102??0000000?0111?000000013010000000000040000001?02001001000010?2????010011001020020?000012101200402301000000001100011??11?0010000??000?010000100010?0??030?0000002?1?01?131?0000?01??0010?0000?0??2?20?0?001001200000000100110000000???03?0000?2??0001010000100001200001010000?240?0000010?30000??0010031010020011000000?0000000010010000144400000000000?000001101101000010200200000002?0?11020???0?10100?100200[0 1]00010100102[0 1]?110011000111[0 1]0010010001?0010001120110000000100000000111001000000000??0000?0000?00000100100100011010001100000000000000000
Teratoscincus_przewalskii              10000?000010000?01000100000000000??0031000200?0300000001110??0000?01?1?????????????????002??0000000?0111?000000013010000000000030000001?1?001000?0?010??????011??????1???????????2101200?023000000000011000011??1?0010100??000?010000100010?0??030?0000002?0?21?131?0000?01??0010?0000?0??2?20?0?001001200000000100110000??0???03?0000?2??000101000010??01200001010000?240?000001003000000101003101002001100000000000000100010000043300000000000?00000010??011001102?0200000002?0?01020???0?10000?????000000101?0?0210110011100011001[0 1]0010001?0020?011?011?0?00001?0000?0?1110011?00?0000??2?0100000?0011?10010010001?01000?100??0000000010000
Gonatodes_albogularis                  10000?000110000?01?00100000000000??1132000200?0400000001110??0000?01?1?????????????????102??0011000?01?1?000000013010000000100030000001?1?000000?00010?2????01???????????????????210120030?301000000001100011??11?0000000??000?000000100010?0??030?000001201?21?131?0000?01??0111?0000?0??2?21?0?0000012000000001001000000?1?0?03?0000?2??00010100001?0001100001010000?240?00010200300?0?0?11??3101002001100000?10000000100010000143300000000000?000001101101000000200200000002???01020?????10000?10020000001010000000110011100011[0 1]002?010001?001000112011001000010000000[0 3]110001000010000??0000?0000?0010012010010001101000110?000000000000000
Phelsuma_lineata                       10000?000000000?12?00120000000000??1132000100?0?10000001110??0000?01?1?????????????????102??0010000?01?1?000000014010000000000012000001?1?001000?00000?2????011??????000000?0000?2101200302301000000001100011??01?0000000??000?010000100010?0???30?000001201?21?131?0000?01??0011?0000?0??2?21?0?000001200000000100100000000???03?0000?2??00010100001?0001200001010000?240?0000000030000?0011????01002001200000010000000110010000143300000000000?000000101101000000200200000002?0?01020???0?10000?100200000011110102101101??101[0 1]100001000000000010001120110000000010000000110001000000001??0000?0000?001[0 1]0100100100011010001100??0000000000000
Gekko_gecko                            10000?000000100?02?00100000000000??1131000200?0300000001110??0000?01?1?????????????????102??0010000?01?1?000000013010000000000032000001?1?001001?00020?2????011??????001000?0000?2101200202200001000001100011??11?0210100??000?010000100010?0??030?0000002?1?21?131?0000?01??0011?2000?0??2?21?0?0010012000000001001200000?0???00?0000?2??00010100001?0001200001010000?240?0000010030000?0011??3101002001200000010000000110010000044400000000000?0000001011010?0000200200000002?0?01020???0?10100?[1 2]00[2 3]00000010100?021011001110001100000000001?00100011201100[0 1]0000100000?0?110001[0 1]000000000?000101110000110110100100011010001100000000000000000
Lacerta_viridis                        10000?000000100?02?00111000000000??01040000?0?0?10000002100??00001300?0?0?001100002?0?0112??0000000?11100000000014011000001000010000000000000000100020000110100001001000010?0000101011001022000000000011100011?21?0010101??102?000000100000?0??020?1100003?0?11?111?0000?00000011?2000?0?00020?0?01000121000000010000000001110?00?0000?0??00010100000?0001000001010000?240?0000010000030001010110011020012000000000000000000100000333000000000000100000101001000000300400000002???11000???001000101002001000111001021111001110110010000000000000100011101110[0 1]0000100000000110001000000000??310101000000100100312201100010201101000000000000000
Takydromus_ocellatus                   100000100000000?02?00121000000000??01010000?0?0?10000001400??2????300???0?001100002???0112??0000000?11100000000013011000001000020000000003000000100020000110100001001000010?0000101011002023000000000011100011?21?0000101??102?000000100000?0??020?0100003?0?11?121?0000?00000010?2000?0?00020?0?0100012100000001000000000?110?00?0000?0??00010100000?0001000001010000?240?0000010000020001010111011020012000000?000000000000?0000433000000000000100001101102000000300200000?02???11020???0?100010[0 1]00[2 3]0000001110010211110011101110100[0 1]0000000000100011[0 1]011[0 1]0[0 1]000010000000[0 1]110001010000000??110101000000100100312301100010201101000000000000000
Colobosaura_modesta                    100110100120100?00?00121000010000??11020000?0?0?20000000?00??00001001?0?0?010100012?0?0112??0100000?0111?002000013011000000000030000001003000000?00010000110100011001001000?0000111011001021000000000011100010?01?0010101??102?001000110000?0??020?000001301?11?111?0000?00??0010?2000?00?2?20?0?0000012100000001000000001?110?00?0000?1??00011101?00?0001000001010000?240?100001000002000101023101002001200001010100000000010000043300000000000?1000021???020001110?0200000102?0?13002?????10001?1???????????11??0???????1??01????0???0??0???00????11?0???0???????0??????11?001??00???0???2000?0000?00?0?10041231110?01020?11????000000001000
Pholidobolus_montium                   100110100120100?01?00120000000000??1133000000?0300000000?00??00001101?0?0?000100022?0?0111??0100000?0111?002000013011000001000031000001003000000?00000000110100001001001000?0000111011001021000000000011100110?01?0010101??102?001000110000?0??020?000001300?11?111?0000?01??0010?2000?0001020?0?0100012100000001000000001?110?00?0000?0??00010101?0000001000001010000?240?100001003000000001023101102001200001010100000000010010042200000000000?100001111002000111000100000102?0?13002?????100010100210000[0 1]10111002111100111011101000001000000011101110111000000100000000110001010000000??0000?0000?0010010041221110?01020?11?110000000001000
Callopistes_maculatus                  10000?000000000?00000101000010000??10000000?0?0300000002110??0000100001?0?000200012?0?1110??1200000?0111?00000001301100000000003000000000000000010002000012?100001001000000?0000111011002021000010000011100010?01?0010101??102?000000110100?0??020?0000003?0?11?101?1000?00100011?2000?0101020?0?01001121000000010000000011100?00?0000?0??0001110001000101000001010000?140?0000100000030000010110011020011000010?0100000000110010132300000000000?100001111001000111000100000012?0?13002???0?10001?101200000010110000001000100010111000000000010011101120111000000100000001110001010000000??0000?0000?00100100412011100010201101110000000011000
Tupinambis_teguixin                    10000?000000000001?00111000010000??11000000?0?0300000002410??0000100002?0?000200012?0?1110??1200000?0111?00010001401100000000003000000000000000010002000012?100001001000000?0000111011001020000010000011100010?01?0010101??102?000000100100?0??020?0000003?0?11?101?1000?01??0111?2000?0101020?0?0000112100000001000000001?100?00?0000?0??00011100000?0101011001010010?140?000001000003000001011001102001200001010100000000110010043220000000000?2000022110011??111000100000012?0?13002???0?10000?10020000001011[0 1]001111100[0 1]0[1 2]0[0 1]011100010000000001[0 1]10112011100000010000000?1100010?0000000??2000?0000?00100100412011100010201101110000000111000
Aspidoscelis_tigris                    10000?000000100?01000100000010000??10000000?0?0300000002110??2??0?000?0?0?000200012???0110??0003000?0111?00010001401100000000003010000000000000010012000012?100000000000000?0000111011001022000000000011100010?01?0010111??102?000000110100?0??020?0000003?0?11?101?1000?00100111?2000?0101020?0?01001121000000010000000011100?00?0000?0??0001110000000001000001010000?140?000010000001000101021001102001200001010100000000110000133300000000000?100001111101000111000200000012?0?13002???0?100010100200000110110102101100101000111000100000010011101110111000000100000001110001010000000??2000?0000?00100100402010100010301101??0000000111000
Teius_teyou                            10000?000000100?00000100000010000??10000000?0?0400000002110??0010100000?0?000200012?0?1110??0003000?0111?00010001401100000000002010000000000000010002000002?100000000000000?0000111011001022000000000011100010?01?0110101??102?000000120100?0??020?0000003?0?11?101?1000?00100111?2000?0101020?0?0100112100000001000000001?100?00?0000?0??00011100001?0001010001010100?140?00001000000300010102100110200120000100010000000010?0000222000000?0000?100001111001000101000200000012?0?13002???0?100010100200000011110102101100101000111000[0 1]000000[0 1]00111011[1 2]011100000010000000111[0 1]00101000?000??1000?0000?0010010040201010001030110111000000011110?
Microteras_borealis					   ?????????????????????????????????????????????????????????????????????????????????????????????????????????????????30?100???0?00??????????????????????0????????????????????????????????????????????0?????????????????????????????????????????????????????????????????????????????????????????????????????2??00???0100??000????????0?0???????????????010?0??10?0001?1?????????????????????????????????????????????????????????????00??3?0000000?000?20?0?????????????????????????????????????????????????????????????????????????????????????????????????????????????????????????????????????????????????????????????????????????????????????000?
Eoscincus_ornatus					   100000100000000001000100000000000??0?010000?0????00000????????????????????????????????????????????????????????00130110000000000100000?00??0??000?00000000??000?????????????????????????????????????????????????????0100010?002??00?20000000?0??110?0110003?0?1001?1?00?0?00000010?2000?0001020?0?0????1???????????????????????????????????????????????????????????00000240?00010000000300000?001101?020?10???0101?0???????001000003320000000000010000??????????????????????????????????????????????????????????????????????????????????????????????????????????????????????????????????????1?00?0000??????????????????????????????000000000000
Parmeosaurus_scutatus                  1000001?0000000?0??00??0000000000??01010000?0?0?3000000?110??0010000000?0?00???00?2?0??100??000?100?01100000?00??301?000000000010000000??????001?00020000???10???????0??0?0?0???1?101200?0???????0?00?11?000???2???0?0??1??100?000??01?0000??????0??100003?0?1001???0000?000?0?10?2000?000102??0?0?00?12?00000????00?000????????0?0000?????001?1?00?0?0???0??0??01??000230?00010000000300000100?101?020?10?0001000000000010010000033300000000000020?0???????????????????????0?2?0?1???0??????0?????????00????????????????????0?????0???01000??00?0?????????????????0?0????1??????????????1021020221?010???????????????????????????0?0000000010
Tepexisaurus_tepexii                   10000???0????????????????????????????0?0?0????0?4?0???0?1????2????000?0?0?02?1?00?2??????2???????????11??00???0???????0000100????????????????00???0??00001???000??0?1020?20?00001??01200?0??????????????????????????????????0??????????????????0?0?????0?3?0?11??3???00???1??0?11?2000?00100???0?0??0??????????????10????????????????0????????0???0???0???????????00000240?00020000200000?001001001?02001????010?010?????000??000?4430000000?000?2000????????????????0200000002???1?0????????0?0???????000?01?1???0??1??0????0?????0???0??00???010101?10???0?00001?00??????110010?00?000??????0?0000?0????????????????????????????0??????0000?
Cricosaura_typica                      10000?000200000??200012??00010000??1133000000?0?30000001110??2??0??00?0???021100012???0102??0000001?11110002000013011000000000011000001?1?002020?0000000012?00000100102?020?0000101012102023000000000011100010?21?0200101??000?000000110000?0??120?1000003?0?11?131?0000?01??0111?3000?0010020?0?0100012100000001011000000?0???00?0100?2??00000100001?00110?0001010000?240?0?02020?302?1???1???11010010?10?1001010000000000000000132300000000000?000001101101010000300200000002?0?10000???1?10000?100200000011100101111100101011001002?010000000100011101110120001000000001100010[0 1]0010000??2000?0000?001001001122??1?1010?0?101??0000000000000
Lepidophyma_flavimaculatum             10000?000000000?02000101200000000??01040000?0?0??1100002110??2??0??00?0???020200002???0012??0010001?11110002000013001002001000010000001?1?001000?0000000111000001121102?020?0000101011102024000000000011100110?21?0200101??000?000001110000?0??220?0000003?0?11?121?0000?01??0211?3000?0010020?0?00000121000100010110000?01110?00?0310?2??0001010100000011000001010000?240?0002020?302?1??11???10010020110?1001010100000000010000032200000000000?200001101101010000300200000002?0?10000???1?10000?11??0000001110[0 1]10210110010[1 2]011101002?010000000101011[1 2]0111010000100000000110001000010000??000??0000?00100100112201101010?01101001000000100000
Palaeoxantusia_Wyoming		           10000?0?0010000?01?00????00000000??01030000?0?0?30000001110??2????000?0?0?020200002???0002??001?001?1111?00??000?3011000001000010000001?1?001020?00000001110000011211?20020?00??1?1012?000??????????0????100???2???1????1??000?00????1?0000????220?1000003?0?11?1?1??000?01??0111?3000?001002??0?0??0?12?000100????100??????????0?0000?????001010?0?1?0?1?0??0010100000240?0002020?302010001???10010020110?100101010??0??00010000232200000000000?2000????????????????020??00002?0?1?0????????0?????????0?????????????????????0?????0???01??0???????????????????????????????????????????????3000?0000?0????????????????????????????00000010000?
Xantusia_vigilis                       10000?020010000001000121100000000??01030000?0?0?20000001010??2000000000?0?020?00022???0002??0000001?11100002000013011000000000010000001?1?001020?0000000012?00001101102?020?00001010121040?300000000001111001??21?0200101??000?000001110000?0??120?1000003?0?11?131?0000?01??0111?3000?0010020?0?010001210001000101100000010???00?0100?2??000001?000?000110?0001010000?240?0002020?302?1??01???11010020110?1001010000000000010000232200000000000?000001101101010000200200000002?0?10000???1?10000?11??00000011101102111100101011001002?01000000010101110111000000100000000110001010000000??2000?0000?00100110112201101010?01101001000000000000
Platysaurus_imperator                  100001220000000?01?00100000000000??01030000?0?0300000001110??000000000??0?021200022?0?0102??0010201?111000010000140110000010000100000000?2000000?00000000110100011201020020?0000101012002023000000000011100110?11?0010101??100?000000100000?0??030?1100003?0?11?131?0000?01??0011?2000?0001020?0?010001210001000100000000?1110?00?0000?0??00010100000?0?110000010100000240?00020200000100?0010111010020010?1000010001100010010000033300000000000?00000110??01000000010200000102?0?11010???1010?00?00020000001110?100011100101001001001000000000010001?101110?00001?000????1100??0?00?000?1?200101200010?00100111201100010001??1??0000000000000
Cordylus_mossambicus                   100001200020000?02000120000000000??10030000?0?0400000001110??020000000??0?021200022?0?0102??0010201?11110002001014011000001000010000000002000000?00000000110100011201020020?0000101012002022000000000011100111?11?0010101??100?000000100000?0??030?1100003?0?11?131?0000?01??0011?2000?0000020?0?000001210001000100000000??110?00?0000?0??00000100000?0?110000010100000240?00020200000200?0010111010020010?0000010001100010010000033300000000000?20000110??01000000??02000?0002?0?11010???1010000?00020000001110?1000111001010111010010010000000100011201110?00001?000????1100010?00?000?1020010121101010?100111201100010001101??1000000010000
Zonosaurus_ornatus                     100000100000100?01000120000000000??00030000?0?0?30000001110??0?000000???0?021100012?0?0102??0110202?11100001000014011000001000010000000002000000200000000110100011201020020?0000101012001023000010000011100010?21?0010101??100?000000110000?0??020?0100003?0?11?131?0000?00000011?2000?0?01020?0?0000012100010001000000000?110?00?0010?0??00010100000?0111000001010000?240?000201000002000001012001002001101001010000000010010000033200000000000?100001101001[0 1]?0000000400000002?0?11010???1010000?1012000000111001021111001110111010011010000000100011[1 2]011100200010000000111000101000000010?101?2212010100100112201100010001101??0000000001000
Cordylosaurus_subtesselatus            100000100000000?01?00120000000000??00030000?0?0400000001010??00000000???0?021100012?0?0102??0110202?11110000?0001401100000010003000000000200000020000000?11010001120?020020?000010101200?023000000000011100010?21?0010101??100?000000100000?0??020?0100003?1?11?131?0000?00000011?2000?0??2?21?0?010001210001000100000000?1110?00?0010?0??0001010001000?11000001010000?240?00020100000100000101110100201110200?01000000001000?000133300000000000?10000120??011?00001?0400000?02?0?1?002?????10?0???????0??????1???0??????0???0?????0???0??00??00????11?0???0???????0??????11?001??00???0?10?101?2222010?0000011220110001000?101??0000000001000
Myrmecodaptria_microphagosa            0000012?0000000?0??00?00?0000???0??11010010?0?03000?00011?0??2????10000?0?00?1?00?2????1?2??000?000?01100002?000?301?000001000?1000?00??1????001?000000000200?01010010010?0?00001?10??0??0?????????????????????????????????????????????0???????0????1?????????1?1?1?0000?01??0?10?1000?0001?2??0?0?????2??0000????????????????????0000?????0010??0??????????????0?00100?40?0?0101000001?0?001001101?020?10??000010000000000???0000???000?0???????00?0?????????????????????????????????????????????????????????????????????????????????????????????????????????????????????????????????????02????????0?????????????????????????????00000000000?
Carusia_intermedia                     0000012?0000000?01?00000000000000??11010010?0?010000000?1?0??2????10000?0?0001?0022???01?2??0200000?011000020000?301?00000100001000000001?000001?00000000010000101001???????????1?101?0??0??????????0????000????????????1??????0?0?????00????????0??1?0003?0?2???3???000?0???0?10??000?000102??0?0?0??12?00000???????0??????????0?0000?????001???00???0????????1??000??2???00?1?1000?0200??0?011101?020?1????00?1010???0?000??0000433?00000?0?????000???????????????????????0???0?1????????????????????????????????????????????????????????????????????????????????????????????????????????3000?00??0?????????????????????????????10?00000000?
Globaura_venusta                       000000200000000?01?00120000010000??11010000?0?03000000021?0??0000120000?0?0101?00?2?0??1?2??011?100?01100000?000?301?0000011000200000000????0001?00000000011000101001020020?000010101200?0?????????????????????????0?0?????100?000?2?100000????020?01000?3?0?11?131?0000?00000010?1000?0001020?0?0?00??2?00000????0000??????????0?0000?????00101?00???0???0??0??01??0002?0?00?10000000200010100?001?020?100000101000000101000?000123?0000000000002000??????????????????????????????????????????????????????????????????????????????????????????????????????????????????????????????????????2000?00????????????????????????????????0?000000000?
Hymenosaurus_clarki                    ?????????????????????????????0??0??0?0?000??0?0?4?0?000???0??0000120?00?0??????0??2????1?2??011?100?01100000?0?0?301?00000110???10?00????????001?00000000?11000?010010????????0010101200?0????????????????????????????????????????????????????????????????????10?3???000?000?0010??000?000102??0?0100?1??000???????000?1????????0?000??????001???00?1??0110?????01000?0240?00?1?00000010001010121011000010?0001010000001010???0001??2000?0???????2000??????????????????????????????????????????????????????????????????????????????????????????????????????????????????????????????????????2??????????????????????????????????????00000010000?
Eoxanta_lacertifrons                   0?000?0?0000000?01?00121000010000??01110000?0?0?2?000002110??0000120000?0?01?1?00?2?0?0102??0000000?0110000?0000130110000011000200000000020000012000000000110001010?1???0???00??1??0?200002??????0?00011?0001??2??00?0??1??100?000?20??0000?0??120?010001300?11?131??000?01??0011?1000?000102??0?0??0?12?000000???0000??00??????0?000??????00101000?1000110?00?101?0000240?00010000000100010100110?1020010?00010?000???0?1000?000122200000000000?2000???????????????????????00????1??????????0?????????0???????????????????????????????????????????????????????????????????????????????????2?0????????????????????????????????????00000010000?
Eumeces_fasciatus			           00000?000000000002?00120000000000??01020000?0?0?20000001110??0000130100?0?011100022?0?0102??0110100?01100002000013011000001000020000000002000001200000000110100111001020020?000011101200?023000000000011100010?21?0010101??100?000020110000?0??020?010002300?11?131?0000?00000010?1001?0?01020?0?0000012100000001001000000?110?00?0000????0001010001000011000001010000?240?00010100000200?0010011011020010?00010110000000100100000333000000000000000001101001000000100200000002?0?11000???2010001?100210000011101102111100111011001002?010001?001000111011101000010000000011000101001000010210202222110100100112101000011001100??0000000000000
Scincus_scincus                        ?02000[1 2]000?0000?02?00101000000000??01020000?0?0400000001110??20?01201?0?0?010100022???0102??0110100?01100002000013011000001000021000000002000001200010000010100111001020020?0000111012001021000000000011100010?21?0010101??100?000000110000?0??220?010002300?01?131?0000?00000010?1001?0?01020?0?00000121000000010000000001110?00?0000?1??0001010001000011000001010100?240?00010100000100?0010011011000010?0001010000000010100000123200000000000?00000110??01000000100300000102?0?11000?????10000?101210000011100102101100111011001002?000001?0010[0 1]011201110102300000000001100010100[0 1]?20010210202222110100100112001000011001100000000000100000
Brachymeles_gracilis                   00000?000000000?02?00120000000000??01030000?0?0??0000001110??2??0?201???0?0?0100022???0101??0110100?01110002000014011000001000022000000002000000?00000000110?00111001020020?0000111012002022000000000011100010?21?0010101??100?000020110000?0??120?010002310?11?131?0000?01??0010?1001?0??2?20?0?000001210000000100000000011?0?00?0000?1??0001010000000001010001010000?240?00010200000100?0010021011020010?0001011000000010010000133300000000000?000001101001000000100400000102?0?10010???2010000?100[2 3 4]11000011101102111100111011001002?010001?00000011201110011000000000001100010100[0 1]2000102102022221102001001120010??011?0?100???000000000000
Amphiglossus_splendidus                000000100000000?02?00120000000000??01030000?0?0400000001110??0000130100?0?010100022?0?0101??0110100?01100002000014011000001000032000000002000000?00000000110?00111001020020?0000111012001022000000000011100010?21?0110101??100?00002?100000?0??120?010002310?11?131?0000?01??0010?1001?0??2?20?0?00000121000000010000000001110?00?0000?0??0001010001000011001001010000?240?00010200000100?0010021011020010?00010?1000000010010000133300000000000?000001101001000000300410000?02???1?000?????1000[0 1]?101210000010101002111100111011101002?010000000100011101110030001000000001100010100000001021020222211010010????????????????100???010000000000
Trachylepis_quinquetaeniata            00000?000000000?02?00100000000000??11010000?0?0300000001110??2??0?301???0?011100022???0102??0110100?01100002000013011000001000030000000002000000?00000000010100111001020020?000011101200?02200000000001110001??21?0210101??100?000020110000?0??120?010003320??1?131?0000?01??0010?1001?0??2?20?0?01000121000000010000000001110?00?0000?0??00010100000?0011002001010100?240?00010100300100?0010020011020010?000101100000001000?000033300000000000?000001101101000000300200000102?0?11000???2010000?101200000111100102111100111011001002?01000000010?011201110?00001000000011100011100?0000102002022221101001001120010000110011?0??0010000100000
Sphenomorphus_solomonis                00000?000000000?01?00120000000000??11110000?0?0?30000001110??0000130100?0?010100022?0?0102??0110100?01100002000014011000001000032000000002000000?00000000110100111001020020?0000101012002022000000000011100010?21?0210101??100?000020120000?0??220?010003320??1?121?0000?01??0010?1001?0??2?20?0?000001210000000100000000??110?00?0000????00011100001?0?11002001010000?240?00010200300000?0010111011020010?0001010000000010010000133300000000000?000001201001000000300200000202?0?1?000?????100010101211000111101102111100111011101002?010000000101011101110120001000000011100010100100001021020222211010010011210100?01110?100???010000000000
Eugongylus_rufescens                   10000?000000000?02?00120000000000??11010000?0?0400000001110??20?01301???0?01110?022???0102??0100000?01100002000013011000001000031000000002000000200000000110100111001020020?0000111012002022000000000011100011?21?0210101??100?000020110000?0??020?010003320??1?121?0000?01??0010?1001?0??2?20?0?0000012100000001000000000?110?00?0000?0??00010100000?0111001001010000?240?00010200300000?0010011011020010?000101000000001000?000043300000000000?000001101001000000300400000202?0?11000?????10000?10121000001110[0 1]102111100111011101002?010000000100011[1 2]01110100001000000001100010100100001021020222211010010011200100?01110?100??0010000000010
Tiliqua_scincoides                     00010?000000000?00?00120000000000??11010000?0?0400000001110??2??0?301???0?011100022???0102??0010000?0110000200001401100100100003200000001?000000?00000001010100111001020020?0010111012002022000010000011100010?21?0210101??100?000020120000?0??220?010003320??1?101?1000?01??0110?1001?0??2020?0?0000012100000001000000000?110?00?0000?1??0001010100100011002001010000?20??10020200300000?0010021011010010?0001010000000000010000032200000000000?000001101001000000300410000202?0?11000?????10000?10121000011110010[1 2]11110011[1 2]011[0 1]01002?010000?0010001120111012000[0 1]0000000?1100010100120001020020222211010010011200100001100110?001010000100000
Shinisaurus_crocodilurus               100000200000000?00010??1100000000??10010010?0?0300000002120??2??0?00??0?0?000100012???0100??0200000?11100000000013001000000000011100000001000000200120001110100001001000000?000011101100102200000000001110001??11?0000101??101?000000101020?0??020?0100002?0?01?121?0000?00100010?2000?0001020?0?00000121000000010100000001110?00?0000?2??00010110010001010110010100100140?0001100000030000010010010020011000000?00000000001100000322000001100000000001100?011??0????0200000203?0?11001???2010000?10020000001011000000110010?000100000000000000011?0112011?0?000010000????1100011?00?00000?3101010100001001012000000000100111010?1000100000001
Xenosaurus_platyceps                   100001200220000??0000101000000000??10020010?0?0100000002120??0000000000?0?010100022?0?0102??0000001?1110000000001301100000000001000000000100000120002000101010010011000?000?0000111011002022000000000011100010?21?0000101??101?000010100020?0??020?0100002?0?01?131?0000?01??0010?2000?0001020?0?00000121000000010000000001110?00?0000?0??00010100000000010000010100000140?0000000100030011010111010020011010000?0000100000010000033300000000000??0000010??011???????04000?0202?0?11030???2?1000??1????0??????10??0??????0???0?????0???0??00??00????11?011?0???????0??????11?001??00???0???310101110000?0?10120?????????0?1?10???1100000000001
Xenosaurus_grandis                     100001200220000??0000101000000000??10020010?0?0200000002120??2??0?00??0?0?010100022???0102??0000001?1110000000001301100000000001000000000100000120002000101010010011000?000?0000111012002022000000000011100010?21?0000101??101?000010101020?0??020?0100002?0?01?131?0000?01??0010?2000?0001020?0?0100012100000001000000000?110?00?0000?0??00010100010?0001000001010000?140?00000001000300110101110100200110200001000010000000?000033300000000000?10000010??011??000000400000202?0?11030???2?10000?0[0 1]??0000001010000001110010100010000[0 1]001000000010001100111010000100000000110001010010000??3101010100001001012000?0000010011101001100000000001
Pseudopus_apodus                       10001?000000000000000110000000000??00010000?0?0?40000002120??0000210100?0?011100012?0?0102??0100000?01100000000014011000000000010000000001000001200010000120000111001000010?0000111011001024000000000011100110?21?0001001??101?000000001020?0??020?0100002?0?000121?0000?00000010?2000?00?2020?0?00000121000000010000000001110?00?0000?0??0001011101000001001001010000?040?0111200100020011010110010020011000000?000110001001?00002220000001000000000011010011??000010420030213???10031???2??0000?31??0100001000?0000010000?3??????????0100[0 1]???1?????????????????????????????????????????10210111111010100101200000000010?11101??0010000000001
Peltosaurus_granulosus                 100000200020000?01?00100000000000??10040000?0?0?10000002120??20?0?00??0?0?0011?0012???0102??0100000?011000?1000013011000000000010000000001000001200020?00010000111001000010?000011101100?02??000?0?00011?00010?2??0010100??101?000?00101020?0??020?0100002?0?000131?0000?00000010?2000?0001020?0?0100112?000000?10000000001?????0?0000?2???00101110?0000??0?000?0100000140?00100001000200100100100100200110200001000110001001000003320000001000000000???????1??????????????02010??11?????????0?????????0??????????000??1001?1????????????????????????????????????????????????????????????21210111111010???????????????????????????000110000001
Helodermoides_tuberculatus             1000??2?0000100?00000101000000000??00040000?0?0?40000002120??20?0200000?0?0011?00?2???0102??010?000?01100002?00013011000000000011000000001000001200121000010000101001001000?00101??0?100?0?????????00011100010?2??0010101???01?000?0???1020?0??020?010?002?0?0001?1?00?0?000?0010?2000?0001020?0?0??0?12?0000?0?????0????0?????????000???????????10???00????0??1???????140?001000010002?000??001201002?01??2??0010001100?10???0000?3?000000??000?0000?????????????????????????????1???????20?????????????????????????????????????????????????????????????????????????????????????????????212??1?1111010???????????????????????????00011000000?
Celestus_enneagrammus                  100010110020100000?00100000000000??01040000?0?0?20000002120??0000000000?0?001100012?0?0102??0010000?01100001000013011000000000010000000001000001200020000110000111001010010?0000111011001023000000000011100010?21?0010101??101?000010100020?0??020?010001200?01?111?0000?00000010?2000?0001020?0?00000121000000010000000001110?00?0000?0??00010110010?00010000010100000140?001120010003001001021001002001102000010001100010010000032200000010000?1000011010011??000110410000202???10010???2?10001110020000011[0 1]1001000111001110111010000010000000101011[0 1]0111002000100000000110001[0 1]10002000102101111110101000012???????0??????100??1000110001001
Elgaria_multicarinata                  100000100000000?00000100000000000??10040000?0?0?10000002120??0000200000?0?000100012?0?0102??0100000?01100000000013011000000000030000000001000001200020000110000111001000010?0000111011001023000000000011100010?21?0010101??101?000010110020?0??020?010001200?01?111?0000?00000010?2000?0001020?0?00000121000000010000000001110?00?0000?0??00010110010?0001000001010000?140?01102001000300100102120100200110200101000110001001?000033300000000000?1000011010011??00001040000000200?10001???2010000?10020000001110010001110011101110100010000000001010111011100000010000000011000101000000010210111111010100101200000000010011101000000110000001
Gobiderma_pulchrum                     1000001?000000??000001?0000010000??00120000?0?0400000002120??0000100000?0?0001?00?2?0?0102??000?001?01100000?00013011000000100011000000001000001200?2000012?000101001012000?00001?101100?0?????????000111001???2??00?1??1??10??000????01020????0?0?0100002?0?000131??000?000?0011?2000?000102??0?0??0?12??0000?????00000????????0?001??????00101?00?1?0???0??0??0100110040?0000?001010110?1010??20100200111?0000000000000001100001322100111??01?00000???????????????????????????0?110????????0?????????0????????????????????????????????1??0???????????????????????????????????????????????3001?111?0?0???????????????????????????00010000000?
Estesia_mongoliensis                   100000100000000?020101?1?0001???0??00120000?0?04000??002120??2??0?000?0?0?00?1?00?2???0102??010?000?0111?000?0001301?1000001000120?000??01000001??0?2100012??00101001010000?00001?10110??0???????0?0001????????????01101????01????00?10???0????020??100002?0?0001?1?0000?00000011?2000?10010???0?????????000000?1000?010001?????0?0010?????00??1000?0000010?30?10100110040?0000?0?10?0?????01???????020?111?0000??00??????011002023221001111?01000000????????????????????????0????100??????????????????????????????????????????????????????????????????????????????????????????????????????1??0?00????????????????????????????????00???0000001
Heloderma_horridum                     1000000000001000020101?0000000000??0024000000?0??0000002110??0000101???????????????????102??0000000?0111?00000001?0110000001000120000000010000112000200001210000?1??1002100?0000111011001022000000000011100110021?0011001??101?000000101020?0??130?0100003?1?01?131?0000?01??0011?2000?1101020?0?0100112100000001010000000?110?00?0010?2??00010110010?00010030010100110041?0000?001010110?10100120100200111000000000000000010002023211001110001??0100011010011??000000410001212?1?10030???2010000?11??0100001?001100011001??2000100000000000000010?1110011?0?000010000000?1100010?00?00000?200101110000100101300010000010011101010100001000001
Heloderma_suspectum                    10000?000000100?020101?0000000000??0024000000?0??0000002110??0000101???????????????????102??0000000?0111?00000001?0110000001000120000000010000112000200001110000????1002100?000011101100?023000000000011100110021?0011001??101?000000101020?0??130?0100003?1?01?131?0000?01??0011?2000?1101020?0?010011210000000101000000010???00?0010?2??00010110010?00010030010100110041?0000?001010110?1010012010020011100000?00000000001000202321100111?001??010001101[0 1]011??000000410001212?0?10030???2010000?11??01000011001100011001??2000000000[0 1]000000?0010?0111011100000010000000?1100011?00000000?2001011100002001013000?0000010011101010100001000001
Lanthanotus_borneensis                 110000200000000?111101?1000010000??00130000?0?0??0000001120??0000101?0?????????????????100??0103000?0111?00000001?01110000?10003100000000101002120012100012?0000?1001000000?0000111011002022000000000011100211031?0010001??101?0000001010?0?0??020?0100003?1?001131?0000?00100011?2000?1101020?0?0000112100000001010?0001010???00?0011?2??00010110110000010130010100110041?0000?001010010?1010112010020111100000?000000000011?02022221001111001?00000011010011??01001041000120311010030???3120000?21??000000111011000110001?1000000000101000000010?0112011100200000000?00?1100011100020000?0101011100003?010140?0??00?1?0111101100000001000001
Saniwa                                 110010100000000?111101??000?10000??001200?0?0?04000000021?0??20001000?0?0?0001?00?????01?0??0?0?000?01100000?0001301010000010???1000000001010021200120000?2??00101?010?00???00001?10??0??0?????????000111?0110?0??0001011??101?000?00101020?0??0?0?0100001?1?000131?0000?000?0?11??000?1?0102????0?00?1210000?????1??0??????????0?0??0?????00????0??0?0???0?30?101?011?041?0000?001010110?10?011201?020?11???000000???????01100001332100111??01??00000??????1????????0400001202?1011030???3120000??00?000000????1?0??????????0?????0???00000??001010?12011?0?000010000????11?0011?00?0000?01100?0000?0????????????????????????????0?0001000001
Varanus_salvator                       1100101001100000121101?1100010000??0?22000000?0?10000002120??2??0?00??0?0?000100?2????0100??0200000?0110000000001?011100000100011000000001020021200020010?2?000101001000000?0000111011003022000000000011100010?01?0011011??103?000000101020?0??020?0100001?1?01?131?0000?01??0011?2000?1101020?0?00000121000000010000000100110?00?0010?0??00010110110000010130010100110041?0000?001010110?1010112010020011100000?000000000011002023221001111001??000002100?111??11041040000221411010030???3120000?21??0000001011110000?0000?2000010011000000000010?011201110?000010000?00?1100010?00?00000?1101011110001?00024???????01?04?110???0000001000001
Varanus_acanthurus                     111000200210000??21101?1000010000??0?22000000?0300000001120??2??0?00??0?0?000100?2????0100??0000000?0110000000001?011100000100010000000001020021000020010?2?000101001001000?0000111011004022000000000011100010?31?0011011??103?000000101020?0??020?0100001?1?01?131?0000?01??0011?2000?1101020?0?0000012100000001010?000100110?00?0011?0??00010110110000010130010100110041?0000?001010110?1010112010020011100000?000000000011?02022221001111001??000002100?101??11041040000220311010030???3120000?21??000000111111000100000?20001000110000000000101011201110000001000000001100010100000000?0100?00000001001024???????01?04?110???0000001000001
Varanus_exanthematicus                 1100002001100000?21101?1100010000??0?22000000?0400000002120??20?0?00??0?0?000100?2????0101??0000000?0110000000001?010100000100010000000001020021200120010?2?000101001000000?0000111011002022000000000011100110?01?0011011??103?000000101020?0??020?0100001?1?01?131?0000?01??0011?2000?1101020?0?00000121000000010000000101110?00?0010?0??00010100110000010130010100110041?0000?00101021001010112010020011100000?000000000011000023220001101001??000002100?111??110?0040000221411010030???3120000?2001000000101111000100000?2000010011000000000010?011201110?000010000?00?1100011100?4000??1100?0100?001001024??????001?04?1101100000001000001
Cryptolacerta_hassiaca                 1?0??02?00??000?021001?1000000000??011?0?01?0????0010?024?0??0000130010?0?001??00?0?0?01?2??0?00001?1110000000???401?0?00010000?10?0000?1????011?00020000111?00?01001000????00001?111?00?02????????????????????????????????????????????????????????????????????????????0?01??0?????0?0???00??????0???????000??????10???????????????????????00??????1??0???????????0000?240?0??1010??????????1????01?02???0??0?000??0000?0??0100101322000?00??????1?00????????????????0300000??????1?0????????0?0???????01?????????0?????1????01110??0??000?0??0000?01110???0?00001?0?????????0????0???00??1210???0000?????????????????????????????01???010000?
Najash_rionegrina                      ?????????????????????????????????????????0????????????0????????????????????????????????1?0001?0100000111????20????????????????????????????????????????????????1??????0?200000?00???11300?0?????112????????????????????????????????????????????????????????????????????0????????????????????????????????0?011000??????01?0??0????1?0??000???1???11??0??0??????1?10101????200???????00?0??????????????????????????????????????????????2?10????????????????????????????????????????1013030???20?0?1??????????????????1?????1????0?11??01??01001???1???????????????????010?????????????????????0??????00??????????????????????????????000??001????
Dinilysia_patagonica                   ????????10??????02011????001?0?10??00120000???1??01100022?000000??0000300010???00??40??100001?0100000111?00?2?00?11?011300000002000010201?0011????????????????1??????002000?00?0?1111300?0??0?1112?0??1????????????01??????????????0?10???0?0?0020?01000?3?0?0011?1000000?0100?100200000?0101?1001?????0?011010??????01?00?0??011?01000000?1???10?000000??0?210111???1102??0000?000010?13?101101202?020?10??00?01001??????0???2?00?2?110011?????0000?????????????????0??????2??01?130?????20?0?????????????????????????????????????????????????????????????????????????????????????????????0?00?0000??????????????????????????????0?000001000?
Leptotyphlops_dulcis                   100001211??0100111011????001001?0??00241000?0?2??00?10012?0101?????1???????????????????100000???0?002??1?1??2?000?1??012000000?2000010201?00?1????????????????1??????1????????????01130040?4001012101?1100?2100210100000200201?0?000010?0001010??0?0100103?0??1?13100?000?1??1???????????????????1?????0010001000????1???010??011?01?0000012???11??01001?2012?01111??1101??0??0?000010?13??01101201001?210??0?0010000000000??????00011000011?01??00?002100??01???????0444040311?1013030000???001??????02??????????1?????1????0?1???01??01001??01???????????????????011?????????????????????0000?0000?00??11024???0??001?04?1101??0000001000001
Typhlops_jamaicensis                   1000?011???0100101011????000000?0??00241000?0?2??100?0012?0?01?????1???????????????????100000???0?0011?1?1??2?0?0?????1?????00?20000?02?1??0?1????????????????1??????1????????????111300402400111210311100?2100110100?002002?1?0?0??0?0????101??4????0110?????1?1310??000?1??1?????????0?????????1?????001000?000????1???010??011?01?0010012???11??0000102013?11111??11040?0??1?0002?1??0??01000?010010110??000011000000000?????0?0101000011001??00?0020?0??01???????04441?0311?1013030000???001??????02??????????1?????1????1?????0???1???????1???????????????????1???????????????????????0000?0000?00??110????????????????1?1??00?000?0?0001
Liotyphlops_albirostris                100??121???0?10011?11????001001?0??00241000?0?2??01?10012?0101?????00?????10????0??4???100000????0002??1?1??2?0?0?1???3??0??00??20????3?1????1????????????????1??????1????????????11130000?40?10121021110002101310100?002002?1?0?00?010?0???01???0???0110?????1?131??0000?1??0010?021000??2?20?011?????10010?1100????1???0?0??011?01?001??12????1??00001??012?01111??1102??0??0?0000?1?????01????010000110??0?0010000000000?????0?0111000011000??00?0????????????????0444130311?1013030000???0????????0??????????????????????0?????1???0???????1???????????????????1???????????????????????0000?0000?00??100??????????????????????0?0001000001
Typhlophis_squamosus                   100???21???0?10011?11????001001?0??00241000?0?2??01?10012?0101?????00?????10????0??4???100000???0?002??1?0??2?0?0?1???3??0??00??20????3?1????1????????????????1??????1????????????11130000?40?10121021110002100310100?002002???0?00??10?0???01???0???0110?????1?131??0000?1??0010?021000??2?20?011?????10???0?200????1???0?0??011?01?001??12????0??00001??012?01111??1102??0??0?0000?1?????01????010000110??0?0010000000000?????0?0111000011000??00?0????????????????0444130311??01?0??000???0????????0????????????????????????????????????????????????????????????????????????????????????0000?0000?00??100??????????????????????0?0001000001
Anomochilus_leonardi                   11000?0110110000010111?100010001000002311000121??01010013?0001?????1???????????????????100000?01000011?1?2??2?000?1??020000100?2000010201?0011????????????????1??????1??????0?????11130000220?1112100011000211111010100021120101?000010?0000010041?0100003?00?1?131000000?1??001???00000??2?20?0?1?????0001101000????11?0000??011111?0010012???11??0110002012121111111101?000?0?000010?13??01101200010?200?210011?000000000???02000111000111?00??0000????????????????0????30311???1?0?0000???0????????0??????????????????????0?????0???01??????1???????????????????1???????????????????????0000?0000?00??110?????????????????????0000000010001
Anilius_scytale                        1100??0110110000010111?100010001000002311000301??01010023?0001?????1???????????????????100001?01000001?1?2??2?000?1??123000000?2000010201?0021????????????????1??????000000?0000?111130000210011121001110002111310101?0020020101?000010?030001004200100003?00?01131000000?01000100100?10??2?200001?????0001101000????11?0010??011111?1100012???11?00100002012121111011101?00?02?1000?1???????1?0?000100?00?211011?01??????010?22002221000111101?1000001??0??01???????0444230311?1013030000???001??????02??????????1?????1??????????0???01??????1???????????????????0???????????????????????0000?0000?00??11024????????1?0???101??1000000010001
Cylindrophis_ruffus                    1100??011011000001011????0010001000002311000121??010100?3?0001?????00?31?010????0??1?0?100001??1000001?1?20?2?000?1??123000000??000110201?0011????????????????1??????002010?0000??1113000020101?12100111000211131010100020120101?00?010?030001004200100003?00?01131000000?01000100011010??2?200001?????0001101000????11?0000??011011010?0012???11?00011002012121111011101?000?1?000010?11?1011012000000200?211011?01??????0???22000221000111101?000001???0??01???????0444030311?1013030000???001??????02??????????1?????1????0?1???0???0100????1???????????????????0???????????????????????0000?0000?00??11024???????01?04?110???1000000010001
Uropeltis_melanogaster                 1000001100110000010111?110010001000002311000122??01010013?0001?????1???????????????????100001??200002??1?2??2?00??1??023000000??000011201?0011????????????????1??????1????????????111300002400111210001100021110101000?021120001?000?10?0??00100?1?0100033000?1?131000000?1??00100100000??2?200001?????2001?0?000????11?0??0??011011?0000012???12??0??0?02012121111111101?000?1?000010?11??011012000100200?010011?01??????0???10000211100111101??00001???0??01???????04430?0311?1013030000???001??????02??????????1?????1??????????????????????????????????????????????????????????????????0000?0000?00??110????????????????1????1000000010001
Xenopeltis_unicolor                    1100??011011000002011????0010?0?1000?2310000221??01010013?0001?????10??????????????????100001?01000011?1?2??2?000?2????3000000??00?2102?1?0011????????????????1??????002030?010???11130120200011131001110012111011101?0020120?02?00?010?030?0100420010110???0?02131100001?02000101011010??2?201111?????0002201000????11?0010??01101211000012???10?000000020121011110?1101?0???0??00010??0??01000?1??2??????2110?1?0000?000000?200?4441100101101?1000001??0??01???????0444030311?10130300002??001??????02??????????1?????1????1?????1???1???????1???????????????????1???????????????????????0000?0000?00??11024???0??001?04?110???0000000020001
Loxocemus_bicolor                      1100??011011000002011????0010?010000?2311000211??01010013?0001?????00?31?110????0??3?1?100001??2000011?1?20?2?000?2???23000000??0000102?1?0011????????????????1??????002030?010???1113014020001113100111001211101110100020120?02?00?010?030?0100420010110??00?02131100001?02000101011010??2?200211?????0002201000????11?0010??01101211000011???10?00101002012101111111101?000?0?000010?11??01101?020100200?211011?00000000010?22001321100111101?100001???0??01???????04442?0311?101303000021?001??????02??????????1?????1????0?1???0???01??????1???????????????????0???????????????????????0010?0000?00??11024???????01?04?110???0000000010001
Haasiophis_terrasanctus                ???00???10?????002111????001?0010??00??1??????????????022?0??1????000?3?0010???0?????0?1?0001?0?00000111?00???0???11?12300?00???00?0?0??1?0011????????????????1??????0020?0?0000??011300?0???????????1??????????????????????0????????10???????1??20???????????021311?0100?0200?101???0100?2?201??1?????0?011000????????????0??????1??100???1???1???0??0?????????0?1?111?1?0??00???0010?1??001?0??0101?0100??1???1?01??????0?0?2?00?331100111??1?100?0????????????????04420???13?1???130???21?101??????0???????????1?????1????0?11??01??01001???1???????????????????011??????1011??01???0???0000?0000?0????????????????????????????00???0020001
Eupodophis_descouensis                 11200???10??00?0????1??????????????0?????0??1?????????0????????????000?10010???0???4?1?????0??????????????0???0???1?????0??0000??????02??????1????????????????1??????00?????0100???1130??0?????????0?1????????????10?????00?0?????????0???0???1?420???11????????1?1????00?0??????1?1??0??????0?????????0???????????????????0??????1??10????????1????1?????????????1??????????????????0??????????????????????????1?????????0?????0003?1?0?11??????00?0????????????????04420??313?101313???????001??????0???????????1?????1??????????0???01001???1???????????????????011??????1?????????????????0?000000????????????????????????????00?????2000?
Pachyrhachis_problematicus             1??00???1?????????11????????????0??00?????????????????0?2?0??1????000?310010???00??4?1?1?0001???00000111?00???0???11?1?300?00???20?0?02?1?0011????????????????1??????0020?1?0100???1130?40?00?0???????????????????????????????????????0???????1??20?????????????131??0200????0?10101?0000?2?20???1?????0?0??0?0????????????0???????????????????1??????0???????????11?11?20??????0?00?0??????1?0???1??2???????1??1??1??????0??????0?22???01???????0??0???????????????????????313?1?1?1????????101??????0???????????1?????1????0?11??01??01001???1???????????????????011??????101?1??????????0000?0000??????????????????????????????00???002000?
Exiliboa_placata                       1000?0111?13001001011????0010?0?11?0?2210000302??01010012?0101?????00?31?010????0??1?0?100011??1000011?1?1??2?000?2???23000000??0000102?1?0011????????????????1??????002030?010???01130120201001131001110012111010100?0020120?02?00?010?03000110420010110???1?02131100101?02000101001010??2?200001?????0002201000????11?0000??01111211100012???10?00000102012101111111101?2?0?0??00010?11?101101?02?2??????211011?01??????0???20000331100111101?10000[0 1]??00??01???????0??????311???1???0000???001??????02??????????1?????1??????????????????????1???????????????????0???????????????????????0000?0000?00??110????????????????1????1000000020001
Ungaliophis_continentalis              1000??011?13001002011????0010?0101?0?2310000321??01010012?0101?????00?31?010????0??2?0?100001??1000011?1?10?2?000?2???21000000??0001102?1?0011????????????????1??????002030?010???01130140201001131001110012101010100?0020120?02?00??10?03000110420010110???0?02131100101?02000101?01010??2?201001?????0002201000????11?0010??01111211100012???11?0000010?012101111111101?1?0?0??00010??1??01100?02?2??????211011?01??????0???20000221100111101?10000????0??01???????0??????311???1???0000???001??????02??????????1?????1????0?????0???0???????1???????????????????0???????????????????????0000?0000?00??110????????????????1????1000000020001
Eryx_colubrinus                        1100??01??12?1?002011????0010?0?1000?2311000303??01?10012?0101?????00?31?010????0??4?0?100001??1000111?1?10?2?000?2???23000000??000??02?1?0011????????????????1??????002030?010???01130140201001131001110012110010100?002012??02?00?010?030?0210420?????????0?02131100201?02000101000000??2?201001?????000?202000????11?0000??01111201100111???10?00000002012101111011101?100?0?000010?11?101101?000100100?211011?01??????0???23000221100111101?100001???0??01???????0444030311?101303011121?001??????02??????????1?????1????0?1???0???0???????1???????????????????0???????????????????????0000?0000?00??11024???????01?04?11?1??1000000010001
Calabaria_reinhardtii                  1100?0211??201?102011????0010?010000?2311000302??01010012?0001?????00?3??010????0??4?0?100?10??1000011?1?00?2?000?2???23000000??0000102?1?0011????????????????1??????002030?010???01130110200001131001110002111010100?002012??02?00?010?0300011041?010110???0?1?131100101?1??00101000000??2?201001?????0002201000????11?0010??01111211100111???10?00101002012101111111101?100?0?000010?13?1011012000100200?011011?01??????0???23000321100111101??00001???0??01???????04442?0311?101303001020?001??????02??????????1?????1????0?1???0???0???????1???????????????????0???????????????????????0010?0000?00??11024???????01?04?11?1??0000000020001
Lichanura_trivirgata                   1100??011??2001102011????0010?0?2200?2311000322??01010012?0101?????00?31?010????0??1?0?100011??1000011?1?10?2?000?2???23000000??0000102?1?0011????????????????1??????002030?010???01130130200001131001110012110010100?002012??02?00?010?03000110421??0110???0?02131100101?02000101000000??2?200001?????0002?00000????11?0000??01111211100012???10?00000002012101011011101?1?0?0??00010?11?101101?00?2??????111011?01??????0???23000321100111101?100001???0??01???????0444230311?101303011121?001??????02??????????1?????1????0?1???0???0???????1???????????????????0???????????????????????0000?0000?00??11024???????01?04?1101??1000000020001
Epicrates_striatus                     1100??001?13001002011????0010?0?2200?2211000212??01010012?0001?????00?31?010????0??3?1?100001??1000111?1?00?2?000?2???23000000??0003102?1?0011????????????????1??????002030?010???01130140201001131001110012111011100?0020120?12?00?010?03000110421010110???1?02131100201?02000101011010??2?201001?????000?202000????11?0010??01111201100111???10?00101002012101111111101?100?0?000010?11?1011012000100100?211011?01??????0???23000321100111101?100001???0??01???????04442?0311?101303000021?001??????02??????????1?????1????0?1???0???0?0?0???1???????????????????011?????????????????????0000?0000?00??11024???????01?0??110???1000000020001
Boa_constrictor                        1100??001?12001002011????001000?220002?11000213??01010012?0001?????00?31?010????0??4?1?100001??1000111?1?00?2?000?2???23000000??0003102?1?0011????????????????1??????002030?010???01130?20203001131001110012111011100?002012??02?00?010?0???001042101012????1?02131100201?02000101011010??2?201001?????000?202000????11?0010??01111201100111???10?00011002012101111101101?100?0?000010?11?1011012000100100?211011?01??????0???23000321100111101?100001???0??01???????04442?0311?101303000021?001??????02??????????1?????1????0?1???0???0???????1???????????????????0???????????????????????0000?0000?00??11024???????01?04?11?1??1000000020001
Python_molurus                         1100??011?11000002011????0010?0111?0?2211000221??02010012?0001?????00?31?110????0??4?1?100001??2000111?1?0??2?000?2???23000000??0003102?1?0021????????????????1??????002030?010???01130140201001131001110012111010101?0020120?02?00?010?0???0010420010120???0?02131100201?02000101011010??2?201211?????000?202000????11?0010??01301201101011???10?00001002012101111111101?100?0?000010?11??01101?000100100?211011?01??????0???23001321100111101?100001???0??01???????04442?0311?101303000021?001??????02??????????1?????1????0?1???0???0???????1???????????????????0???????????????????????0010?0000?00??11024???????01?04?11????0000000020001
Trachyboa_boulengeri                   1100??011?13001002011????0010?0?2200?2310000222??02010012?0001?????00?31?110????0??4?1?100111??200002??1?0??2?000?2???21100000??0000102?1?0011????????????????1??????0020300010???01130140202001131001110012111310100?0020020?12?00?010?031?0110420010100???0?02131100201?02000101011000??2?200201?????0002201000????11?0000??01301211100012???11?00001102012101111111101?2?0?0??00010?11?101100?02?2??????2130?1?000000000???13000231100111101?10000????0??01???????0441030311?1113030000???001??????02??????????1?????1????0?????0???0???????1???????????????????0???????????????????????0000?0000?00??110????????????????10???1000000020001
Tropidophis_haetianus                  1100??011?13001002011????0010?0?2200?2310000222??02010011?0001?????00?31?110????0??4?1?100111??200002??1?0??2?000?2???21100000??0000102?1?0011????????????????1??????0010300010???01130140202001131001110012111310100?0020020?12?00?010?031?0110420010100???0?02131100201?02000101011000??2?200101?????0002201000????11?0000??01301211100012???11?00001002012101111111101?2?0?0??00010?11?101101?02?2??????2130?1?000000?00???13000331100111101?10000[0 1]???0??01???????04441?0311?111303000021?001??????02??????????1?????1????0?1???0???0???????1???????????????????0???????????????????????0000?0000?00??11024???????01?04?1101??1000000020001
Lampropeltis_getula                    1100??001?14000002111????0000?0?2200?2212001323??02010014?0121?????00?31?010????0??3?0?100101??200002??1?00?2?000?2???23100000??0010212?1?0021????????????????1??????0020311010???0113024020?001131001110032110011101?003113??22?00??10?0???0100420010110???0?02131200201?02100101021010??2?200211?????0002201000????11?0010??0130121100101[1 2]???10?00001102012101111111101?2?0?0??00310?1??10120??1??2??????2130?1?000000000???24000221100111101?100001??00??01???????04442?0312?101303000021?001??????02??????????1?????1????1?????1???1???????1???????????????????1???????????????????????0000?0000?00??11024???????01?04?11????0000000020001
Coluber_constrictor                    1100??001??4000002111????0000?0?2200?2212001323??02010024?0121?????00?31?010????0??3?0?100101??200002??1?00?2?000?2???23100000??0011212?1?0021????????????????1??????0020311010???01130240203001131001110032110011101?003113??22?00?010?0???0000420010100???0?02131200201?02100101021010??2?200211?????0002201000????11?0010??01301210001012???10?00001102013101111111101?2?0?0??00310?1??101201?1??2??????2130?1?000000000???24000221100111101?1000002000??01???????04430?0312?101303000021?001??????02??????????1?????1????1?????1???1???????1???????????????????1???????????????????????0000?0000?00??11024???????01?04?113???0000000010001
Stefanikia_siderea                     10[0 1]???0?00000000021001??0000?0000??110?000000?04100?00011?0??20?1?10?1????000??00?2???01?1??000?0?0?01100000?????401?000?000000?0??000??0????0001?0010000110100?010?10000?0?000?1??01????0?????????????????????????????????????????????????????????????0??????????????????0000011??0??????002??0????????100[1 2]0?????????????????????????????????????????????????????0000?240?00???0001?01????00?????????????????00???0000?0000??0000?33000000?????00000????????????????0200000??2?????0?0??????0???????????0????????0111??0010?0111??0???0000???0010?0???0???0????0??00????????0????00?000??02??10100000????????????????????????????000000000000
Eolacerta_robusta                      1?1?0???0100000002?0??110000?0000??1??????????04300?0?021?0??20?1?20?1????0?02?0??????01?1??000?0???01100000??00?3011000?000000?01?000??0????000??001000012???0?0?0010???????00?1??01100?02????????????????????????????????????????????????????????????0?????????????????????0?????????????????????????????????????????????????????????????001????????????????????0010??40??0??0?001002??00000???01?0???1????0?0?000000?0000100001343000000??0???0000????????????????03000000?200?110[0 1 2]0???0??0??????????0??01?100?0111??0010?011?1?00??00000??0010?01?[1 2]0?1?0?00001?000??????000?0?00?000???3??10100000????????????????????????????000000000000
Gallotia_atlantica                     10000?100010100000100121000000000??0114000000?04000?0?021?0??20?0?30?1??????1100002????112??0000000?111000000000130111000000000100?0001?0000000?20111000012?100001001000020?000010101100?0230????0?0?????????????????????????????????11?000?0??02??01?0003?0?11?121?0000?00000011?2000???0002??0?010001110020000100000000??????????????????001?11001000?????????0?0010?240?000000000002000101011001?020012000000?0001000000010000132200000000000020000110???10000000002000??01200?11000???00?0?010100200000011100?0211110011?01110100010000000001?00???0???0???001?00000[0 1]???00???000?0000?031?101000000?0?????????????????????????000000000000
Becklesius_cataphractus				   ????????????????01??01???000?000???0?0??????0?????00??011?0??????????????????????????????????????????????????????301100???0000???????????????000?????0000?10000???????????????????10??0??02?????????????????????????????????????????????????????????????????????1??0??0000000?????????????????????????????????????????????????????????????????????????????????????000???40??0??0??0?002????0?0????????????????101??0?00????????00??320000000?000?0000?????????????????????????????0?0?????????????????????????????????????????????????????????0??????????????????????????????????????????101??????????????????????????????????????00000000000?

ccode + 3 7 10 12 18 25 33 38 39 41 43 45 48 49 51 63 65 66 67 70 80 82 83 84 90 93 97 99 108 114 120 126 128 129 130 140 141 143 149 152 155 167 182 187 188 189 203 204 208 216 217 220 223 231 238 242 248 256 258 260 263 268 271 276 277 283 288 300 301 302 303 306 309 326 328 337 340 343 346 360 361 367 368 369 372 375 388 389 390 392 394 396 414 415 418 419 420 435 440 454 455 456 457 458 459 460 463 466 475 477 483 487 488 518 529 535 570 572 584 589 590 602; 

proc; 

force
/((0)(((31 32 33 34 35 36 37 38 39 40)(((53 54 56 57 58 59 60 66 67 68 69 70 71 72 73)(((41 42 43 44 45 46 47 48)((((4 5 6 7 8 9 13 14 15 16)(74 75 76 77 80 81 84 85 86 87 89 90)))(94 95 96 97 98 99 100 101 102 103 107 108 109 110 111 112 113 114 115 116 117 
118))))))))));  constrain = ;
