# Supplementary material for: Evolutionary origins of the prolonged extant squamate radiation
Source: Nat Commun. 2022 Nov 29;13:7087. doi: 10.1038/s41467-022-34217-5 (PMC9708687; doi:10.1038/s41467-022-34217-5)
Supplement: Supplementary file 6 — Supplementary Data 4 [file 41467_2022_34217_MOESM6_ESM.zip]

Archive with 8 entries (7 files):
- morphology/
- __MACOSX/._morphology
- morphology/.DS_Store
- __MACOSX/morphology/._.DS_Store
- morphology/BEAST_MCC.tre
- __MACOSX/morphology/._BEAST_MCC.tre
- morphology/Bayesian_calibrated1.xml
- __MACOSX/morphology/._Bayesian_calibrated1.xml
