# Supplementary material for: Evolutionary origins of the prolonged extant squamate radiation
Source: Nat Commun. 2022 Nov 29;13:7087. doi: 10.1038/s41467-022-34217-5 (PMC9708687; doi:10.1038/s41467-022-34217-5)
Supplement: Supplementary file 6 — Supplementary Data 4 [file 41467_2022_34217_MOESM6_ESM.zip › morphology/BEAST_MCC.tre]

#NEXUS
Begin taxa;
	Dimensions ntax=123;
		Taxlabels
			Adamisaurus_magnidentatus
			Adriosaurus_suessi
			Aeluroscalobates_felinus
			Agama_agama
			Aigialosaurus_dalmaticus
			Amphiglossus_splendidus
			Anilius_scytale
			Anolis_carolinensis
			Anomochilus_leonardi
			Aspidoscelis_tigris
			Becklesius_cataphractus
			Boa_constrictor
			Brachymeles_gracilis
			Brookesia_brygooi
			Calabaria_reinhardtii
			Callopistes_maculatus
			Calotes_emma
			Carusia_intermedia
			Celestus_enneagrammus
			Chamaeleo_laevigatus
			Clidastes
			Coleonyx_variegatus
			Colobosaura_modesta
			Coluber_constrictor
			Cordylosaurus_subtesselatus
			Cordylus_mossambicus
			Cricosaura_typica
			Cryptolacerta_hassiaca
			Ctenomastax_parva
			Cylindrophis_ruffus
			Dinilysia_patagonica
			Dipsosaurus_dorsalis
			Eichstaettisaurus
			Elgaria_multicarinata
			Eolacerta_robusta
			Eoscincus_ornatus
			Eoxanta_lacertifrons
			Epicrates_striatus
			Eryx_colubrinus
			Estesia_mongoliensis
			Eublepharis_macularius
			Eugongylus_rufescens
			Eumeces_fasciatus
			Eupodophis_descouensis
			Exiliboa_placata
			Gallotia_atlantica
			Gekko_gecko
			Globaura_venusta
			Gobiderma_pulchrum
			Gobinatus_arenosus
			Gonatodes_albogularis
			Haasiophis_terrasanctus
			Heloderma_horridum
			Heloderma_suspectum
			Helodermoides_tuberculatus
			Huehuecuetzpalli_mixteca
			Hymenosaurus_clarki
			Lacerta_viridis
			Lampropeltis_getula
			Lanthanotus_borneensis
			Leiolepis_belliana
			Lepidophyma_flavimaculatum
			Leptotyphlops_dulcis
			Lichanura_trivirgata
			Liolaemus_bellii
			Liotyphlops_albirostris
			Loxocemus_bicolor
			Macrocephalosaurus
			Microteras_borealis
			Myrmecodaptria_microphagosa
			Najash_rionegrina
			Norellius_nyctisaurops
			Pachyrhachis_problematicus
			Palaeoxantusia_Wyoming
			Parmeosaurus_scutatus
			Peltosaurus_granulosus
			Phelsuma_lineata
			Pholidobolus_montium
			Platecarpus
			Platysaurus_imperator
			Plotosaurus
			Polychrus_marmoratus
			Polyglyphanodon_sternbergi
			Pontosaurus
			Priscagama_gobiensis
			Pseudopus_apodus
			Python_molurus
			Rhacodactylus_auriculatus
			Saichangurvel_davidsoni
			Saltuarius_cornutus
			Saniwa
			Sceloporus_variabilis
			Scincus_scincus
			Shinisaurus_crocodilurus
			Sphenodon_punctatus
			Sphenomorphus_solomonis
			Stefanikia_siderea
			Strophurus__ciliaris
			Takydromus_ocellatus
			Tchingisaurus_multivagus
			Teius_teyou
			Temujinia_ellisoni
			Tepexisaurus_tepexii
			Teratoscincus_przewalskii
			Tiliqua_scincoides
			Trachyboa_boulengeri
			Trachylepis_quinquetaeniata
			Tropidophis_haetianus
			Tupinambis_teguixin
			Tylosaurus
			Typhlophis_squamosus
			Typhlops_jamaicensis
			Ungaliophis_continentalis
			Uromastyx_aegyptius
			Uropeltis_melanogaster
			Varanus_acanthurus
			Varanus_exanthematicus
			Varanus_salvator
			Xantusia_vigilis
			Xenopeltis_unicolor
			Xenosaurus_grandis
			Xenosaurus_platyceps
			Zonosaurus_ornatus
			;
End;
Begin trees;
	Translate
		1 Adamisaurus_magnidentatus,
		2 Adriosaurus_suessi,
		3 Aeluroscalobates_felinus,
		4 Agama_agama,
		5 Aigialosaurus_dalmaticus,
		6 Amphiglossus_splendidus,
		7 Anilius_scytale,
		8 Anolis_carolinensis,
		9 Anomochilus_leonardi,
		10 Aspidoscelis_tigris,
		11 Becklesius_cataphractus,
		12 Boa_constrictor,
		13 Brachymeles_gracilis,
		14 Brookesia_brygooi,
		15 Calabaria_reinhardtii,
		16 Callopistes_maculatus,
		17 Calotes_emma,
		18 Carusia_intermedia,
		19 Celestus_enneagrammus,
		20 Chamaeleo_laevigatus,
		21 Clidastes,
		22 Coleonyx_variegatus,
		23 Colobosaura_modesta,
		24 Coluber_constrictor,
		25 Cordylosaurus_subtesselatus,
		26 Cordylus_mossambicus,
		27 Cricosaura_typica,
		28 Cryptolacerta_hassiaca,
		29 Ctenomastax_parva,
		30 Cylindrophis_ruffus,
		31 Dinilysia_patagonica,
		32 Dipsosaurus_dorsalis,
		33 Eichstaettisaurus,
		34 Elgaria_multicarinata,
		35 Eolacerta_robusta,
		36 Eoscincus_ornatus,
		37 Eoxanta_lacertifrons,
		38 Epicrates_striatus,
		39 Eryx_colubrinus,
		40 Estesia_mongoliensis,
		41 Eublepharis_macularius,
		42 Eugongylus_rufescens,
		43 Eumeces_fasciatus,
		44 Eupodophis_descouensis,
		45 Exiliboa_placata,
		46 Gallotia_atlantica,
		47 Gekko_gecko,
		48 Globaura_venusta,
		49 Gobiderma_pulchrum,
		50 Gobinatus_arenosus,
		51 Gonatodes_albogularis,
		52 Haasiophis_terrasanctus,
		53 Heloderma_horridum,
		54 Heloderma_suspectum,
		55 Helodermoides_tuberculatus,
		56 Huehuecuetzpalli_mixteca,
		57 Hymenosaurus_clarki,
		58 Lacerta_viridis,
		59 Lampropeltis_getula,
		60 Lanthanotus_borneensis,
		61 Leiolepis_belliana,
		62 Lepidophyma_flavimaculatum,
		63 Leptotyphlops_dulcis,
		64 Lichanura_trivirgata,
		65 Liolaemus_bellii,
		66 Liotyphlops_albirostris,
		67 Loxocemus_bicolor,
		68 Macrocephalosaurus,
		69 Microteras_borealis,
		70 Myrmecodaptria_microphagosa,
		71 Najash_rionegrina,
		72 Norellius_nyctisaurops,
		73 Pachyrhachis_problematicus,
		74 Palaeoxantusia_Wyoming,
		75 Parmeosaurus_scutatus,
		76 Peltosaurus_granulosus,
		77 Phelsuma_lineata,
		78 Pholidobolus_montium,
		79 Platecarpus,
		80 Platysaurus_imperator,
		81 Plotosaurus,
		82 Polychrus_marmoratus,
		83 Polyglyphanodon_sternbergi,
		84 Pontosaurus,
		85 Priscagama_gobiensis,
		86 Pseudopus_apodus,
		87 Python_molurus,
		88 Rhacodactylus_auriculatus,
		89 Saichangurvel_davidsoni,
		90 Saltuarius_cornutus,
		91 Saniwa,
		92 Sceloporus_variabilis,
		93 Scincus_scincus,
		94 Shinisaurus_crocodilurus,
		95 Sphenodon_punctatus,
		96 Sphenomorphus_solomonis,
		97 Stefanikia_siderea,
		98 Strophurus__ciliaris,
		99 Takydromus_ocellatus,
		100 Tchingisaurus_multivagus,
		101 Teius_teyou,
		102 Temujinia_ellisoni,
		103 Tepexisaurus_tepexii,
		104 Teratoscincus_przewalskii,
		105 Tiliqua_scincoides,
		106 Trachyboa_boulengeri,
		107 Trachylepis_quinquetaeniata,
		108 Tropidophis_haetianus,
		109 Tupinambis_teguixin,
		110 Tylosaurus,
		111 Typhlophis_squamosus,
		112 Typhlops_jamaicensis,
		113 Ungaliophis_continentalis,
		114 Uromastyx_aegyptius,
		115 Uropeltis_melanogaster,
		116 Varanus_acanthurus,
		117 Varanus_exanthematicus,
		118 Varanus_salvator,
		119 Xantusia_vigilis,
		120 Xenopeltis_unicolor,
		121 Xenosaurus_grandis,
		122 Xenosaurus_platyceps,
		123 Zonosaurus_ornatus
;
tree TREE1 = (((((((1[&height=71.00000000000001,height_95%_HPD={71.0,71.00000000000009},height_median=71.00000000000006,height_range={70.99999999999994,71.00000000000017},length=22.499642742721505,length_95%_HPD={8.926438722151488,38.8819637268347},length_median=21.263175010600094,length_range={3.9557442794851454,77.82736506080198},rate=0.002470927515869473,rate_95%_HPD={8.038610861180194E-4,0.00…
End;
