# Supplementary material for: Evolutionary origins of the prolonged extant squamate radiation
Source: Nat Commun. 2022 Nov 29;13:7087. doi: 10.1038/s41467-022-34217-5 (PMC9708687; doi:10.1038/s41467-022-34217-5)
Supplement: Supplementary file 7 — Supplementary Data 5 [file 41467_2022_34217_MOESM7_ESM.zip › bayesian/Bayesian_calibrated1 2.xml]

<?xml version="1.0" encoding="UTF-8" standalone="no"?><beast beautitemplate='Standard' beautistatus='' namespace="beast.core:beast.evolution.alignment:beast.evolution.tree.coalescent:beast.core.util:beast.evolution.nuc:beast.evolution.operators:beast.evolution.sitemodel:beast.evolution.substitutionmodel:beast.evolution.likelihood" required="" version="2.6">


    <data
id="BEAST"
spec="Alignment"
dataType="standard">
                            <sequence id="seq_Sphenodon_punctatus" spec="Sequence" taxon="Sphenodon_punctatus" totalcount="5" value="00000?021000000?00000000000000000??00000000?0?0??0000000000??0012000000?0?000000000?1?0000??1?00000?00000000000?0100000200100000000000001?000000?00000000100000000?001??????????0?010000100000001000000?00000??00??010000??000?000000100000?0??100?0000000?0?202000?000??01??0?00?0000?0000000?0?0000000000000000010?0?00??0???00?0000?0??000000??000000?0??0?100000000040?2?0002000?1?????00100?010000?00?010010?01??????0?0?100022201000???1??000000010??01000000000100000002?0?01010???0?10000??????000000?000?000000000?000000000??010?0000010?0000000?0?0000?0000????0000000?00?0000??0000?0000?000?01000000000000000000?0000000??002000?01234"/>
                            <sequence id="seq_Huehuecuetzpalli_mixteca" spec="Sequence" taxon="Huehuecuetzpalli_mixteca" totalcount="5" value="0?0?012?01??00?00000??0?000010000??1000000??0??100000?00100??0200000002?0?00000000?00?0100??000?0?0?0100000???0???01?0???00?000?00?000??00??000100??20000?2??00?00?00000000?00001?10120??0?00?????????????????????????????????????????????????????????????????????????0??????0???????????????????0????1?100000?????????????????00?????????????????????0?????????0??0000?40?0?0000000?0?????01????01?020?10???000?0????????000??00?433000??0?0????0000???????1????????0000000002?0?01000???0?1000??10??0000001?10??0000??00???00010?00??00000??001???00?0???0?00001000?????0110001?00?000???1000?0000?0????????????????????????????0??????1000?01234"/>
                            <sequence id="seq_Ctenomastax_parva" spec="Sequence" taxon="Ctenomastax_parva" totalcount="5" value="10000?000000000?0000000?000010000??10000000?0?0100000001120??2110000000?0?0001?0000?0?0100??0?0?000?01101000?01??202000000000000010000000000000100002000002?000000000000000?00001?101?0??0?00?????????????????????0?????????0?????0??1?00??????010?000?001?0?01??????00???1??0000?0000?0?00010?0?0??0?1???00?0????????????????????0000???????????00???0???????????00000130?000000000001??0??1?01001?02??10?000?00000000000100?001023200000000000??010?????????????????????????????1????????????????????????????????????????????????????????????????????????????????????????????????????????1000?0000??????????????????????????????000??000000?01234"/>
                            <sequence id="seq_Priscagama_gobiensis" spec="Sequence" taxon="Priscagama_gobiensis" totalcount="5" value="10100?000000000?00000?01100011000??10000000?0?0300000001120??2??0?000?2?0?0001?0000???0100??0000000?011010000010?20200010000000?0100000100000001010020000021000000000000000?000010101200?0?00????0?000100?000??0??00?0000??000?000?0?1?0000????010?0000001?0?01?1?1?0000?010?0000?0000?0?00000?0?0100012??0010??0?0000000??????00?0000????00010??00??00???0??0??0100000140?1000100000030000010010011020010?000000000000000100?1010232000000??000020?0???????????????????????0???0?1????????????????????????????????????????????????????????????????????????????????????????????????????????3000?0000??????????????????????????????100??000000?01234"/>
                            <sequence id="seq_Leiolepis_belliana" spec="Sequence" taxon="Leiolepis_belliana" totalcount="5" value="102000300000000?00000011100010000??10000000?0?0300000001120??32000000?2?0?000110020???0100??0000000?011010000020120200010000000?0100000100000000001120000220000000000000000?000010101100102000000000001000010??01?0100000??000?000000100000?0??010?0000001?0?01?111?0000?11??0000?2000?0?00000?0?01001121000000001000000000100?00?0000?0??00010100000?00010100010100000140?20200100000000??010010010010110?000101000000000100?1010223011000??1???201001101001001100000000000003?0?10030???0?10001101??0000001010100200110010{13}00{01}11000{01}100000000010001120111000000100000010011001010000000??0000?0000?00200100100000000000?0010001000000012100?01234"/>
                            <sequence id="seq_Uromastyx_aegyptius" spec="Sequence" taxon="Uromastyx_aegyptius" totalcount="5" value="102000{23}00200?00?00110??1100010000??1?000000?0?0400000001120??1?????00?2?0?000?10020???0100??0200000?011010000020120?00000010000?010000011?000001?01010001020000000000000000?000010101200?02200000000001000010??01?0010000??000?000000101000?0??210?0000003?0?01?111?0000?11??0000?2000?0?00010?0?00000121000000001000000000100?00?0000?0??00010100010001010110010100000040?20210100000000??010012010010110?00000?000000000000?00?0122011000??1???001001101001000000000000000003?0?10030???0?100011010?0000001011100000110010000110000{01}000000{01}10010001120111000000100000012011001{01}10000000??0000?0000?0020010????????????????100??000000002000?01234"/>
                            <sequence id="seq_Brookesia_brygooi" spec="Sequence" taxon="Brookesia_brygooi" totalcount="5" value="10200??200?0000?10010??1100000000??10000000?0?0??1000002300???????000???0?000400100????100??0200011?00?0100?0?20100000020000000?2203?1011?100000?00010001120000?0000000???0?10?02001131000240000?2?1???????????????10000????00?00?000110000?0??110?0000001?0?01?111?000??11??0000?0000?0?001?0?0?1?????2000020000010?01100?100?00?0000?2??00010101000?00010101010100000030?202001000?1??0??0?0112010010?10?000001001??????110?1000132010000??1???201002200?031??011002000010002?0?10030?????00000?210?2110100?00111?????1????000010012?01110000011111121110101001010111012011101011001011??3000?0000?00?0012????????????????100??0100??-02100?01234"/>
                            <sequence id="seq_Chamaeleo_laevigatus" spec="Sequence" taxon="Chamaeleo_laevigatus" totalcount="5" value="102000320??0000?00010??1100010000??10000000?0?0??10000023?0???????000???0?000400100????100??12?0011?2??1?00?002?100000020000000?2200?1011?100000?10020000020000?0000000???0?10?020011310?0?100000201???????????????10000????00?00?000?10000?0??110?0000001?0?01?111?000??11??0000?0000?0?00100?0?1?????2?0002000010000100??110?00?0000?2??0001010100110?010101010100000030?2?2001000?1?????01010?010010?10??0000?001??????01??1000032010000??1???20100220{01}?031??0????2000030002?0?10030?????00000?300{34}2110100?00111?????1????000010012?011101?0021111121??01020010101?1???0111110?1002011??1000?0000?0030010????????????????10???0000??002100?01234"/>
                            <sequence id="seq_Agama_agama" spec="Sequence" taxon="Agama_agama" totalcount="5" value="1020004200?0000?01000?11100010000??10000000?0?0300000001120??32000000?2?0?000?00100???0100??0100000?011010100020110200030000000?0100000100100000?00010001210000000000000000?000010101200102010000000001000000??01?0000000??000?000000100000?0??010?0010001?0?01?111?0000?11??0000?0000?0?00100?0?0101?121000000101000000000100?00?0000?0??00010100000001010100010100000130?20200100000?0???010010010000110?0000000000010001?0?1010032010000??1???001000100?00011000001000000103?0?10030???0?100011100200101011100100000000100000100001100000000010001120111000000100001010011001000000000??1000?0000?002001001000000?00?0?0010???000000002000?01234"/>
                            <sequence id="seq_Calotes_emma" spec="Sequence" taxon="Calotes_emma" totalcount="5" value="102000420000000?01000?11100010000??10000000?0?0300000001120??32000000?2?0?000400100???0100??0100000?01101010002?120200030000000?0100000?1?100000?00020001220000000000000000?000010101200002000001000001000000??01?0200000??000?000000120000?0??010?0010001?0?01?101?0000?11??0000?0000?0?00100?0?0101?121000000102000000000100?00?0000?0??00010101010001010100010100000140?20200100000000??010012010000110?00010100000100011101010132010000??1???001000100?01011000001000000103?0?10030?????10001120030010101110110000010010{12}00011000010000000001000112011100000010000{01}010011001000000000??1000?0000?0020010??????0????????0100??000000002100?01234"/>
                            <sequence id="seq_Temujinia_ellisoni" spec="Sequence" taxon="Temujinia_ellisoni" totalcount="5" value="????????0?0????????????????0???00??1?000000?0?0100000001120??0110000000?0?0001?0000?0?0100??010?000?0110100000??????00000000000001?0?0000000000100002000002?0001000010000?0?00001?10120??0???????0????????????????0????????????????????0???????0?0?0000001?0?01?1?1??000?01??0000?0000?0?000?0?0?0?00????000100???000000??????0?0?0000?????00101?00?0?00??0?000?01??0001???0000000010020010010010011020010?00000?0000000001???0000?3200000000000?2000???????????????????????0???0?12???????????????????????????????????????????????????????????????????????????????????????????????????????1?00?0000??????????????????????????????0?0??000101?01234"/>
                            <sequence id="seq_Saichangurvel_davidsoni" spec="Sequence" taxon="Saichangurvel_davidsoni" totalcount="5" value="?0000???0000000?0000000??0001?00???100000??????2000???011????0110000000?0?00?1?0??0?0?01?0??000?000?011010000011?102?0000000000?01?00?0?0000000100??2000002?0001000010000?0?00001??01??0????????????????????????????????????????????????????????1???0????????????????0???????0?00?0000?0?????????0??00?2?00000???????????????????????????????????????????????????????00???????0?????00?0???0?0???01?0?0?1????0?0?000??0?0??01000003??000000??????20?????????1????????0000000?01???11020??????0?????????010??1?11??0???1??????0111??0???00000??001000???0??10??0?01?00?0????110????00???0???1000?0?00?0????????????????????????????0???????10??01234"/>
                            <sequence id="seq_Polychrus_marmoratus" spec="Sequence" taxon="Polychrus_marmoratus" totalcount="5" value="100001200?20000?0000000?000011000??10000000?0?0?10000001120??2??0?000?2?0?000110000???0100??0200000?0111?00000101202000000000000010000000200000100012000012?000000000000000?0000101012001021000000000010000?0???1?0000000??000?000000100000?0??010?0000003?0?01?121?0000?00000000?0000?0?00010?0?0101?12100000000110?000000100?00?0000?0??0001010000000001000001010000?140?0000000?30000010010120012020010?0000000000000001010000033300000000000?200000100?00011000000200000013?0?13030???10100010200320{01}00010101000000{01}000?0000100011{01}00000010010001120111000000100000010011001010000000??2000?0000?001001101000??0?00?0?0010001000000000100001234"/>
                            <sequence id="seq_Anolis_carolinensis" spec="Sequence" taxon="Anolis_carolinensis" totalcount="5" value="10000?000200000?01?00001000010000??11000000?0?0?10000001120??0200000002?0?000110000?0?0100??1200000?01101000001113020000000000000100000000000001010120000010000000000002000?000010101200002000000000001000010??01?0000000??000?000000100000?0??010?0000001?0?21?101?0000?01?00000?0000?0000010?0?0100112100000000100000000?100?00?0000?0??00010100000?0101001001010000?140?2000010?3?000?1?1???21012020012000000?0000000001010000033300000000000?200000101?01011000000000000013?0?12020???101000{01}?{12}00{23}10100011101100001000{01}?{02}000100000100000000010001120111000000100000010011001000000000??2000?0000?0010011010000000000000010?01000000000100001234"/>
                            <sequence id="seq_Dipsosaurus_dorsalis" spec="Sequence" taxon="Dipsosaurus_dorsalis" totalcount="5" value="100000{12}00010000?00000001100010000??10000000?0?0200000001120??0200000002?0?000111000?0?0100??0000000?011020000011120100000000000?0100000100000001000020000020000000000000000?000110101200202100000000001000000??01?0000000??000?000000111000?0??210?0010001?0?01?111?0000?01??0001?0000?0000010?0?01000121000000001000000000100?00?0000?0??00010100010000010000010100000140?1000000?30000010010111011020012000000?000000000100?000023300000000000?200000101001011000000000000013?0?13002???101000100002000001111001000011000?2000110000000000010010001120111000000100000012011001010000000??1000?0000?0010010010000000000000010?00000000000101001234"/>
                            <sequence id="seq_Liolaemus_bellii" spec="Sequence" taxon="Liolaemus_bellii" totalcount="5" value="10000?000000000?00000001100010000??10030000?0?0100000001121??0200000002?0?000112000?0?0100??0000000?0110100000011202000000000001010000000000000100002000012?000000000001100?000010101200?02200000000001000000??01?0000000??000?000000110000?0??010?0010001?0?11?131?0000?00000000?0000?0?00010?0?01000120000000001000000000100?00?0000?2??00010100010000010000010100000130?2001010030000010010211012020012000000?000000000100?000023200000000000?200000101001000000400000000012?0?11020?????100010{01}00200000011111100001100{01}0{12}0011000010000000000100011201110100001000000100110010000{01}0000??0000?0000?001001001000??0??000?0?10001100000000100001234"/>
                            <sequence id="seq_Sceloporus_variabilis" spec="Sequence" taxon="Sceloporus_variabilis" totalcount="5" value="10000?000000000?00000001000011000??10000000?0?0100000001120??0200000002?0?000111000?0?0100??0100000?01101000001112020000000000000100000000000001000020000120000000000000010?000010101200102200000000001000000??01?0000000??000?000000110000?0??010?0010001?0?01?131?0000?01??0000?0000?0000010?0?0100012100000000100000000?100?00?0000?0??00010100000?0001000001010000?140?2000010020000010010121012020010?0000010000000001010000033300000000000?200000101001001000401000000012?0?11020?????10001010030000011{01}101{01}000011000?00001000001000000000100011201110{01}00001000000100110010000{01}0000??1000?0000?0010010????????????????12??0000000000100001234"/>
                            <sequence id="seq_Tchingisaurus_multivagus" spec="Sequence" taxon="Tchingisaurus_multivagus" totalcount="5" value="10000?0?0?0??00????????????0?00?0??0?010000?0?0?100000021?0??0010000000?0?00???00?1?0??110??000?000?01100000?010?30?-000000000000000000?00000001?00021000?20100???0000???0??00001?101200?0?????????????????????????0?0??????00?000???0?0?????????0??1?00??????????1???00?0?00??????????0???????0?0??0?????0000??1???0???????????0?0????????00??1??????0?????????????0001???0000000000030001010020011020010?0000000000000000010000033?000000?????02001???????????????????????001?0?1???????????????????????????????0????????????????????????????????????????????????????????????????????????2??0?000???????????????????????????????0?100001101?01234"/>
                            <sequence id="seq_Gobinatus_arenosus" spec="Sequence" taxon="Gobinatus_arenosus" totalcount="5" value="10000?0?0000100?00?00??1?0000?000??010?0000?0?0?20000002110??0010000000?0?0001?00?1?0?11?0??0104000?01100000?020?303?0000100000?0000000?0000000110000100002?100?00000010000?00101?101200?0??????????0????000???0????????0??000?000?????0????????10?00?00?2?0?0??1????000?000?0?01?0000?00000???0?0????1??0000?????000000????????0?0000?????0010??00???0?????00???100000140?0000000000030001010010011020010??001000100000000???0001?23000000??????2001?????????????????????00001?0?1????????????????????????????????????????????????????????????????????????????????????????????????????????1000?0000??????????????????????????????01100001000?01234"/>
                            <sequence id="seq_Adamisaurus_magnidentatus" spec="Sequence" taxon="Adamisaurus_magnidentatus" totalcount="5" value="10100???00?0100?00?0000?000000000??01040000?0?0?100000021?0??0010000001?0?000100001?1?11?1??0004000?0110000000201301-001010000000000000000000001100001000?10100000000010??0?00101?101?00?0???????0?00010?0001??0???0?0??0??000?000?0?100?00?0??010?0000002?0?01?000?0100?01??0101??000?010000??0?0000012?00000??1?000000????????0?0000?????0010?000?0?0???0??0??01?0100040?00?0?2000002000?01001001?020?10??00100010000?00001?040122100000000000?0001???????????????????????????0?1????????????????????????????????????????????????????????????????????????????????????????????????????????0000?0000??????????????????????????????01???011000?01234"/>
                            <sequence id="seq_Macrocephalosaurus" spec="Sequence" taxon="Macrocephalosaurus" totalcount="5" value="10?00????0??00??0000?0???00000??0??000?0000?0?0?300?00021?0??0010000000?0?000100001?0?11?0??0004000?0110000001?01303?0000100000000?0?0000000?0011???010000101000000001??????????1?101100?0?????????0?010?000???????0100?????00?????0010??00?0??110??00000?????1?000??100?01??0101???00?0100?0??0?0?00?12?00000??????00?0????????0?0??0?0???0010???0?0?0???0??0??01?0000?40?0000?0?0000?100?01?0??01?0?0?10???0?0?010000?0000??000133300000000000?2001????????????????0200000?01?0??2?????????0?0???????0??????100?0210?1001100111??00??00000??00???????0???0?00000?000????1100010?00?000???1000?0000?0????????????????????????????01???002101001234"/>
                            <sequence id="seq_Polyglyphanodon_sternbergi" spec="Sequence" taxon="Polyglyphanodon_sternbergi" totalcount="5" value="100000100000000?00?00001000000000??01040000?0?0?20000002110??0010000000?0?000100001?0?11?1??0004000?0110000001201303-000010000000000000000000001100001000010100?000001??????????1?101?00?0?????????0001010001??0???010??0??000?000?00120?00?0??110?000000?????1?001?0100?01??0101??000?010000??0?0??0??2?00000??????00?0??????????0000?????001????0?0?0???0??0?10100000040?0000?0000003100?01001001?0?0?1??0?01?0010000?00001?00013330?0000??????2001????????????????0200000001?0?12000??????0?????????0?0?01?100?0200??0010?0?????00??00000???01?00?1?0??10?00000?0000??????0??1?00?000???1000?0000?0????????????????????????????011??012010?01234"/>
                            <sequence id="seq_Adriosaurus_suessi" spec="Sequence" taxon="Adriosaurus_suessi" totalcount="5" value="1?100???1???????????????????????0??0????????0???100?0?0?1???????0?00??0?0?00???0???????1?0??0?0?000??1??000???????0??1??????000?00?0?????????0????????????????0???0??????????????????????????????????????????????????????????????????????????????????????????????????????????0???????????????????0??0?1??00000??????????????????????????????????????????????????0??????????0?????????????????????????????????????????????????????????1????1??0???????????????????????0410003?11????3?30??????1?????????10??0??101?1?????1????0?????0???0?000??001??????0???0????0??011??????00????0??300???0??0?0?00??????????????????????????????0????????00?01234"/>
                            <sequence id="seq_Pontosaurus" spec="Sequence" taxon="Pontosaurus" totalcount="5" value="10100?0?1110000?0?11????0000?00????10????0?????400000001110??2??0?00000?0?0001?0??2???0100??0000000?0110000???0???2??1?00000000?00?0?0???????001??0?2000012??00?000010000?0?00001?101????1??????????0???????????????????????????0??????????????????????????????????????0?0????0????????????????0?0??0?10?0000???????????????????????????????????????????????????0??0????????000?0?00?0112??010?1201?0?0?111?0000??000000010?0?????2??100?01??????0??0????????????????0410002211?1??3?30???20?1?0??2???010???0??01?0??0??00???0?????0???01000??0011000?00???0?00001?011?????000012?0???00???0000?0?00?0????????????????????????????0????00?000?01234"/>
                            <sequence id="seq_Aigialosaurus_dalmaticus" spec="Sequence" taxon="Aigialosaurus_dalmaticus" totalcount="5" value="??????????????????11?????????0?????1???????????400000?0?110??2??0?00??0?0?0001?0??3???01?0??020?0???0110000???????01?1?0?0?0000?00?0?0??00???0?1??0?200??12??00???00?????????0????101????1???????????????????????????????????????????????????????????????????????????????????????????????????????0????????????????????????????????????????????????????0?????????????01?2???0????00??00???????10???1?0??????????0???0??????????00?1???1?0??1??????0???????????????????0400000211010???30???20?1???????????????????????????????0?????????010?0??002??????0???0??0000?0????????00????0????0???0000?0?00?0????????????????????????????0????00?000?01234"/>
                            <sequence id="seq_Clidastes" spec="Sequence" taxon="Clidastes" totalcount="5" value="1110012?021?000???11?????1???0?????100?0000???0?1110000??10??2??0?00??0?0?000300003???1100??0202000?011000003?0???01?10000010000200000??000000010000200001??0?0?00000000000?000010101200?1???????0?????????????????????????????????????????????01???0???0?????1?10??00?0?001?0?00????2?00???2??0?0?00??0?000000?10000010001?????0?0000?0???010?1000?00010?0131?101?001?2???0000?000000?12??01101??10?202?11?0?01??00??????000?000222210000111001?0000????????????????041000021001013?30??????0?????????10??01?????1?????0????0?0?0?00??01201??101?1???00???0???100?011??????00????01??10???0000?0000?0?0??????????????????????????01000002000001234"/>
                            <sequence id="seq_Platecarpus" spec="Sequence" taxon="Platecarpus" totalcount="5" value="1110012?021?000???11?????????0?????100?0000???0??1100?0??10??2??0?000?0?0?001300003???1100??1202000?011000003?0???01?10000010000200000??000?000100002000012?0?0000000000000?000010101200?12???0??0??????????????????????????0??0?????1??0??????010??00000?????1??0???0????01?0?00??002?000002??0?0?00?10?000000?10100010101????00?0000?????00??1100100010?0131010100012241?00?0?0?0000?120?0?10120101202011?1?00?000????0?000?0002223010001?000110000????????????????040000021001013?30???20?1??????????0???1?101?1?????1??????????????012?1??101?????00????????0??011??????00??2?0???10???0100?0000?0?31?????????????????????????01000002000001234"/>
                            <sequence id="seq_Plotosaurus" spec="Sequence" taxon="Plotosaurus" totalcount="5" value="1?10012?0210000???110????100?0?????100?0000???0?0110000??10??2??0?00??0?0?000300003???11?0??0202000?011000003?00??0101000001000?200000000000000100?02000012?010?00000000000?0000?0101200?1?00??????00010?000???1???0010?0??000?00000??10000????010?0000002?0?01?10??001??001?0?11??0?2?000202??0?0??1?10?000000???0000?0????????0?0000?0???010?1000?000?????3???0101012241?0000?0000001120001101201012010110?001?000100001000?00022322100011000110000????????????????042000021?01010?30???????????????????????????0000??0??????????????012?1??101?????00???1???100????????????????????1????0000?0000?0????????????????????????????01000002000001234"/>
                            <sequence id="seq_Tylosaurus" spec="Sequence" taxon="Tylosaurus" totalcount="5" value="1110012?021?000???11?????1???0?????100?0000???0?01100?0??10??2??0?00??0?0?001300003???1100??0202000?011000003?0???01?1000001000?200000??000??011?0002000012?0?0?00000000000?000010101200?1????????????????00????????????0??????????????????????01???0???0?????1?10??00?0?00100?00??002?00???2??0?0?00??0?000000?????????00???????????0????????????????01??0?3??????0012241?0000?000000?12??01101?0100202?11???00??00?10001000?0002222100001?000110000????????????????040000021001010?30???30?0?0???????100101?001?1??????????0?????0???01201??101?1???00???0???100?011??????00??2?00??10???0?00?0000?0?11?????????????????????????01000002000001234"/>
                            <sequence id="seq_Eichstaettisaurus" spec="Sequence" taxon="Eichstaettisaurus" totalcount="5" value="0?0?0?0?00?000??01000?0??000?0000??001?00?0?0??10000??01?10??00?0000000?0?0001?00?2?0?00?2??0?0?000?01100000??0??301?0?00000000?00?0????00??0001000?2000002?000?11001001000?00001??012?0?0??????????????????????????????????????????????????????2????0???????0???3???0?0?0???0?10?0?00?0???02??000?00?1??00000??????????????????????????????????????????????????0?00000?40?0?0??0000?03????01??1?01?020?1????000??00????0?000?000044?0000?0??0???0?00????????????????0400000002?0??1020??????0?????????00?????????0??1???????000???0???00000??001??0??10???0?00001?000?????1100???00?000???0000?0000?0????????????????????????????0???????000?01234"/>
                            <sequence id="seq_Norellius_nyctisaurops" spec="Sequence" taxon="Norellius_nyctisaurops" totalcount="5" value="??????????????????0????????0?0000??00130?00?0?0300000001010??00?0000000?0?00???0012???0002??0?1?000?01100000?0?1??0???000000000200?00?1???000001?00020?00?2??1???????000??0????0?????????????????0??????????????????00?????????????0??00??????00???000?002?0?01?131?00?0?01??0010?0000?0?010200??0??0????0000?0?1001100????????03?000??2???0010100????0???1??0??01??????????00????00002??00010010?1?020?1????0?0??00??????0???0??0????00?00????????????????????????????????????????????????????????????????????????????????????????????????????????????????????????????????????????????????0000?0000??????????????????????????????0?00000?000?01234"/>
                            <sequence id="seq_Strophurus__ciliaris" spec="Sequence" taxon="Strophurus__ciliaris" totalcount="5" value="10000?000000000?0000?000000010000??1033000300?0300000001020??0000?01?1?????????????????002??0010000?01?10002001013010000000000031000001?1?001001?00020?2????01???????????????????2101200401201000000001100010??01?0000000??000?000000100010?0??030?0000002?0?01?131?0000?01??0011?2000?0??2?21?0?001001200000000100110000??0???03?0000?2??0001010000100?01200001010000?240?0000010?30010?0011??3101002001200000010000000000010000044400000000000??00?00101101000000200200000?02???01020?????10000?100200100011100102101101??10011100000010001?0010001120111010000100000001110001000010000??0000?0000?0001011010010001?01000?100??000000000000?01234"/>
                            <sequence id="seq_Rhacodactylus_auriculatus" spec="Sequence" taxon="Rhacodactylus_auriculatus" totalcount="5" value="10000?000000100?01?00100000000000??1132000300?0?110000011?0??0000?01?2?????????????????002??0?10000?01?1?000001014010000000000030000001?1?001001?00000?2????011??????002000?0000?2101200202300001000001100010??01?0000000??000?000000100010?0??030?0000002?1?01?131?0000?01??0011?1000?0??2?21?0?001001200000000100120000?00???03?0000?2??0001010000100?01200001010000?240?0000010030010?0011??3101002001100?0001000000010000?00003330000000000??000001101101000000200200000002?0?00020???0?10100?1002?000001?100?021011001120001100010000001?001000112011001000010000000{024}111001000000000??0000?0000?00010110100100011010?01100??000000000000001234"/>
                            <sequence id="seq_Saltuarius_cornutus" spec="Sequence" taxon="Saltuarius_cornutus" totalcount="5" value="000000200020100?00000110000000000??1033000300?0301000001110??0000?01?2?????????????????002??0210000?01?1?000001?14010000000000030000001?1?001001?00120?2????001??????002000?0000?210120040?300001000001100010??01?0000100??000?000000100010?0??030?0000002?1?01?131?0000?01??00?1?000??0??2?20?0?001001200000000100120000??0???03?0000?2??00010100001?0?01200001010000?240?0000010?30000?0?11??0?01002001200000010000000100010000044400000000000?00000{01}101101000000200200000002?0?0?020?????10{01}00?20{01}300000010110002101101??10001000010010001?0010001120110000000110000000110001000000001??2000?0000?0001011?????????1??????100??000000000000001234"/>
                            <sequence id="seq_Aeluroscalobates_felinus" spec="Sequence" taxon="Aeluroscalobates_felinus" totalcount="5" value="100000200000100?00?00000000000000??1131000100?0300000001110??0000?01?1??0??????????????102??0000000?0111?000000013010100000000040000001?1?001001?00000?2????010011001020020?00001210120040?201000000001110011??11?0010100??000?010000100010?0??030?000000221?01?131?0000?01??0011?0000?0??2?20?0?001001200000000100120000000???00?0000?2??00010100000?0001100011010000?240?0000010?300000?001003101002001100000011000000000010000044400000000000?000001101{01}01000010200200000012?0?11020???0?10000?2002001000121010001011001020001010010010001?0010{01}01120110000000100000000{01}10001000000000??0000?0000?00010110100100011010001100??000000001000001234"/>
                            <sequence id="seq_Coleonyx_variegatus" spec="Sequence" taxon="Coleonyx_variegatus" totalcount="5" value="10000?000000100000?00000000010000??1131000000?0300000001110??0000?01?1??0??????????????102??0010000?01?1?000000013010000000100040000001?02001001?00010?2????010??100?1???????????2101200402401000000001100011??11?0010000??000?010000100010?0??030?0000002?1?01?131?0000?01??0010?0000?0??2?20?0?001001200000000100110000000???00?0000?2??0001010000100001200001010000?240?0000010?30000??011??31010020011000000?0000000100010000144400000000000?0000001011010000102?0200000002???11020???0?10100?100200100012101002101100111000101002?010001?0010001120110010000100000000111001000010000??0000?0000?000?0100100100011010001100??000000000000001234"/>
                            <sequence id="seq_Eublepharis_macularius" spec="Sequence" taxon="Eublepharis_macularius" totalcount="5" value="10000?000000100?00?00010000000000??1131000000?0300000001110??0000?01?1??0??????????????102??0000000?0111?000000013010000000000040000001?02001001000010?2????010011001020020?000012101200402301000000001100011??11?0010000??000?010000100010?0??030?0000002?1?01?131?0000?01??0010?0000?0??2?20?0?001001200000000100110000000???03?0000?2??0001010000100001200001010000?240?0000010?30000??0010031010020011000000?0000000010010000144400000000000?000001101101000010200200000002?0?11020???0?10100?100200{01}00010100102{01}?110011000111{01}0010010001?0010001120110000000100000000111001000000000??0000?0000?0000010010010001101000110000000000000000001234"/>
                            <sequence id="seq_Teratoscincus_przewalskii" spec="Sequence" taxon="Teratoscincus_przewalskii" totalcount="5" value="10000?000010000?01000100000000000??0031000200?0300000001110??0000?01?1?????????????????002??0000000?0111?000000013010000000000030000001?1?001000?0?010??????011??????1???????????2101200?023000000000011000011??1?0010100??000?010000100010?0??030?0000002?0?21?131?0000?01??0010?0000?0??2?20?0?001001200000000100110000??0???03?0000?2??000101000010??01200001010000?240?000001003000000101003101002001100000000000000100010000043300000000000?00000010??011001102?0200000002?0?01020???0?10000?????000000101?0?0210110011100011001{01}0010001?0020?011?011?0?00001?0000?0?1110011?00?0000??2?0100000?0011?10010010001?01000?100??000000001000001234"/>
                            <sequence id="seq_Gonatodes_albogularis" spec="Sequence" taxon="Gonatodes_albogularis" totalcount="5" value="10000?000110000?01?00100000000000??1132000200?0400000001110??0000?01?1?????????????????102??0011000?01?1?000000013010000000100030000001?1?000000?00010?2????01???????????????????210120030?301000000001100011??11?0000000??000?000000100010?0??030?000001201?21?131?0000?01??0111?0000?0??2?21?0?0000012000000001001000000?1?0?03?0000?2??00010100001?0001100001010000?240?00010200300?0?0?11??3101002001100000?10000000100010000143300000000000?000001101101000000200200000002???01020?????10000?10020000001010000000110011100011{01}002?010001?001000112011001000010000000{03}110001000010000??0000?0000?0010012010010001101000110?00000000000000001234"/>
                            <sequence id="seq_Phelsuma_lineata" spec="Sequence" taxon="Phelsuma_lineata" totalcount="5" value="10000?000000000?12?00120000000000??1132000100?0?10000001110??0000?01?1?????????????????102??0010000?01?1?000000014010000000000012000001?1?001000?00000?2????011??????000000?0000?2101200302301000000001100011??01?0000000??000?010000100010?0???30?000001201?21?131?0000?01??0011?0000?0??2?21?0?000001200000000100100000000???03?0000?2??00010100001?0001200001010000?240?0000000030000?0011????01002001200000010000000110010000143300000000000?000000101101000000200200000002?0?01020???0?10000?100200000011110102101101??101{01}100001000000000010001120110000000010000000110001000000001??0000?0000?001{01}0100100100011010001100??000000000000001234"/>
                            <sequence id="seq_Gekko_gecko" spec="Sequence" taxon="Gekko_gecko" totalcount="5" value="10000?000000100?02?00100000000000??1131000200?0300000001110??0000?01?1?????????????????102??0010000?01?1?000000013010000000000032000001?1?001001?00020?2????011??????001000?0000?2101200202200001000001100011??11?0210100??000?010000100010?0??030?0000002?1?21?131?0000?01??0011?2000?0??2?21?0?0010012000000001001200000?0???00?0000?2??00010100001?0001200001010000?240?0000010030000?0011??3101002001200000010000000110010000044400000000000?0000001011010?0000200200000002?0?01020???0?10100?{12}00{23}00000010100?021011001110001100000000001?00100011201100{01}0000100000?0?110001{01}000000000?00010111000011011010010001101000110000000000000000001234"/>
                            <sequence id="seq_Lacerta_viridis" spec="Sequence" taxon="Lacerta_viridis" totalcount="5" value="10000?000000100?02?00111000000000??01040000?0?0?10000002100??00001300?0?0?001100002?0?0112??0000000?11100000000014011000001000010000000000000000100020000110100001001000010?0000101011001022000000000011100011?21?0010101??102?000000100000?0??020?1100003?0?11?111?0000?00000011?2000?0?00020?0?01000121000000010000000001110?00?0000?0??00010100000?0001000001010000?240?0000010000030001010110011020012000000000000000000100000333000000000000100000101001000000300400000002???11000???001000101002001000111001021111001110110010000000000000100011101110{01}0000100000000110001000000000??31010100000010010031220110001020110100000000000000001234"/>
                            <sequence id="seq_Takydromus_ocellatus" spec="Sequence" taxon="Takydromus_ocellatus" totalcount="5" value="100000100000000?02?00121000000000??01010000?0?0?10000001400??2????300???0?001100002???0112??0000000?11100000000013011000001000020000000003000000100020000110100001001000010?0000101011002023000000000011100011?21?0000101??102?000000100000?0??020?0100003?0?11?121?0000?00000010?2000?0?00020?0?0100012100000001000000000?110?00?0000?0??00010100000?0001000001010000?240?0000010000020001010111011020012000000?000000000000?0000433000000000000100001101102000000300200000?02???11020???0?100010{01}00{23}0000001110010211110011101110100{01}0000000000100011{01}011{01}0{01}000010000000{01}110001010000000??11010100000010010031230110001020110100000000000000001234"/>
                            <sequence id="seq_Colobosaura_modesta" spec="Sequence" taxon="Colobosaura_modesta" totalcount="5" value="100110100120100?00?00121000010000??11020000?0?0?20000000?00??00001001?0?0?010100012?0?0112??0100000?0111?002000013011000000000030000001003000000?00010000110100011001001000?0000111011001021000000000011100010?01?0010101??102?001000110000?0??020?000001301?11?111?0000?00??0010?2000?00?2?20?0?0000012100000001000000001?110?00?0000?1??00011101?00?0001000001010000?240?100001000002000101023101002001200001010100000000010000043300000000000?1000021???020001110?0200000102?0?13002?????10001?1???????????11??0???????1??01????0???0??0???00????11?0???0???????0??????11?001??00???0???2000?0000?00?0?10041231110?01020?11????00000000100001234"/>
                            <sequence id="seq_Pholidobolus_montium" spec="Sequence" taxon="Pholidobolus_montium" totalcount="5" value="100110100120100?01?00120000000000??1133000000?0300000000?00??00001101?0?0?000100022?0?0111??0100000?0111?002000013011000001000031000001003000000?00000000110100001001001000?0000111011001021000000000011100110?01?0010101??102?001000110000?0??020?000001300?11?111?0000?01??0010?2000?0001020?0?0100012100000001000000001?110?00?0000?0??00010101?0000001000001010000?240?100001003000000001023101102001200001010100000000010010042200000000000?100001111002000111000100000102?0?13002?????100010100210000{01}10111002111100111011101000001000000011101110111000000100000000110001010000000??0000?0000?0010010041221110?01020?11?11000000000100001234"/>
                            <sequence id="seq_Callopistes_maculatus" spec="Sequence" taxon="Callopistes_maculatus" totalcount="5" value="10000?000000000?00000101000010000??10000000?0?0300000002110??0000100001?0?000200012?0?1110??1200000?0111?00000001301100000000003000000000000000010002000012?100001001000000?0000111011002021000010000011100010?01?0010101??102?000000110100?0??020?0000003?0?11?101?1000?00100011?2000?0101020?0?01001121000000010000000011100?00?0000?0??0001110001000101000001010000?140?0000100000030000010110011020011000010?0100000000110010132300000000000?100001111001000111000100000012?0?13002???0?10001?101200000010110000001000100010111000000000010011101120111000000100000001110001010000000??0000?0000?0010010041201110001020110111000000001100001234"/>
                            <sequence id="seq_Tupinambis_teguixin" spec="Sequence" taxon="Tupinambis_teguixin" totalcount="5" value="10000?000000000001?00111000010000??11000000?0?0300000002410??0000100002?0?000200012?0?1110??1200000?0111?00010001401100000000003000000000000000010002000012?100001001000000?0000111011001020000010000011100010?01?0010101??102?000000100100?0??020?0000003?0?11?101?1000?01??0111?2000?0101020?0?0000112100000001000000001?100?00?0000?0??00011100000?0101011001010010?140?000001000003000001011001102001200001010100000000110010043220000000000?2000022110011??111000100000012?0?13002???0?10000?10020000001011{01}001111100{01}0{12}0{01}011100010000000001{01}10112011100000010000000?1100010?0000000??2000?0000?0010010041201110001020110111000000011100001234"/>
                            <sequence id="seq_Aspidoscelis_tigris" spec="Sequence" taxon="Aspidoscelis_tigris" totalcount="5" value="10000?000000100?01000100000010000??10000000?0?0300000002110??2??0?000?0?0?000200012???0110??0003000?0111?00010001401100000000003010000000000000010012000012?100000000000000?0000111011001022000000000011100010?01?0010111??102?000000110100?0??020?0000003?0?11?101?1000?00100111?2000?0101020?0?01001121000000010000000011100?00?0000?0??0001110000000001000001010000?140?000010000001000101021001102001200001010100000000110000133300000000000?100001111101000111000200000012?0?13002???0?100010100200000110110102101100101000111000100000010011101110111000000100000001110001010000000??2000?0000?00100100402010100010301101??000000011100001234"/>
                            <sequence id="seq_Teius_teyou" spec="Sequence" taxon="Teius_teyou" totalcount="5" value="10000?000000100?00000100000010000??10000000?0?0400000002110??0010100000?0?000200012?0?1110??0003000?0111?00010001401100000000002010000000000000010002000002?100000000000000?0000111011001022000000000011100010?01?0110101??102?000000120100?0??020?0000003?0?11?101?1000?00100111?2000?0101020?0?0100112100000001000000001?100?00?0000?0??00011100001?0001010001010100?140?00001000000300010102100110200120000100010000000010?0000222000000?0000?100001111001000101000200000012?0?13002???0?100010100200000011110102101100101000111000{01}000000{01}00111011{12}011100000010000000111{01}00101000?000??1000?0000?0010010040201010001030110111000000011110?01234"/>
                            <sequence id="seq_Microteras_borealis" spec="Sequence" taxon="Microteras_borealis" totalcount="5" value="?????????????????????????????????????????????????????????????????????????????????????????????????????????????????30?100???0?00??????????????????????0????????????????????????????????????????????0?????????????????????????????????????????????????????????????????????????????????????????????????????2??00???0100??000????????0?0???????????????010?0??10?0001?1?????????????????????????????????????????????????????????????00??3?0000000?000?20?0?????????????????????????????????????????????????????????????????????????????????????????????????????????????????????????????????????????????????????????????????????????????????????000?01234"/>
                            <sequence id="seq_Eoscincus_ornatus" spec="Sequence" taxon="Eoscincus_ornatus" totalcount="5" value="100000100000000001000100000000000??0?010000?0????00000????????????????????????????????????????????????????????00130110000000000100000?00??0??000?00000000??000?????????????????????????????????????????????????????0100010?002??00?20000000?0??110?0110003?0?1001?1?00?0?00000010?2000?0001020?0?0????1???????????????????????????????????????????????????????????00000240?00010000000300000?001101?020?10???0101?0???????001000003320000000000010000??????????????????????????????????????????????????????????????????????????????????????????????????????????????????????????????????????1?00?0000??????????????????????????????00000000000001234"/>
                            <sequence id="seq_Parmeosaurus_scutatus" spec="Sequence" taxon="Parmeosaurus_scutatus" totalcount="5" value="1000001?0000000?0??00??0000000000??01010000?0?0?3000000?110??0010000000?0?00???00?2?0??100??000?100?01100000?00??301?000000000010000000??????001?00020000???10???????0??0?0?0???1?101200?0???????0?00?11?000???2???0?0??1??100?000??01?0000??????0??100003?0?1001???0000?000?0?10?2000?000102??0?0?00?12?00000????00?000????????0?0000?????001?1?00?0?0???0??0??01??000230?00010000000300000100?101?020?10?0001000000000010010000033300000000000020?0???????????????????????0?2?0?1???0??????0?????????00????????????????????0?????0???01000??00?0?????????????????0?0????1??????????????1021020221?010???????????????????????????0?000000001001234"/>
                            <sequence id="seq_Tepexisaurus_tepexii" spec="Sequence" taxon="Tepexisaurus_tepexii" totalcount="5" value="10000???0????????????????????????????0?0?0????0?4?0???0?1????2????000?0?0?02?1?00?2??????2???????????11??00???0???????0000100????????????????00???0??00001???000??0?1020?20?00001??01200?0??????????????????????????????????0??????????????????0?0?????0?3?0?11??3???00???1??0?11?2000?00100???0?0??0??????????????10????????????????0????????0???0???0???????????00000240?00020000200000?001001001?02001????010?010?????000??000?4430000000?000?2000????????????????0200000002???1?0????????0?0???????000?01?1???0??1??0????0?????0???0??00???010101?10???0?00001?00??????110010?00?000??????0?0000?0????????????????????????????0??????0000?01234"/>
                            <sequence id="seq_Cricosaura_typica" spec="Sequence" taxon="Cricosaura_typica" totalcount="5" value="10000?000200000??200012??00010000??1133000000?0?30000001110??2??0??00?0???021100012???0102??0000001?11110002000013011000000000011000001?1?002020?0000000012?00000100102?020?0000101012102023000000000011100010?21?0200101??000?000000110000?0??120?1000003?0?11?131?0000?01??0111?3000?0010020?0?0100012100000001011000000?0???00?0100?2??00000100001?00110?0001010000?240?0?02020?302?1???1???11010010?10?1001010000000000000000132300000000000?000001101101010000300200000002?0?10000???1?10000?100200000011100101111100101011001002?010000000100011101110120001000000001100010{01}0010000??2000?0000?001001001122??1?1010?0?101??000000000000001234"/>
                            <sequence id="seq_Lepidophyma_flavimaculatum" spec="Sequence" taxon="Lepidophyma_flavimaculatum" totalcount="5" value="10000?000000000?02000101200000000??01040000?0?0??1100002110??2??0??00?0???020200002???0012??0010001?11110002000013001002001000010000001?1?001000?0000000111000001121102?020?0000101011102024000000000011100110?21?0200101??000?000001110000?0??220?0000003?0?11?121?0000?01??0211?3000?0010020?0?00000121000100010110000?01110?00?0310?2??0001010100000011000001010000?240?0002020?302?1??11???10010020110?1001010100000000010000032200000000000?200001101101010000300200000002?0?10000???1?10000?11??0000001110{01}10210110010{12}011101002?010000000101011{12}0111010000100000000110001000010000??000??0000?00100100112201101010?0110100100000010000001234"/>
                            <sequence id="seq_Palaeoxantusia_Wyoming" spec="Sequence" taxon="Palaeoxantusia_Wyoming" totalcount="5" value="10000?0?0010000?01?00????00000000??01030000?0?0?30000001110??2????000?0?0?020200002???0002??001?001?1111?00??000?3011000001000010000001?1?001020?00000001110000011211?20020?00??1?1012?000??????????0????100???2???1????1??000?00????1?0000????220?1000003?0?11?1?1??000?01??0111?3000?001002??0?0??0?12?000100????100??????????0?0000?????001010?0?1?0?1?0??0010100000240?0002020?302010001???10010020110?100101010??0??00010000232200000000000?2000????????????????020??00002?0?1?0????????0?????????0?????????????????????0?????0???01??0???????????????????????????????????????????????3000?0000?0????????????????????????????00000010000?01234"/>
                            <sequence id="seq_Xantusia_vigilis" spec="Sequence" taxon="Xantusia_vigilis" totalcount="5" value="10000?020010000001000121100000000??01030000?0?0?20000001010??2000000000?0?020?00022???0002??0000001?11100002000013011000000000010000001?1?001020?0000000012?00001101102?020?00001010121040?300000000001111001??21?0200101??000?000001110000?0??120?1000003?0?11?131?0000?01??0111?3000?0010020?0?010001210001000101100000010???00?0100?2??000001?000?000110?0001010000?240?0002020?302?1??01???11010020110?1001010000000000010000232200000000000?000001101101010000200200000002?0?10000???1?10000?11??00000011101102111100101011001002?01000000010101110111000000100000000110001010000000??2000?0000?00100110112201101010?0110100100000000000001234"/>
                            <sequence id="seq_Platysaurus_imperator" spec="Sequence" taxon="Platysaurus_imperator" totalcount="5" value="100001220000000?01?00100000000000??01030000?0?0300000001110??000000000??0?021200022?0?0102??0010201?111000010000140110000010000100000000?2000000?00000000110100011201020020?0000101012002023000000000011100110?11?0010101??100?000000100000?0??030?1100003?0?11?131?0000?01??0011?2000?0001020?0?010001210001000100000000?1110?00?0000?0??00010100000?0?110000010100000240?00020200000100?0010111010020010?1000010001100010010000033300000000000?00000110??01000000010200000102?0?11010???1010?00?00020000001110?100011100101001001001000000000010001?101110?00001?000????1100??0?00?000?1?200101200010?00100111201100010001??1??000000000000001234"/>
                            <sequence id="seq_Cordylus_mossambicus" spec="Sequence" taxon="Cordylus_mossambicus" totalcount="5" value="100001200020000?02000120000000000??10030000?0?0400000001110??020000000??0?021200022?0?0102??0010201?11110002001014011000001000010000000002000000?00000000110100011201020020?0000101012002022000000000011100111?11?0010101??100?000000100000?0??030?1100003?0?11?131?0000?01??0011?2000?0000020?0?000001210001000100000000??110?00?0000?0??00000100000?0?110000010100000240?00020200000200?0010111010020010?0000010001100010010000033300000000000?20000110??01000000??02000?0002?0?11010???1010000?00020000001110?1000111001010111010010010000000100011201110?00001?000????1100010?00?000?1020010121101010?100111201100010001101??100000001000001234"/>
                            <sequence id="seq_Zonosaurus_ornatus" spec="Sequence" taxon="Zonosaurus_ornatus" totalcount="5" value="100000100000100?01000120000000000??00030000?0?0?30000001110??0?000000???0?021100012?0?0102??0110202?11100001000014011000001000010000000002000000200000000110100011201020020?0000101012001023000010000011100010?21?0010101??100?000000110000?0??020?0100003?0?11?131?0000?00000011?2000?0?01020?0?0000012100010001000000000?110?00?0010?0??00010100000?0111000001010000?240?000201000002000001012001002001101001010000000010010000033200000000000?100001101001{01}?0000000400000002?0?11010???1010000?1012000000111001021111001110111010011010000000100011{12}011100200010000000111000101000000010?101?2212010100100112201100010001101??000000000100001234"/>
                            <sequence id="seq_Cordylosaurus_subtesselatus" spec="Sequence" taxon="Cordylosaurus_subtesselatus" totalcount="5" value="100000100000000?01?00120000000000??00030000?0?0400000001010??00000000???0?021100012?0?0102??0110202?11110000?0001401100000010003000000000200000020000000?11010001120?020020?000010101200?023000000000011100010?21?0010101??100?000000100000?0??020?0100003?1?11?131?0000?00000011?2000?0??2?21?0?010001210001000100000000?1110?00?0010?0??0001010001000?11000001010000?240?00020100000100000101110100201110200?01000000001000?000133300000000000?10000120??011?00001?0400000?02?0?1?002?????10?0???????0??????1???0??????0???0?????0???0??00??00????11?0???0???????0??????11?001??00???0?10?101?2222010?0000011220110001000?101??000000000100001234"/>
                            <sequence id="seq_Myrmecodaptria_microphagosa" spec="Sequence" taxon="Myrmecodaptria_microphagosa" totalcount="5" value="0000012?0000000?0??00?00?0000???0??11010010?0?03000?00011?0??2????10000?0?00?1?00?2????1?2??000?000?01100002?000?301?000001000?1000?00??1????001?000000000200?01010010010?0?00001?10??0??0?????????????????????????????????????????????0???????0????1?????????1?1?1?0000?01??0?10?1000?0001?2??0?0?????2??0000????????????????????0000?????0010??0??????????????0?00100?40?0?0101000001?0?001001101?020?10??000010000000000???0000???000?0???????00?0?????????????????????????????????????????????????????????????????????????????????????????????????????????????????????????????????????02????????0?????????????????????????????00000000000?01234"/>
                            <sequence id="seq_Carusia_intermedia" spec="Sequence" taxon="Carusia_intermedia" totalcount="5" value="0000012?0000000?01?00000000000000??11010010?0?010000000?1?0??2????10000?0?0001?0022???01?2??0200000?011000020000?301?00000100001000000001?000001?00000000010000101001???????????1?101?0??0??????????0????000????????????1??????0?0?????00????????0??1?0003?0?2???3???000?0???0?10??000?000102??0?0?0??12?00000???????0??????????0?0000?????001???00???0????????1??000??2???00?1?1000?0200??0?011101?020?1????00?1010???0?000??0000433?00000?0?????000???????????????????????0???0?1????????????????????????????????????????????????????????????????????????????????????????????????????????3000?00??0?????????????????????????????10?00000000?01234"/>
                            <sequence id="seq_Globaura_venusta" spec="Sequence" taxon="Globaura_venusta" totalcount="5" value="000000200000000?01?00120000010000??11010000?0?03000000021?0??0000120000?0?0101?00?2?0??1?2??011?100?01100000?000?301?0000011000200000000????0001?00000000011000101001020020?000010101200?0?????????????????????????0?0?????100?000?2?100000????020?01000?3?0?11?131?0000?00000010?1000?0001020?0?0?00??2?00000????0000??????????0?0000?????00101?00???0???0??0??01??0002?0?00?10000000200010100?001?020?100000101000000101000?000123?0000000000002000??????????????????????????????????????????????????????????????????????????????????????????????????????????????????????????????????????2000?00????????????????????????????????0?000000000?01234"/>
                            <sequence id="seq_Hymenosaurus_clarki" spec="Sequence" taxon="Hymenosaurus_clarki" totalcount="5" value="?????????????????????????????0??0??0?0?000??0?0?4?0?000???0??0000120?00?0??????0??2????1?2??011?100?01100000?0?0?301?00000110???10?00????????001?00000000?11000?010010????????0010101200?0????????????????????????????????????????????????????????????????????10?3???000?000?0010??000?000102??0?0100?1??000???????000?1????????0?000??????001???00?1??0110?????01000?0240?00?1?00000010001010121011000010?0001010000001010???0001??2000?0???????2000??????????????????????????????????????????????????????????????????????????????????????????????????????????????????????????????????????2??????????????????????????????????????00000010000?01234"/>
                            <sequence id="seq_Eoxanta_lacertifrons" spec="Sequence" taxon="Eoxanta_lacertifrons" totalcount="5" value="0?000?0?0000000?01?00121000010000??01110000?0?0?2?000002110??0000120000?0?01?1?00?2?0?0102??0000000?0110000?0000130110000011000200000000020000012000000000110001010?1???0???00??1??0?200002??????0?00011?0001??2??00?0??1??100?000?20??0000?0??120?010001300?11?131??000?01??0011?1000?000102??0?0??0?12?000000???0000??00??????0?000??????00101000?1000110?00?101?0000240?00010000000100010100110?1020010?00010?000???0?1000?000122200000000000?2000???????????????????????00????1??????????0?????????0???????????????????????????????????????????????????????????????????????????????????2?0????????????????????????????????????00000010000?01234"/>
                            <sequence id="seq_Eumeces_fasciatus" spec="Sequence" taxon="Eumeces_fasciatus" totalcount="5" value="00000?000000000002?00120000000000??01020000?0?0?20000001110??0000130100?0?011100022?0?0102??0110100?01100002000013011000001000020000000002000001200000000110100111001020020?000011101200?023000000000011100010?21?0010101??100?000020110000?0??020?010002300?11?131?0000?00000010?1001?0?01020?0?0000012100000001001000000?110?00?0000????0001010001000011000001010000?240?00010100000200?0010011011020010?00010110000000100100000333000000000000000001101001000000100200000002?0?11000???2010001?100210000011101102111100111011001002?010001?001000111011101000010000000011000101001000010210202222110100100112101000011001100??000000000000001234"/>
                            <sequence id="seq_Scincus_scincus" spec="Sequence" taxon="Scincus_scincus" totalcount="5" value="?02000{12}000?0000?02?00101000000000??01020000?0?0400000001110??20?01201?0?0?010100022???0102??0110100?01100002000013011000001000021000000002000001200010000010100111001020020?0000111012001021000000000011100010?21?0010101??100?000000110000?0??220?010002300?01?131?0000?00000010?1001?0?01020?0?00000121000000010000000001110?00?0000?1??0001010001000011000001010100?240?00010100000100?0010011011000010?0001010000000010100000123200000000000?00000110??01000000100300000102?0?11000?????10000?101210000011100102101100111011001002?000001?0010{01}011201110102300000000001100010100{01}?2001021020222211010010011200100001100110000000000010000001234"/>
                            <sequence id="seq_Brachymeles_gracilis" spec="Sequence" taxon="Brachymeles_gracilis" totalcount="5" value="00000?000000000?02?00120000000000??01030000?0?0??0000001110??2??0?201???0?0?0100022???0101??0110100?01110002000014011000001000022000000002000000?00000000110?00111001020020?0000111012002022000000000011100010?21?0010101??100?000020110000?0??120?010002310?11?131?0000?01??0010?1001?0??2?20?0?000001210000000100000000011?0?00?0000?1??0001010000000001010001010000?240?00010200000100?0010021011020010?0001011000000010010000133300000000000?000001101001000000100400000102?0?10010???2010000?100{234}11000011101102111100111011001002?010001?00000011201110011000000000001100010100{01}2000102102022221102001001120010??011?0?100???00000000000001234"/>
                            <sequence id="seq_Amphiglossus_splendidus" spec="Sequence" taxon="Amphiglossus_splendidus" totalcount="5" value="000000100000000?02?00120000000000??01030000?0?0400000001110??0000130100?0?010100022?0?0101??0110100?01100002000014011000001000032000000002000000?00000000110?00111001020020?0000111012001022000000000011100010?21?0110101??100?00002?100000?0??120?010002310?11?131?0000?01??0010?1001?0??2?20?0?00000121000000010000000001110?00?0000?0??0001010001000011001001010000?240?00010200000100?0010021011020010?00010?1000000010010000133300000000000?000001101001000000300410000?02???1?000?????1000{01}?101210000010101002111100111011101002?010000000100011101110030001000000001100010100000001021020222211010010????????????????100???01000000000001234"/>
                            <sequence id="seq_Trachylepis_quinquetaeniata" spec="Sequence" taxon="Trachylepis_quinquetaeniata" totalcount="5" value="00000?000000000?02?00100000000000??11010000?0?0300000001110??2??0?301???0?011100022???0102??0110100?01100002000013011000001000030000000002000000?00000000010100111001020020?000011101200?02200000000001110001??21?0210101??100?000020110000?0??120?010003320??1?131?0000?01??0010?1001?0??2?20?0?01000121000000010000000001110?00?0000?0??00010100000?0011002001010100?240?00010100300100?0010020011020010?000101100000001000?000033300000000000?000001101101000000300200000102?0?11000???2010000?101200000111100102111100111011001002?01000000010?011201110?00001000000011100011100?0000102002022221101001001120010000110011?0??001000010000001234"/>
                            <sequence id="seq_Sphenomorphus_solomonis" spec="Sequence" taxon="Sphenomorphus_solomonis" totalcount="5" value="00000?000000000?01?00120000000000??11110000?0?0?30000001110??0000130100?0?010100022?0?0102??0110100?01100002000014011000001000032000000002000000?00000000110100111001020020?0000101012002022000000000011100010?21?0210101??100?000020120000?0??220?010003320??1?121?0000?01??0010?1001?0??2?20?0?000001210000000100000000??110?00?0000????00011100001?0?11002001010000?240?00010200300000?0010111011020010?0001010000000010010000133300000000000?000001201001000000300200000202?0?1?000?????100010101211000111101102111100111011101002?010000000101011101110120001000000011100010100100001021020222211010010011210100?01110?100???01000000000001234"/>
                            <sequence id="seq_Eugongylus_rufescens" spec="Sequence" taxon="Eugongylus_rufescens" totalcount="5" value="10000?000000000?02?00120000000000??11010000?0?0400000001110??20?01301???0?01110?022???0102??0100000?01100002000013011000001000031000000002000000200000000110100111001020020?0000111012002022000000000011100011?21?0210101??100?000020110000?0??020?010003320??1?121?0000?01??0010?1001?0??2?20?0?0000012100000001000000000?110?00?0000?0??00010100000?0111001001010000?240?00010200300000?0010011011020010?000101000000001000?000043300000000000?000001101001000000300400000202?0?11000?????10000?10121000001110{01}102111100111011101002?010000000100011{12}01110100001000000001100010100100001021020222211010010011200100?01110?100??001000000001001234"/>
                            <sequence id="seq_Tiliqua_scincoides" spec="Sequence" taxon="Tiliqua_scincoides" totalcount="5" value="00010?000000000?00?00120000000000??11010000?0?0400000001110??2??0?301???0?011100022???0102??0010000?0110000200001401100100100003200000001?000000?00000001010100111001020020?0010111012002022000010000011100010?21?0210101??100?000020120000?0??220?010003320??1?101?1000?01??0110?1001?0??2020?0?0000012100000001000000000?110?00?0000?1??0001010100100011002001010000?20??10020200300000?0010021011010010?0001010000000000010000032200000000000?000001101001000000300410000202?0?11000?????10000?10121000011110010{12}11110011{12}011{01}01002?010000?0010001120111012000{01}0000000?1100010100120001020020222211010010011200100001100110?00101000010000001234"/>
                            <sequence id="seq_Shinisaurus_crocodilurus" spec="Sequence" taxon="Shinisaurus_crocodilurus" totalcount="5" value="100000200000000?00010??1100000000??10010010?0?0300000002120??2??0?00??0?0?000100012???0100??0200000?11100000000013001000000000011100000001000000200120001110100001001000000?000011101100102200000000001110001??11?0000101??101?000000101020?0??020?0100002?0?01?121?0000?00100010?2000?0001020?0?00000121000000010100000001110?00?0000?2??00010110010001010110010100100140?0001100000030000010010010020011000000?00000000001100000322000001100000000001100?011??0????0200000203?0?11001???2010000?10020000001011000000110010?000100000000000000011?0112011?0?000010000????1100011?00?00000?3101010100001001012000000000100111010?100010000000101234"/>
                            <sequence id="seq_Xenosaurus_platyceps" spec="Sequence" taxon="Xenosaurus_platyceps" totalcount="5" value="100001200220000??0000101000000000??10020010?0?0100000002120??0000000000?0?010100022?0?0102??0000001?1110000000001301100000000001000000000100000120002000101010010011000?000?0000111011002022000000000011100010?21?0000101??101?000010100020?0??020?0100002?0?01?131?0000?01??0010?2000?0001020?0?00000121000000010000000001110?00?0000?0??00010100000000010000010100000140?0000000100030011010111010020011010000?0000100000010000033300000000000??0000010??011???????04000?0202?0?11030???2?1000??1????0??????10??0??????0???0?????0???0??00??00????11?011?0???????0??????11?001??00???0???310101110000?0?10120?????????0?1?10???110000000000101234"/>
                            <sequence id="seq_Xenosaurus_grandis" spec="Sequence" taxon="Xenosaurus_grandis" totalcount="5" value="100001200220000??0000101000000000??10020010?0?0200000002120??2??0?00??0?0?010100022???0102??0000001?1110000000001301100000000001000000000100000120002000101010010011000?000?0000111012002022000000000011100010?21?0000101??101?000010101020?0??020?0100002?0?01?131?0000?01??0010?2000?0001020?0?0100012100000001000000000?110?00?0000?0??00010100010?0001000001010000?140?00000001000300110101110100200110200001000010000000?000033300000000000?10000010??011??000000400000202?0?11030???2?10000?0{01}??0000001010000001110010100010000{01}001000000010001100111010000100000000110001010010000??3101010100001001012000?000001001110100110000000000101234"/>
                            <sequence id="seq_Pseudopus_apodus" spec="Sequence" taxon="Pseudopus_apodus" totalcount="5" value="10001?000000000000000110000000000??00010000?0?0?40000002120??0000210100?0?011100012?0?0102??0100000?01100000000014011000000000010000000001000001200010000120000111001000010?0000111011001024000000000011100110?21?0001001??101?000000001020?0??020?0100002?0?000121?0000?00000010?2000?00?2020?0?00000121000000010000000001110?00?0000?0??0001011101000001001001010000?040?0111200100020011010110010020011000000?000110001001?00002220000001000000000011010011??000010420030213???10031???2??0000?31??0100001000?0000010000?3??????????0100{01}???1?????????????????????????????????????????10210111111010100101200000000010?11101??001000000000101234"/>
                            <sequence id="seq_Peltosaurus_granulosus" spec="Sequence" taxon="Peltosaurus_granulosus" totalcount="5" value="100000200020000?01?00100000000000??10040000?0?0?10000002120??20?0?00??0?0?0011?0012???0102??0100000?011000?1000013011000000000010000000001000001200020?00010000111001000010?000011101100?02??000?0?00011?00010?2??0010100??101?000?00101020?0??020?0100002?0?000131?0000?00000010?2000?0001020?0?0100112?000000?10000000001?????0?0000?2???00101110?0000??0?000?0100000140?00100001000200100100100100200110200001000110001001000003320000001000000000???????1??????????????02010??11?????????0?????????0??????????000??1001?1????????????????????????????????????????????????????????????21210111111010???????????????????????????00011000000101234"/>
                            <sequence id="seq_Helodermoides_tuberculatus" spec="Sequence" taxon="Helodermoides_tuberculatus" totalcount="5" value="1000??2?0000100?00000101000000000??00040000?0?0?40000002120??20?0200000?0?0011?00?2???0102??010?000?01100002?00013011000000000011000000001000001200121000010000101001001000?00101??0?100?0?????????00011100010?2??0010101???01?000?0???1020?0??020?010?002?0?0001?1?00?0?000?0010?2000?0001020?0?0??0?12?0000?0?????0????0?????????000???????????10???00????0??1???????140?001000010002?000??001201002?01??2??0010001100?10???0000?3?000000??000?0000?????????????????????????????1???????20?????????????????????????????????????????????????????????????????????????????????????????????212??1?1111010???????????????????????????00011000000?01234"/>
                            <sequence id="seq_Celestus_enneagrammus" spec="Sequence" taxon="Celestus_enneagrammus" totalcount="5" value="100010110020100000?00100000000000??01040000?0?0?20000002120??0000000000?0?001100012?0?0102??0010000?01100001000013011000000000010000000001000001200020000110000111001010010?0000111011001023000000000011100010?21?0010101??101?000010100020?0??020?010001200?01?111?0000?00000010?2000?0001020?0?00000121000000010000000001110?00?0000?0??00010110010?00010000010100000140?001120010003001001021001002001102000010001100010010000032200000010000?1000011010011??000110410000202???10010???2?10001110020000011{01}1001000111001110111010000010000000101011{01}0111002000100000000110001{01}10002000102101111110101000012???????0??????100??100011000100101234"/>
                            <sequence id="seq_Elgaria_multicarinata" spec="Sequence" taxon="Elgaria_multicarinata" totalcount="5" value="100000100000000?00000100000000000??10040000?0?0?10000002120??0000200000?0?000100012?0?0102??0100000?01100000000013011000000000030000000001000001200020000110000111001000010?0000111011001023000000000011100010?21?0010101??101?000010110020?0??020?010001200?01?111?0000?00000010?2000?0001020?0?00000121000000010000000001110?00?0000?0??00010110010?0001000001010000?140?01102001000300100102120100200110200101000110001001?000033300000000000?1000011010011??00001040000000200?10001???2010000?1002000000111001000111001110111010001000000000101011101110000001000000001100010100000001021011111101010010120000000001001110100000011000000101234"/>
                            <sequence id="seq_Gobiderma_pulchrum" spec="Sequence" taxon="Gobiderma_pulchrum" totalcount="5" value="1000001?000000??000001?0000010000??00120000?0?0400000002120??0000100000?0?0001?00?2?0?0102??000?001?01100000?00013011000000100011000000001000001200?2000012?000101001012000?00001?101100?0?????????000111001???2??00?1??1??10??000????01020????0?0?0100002?0?000131??000?000?0011?2000?000102??0?0??0?12??0000?????00000????????0?001??????00101?00?1?0???0??0??0100110040?0000?001010110?1010??20100200111?0000000000000001100001322100111??01?00000???????????????????????????0?110????????0?????????0????????????????????????????????1??0???????????????????????????????????????????????3001?111?0?0???????????????????????????00010000000?01234"/>
                            <sequence id="seq_Estesia_mongoliensis" spec="Sequence" taxon="Estesia_mongoliensis" totalcount="5" value="100000100000000?020101?1?0001???0??00120000?0?04000??002120??2??0?000?0?0?00?1?00?2???0102??010?000?0111?000?0001301?1000001000120?000??01000001??0?2100012??00101001010000?00001?10110??0???????0?0001????????????01101????01????00?10???0????020??100002?0?0001?1?0000?00000011?2000?10010???0?????????000000?1000?010001?????0?0010?????00??1000?0000010?30?10100110040?0000?0?10?0?????01???????020?111?0000??00??????011002023221001111?01000000????????????????????????0????100??????????????????????????????????????????????????????????????????????????????????????????????????????1??0?00????????????????????????????????00???000000101234"/>
                            <sequence id="seq_Heloderma_horridum" spec="Sequence" taxon="Heloderma_horridum" totalcount="5" value="1000000000001000020101?0000000000??0024000000?0??0000002110??0000101???????????????????102??0000000?0111?00000001?0110000001000120000000010000112000200001210000?1??1002100?0000111011001022000000000011100110021?0011001??101?000000101020?0??130?0100003?1?01?131?0000?01??0011?2000?1101020?0?0100112100000001010000000?110?00?0010?2??00010110010?00010030010100110041?0000?001010110?10100120100200111000000000000000010002023211001110001??0100011010011??000000410001212?1?10030???2010000?11??0100001?001100011001??2000100000000000000010?1110011?0?000010000000?1100010?00?00000?20010111000010010130001000001001110101010000100000101234"/>
                            <sequence id="seq_Heloderma_suspectum" spec="Sequence" taxon="Heloderma_suspectum" totalcount="5" value="10000?000000100?020101?0000000000??0024000000?0??0000002110??0000101???????????????????102??0000000?0111?00000001?0110000001000120000000010000112000200001110000????1002100?000011101100?023000000000011100110021?0011001??101?000000101020?0??130?0100003?1?01?131?0000?01??0011?2000?1101020?0?010011210000000101000000010???00?0010?2??00010110010?00010030010100110041?0000?001010110?1010012010020011100000?00000000001000202321100111?001??010001101{01}011??000000410001212?0?10030???2010000?11??01000011001100011001??2000000000{01}000000?0010?0111011100000010000000?1100011?00000000?2001011100002001013000?000001001110101010000100000101234"/>
                            <sequence id="seq_Lanthanotus_borneensis" spec="Sequence" taxon="Lanthanotus_borneensis" totalcount="5" value="110000200000000?111101?1000010000??00130000?0?0??0000001120??0000101?0?????????????????100??0103000?0111?00000001?01110000?10003100000000101002120012100012?0000?1001000000?0000111011002022000000000011100211031?0010001??101?0000001010?0?0??020?0100003?1?001131?0000?00100011?2000?1101020?0?0000112100000001010?0001010???00?0011?2??00010110110000010130010100110041?0000?001010010?1010112010020111100000?000000000011?02022221001111001?00000011010011??01001041000120311010030???3120000?21??000000111011000110001?1000000000101000000010?0112011100200000000?00?1100011100020000?0101011100003?010140?0??00?1?011110110000000100000101234"/>
                            <sequence id="seq_Saniwa" spec="Sequence" taxon="Saniwa" totalcount="5" value="110010100000000?111101??000?10000??001200?0?0?04000000021?0??20001000?0?0?0001?00?????01?0??0?0?000?01100000?0001301010000010???1000000001010021200120000?2??00101?010?00???00001?10??0??0?????????000111?0110?0??0001011??101?000?00101020?0??0?0?0100001?1?000131?0000?000?0?11??000?1?0102????0?00?1210000?????1??0??????????0?0??0?????00????0??0?0???0?30?101?011?041?0000?001010110?10?011201?020?11???000000???????01100001332100111??01??00000??????1????????0400001202?1011030???3120000??00?000000????1?0??????????0?????0???00000??001010?12011?0?000010000????11?0011?00?0000?01100?0000?0????????????????????????????0?000100000101234"/>
                            <sequence id="seq_Varanus_salvator" spec="Sequence" taxon="Varanus_salvator" totalcount="5" value="1100101001100000121101?1100010000??0?22000000?0?10000002120??2??0?00??0?0?000100?2????0100??0200000?0110000000001?011100000100011000000001020021200020010?2?000101001000000?0000111011003022000000000011100010?01?0011011??103?000000101020?0??020?0100001?1?01?131?0000?01??0011?2000?1101020?0?00000121000000010000000100110?00?0010?0??00010110110000010130010100110041?0000?001010110?1010112010020011100000?000000000011002023221001111001??000002100?111??11041040000221411010030???3120000?21??0000001011110000?0000?2000010011000000000010?011201110?000010000?00?1100010?00?00000?1101011110001?00024???????01?04?110???000000100000101234"/>
                            <sequence id="seq_Varanus_acanthurus" spec="Sequence" taxon="Varanus_acanthurus" totalcount="5" value="111000200210000??21101?1000010000??0?22000000?0300000001120??2??0?00??0?0?000100?2????0100??0000000?0110000000001?011100000100010000000001020021000020010?2?000101001001000?0000111011004022000000000011100010?31?0011011??103?000000101020?0??020?0100001?1?01?131?0000?01??0011?2000?1101020?0?0000012100000001010?000100110?00?0011?0??00010110110000010130010100110041?0000?001010110?1010112010020011100000?000000000011?02022221001111001??000002100?101??11041040000220311010030???3120000?21??000000111111000100000?20001000110000000000101011201110000001000000001100010100000000?0100?00000001001024???????01?04?110???000000100000101234"/>
                            <sequence id="seq_Varanus_exanthematicus" spec="Sequence" taxon="Varanus_exanthematicus" totalcount="5" value="1100002001100000?21101?1100010000??0?22000000?0400000002120??20?0?00??0?0?000100?2????0101??0000000?0110000000001?010100000100010000000001020021200120010?2?000101001000000?0000111011002022000000000011100110?01?0011011??103?000000101020?0??020?0100001?1?01?131?0000?01??0011?2000?1101020?0?00000121000000010000000101110?00?0010?0??00010100110000010130010100110041?0000?00101021001010112010020011100000?000000000011000023220001101001??000002100?111??110?0040000221411010030???3120000?2001000000101111000100000?2000010011000000000010?011201110?000010000?00?1100011100?4000??1100?0100?001001024??????001?04?110110000000100000101234"/>
                            <sequence id="seq_Cryptolacerta_hassiaca" spec="Sequence" taxon="Cryptolacerta_hassiaca" totalcount="5" value="1?0??02?00??000?021001?1000000000??011?0?01?0????0010?024?0??0000130010?0?001??00?0?0?01?2??0?00001?1110000000???401?0?00010000?10?0000?1????011?00020000111?00?01001000????00001?111?00?02????????????????????????????????????????????????????????????????????????????0?01??0?????0?0???00??????0???????000??????10???????????????????????00??????1??0???????????0000?240?0??1010??????????1????01?02???0??0?000??0000?0??0100101322000?00??????1?00????????????????0300000??????1?0????????0?0???????01?????????0?????1????01110??0??000?0??0000?01110???0?00001?0?????????0????0???00??1210???0000?????????????????????????????01???010000?01234"/>
                            <sequence id="seq_Najash_rionegrina" spec="Sequence" taxon="Najash_rionegrina" totalcount="5" value="?????????????????????????????????????????0????????????0????????????????????????????????1?0001?0100000111????20????????????????????????????????????????????????1??????0?200000?00???11300?0?????112????????????????????????????????????????????????????????????????????0????????????????????????????????0?011000??????01?0??0????1?0??000???1???11??0??0??????1?10101????200???????00?0??????????????????????????????????????????????2?10????????????????????????????????????????1013030???20?0?1??????????????????1?????1????0?11??01??01001???1???????????????????010?????????????????????0??????00??????????????????????????????000??001????01234"/>
                            <sequence id="seq_Dinilysia_patagonica" spec="Sequence" taxon="Dinilysia_patagonica" totalcount="5" value="????????10??????02011????001?0?10??00120000???1??01100022?000000??0000300010???00??40??100001?0100000111?00?2?00?11?011300000002000010201?0011????????????????1??????002000?00?0?1111300?0??0?1112?0??1????????????01??????????????0?10???0?0?0020?01000?3?0?0011?1000000?0100?100200000?0101?1001?????0?011010??????01?00?0??011?01000000?1???10?000000??0?210111???1102??0000?000010?13?101101202?020?10??00?01001??????0???2?00?2?110011?????0000?????????????????0??????2??01?130?????20?0?????????????????????????????????????????????????????????????????????????????????????????????0?00?0000??????????????????????????????0?000001000?01234"/>
                            <sequence id="seq_Leptotyphlops_dulcis" spec="Sequence" taxon="Leptotyphlops_dulcis" totalcount="5" value="100001211??0100111011????001001?0??00241000?0?2??00?10012?0101?????1???????????????????100000???0?002??1?1??2?000?1??012000000?2000010201?00?1????????????????1??????1????????????01130040?4001012101?1100?2100210100000200201?0?000010?0001010??0?0100103?0??1?13100?000?1??1???????????????????1?????0010001000????1???010??011?01?0000012???11??01001?2012?01111??1101??0??0?000010?13??01101201001?210??0?0010000000000??????00011000011?01??00?002100??01???????0444040311?1013030000???001??????02??????????1?????1????0?1???01??01001??01???????????????????011?????????????????????0000?0000?00??11024???0??001?04?1101??000000100000101234"/>
                            <sequence id="seq_Typhlops_jamaicensis" spec="Sequence" taxon="Typhlops_jamaicensis" totalcount="5" value="1000?011???0100101011????000000?0??00241000?0?2??100?0012?0?01?????1???????????????????100000???0?0011?1?1??2?0?0?????1?????00?20000?02?1??0?1????????????????1??????1????????????111300402400111210311100?2100110100?002002?1?0?0??0?0????101??4????0110?????1?1310??000?1??1?????????0?????????1?????001000?000????1???010??011?01?0010012???11??0000102013?11111??11040?0??1?0002?1??0??01000?010010110??000011000000000?????0?0101000011001??00?0020?0??01???????04441?0311?1013030000???001??????02??????????1?????1????1?????0???1???????1???????????????????1???????????????????????0000?0000?00??110????????????????1?1??00?000?0?000101234"/>
                            <sequence id="seq_Liotyphlops_albirostris" spec="Sequence" taxon="Liotyphlops_albirostris" totalcount="5" value="100??121???0?10011?11????001001?0??00241000?0?2??01?10012?0101?????00?????10????0??4???100000????0002??1?1??2?0?0?1???3??0??00??20????3?1????1????????????????1??????1????????????11130000?40?10121021110002101310100?002002?1?0?00?010?0???01???0???0110?????1?131??0000?1??0010?021000??2?20?011?????10010?1100????1???0?0??011?01?001??12????1??00001??012?01111??1102??0??0?0000?1?????01????010000110??0?0010000000000?????0?0111000011000??00?0????????????????0444130311?1013030000???0????????0??????????????????????0?????1???0???????1???????????????????1???????????????????????0000?0000?00??100??????????????????????0?000100000101234"/>
                            <sequence id="seq_Typhlophis_squamosus" spec="Sequence" taxon="Typhlophis_squamosus" totalcount="5" value="100???21???0?10011?11????001001?0??00241000?0?2??01?10012?0101?????00?????10????0??4???100000???0?002??1?0??2?0?0?1???3??0??00??20????3?1????1????????????????1??????1????????????11130000?40?10121021110002100310100?002002???0?00??10?0???01???0???0110?????1?131??0000?1??0010?021000??2?20?011?????10???0?200????1???0?0??011?01?001??12????0??00001??012?01111??1102??0??0?0000?1?????01????010000110??0?0010000000000?????0?0111000011000??00?0????????????????0444130311??01?0??000???0????????0????????????????????????????????????????????????????????????????????????????????????0000?0000?00??100??????????????????????0?000100000101234"/>
                            <sequence id="seq_Anomochilus_leonardi" spec="Sequence" taxon="Anomochilus_leonardi" totalcount="5" value="11000?0110110000010111?100010001000002311000121??01010013?0001?????1???????????????????100000?01000011?1?2??2?000?1??020000100?2000010201?0011????????????????1??????1??????0?????11130000220?1112100011000211111010100021120101?000010?0000010041?0100003?00?1?131000000?1??001???00000??2?20?0?1?????0001101000????11?0000??011111?0010012???11??0110002012121111111101?000?0?000010?13??01101200010?200?210011?000000000???02000111000111?00??0000????????????????0????30311???1?0?0000???0????????0??????????????????????0?????0???01??????1???????????????????1???????????????????????0000?0000?00??110?????????????????????000000001000101234"/>
                            <sequence id="seq_Anilius_scytale" spec="Sequence" taxon="Anilius_scytale" totalcount="5" value="1100??0110110000010111?100010001000002311000301??01010023?0001?????1???????????????????100001?01000001?1?2??2?000?1??123000000?2000010201?0021????????????????1??????000000?0000?111130000210011121001110002111310101?0020020101?000010?030001004200100003?00?01131000000?01000100100?10??2?200001?????0001101000????11?0010??011111?1100012???11?00100002012121111011101?00?02?1000?1???????1?0?000100?00?211011?01??????010?22002221000111101?1000001??0??01???????0444230311?1013030000???001??????02??????????1?????1??????????0???01??????1???????????????????0???????????????????????0000?0000?00??11024????????1?0???101??100000001000101234"/>
                            <sequence id="seq_Cylindrophis_ruffus" spec="Sequence" taxon="Cylindrophis_ruffus" totalcount="5" value="1100??011011000001011????0010001000002311000121??010100?3?0001?????00?31?010????0??1?0?100001??1000001?1?20?2?000?1??123000000??000110201?0011????????????????1??????002010?0000??1113000020101?12100111000211131010100020120101?00?010?030001004200100003?00?01131000000?01000100011010??2?200001?????0001101000????11?0000??011011010?0012???11?00011002012121111011101?000?1?000010?11?1011012000000200?211011?01??????0???22000221000111101?000001???0??01???????0444030311?1013030000???001??????02??????????1?????1????0?1???0???0100????1???????????????????0???????????????????????0000?0000?00??11024???????01?04?110???100000001000101234"/>
                            <sequence id="seq_Uropeltis_melanogaster" spec="Sequence" taxon="Uropeltis_melanogaster" totalcount="5" value="1000001100110000010111?110010001000002311000122??01010013?0001?????1???????????????????100001??200002??1?2??2?00??1??023000000??000011201?0011????????????????1??????1????????????111300002400111210001100021110101000?021120001?000?10?0??00100?1?0100033000?1?131000000?1??00100100000??2?200001?????2001?0?000????11?0??0??011011?0000012???12??0??0?02012121111111101?000?1?000010?11??011012000100200?010011?01??????0???10000211100111101??00001???0??01???????04430?0311?1013030000???001??????02??????????1?????1??????????????????????????????????????????????????????????????????0000?0000?00??110????????????????1????100000001000101234"/>
                            <sequence id="seq_Xenopeltis_unicolor" spec="Sequence" taxon="Xenopeltis_unicolor" totalcount="5" value="1100??011011000002011????0010?0?1000?2310000221??01010013?0001?????10??????????????????100001?01000011?1?2??2?000?2????3000000??00?2102?1?0011????????????????1??????002030?010???11130120200011131001110012111011101?0020120?02?00?010?030?0100420010110???0?02131100001?02000101011010??2?201111?????0002201000????11?0010??01101211000012???10?000000020121011110?1101?0???0??00010??0??01000?1??2??????2110?1?0000?000000?200?4441100101101?1000001??0??01???????0444030311?10130300002??001??????02??????????1?????1????1?????1???1???????1???????????????????1???????????????????????0000?0000?00??11024???0??001?04?110???000000002000101234"/>
                            <sequence id="seq_Loxocemus_bicolor" spec="Sequence" taxon="Loxocemus_bicolor" totalcount="5" value="1100??011011000002011????0010?010000?2311000211??01010013?0001?????00?31?110????0??3?1?100001??2000011?1?20?2?000?2???23000000??0000102?1?0011????????????????1??????002030?010???1113014020001113100111001211101110100020120?02?00?010?030?0100420010110??00?02131100001?02000101011010??2?200211?????0002201000????11?0010??01101211000011???10?00101002012101111111101?000?0?000010?11??01101?020100200?211011?00000000010?22001321100111101?100001???0??01???????04442?0311?101303000021?001??????02??????????1?????1????0?1???0???01??????1???????????????????0???????????????????????0010?0000?00??11024???????01?04?110???000000001000101234"/>
                            <sequence id="seq_Haasiophis_terrasanctus" spec="Sequence" taxon="Haasiophis_terrasanctus" totalcount="5" value="???00???10?????002111????001?0010??00??1??????????????022?0??1????000?3?0010???0?????0?1?0001?0?00000111?00???0???11?12300?00???00?0?0??1?0011????????????????1??????0020?0?0000??011300?0???????????1??????????????????????0????????10???????1??20???????????021311?0100?0200?101???0100?2?201??1?????0?011000????????????0??????1??100???1???1???0??0?????????0?1?111?1?0??00???0010?1??001?0??0101?0100??1???1?01??????0?0?2?00?331100111??1?100?0????????????????04420???13?1???130???21?101??????0???????????1?????1????0?11??01??01001???1???????????????????011??????1011??01???0???0000?0000?0????????????????????????????00???002000101234"/>
                            <sequence id="seq_Eupodophis_descouensis" spec="Sequence" taxon="Eupodophis_descouensis" totalcount="5" value="11200???10??00?0????1??????????????0?????0??1?????????0????????????000?10010???0???4?1?????0??????????????0???0???1?????0??0000??????02??????1????????????????1??????00?????0100???1130??0?????????0?1????????????10?????00?0?????????0???0???1?420???11????????1?1????00?0??????1?1??0??????0?????????0???????????????????0??????1??10????????1????1?????????????1??????????????????0??????????????????????????1?????????0?????0003?1?0?11??????00?0????????????????04420??313?101313???????001??????0???????????1?????1??????????0???01001???1???????????????????011??????1?????????????????0?000000????????????????????????????00?????2000?01234"/>
                            <sequence id="seq_Pachyrhachis_problematicus" spec="Sequence" taxon="Pachyrhachis_problematicus" totalcount="5" value="1??00???1?????????11????????????0??00?????????????????0?2?0??1????000?310010???00??4?1?1?0001???00000111?00???0???11?1?300?00???20?0?02?1?0011????????????????1??????0020?1?0100???1130?40?00?0???????????????????????????????????????0???????1??20?????????????131??0200????0?10101?0000?2?20???1?????0?0??0?0????????????0???????????????????1??????0???????????11?11?20??????0?00?0??????1?0???1??2???????1??1??1??????0??????0?22???01???????0??0???????????????????????313?1?1?1????????101??????0???????????1?????1????0?11??01??01001???1???????????????????011??????101?1??????????0000?0000??????????????????????????????00???002000?01234"/>
                            <sequence id="seq_Exiliboa_placata" spec="Sequence" taxon="Exiliboa_placata" totalcount="5" value="1000?0111?13001001011????0010?0?11?0?2210000302??01010012?0101?????00?31?010????0??1?0?100011??1000011?1?1??2?000?2???23000000??0000102?1?0011????????????????1??????002030?010???01130120201001131001110012111010100?0020120?02?00?010?03000110420010110???1?02131100101?02000101001010??2?200001?????0002201000????11?0000??01111211100012???10?00000102012101111111101?2?0?0??00010?11?101101?02?2??????211011?01??????0???20000331100111101?10000{01}??00??01???????0??????311???1???0000???001??????02??????????1?????1??????????????????????1???????????????????0???????????????????????0000?0000?00??110????????????????1????100000002000101234"/>
                            <sequence id="seq_Ungaliophis_continentalis" spec="Sequence" taxon="Ungaliophis_continentalis" totalcount="5" value="1000??011?13001002011????0010?0101?0?2310000321??01010012?0101?????00?31?010????0??2?0?100001??1000011?1?10?2?000?2???21000000??0001102?1?0011????????????????1??????002030?010???01130140201001131001110012101010100?0020120?02?00??10?03000110420010110???0?02131100101?02000101?01010??2?201001?????0002201000????11?0010??01111211100012???11?0000010?012101111111101?1?0?0??00010??1??01100?02?2??????211011?01??????0???20000221100111101?10000????0??01???????0??????311???1???0000???001??????02??????????1?????1????0?????0???0???????1???????????????????0???????????????????????0000?0000?00??110????????????????1????100000002000101234"/>
                            <sequence id="seq_Eryx_colubrinus" spec="Sequence" taxon="Eryx_colubrinus" totalcount="5" value="1100??01??12?1?002011????0010?0?1000?2311000303??01?10012?0101?????00?31?010????0??4?0?100001??1000111?1?10?2?000?2???23000000??000??02?1?0011????????????????1??????002030?010???01130140201001131001110012110010100?002012??02?00?010?030?0210420?????????0?02131100201?02000101000000??2?201001?????000?202000????11?0000??01111201100111???10?00000002012101111011101?100?0?000010?11?101101?000100100?211011?01??????0???23000221100111101?100001???0??01???????0444030311?101303011121?001??????02??????????1?????1????0?1???0???0???????1???????????????????0???????????????????????0000?0000?00??11024???????01?04?11?1??100000001000101234"/>
                            <sequence id="seq_Calabaria_reinhardtii" spec="Sequence" taxon="Calabaria_reinhardtii" totalcount="5" value="1100?0211??201?102011????0010?010000?2311000302??01010012?0001?????00?3??010????0??4?0?100?10??1000011?1?00?2?000?2???23000000??0000102?1?0011????????????????1??????002030?010???01130110200001131001110002111010100?002012??02?00?010?0300011041?010110???0?1?131100101?1??00101000000??2?201001?????0002201000????11?0010??01111211100111???10?00101002012101111111101?100?0?000010?13?1011012000100200?011011?01??????0???23000321100111101??00001???0??01???????04442?0311?101303001020?001??????02??????????1?????1????0?1???0???0???????1???????????????????0???????????????????????0010?0000?00??11024???????01?04?11?1??000000002000101234"/>
                            <sequence id="seq_Lichanura_trivirgata" spec="Sequence" taxon="Lichanura_trivirgata" totalcount="5" value="1100??011??2001102011????0010?0?2200?2311000322??01010012?0101?????00?31?010????0??1?0?100011??1000011?1?10?2?000?2???23000000??0000102?1?0011????????????????1??????002030?010???01130130200001131001110012110010100?002012??02?00?010?03000110421??0110???0?02131100101?02000101000000??2?200001?????0002?00000????11?0000??01111211100012???10?00000002012101011011101?1?0?0??00010?11?101101?00?2??????111011?01??????0???23000321100111101?100001???0??01???????0444230311?101303011121?001??????02??????????1?????1????0?1???0???0???????1???????????????????0???????????????????????0000?0000?00??11024???????01?04?1101??100000002000101234"/>
                            <sequence id="seq_Epicrates_striatus" spec="Sequence" taxon="Epicrates_striatus" totalcount="5" value="1100??001?13001002011????0010?0?2200?2211000212??01010012?0001?????00?31?010????0??3?1?100001??1000111?1?00?2?000?2???23000000??0003102?1?0011????????????????1??????002030?010???01130140201001131001110012111011100?0020120?12?00?010?03000110421010110???1?02131100201?02000101011010??2?201001?????000?202000????11?0010??01111201100111???10?00101002012101111111101?100?0?000010?11?1011012000100100?211011?01??????0???23000321100111101?100001???0??01???????04442?0311?101303000021?001??????02??????????1?????1????0?1???0???0?0?0???1???????????????????011?????????????????????0000?0000?00??11024???????01?0??110???100000002000101234"/>
                            <sequence id="seq_Boa_constrictor" spec="Sequence" taxon="Boa_constrictor" totalcount="5" value="1100??001?12001002011????001000?220002?11000213??01010012?0001?????00?31?010????0??4?1?100001??1000111?1?00?2?000?2???23000000??0003102?1?0011????????????????1??????002030?010???01130?20203001131001110012111011100?002012??02?00?010?0???001042101012????1?02131100201?02000101011010??2?201001?????000?202000????11?0010??01111201100111???10?00011002012101111101101?100?0?000010?11?1011012000100100?211011?01??????0???23000321100111101?100001???0??01???????04442?0311?101303000021?001??????02??????????1?????1????0?1???0???0???????1???????????????????0???????????????????????0000?0000?00??11024???????01?04?11?1??100000002000101234"/>
                            <sequence id="seq_Python_molurus" spec="Sequence" taxon="Python_molurus" totalcount="5" value="1100??011?11000002011????0010?0111?0?2211000221??02010012?0001?????00?31?110????0??4?1?100001??2000111?1?0??2?000?2???23000000??0003102?1?0021????????????????1??????002030?010???01130140201001131001110012111010101?0020120?02?00?010?0???0010420010120???0?02131100201?02000101011010??2?201211?????000?202000????11?0010??01301201101011???10?00001002012101111111101?100?0?000010?11??01101?000100100?211011?01??????0???23001321100111101?100001???0??01???????04442?0311?101303000021?001??????02??????????1?????1????0?1???0???0???????1???????????????????0???????????????????????0010?0000?00??11024???????01?04?11????000000002000101234"/>
                            <sequence id="seq_Trachyboa_boulengeri" spec="Sequence" taxon="Trachyboa_boulengeri" totalcount="5" value="1100??011?13001002011????0010?0?2200?2310000222??02010012?0001?????00?31?110????0??4?1?100111??200002??1?0??2?000?2???21100000??0000102?1?0011????????????????1??????0020300010???01130140202001131001110012111310100?0020020?12?00?010?031?0110420010100???0?02131100201?02000101011000??2?200201?????0002201000????11?0000??01301211100012???11?00001102012101111111101?2?0?0??00010?11?101100?02?2??????2130?1?000000000???13000231100111101?10000????0??01???????0441030311?1113030000???001??????02??????????1?????1????0?????0???0???????1???????????????????0???????????????????????0000?0000?00??110????????????????10???100000002000101234"/>
                            <sequence id="seq_Tropidophis_haetianus" spec="Sequence" taxon="Tropidophis_haetianus" totalcount="5" value="1100??011?13001002011????0010?0?2200?2310000222??02010011?0001?????00?31?110????0??4?1?100111??200002??1?0??2?000?2???21100000??0000102?1?0011????????????????1??????0010300010???01130140202001131001110012111310100?0020020?12?00?010?031?0110420010100???0?02131100201?02000101011000??2?200101?????0002201000????11?0000??01301211100012???11?00001002012101111111101?2?0?0??00010?11?101101?02?2??????2130?1?000000?00???13000331100111101?10000{01}???0??01???????04441?0311?111303000021?001??????02??????????1?????1????0?1???0???0???????1???????????????????0???????????????????????0000?0000?00??11024???????01?04?1101??100000002000101234"/>
                            <sequence id="seq_Lampropeltis_getula" spec="Sequence" taxon="Lampropeltis_getula" totalcount="5" value="1100??001?14000002111????0000?0?2200?2212001323??02010014?0121?????00?31?010????0??3?0?100101??200002??1?00?2?000?2???23100000??0010212?1?0021????????????????1??????0020311010???0113024020?001131001110032110011101?003113??22?00??10?0???0100420010110???0?02131200201?02100101021010??2?200211?????0002201000????11?0010??0130121100101{12}???10?00001102012101111111101?2?0?0??00310?1??10120??1??2??????2130?1?000000000???24000221100111101?100001??00??01???????04442?0312?101303000021?001??????02??????????1?????1????1?????1???1???????1???????????????????1???????????????????????0000?0000?00??11024???????01?04?11????000000002000101234"/>
                            <sequence id="seq_Coluber_constrictor" spec="Sequence" taxon="Coluber_constrictor" totalcount="5" value="1100??001??4000002111????0000?0?2200?2212001323??02010024?0121?????00?31?010????0??3?0?100101??200002??1?00?2?000?2???23100000??0011212?1?0021????????????????1??????0020311010???01130240203001131001110032110011101?003113??22?00?010?0???0000420010100???0?02131200201?02100101021010??2?200211?????0002201000????11?0010??01301210001012???10?00001102013101111111101?2?0?0??00310?1??101201?1??2??????2130?1?000000000???24000221100111101?1000002000??01???????04430?0312?101303000021?001??????02??????????1?????1????1?????1???1???????1???????????????????1???????????????????????0000?0000?00??11024???????01?04?113???000000001000101234"/>
                            <sequence id="seq_Stefanikia_siderea" spec="Sequence" taxon="Stefanikia_siderea" totalcount="5" value="10{01}???0?00000000021001??0000?0000??110?000000?04100?00011?0??20?1?10?1????000??00?2???01?1??000?0?0?01100000?????401?000?000000?0??000??0????0001?0010000110100?010?10000?0?000?1??01????0?????????????????????????????????????????????????????????????0??????????????????0000011??0??????002??0????????100{12}0?????????????????????????????????????????????????????0000?240?00???0001?01????00?????????????????00???0000?0000??0000?33000000?????00000????????????????0200000??2?????0?0??????0???????????0????????0111??0010?0111??0???0000???0010?0???0???0????0??00????????0????00?000??02??10100000????????????????????????????00000000000001234"/>
                            <sequence id="seq_Eolacerta_robusta" spec="Sequence" taxon="Eolacerta_robusta" totalcount="5" value="1?1?0???0100000002?0??110000?0000??1??????????04300?0?021?0??20?1?20?1????0?02?0??????01?1??000?0???01100000??00?3011000?000000?01?000??0????000??001000012???0?0?0010???????00?1??01100?02????????????????????????????????????????????????????????????0?????????????????????0?????????????????????????????????????????????????????????????001????????????????????0010??40??0??0?001002??00000???01?0???1????0?0?000000?0000100001343000000??0???0000????????????????03000000?200?110{012}0???0??0??????????0??01?100?0111??0010?011?1?00??00000??0010?01?{12}0?1?0?00001?000??????000?0?00?000???3??10100000????????????????????????????00000000000001234"/>
                            <sequence id="seq_Gallotia_atlantica" spec="Sequence" taxon="Gallotia_atlantica" totalcount="5" value="10000?100010100000100121000000000??0114000000?04000?0?021?0??20?0?30?1??????1100002????112??0000000?111000000000130111000000000100?0001?0000000?20111000012?100001001000020?000010101100?0230????0?0?????????????????????????????????11?000?0??02??01?0003?0?11?121?0000?00000011?2000???0002??0?010001110020000100000000??????????????????001?11001000?????????0?0010?240?000000000002000101011001?020012000000?0001000000010000132200000000000020000110???10000000002000??01200?11000???00?0?010100200000011100?0211110011?01110100010000000001?00???0???0???001?00000{01}???00???000?0000?031?101000000?0?????????????????????????00000000000001234"/>
                            <sequence id="seq_Becklesius_cataphractus" spec="Sequence" taxon="Becklesius_cataphractus" totalcount="5" value="????????????????01??01???000?000???0?0??????0?????00??011?0??????????????????????????????????????????????????????301100???0000???????????????000?????0000?10000???????????????????10??0??02?????????????????????????????????????????????????????????????????????1??0??0000000?????????????????????????????????????????????????????????????????????????????????????000???40??0??0??0?002????0?0????????????????101??0?00????????00??320000000?000?0000?????????????????????????????0?0?????????????????????????????????????????????????????????0??????????????????????????????????????????101??????????????????????????????????????00000000000?01234"/>
                            <userDataType id="StandardData.0" spec="beast.evolution.datatype.StandardData" ambiguities="01 23 34 12 012 13 02 024 03 234" nrOfStates="5">
                                <charstatelabels id="UserDataType.0" spec="beast.evolution.datatype.UserDataType" characterName="1_Premaxilla_fused" codeMap="0=0, 1=1, ? =0 1 " states="2" value="paired, fused"/>
                                <charstatelabels id="UserDataType.1" spec="beast.evolution.datatype.UserDataType" characterName="2_Premaxilla_palatal_shelf" codeMap="0=0, 1=1, ? =0 1 " states="2" value="not, bifid_caudally"/>
                                <charstatelabels id="UserDataType.2" spec="beast.evolution.datatype.UserDataType" characterName="3_Premaxilla_maxillary_process_size" codeMap="0=0, 1=1, 2=2, ? =0 1 2 " states="3" value="prominent, reduced, absent"/>
                                <charstatelabels id="UserDataType.3" spec="beast.evolution.datatype.UserDataType" characterName="4 Premaxilla maxillary process length relative to level of palatine - maxilla suture" codeMap="0=0, 1=1, ? =0 1 " states="2" value="premaxilla_medial_to_contact, premaxilla_lateral_to_contact"/>
                                <charstatelabels id="UserDataType.4" spec="beast.evolution.datatype.UserDataType" characterName="5 Premaxillary - maxillary fenestra" codeMap="0=0, 1=1, ? =0 1 " states="2" value="absent, present"/>
                                <charstatelabels id="UserDataType.5" spec="beast.evolution.datatype.UserDataType" characterName="6_Premaxilla_body_anteior_ethmoidal_foramina_number" codeMap="0=0, 1=1, ? =0 1 " states="2" value="two, four_or_more"/>
                                <charstatelabels id="UserDataType.6" spec="beast.evolution.datatype.UserDataType" characterName="7_Premaxilla_body_anterior_ethmoidal_foramina_exit_via" codeMap="0=0, 1=1, 2=2, 3=3, 4=4, ? =0 1 2 3 4 " states="5" value="external_naris, premaxillary_notch, premaxillary_body, between_pmax_and_max, in_maxilla"/>
                                <charstatelabels id="UserDataType.7" spec="beast.evolution.datatype.UserDataType" characterName="8 Premaxilla body ventral ethmoidal foramen*" codeMap="0=0, 1=1, 2=2, ? =0 1 2 " states="3" value="small, large, absent"/>
                                <charstatelabels id="UserDataType.8" spec="beast.evolution.datatype.UserDataType" characterName="9 Premaxilla - maxilla suture" codeMap="0=0, 1=1, 2=2, ? =0 1 2 " states="3" value="firm_(separate_into_+_-_and_degree_development), loose_(max_ant_tip_lateral_to_premaxilla_body), broadly_separated_(max_ant_tip_posterior_to_premaxilla_body)_new_state*"/>
                                <charstatelabels id="UserDataType.9" spec="beast.evolution.datatype.UserDataType" characterName="10_Premaxilla_internasal_process_length" codeMap="0=0, 1=1, 2=2, ? =0 1 2 " states="3" value="less_than_half_nasal_length, more_than_half_nasal_length, nearly_to,_or_articulates_with,_frontal"/>
                                <charstatelabels id="UserDataType.10" spec="beast.evolution.datatype.UserDataType" characterName="11 Premaxilla internasal process shape in cross-section*" codeMap="0=0, 1=1, 2=2, ? =0 1 2 " states="3" value="subtriangular, compressed, depressed"/>
                                <charstatelabels id="UserDataType.11" spec="beast.evolution.datatype.UserDataType" characterName="12__Premaxilla_internasal_process_position_relative_to_nasal_descending_lamina" codeMap="0=0, 1=1, 2=2, 3=3, 4=4, ? =0 1 2 3 4 " states="5" value="at_same_level_as_nasals, clasped_between_nasals, narrowly_clasped, lamina_abuts_base_pmax, loss_lamina_-_pmax_contact"/>
                                <charstatelabels id="UserDataType.12" spec="beast.evolution.datatype.UserDataType" characterName="13 Premaxilla internasal process shape in anterior view*" codeMap="0=0, 1=1, ? =0 1 " states="2" value="tapers_or_parallel_sided, widens_across_nares"/>
                                <charstatelabels id="UserDataType.13" spec="beast.evolution.datatype.UserDataType" characterName="14 Premaxilla internasal process size*" codeMap="0=0, 1=1, ? =0 1 " states="2" value="well-developed, very_reduced/absent"/>
                                <charstatelabels id="UserDataType.14" spec="beast.evolution.datatype.UserDataType" characterName="15 Premaxilla internasal process bifid in lateral view, with ancestral dorsal ramus joined by a deeper ventral ramus (premaxillary keel of Lee and Scanlon, 2002) extending posteriorly off base of internasal process" codeMap="0=0, 1=1, ? =0 1 " states="2" value="absent, present"/>
                                <charstatelabels id="UserDataType.15" spec="beast.evolution.datatype.UserDataType" characterName="16_Premaxilla_conspicuous_vertical_margin_on_maxillary_process" codeMap="0=0, 1=1, ? =0 1 " states="2" value="absent, present"/>
                                <charstatelabels id="UserDataType.16" spec="beast.evolution.datatype.UserDataType" characterName="17_Nasals_fused" codeMap="0=0, 1=1, ? =0 1 " states="2" value="paired, fused"/>
                                <charstatelabels id="UserDataType.17" spec="beast.evolution.datatype.UserDataType" characterName="18_Nasals_anterior_width_relative_to_nasofrontal_joint_width" codeMap="0=0, 1=1, 2=2, ? =0 1 2 " states="3" value="exceeds, subequal, less_than"/>
                                <charstatelabels id="UserDataType.18" spec="beast.evolution.datatype.UserDataType" characterName="19 Nasal - prefrontal suture" codeMap="0=0, 1=1, ? =0 1 " states="2" value="present, absent"/>
                                <charstatelabels id="UserDataType.19" spec="beast.evolution.datatype.UserDataType" characterName="20 Nasal - maxilla suture" codeMap="0=0, 1=1, ? =0 1 " states="2" value="present, absent"/>
                                <charstatelabels id="UserDataType.20" spec="beast.evolution.datatype.UserDataType" characterName="21 Nasal descending lamina extends below level of nasal-maxilla suture" codeMap="0=0, 1=1, ? =0 1 " states="2" value="absent, present"/>
                                <charstatelabels id="UserDataType.21" spec="beast.evolution.datatype.UserDataType" characterName="22_Nasal_supranarial_process_in_dorsal_view" codeMap="0=0, 1=1, ? =0 1 " states="2" value="prominent, reduced/absent"/>
                                <charstatelabels id="UserDataType.22" spec="beast.evolution.datatype.UserDataType" characterName="23 Nasal - maxilla suture in cross section anteriorly" codeMap="0=0, 1=1, 2=2, 3=3, ? =0 1 2 3 " states="4" value="maxilla_ovelaps_nasal, nasal_partly_overlaps_maxilla, nasal_abuts_maxilla, nasal_underlaps_maxilla_to_floor_of_narial_chamber"/>
                                <charstatelabels id="UserDataType.23" spec="beast.evolution.datatype.UserDataType" characterName="24 Nasals ventral contact beneath premaxillary internasal process*" codeMap="0=0, 1=1, ? =0 1 " states="2" value="broad, narrowly_at_apex_only_(if_at_all)"/>
                                <charstatelabels id="UserDataType.24" spec="beast.evolution.datatype.UserDataType" characterName="25 Nasals dorsal contact over premaxilla internasal process*" codeMap="0=0, 1=1, 2=2, ? =0 1 2 " states="3" value="absent, at_apex_only, broadly_in_contact_dorsally"/>
                                <charstatelabels id="UserDataType.25" spec="beast.evolution.datatype.UserDataType" characterName="26_Nasals_reduced_to_narrowly_elliptic_elements_plastered_to_either_side_of_premaxilla_internasal_process" codeMap="0=0, 1=1, ? =0 1 " states="2" value="absent, present"/>
                                <charstatelabels id="UserDataType.26" spec="beast.evolution.datatype.UserDataType" characterName="27_Nasal_shape" codeMap="0=0, 1=1, ? =0 1 " states="2" value="not_small_and_cruciform, small_and_cruciform"/>
                                <charstatelabels id="UserDataType.27" spec="beast.evolution.datatype.UserDataType" characterName="28_Nasal_length_relative_to_frontal_length" codeMap="0=0, 1=1, ? =0 1 " states="2" value="nasal_shorter, nasals_longer"/>
                                <charstatelabels id="UserDataType.28" spec="beast.evolution.datatype.UserDataType" characterName="29 Nasal anterior extent toward premaxilla*" codeMap="0=0, 1=1, ? =0 1 " states="2" value="nasal_extends_anterior_to_maxillary_tooth_row_or_vomer, nasal_terminates_posterior_to_end_of_maxillary_tooth_row_or_vomer_tip"/>
                                <charstatelabels id="UserDataType.29" spec="beast.evolution.datatype.UserDataType" characterName="30_Nasofrontal_fontanelle" codeMap="0=0, 1=1, ? =0 1 " states="2" value="absent, present"/>
                                <charstatelabels id="UserDataType.30" spec="beast.evolution.datatype.UserDataType" characterName="31_Nasofrontal_suture_shape" codeMap="0=0, 1=1, ? =0 1 " states="2" value="without_V-shaped_nasal_process_into_frontal_midline, _with_V-shaped_nasal_process_into_frontal_midline"/>
                                <charstatelabels id="UserDataType.31" spec="beast.evolution.datatype.UserDataType" characterName="32 Nasal - frontal articulation dorsally*" codeMap="0=0, 1=1, ? =0 1 " states="2" value="nasals_suture_in_two_v-shaped_recesses_of_anterodorsal_end_of_frontal, nasals_overlap_only_onto_narrow_horizontal_shelf_dorsally_on_frontals"/>
                                <charstatelabels id="UserDataType.32" spec="beast.evolution.datatype.UserDataType" characterName="33_Nasal_dorsal_lamina" codeMap="0=0, 1=1, 2=2, ? =0 1 2 " states="3" value="in_broad_contact_with_dorsal_frontal_lamina, in_narrow_(medial,_point-)_contact_with_frontal, not_in_contact_with_frontal"/>
                                <charstatelabels id="UserDataType.33" spec="beast.evolution.datatype.UserDataType" characterName="34_Nasal_descending_lamina" codeMap="0=0, 1=1, 2=2, 3=3, ? =0 1 2 3 " states="4" value="in_extensive_dorsoventral_contact_with_medial_frontal_flange, in_dorsal_contact_only, in_ventral_contact_only, not_in_contact_with_frontal"/>
                                <charstatelabels id="UserDataType.34" spec="beast.evolution.datatype.UserDataType" characterName="35 Ventral contact of medial (vertical) nasal flange with frontal" codeMap="0=0, 1=1, ? =0 1 " states="2" value="abutting, reduced_to_point_contact"/>
                                <charstatelabels id="UserDataType.35" spec="beast.evolution.datatype.UserDataType" characterName="36_Frontals_fused" codeMap="0=0, 1=1, ? =0 1 " states="2" value="paired, fused"/>
                                <charstatelabels id="UserDataType.36" spec="beast.evolution.datatype.UserDataType" characterName="37 Frontal-maxilla suture" codeMap="0=0, 1=1, ? =0 1 " states="2" value="frontal_separated_from_maxilla_by_nasal_-_prefrontal_contact, frontal_contacts_maxilla,_separating_nasal_from_prefrontal"/>
                                <charstatelabels id="UserDataType.37" spec="beast.evolution.datatype.UserDataType" characterName="38_Frontal_subolfactory_processes_development" codeMap="0=0, 1=1, 2=2, 3=3, ? =0 1 2 3 " states="4" value="absent, arch_beneath_brain_but_do_not_contact, arch_beneath_brain_to_articulate_on_ventral_midline, arch_beneath_brain_and_fuse_on_ventral_midline"/>
                                <charstatelabels id="UserDataType.38" spec="beast.evolution.datatype.UserDataType" characterName="39_Frontal_subolfactory_process_depth_from_skull_roof_to_palatine" codeMap="0=0, 1=1, 2=2, 3=3, 4=4, ? =0 1 2 3 4 " states="5" value="25-35%, 42-53%, 58-68%, 75-85%, &gt;89%"/>
                                <charstatelabels id="UserDataType.39" spec="beast.evolution.datatype.UserDataType" characterName="40 Frontal subolfactory process - parasphenoid body suture" codeMap="0=0, 1=1, ? =0 1 " states="2" value="absent, present"/>
                                <charstatelabels id="UserDataType.40" spec="beast.evolution.datatype.UserDataType" characterName="41 Frontal subolfactory process descending lamina - parasphenoid rostrum relationship" codeMap="0=0, 1=1, 2=2, ? =0 1 2 " states="3" value="absent, descending_lamina_off_frontal_subolfactory_process_(continuation_of_frontal_enclosure_of_optic_nerve)_lies_dorsolateral_to_parasphenoid, descending_lamina_off_frontal_subolfactory_process_tightly_clasps_parasphenoid_dorsolaterally"/>
                                <charstatelabels id="UserDataType.41" spec="beast.evolution.datatype.UserDataType" characterName="42 Frontal subolfactory processes delimit deep narrow canal across most of orbit*" codeMap="0=0, 1=1, ? =0 1 " states="2" value="absent, present"/>
                                <charstatelabels id="UserDataType.42" spec="beast.evolution.datatype.UserDataType" characterName="43 Frontal subolfactory process prefrontal lamina*" codeMap="0=0, 1=1, 2=2, 3=3, ? =0 1 2 3 " states="4" value="absent, knob-like_process_at_anteromedial_rim_of_subolfactory_process_with_prefrontal_facet, conspicuous_descending_lamina_off_subolfactory_process_articulating_just_behind_prefrontal, produced_into_shelf_supporting_prefrontal_ventrally"/>
                                <charstatelabels id="UserDataType.43" spec="beast.evolution.datatype.UserDataType" characterName="44_Frontal_subolfactory_process" codeMap="0=0, 1=1, ? =0 1 " states="2" value="straight, forms_thickened_anterolaterally_projecting_flange"/>
                                <charstatelabels id="UserDataType.44" spec="beast.evolution.datatype.UserDataType" characterName="45_Medial_frontal_pilar" codeMap="0=0, 1=1, 2=2, 3=3, ? =0 1 2 3 " states="4" value="absent, separated_from_subolfactory_process_by_gap, sutured_to_subolfactory_process, fused_with_subolfactory_process"/>
                                <charstatelabels id="UserDataType.45" spec="beast.evolution.datatype.UserDataType" characterName="46_Medial_frontal_flange_separating_olfactory_tracts" codeMap="0=0, 1=1, 2=2, ? =0 1 2 " states="3" value="vertically_positioned, slants_forward_(anterior_margin_of_subolfactory_process_in_front_of_anterior_margin_of_frontal_dorsal_lamina), slants_backwards_(anterior_margin_of_subolfactory_process_behind_anterior_margin_of_frontal_dorsal_lamina)"/>
                                <charstatelabels id="UserDataType.46" spec="beast.evolution.datatype.UserDataType" characterName="47 Frontal descending process - parietal contact, in horizontal section*" codeMap="0=0, 1=1, 2=2, 3=3, ? =0 1 2 3 " states="4" value="no_contact, parietal_overlaps_frontal_laterally, frontal_descending_process_abuts_parietal, frontal_descending_process_overlaps_parietal,_at_least_in_part"/>
                                <charstatelabels id="UserDataType.47" spec="beast.evolution.datatype.UserDataType" characterName="48 Frontal interorbital width/frontoparietal suture width I" codeMap="0=0, 1=1, 2=2, 3=3, 4=4, ? =0 1 2 3 4 " states="5" value="14-19%, 20-22%, 24-26%, 28-34%, 36-40%"/>
                                <charstatelabels id="UserDataType.48" spec="beast.evolution.datatype.UserDataType" characterName="49 Frontal interorbital width/frontoparietal suture width II" codeMap="0=0, 1=1, 2=2, 3=3, 4=4, ? =0 1 2 3 4 " states="5" value="&lt;44%, 44-47%, 50-53%, 55-58%, 60-63%"/>
                                <charstatelabels id="UserDataType.49" spec="beast.evolution.datatype.UserDataType" characterName="50_Frontal_broadly_overlaps_prefrontal_dosally" codeMap="0=0, 1=1, ? =0 1 " states="2" value="absent, present"/>
                                <charstatelabels id="UserDataType.50" spec="beast.evolution.datatype.UserDataType" characterName="51 Frontal supraorbital shelf*" codeMap="0=0, 1=1, 2=2, ? =0 1 2 " states="3" value="absent, present, demarcated_medially_by_narrow_shallow_longitudinal_furrow_often_bearing_row_of_foramina"/>
                                <charstatelabels id="UserDataType.51" spec="beast.evolution.datatype.UserDataType" characterName="52 Frontal anterior margin shape*" codeMap="0=0, 1=1, ? =0 1 " states="2" value="mainly_trends_anteromedially, broadly_transverse"/>
                                <charstatelabels id="UserDataType.52" spec="beast.evolution.datatype.UserDataType" characterName="53 Frontal anteroposteriorly narrow, blunt prefrontal process off lateral base of subolfactory process extends into prefrontal socket*" codeMap="0=0, 1=1, ? =0 1 " states="2" value="absent, present"/>
                                <charstatelabels id="UserDataType.53" spec="beast.evolution.datatype.UserDataType" characterName="54 Frontal posterior margin convex and parietal anterior margin concave, in sagittal section*" codeMap="0=0, 1=1, ? =0 1 " states="2" value="absent, present"/>
                                <charstatelabels id="UserDataType.54" spec="beast.evolution.datatype.UserDataType" characterName="55 Fronto-parietal suture fused" codeMap="0=0, 1=1, ? =0 1 " states="2" value="separate, fused"/>
                                <charstatelabels id="UserDataType.55" spec="beast.evolution.datatype.UserDataType" characterName="56 Fronto-parietal suture interdigitation" codeMap="0=0, 1=1, 2=2, 3=3, 4=4, ? =0 1 2 3 4 " states="5" value="frontal_overlaps_parietal_dorsally, lightly_interdigitate_or_simple_abutment, moderate_interdigitation, strong_interdigitation, deeply_interdigitate"/>
                                <charstatelabels id="UserDataType.56" spec="beast.evolution.datatype.UserDataType" characterName="57 Fronto-parietal suture dorsal outline" codeMap="0=0, 1=1, 2=2, 3=3, 4=4, ? =0 1 2 3 4 " states="5" value="bowed_anteriorly_/_inverted_U, roughly_transverse, shallow_U_or_W_bowed_posteriorly, deeply_bowed_posteriorly_U_or_W, frontal_postero-dorsolateral_corner_protrudes_posterolaterally_xx_could_make_separate_character"/>
                                <charstatelabels id="UserDataType.57" spec="beast.evolution.datatype.UserDataType" characterName="58 Fronto-parietal suture lateral overlap*" codeMap="0=0, 1=1, 2=2, ? =0 1 2 " states="3" value="frontal_deeply_overlaps_parietal, frontal_barely_overlaps_parietal_laterally, frontal_underlaps_parietal_laterally"/>
                                <charstatelabels id="UserDataType.58" spec="beast.evolution.datatype.UserDataType" characterName="59 Frontoparietal fontanelle in adult*" codeMap="0=0, 1=1, ? =0 1 " states="2" value="absent, present"/>
                                <charstatelabels id="UserDataType.59" spec="beast.evolution.datatype.UserDataType" characterName="60_Suture_between_frontal_and_parietal_in_medial_wall_of_orbit" codeMap="0=0, 1=1, ? =0 1 " states="2" value="strongly_anteriorly_inclined, vertical_or_slightly_anteriorly_inclined"/>
                                <charstatelabels id="UserDataType.60" spec="beast.evolution.datatype.UserDataType" characterName="61 Frontal suboptic shelves - parietal contact*" codeMap="0=0, 1=1, 2=2, ? =0 1 2 " states="3" value="parasagittal_shelves_(suboptic_shelves)_pass_from_posterior_base_of_frontal_subolfactory_processes_on_either_side_of_the_dorsal_edge_of_the_parasphenoid_to_near_contact,_or_overlap,_parietal_medially_below_optic_foramen, frontal_suboptic_processes_widely_separated_from_parietal_on_either_side_of_the_midline_at_the_ventral_junction_of_frontal,_parietal_and_parasphenoid, suboptic_shelves_absent"/>
                                <charstatelabels id="UserDataType.61" spec="beast.evolution.datatype.UserDataType" characterName="62_Postfrontal" codeMap="0=0, 1=1, 2=2, 3=3, ? =0 1 2 3 " states="4" value="present_(as_separate_element_throughout_ontogeny), absent, fused_to_postorbital, fused_to_frontal"/>
                                <charstatelabels id="UserDataType.62" spec="beast.evolution.datatype.UserDataType" characterName="63_Postfrontal_shape" codeMap="0=0, 1=1, 2=2, ? =0 1 2 " states="3" value="triradiate_(notched_distally_or_not),_with_subequal_frontal_and_parietal_processes_wrapping_around_frontoparietal_suture, parietal_process_much_shorter_than_frontal_process, parietal_process_absent,_postfrontal_subtriangular"/>
                                <charstatelabels id="UserDataType.63" spec="beast.evolution.datatype.UserDataType" characterName="64 Postfrontal distal shape*" codeMap="0=0, 1=1, ? =0 1 " states="2" value="tapering_to_point_(passing_anterior_to_postorbital), bifid_(clasps_postorbital)"/>
                                <charstatelabels id="UserDataType.64" spec="beast.evolution.datatype.UserDataType" characterName="65 Postfrontal relative to parietal table*" codeMap="0=0, 1=1, 2=2, ? =0 1 2 " states="3" value="ventrolateral, dorsal_overlap_present, dorsal_overlap_extensive"/>
                                <charstatelabels id="UserDataType.65" spec="beast.evolution.datatype.UserDataType" characterName="66 Postfrontal - jugal articulation" codeMap="0=0, 1=1, 2=2, ? =0 1 2 " states="3" value="widely_separated, nearly_in_contact, in_contact"/>
                                <charstatelabels id="UserDataType.66" spec="beast.evolution.datatype.UserDataType" characterName="67_Postfrontal_supratemporal_shelf" codeMap="0=0, 1=1, 2=2, 3=3, ? =0 1 2 3 " states="4" value="absent, present_as_thin_shelf_extending_over_anterodorsal_corner_of_supratemporal_fenestra, extending_posteriorly_further_than_laterally_across_upper_temporal_fenestra, to_occlude_upper_temporal_fenestra"/>
                                <charstatelabels id="UserDataType.67" spec="beast.evolution.datatype.UserDataType" characterName="68_Postorbital" codeMap="0=0, 1=1, ? =0 1 " states="2" value="present, absent"/>
                                <charstatelabels id="UserDataType.68" spec="beast.evolution.datatype.UserDataType" characterName="69 Postorbital shape*" codeMap="0=0, 1=1, ? =0 1 " states="2" value="widens_anteriorly, narrows_anteriorly"/>
                                <charstatelabels id="UserDataType.69" spec="beast.evolution.datatype.UserDataType" characterName="70 Postorbital enlarged and flat*" codeMap="0=0, 1=1, 2=2, ? =0 1 2 " states="3" value="not, often_very_broad,_always_antero-posteriorly_extensive_and_flat,_with_postorbital_process_reduced_to_nub, with_a_shaft_that_is_club-shaped_distally"/>
                                <charstatelabels id="UserDataType.70" spec="beast.evolution.datatype.UserDataType" characterName="71 Postorbital - parietal contact" codeMap="0=0, 1=1, 2=2, 3=3, ? =0 1 2 3 " states="4" value="postorbital_entirely_distal,_separated_by_postfrontal_from_parietal, partly_posterior_to_postfrontal, to_contact_parietal_ventrolaterally_at_frontoparietal_suture, or_dorsolaterally_behind_frontoparietal_suture"/>
                                <charstatelabels id="UserDataType.71" spec="beast.evolution.datatype.UserDataType" characterName="72_Postorbital_shape_at_skull_roof_contact" codeMap="0=0, 1=1, ? =0 1 " states="2" value="postorbital_abuts_parietal_dorsolaterally_at_narrow_contact, with_a_long_anterodorsally_curving_head_(that_often_extends_past_level_of_frontoparietal_suture_midline)"/>
                                <charstatelabels id="UserDataType.72" spec="beast.evolution.datatype.UserDataType" characterName="73 Postorbital with small compressed tab at apex passing across frontoparietal suture*" codeMap="0=0, 1=1, ? =0 1 " states="2" value="absent, present"/>
                                <charstatelabels id="UserDataType.73" spec="beast.evolution.datatype.UserDataType" characterName="74_Dorsomedial_head_of_postorbital" codeMap="0=0, 1=1, ? =0 1 " states="2" value="undivided, divided_into_two_heads"/>
                                <charstatelabels id="UserDataType.74" spec="beast.evolution.datatype.UserDataType" characterName="75_Postorbital_squamosal_process" codeMap="0=0, 1=1, ? =0 1 " states="2" value="present, absent"/>
                                <charstatelabels id="UserDataType.75" spec="beast.evolution.datatype.UserDataType" characterName="76 Postorbital restricts upper temporal fenestra (UTF)" codeMap="0=0, 1=1, 2=2, ? =0 1 2 " states="3" value="absent,_postorbital_tapers_to_tip, partly_occludes_UTF,_as_postorbital_expands_medially_posteriorly, enlarged_postorbital_nearly_completely_occludes_UTF"/>
                                <charstatelabels id="UserDataType.76" spec="beast.evolution.datatype.UserDataType" characterName="77 Postorbital (nearly) excludes squamosal from upper temporal fenestra" codeMap="0=0, 1=1, ? =0 1 " states="2" value="absent, present"/>
                                <charstatelabels id="UserDataType.77" spec="beast.evolution.datatype.UserDataType" characterName="78_Postorbital_overlaps_squamosal" codeMap="0=0, 1=1, 2=2, 3=3, 4=4, ? =0 1 2 3 4 " states="5" value="laterally_into_v-shaped_recess_in_squamosal, dorsomedially_as_slender_tapering_rod_attached_superficially, dorsally, postorbital_in_long_v-shaped_trough_dorsomedially_and_rotating_to_dorsally_posteriorly, squamosal_lies_in_trough_beneath_postorbital"/>
                                <charstatelabels id="UserDataType.78" spec="beast.evolution.datatype.UserDataType" characterName="79 Postorbital - squamosal suture" codeMap="0=0, 1=1, ? =0 1 " states="2" value="firm,_suture_no_wider_than_those_among_surrounding_elements, loose,_sutural_gap_wider_than_that_between_postorbital_and_postfrontal,_or_postorbital_and_jugal"/>
                                <charstatelabels id="UserDataType.79" spec="beast.evolution.datatype.UserDataType" characterName="80 Postorbital firmly sutured to skull roofing bones (postfrontal or parietal)" codeMap="0=0, 1=1, 2=2, ? =0 1 2 " states="3" value="present, postorbital_barely_underlaps_parietal_at_frontoparietal_suture_(=_mobile_joint_of_Arnold,_1998), postorbital_tapers_to_blunt_tip_separated_from_parietal"/>
                                <charstatelabels id="UserDataType.80" spec="beast.evolution.datatype.UserDataType" characterName="81 Postorbital - ectopterygoid contact" codeMap="0=0, 1=1, ? =0 1 " states="2" value="absent, absent"/>
                                <charstatelabels id="UserDataType.81" spec="beast.evolution.datatype.UserDataType" characterName="82_Postorbital_jugal_ramus_shortens" codeMap="0=0, 1=1, 2=2, ? =0 1 2 " states="3" value="extends_deep_to_quadrate_head, to_level_of_quadrate_head, or_above_quadrate_head"/>
                                <charstatelabels id="UserDataType.82" spec="beast.evolution.datatype.UserDataType" characterName="83 Postorbital - jugal suture" codeMap="0=0, 1=1, 2=2, 3=3, ? =0 1 2 3 " states="4" value="long,_firm,_immobile_suture,_with_jugal_largely_ventrolateral_to_postorbital, shorter_suture,_with_jugal_reduced_to_tab-like_dorsal_tip_that_still_lies_distal_to_postorbital, jugal_tapers_smoothly_to_apex,_which_is_loosely_joined_to_lateral_face_of_postorbital, postorbital_with_process_extending_lateral_to_tapering_apex_of_jugal"/>
                                <charstatelabels id="UserDataType.83" spec="beast.evolution.datatype.UserDataType" characterName="84_Postorbital_contribution_to_posterior_orbital_margin" codeMap="0=0, 1=1, 2=2, 3=3, 4=4, ? =0 1 2 3 4 " states="5" value="&lt;_38%, 39-52%, 53-66%, 67-80%, &gt;80%"/>
                                <charstatelabels id="UserDataType.84" spec="beast.evolution.datatype.UserDataType" characterName="85 Postorbital spreads onto dorsal surface of postfrontal*" codeMap="0=0, 1=1, ? =0 1 " states="2" value="absent, present"/>
                                <charstatelabels id="UserDataType.85" spec="beast.evolution.datatype.UserDataType" characterName="86 Postorbital dorsal part, above lateral wing of parietal" codeMap="0=0, 1=1, ? =0 1 " states="2" value="uniformly_narrow, broadened"/>
                                <charstatelabels id="UserDataType.86" spec="beast.evolution.datatype.UserDataType" characterName="87 Postorbital extent posteriorly*" codeMap="0=0, 1=1, ? =0 1 " states="2" value="to_end_of_parietal_table_(or_less), posterior_to_parietal_table"/>
                                <charstatelabels id="UserDataType.87" spec="beast.evolution.datatype.UserDataType" characterName="88_Parietal_fusion" codeMap="0=0, 1=1, ? =0 1 " states="2" value="paired, fused"/>
                                <charstatelabels id="UserDataType.88" spec="beast.evolution.datatype.UserDataType" characterName="89_Parietal_ventral_lappet" codeMap="0=0, 1=1, ? =0 1 " states="2" value="poorly_developed_or_absent, prominent_V-shaped,_flat_process"/>
                                <charstatelabels id="UserDataType.89" spec="beast.evolution.datatype.UserDataType" characterName="90_Parietal_temporal_muscles_originate" codeMap="0=0, 1=1, 2=2, ? =0 1 2 " states="3" value="dorsally_on_parietal_table_and_supratemporal_process_of_parietal, ventrally_on_parietal_table_and_dorsally_on_supratemporal_process, ventrally_on_parietal_table_and_supratemporal_process"/>
                                <charstatelabels id="UserDataType.90" spec="beast.evolution.datatype.UserDataType" characterName="91 Parietal temporal fossa shape*" codeMap="0=0, 1=1, ? =0 1 " states="2" value="temporal_muscles_originate_dorsally_across_entire_parietal_table_all_the_way_to_frontal_anteriorly_(at_least_laterally), anterolateral_corner_of_temporal_fossa_terminates_posteriorly,_dorsal_and_ventral_margins_of_temporal_fossa_converge_behind_frontal,_so_parietal_table_extends_as_flat_surface_toward_orbital_margin,_and_temporal_muscles_are_confined_laterally"/>
                                <charstatelabels id="UserDataType.91" spec="beast.evolution.datatype.UserDataType" characterName="92_Middle_third_of_parietal" codeMap="0=0, 1=1, ? =0 1 " states="2" value="narrow_in_dorsal_view, wide_in_dorsal_view"/>
                                <charstatelabels id="UserDataType.92" spec="beast.evolution.datatype.UserDataType" characterName="93_Parietal_sagittal_crest" codeMap="0=0, 1=1, 2=2, ? =0 1 2 " states="3" value="absent, present, projecting_dorsally"/>
                                <charstatelabels id="UserDataType.93" spec="beast.evolution.datatype.UserDataType" characterName="94 Parietal nuchal fossa width*" codeMap="0=0, 1=1, 2=2, ? =0 1 2 " states="3" value="narrow, wide, overgrown_by_parietal_(nearly)_to_midline"/>
                                <charstatelabels id="UserDataType.94" spec="beast.evolution.datatype.UserDataType" characterName="95 Parietal postparietal projection near midline (bifid distally or not)*" codeMap="0=0, 1=1, ? =0 1 " states="2" value="absent, present"/>
                                <charstatelabels id="UserDataType.95" spec="beast.evolution.datatype.UserDataType" characterName="96 Parietal - supraoccipital contact" codeMap="0=0, 1=1, 2=2, 3=3, 4=4, ? =0 1 2 3 4 " states="5" value="absent, parietal_overlaps_supraoccipital_on_midline, abuts_supraoccipital_on_midline, dorso-ventral_parasagittal_abutment, supraoccipital_around_processus_ascendens_tectum_synoticum_forms_stout,_flat-topped_pedicle_that_abuts_parietal_posteroventromedially"/>
                                <charstatelabels id="UserDataType.96" spec="beast.evolution.datatype.UserDataType" characterName="97_Parietal_bifid_supraoccipital_process" codeMap="0=0, 1=1, 2=2, ? =0 1 2 " states="3" value="absent, present, clasping_supraoccipital_crest"/>
                                <charstatelabels id="UserDataType.97" spec="beast.evolution.datatype.UserDataType" characterName="98 Parietal descending lamina articulates with supraoccipital ascending lamina*:" codeMap="0=0, 1=1, ? =0 1 " states="2" value="absent, present"/>
                                <charstatelabels id="UserDataType.98" spec="beast.evolution.datatype.UserDataType" characterName="99_Parietal_extent_over_braincase_in_dorsal_view" codeMap="0=0, 1=1, 2=2, ? =0 1 2 " states="3" value="does_not_cover_occiput, covers_nearly_all_of_occiput, with_emarginate_lateral_fossae"/>
                                <charstatelabels id="UserDataType.99" spec="beast.evolution.datatype.UserDataType" characterName="100 Parietal posterior margin, in dorsal view" codeMap="0=0, 1=1, ? =0 1 " states="2" value="does_not_form_an_elongate,_slender_and_pointed_posterior_process, does_form_an_elongate,_slender_and_pointed_posterior_process"/>
                                <charstatelabels id="UserDataType.100" spec="beast.evolution.datatype.UserDataType" characterName="101_Parietal_supratemporal_process_length" codeMap="0=0, 1=1, 2=2, ? =0 1 2 " states="3" value="directed_laterally, reduced,_less_than_25%_of_parietal_width, absent"/>
                                <charstatelabels id="UserDataType.101" spec="beast.evolution.datatype.UserDataType" characterName="102 Parietal supratemporal process orientation*" codeMap="0=0, 1=1, 2=2, ? =0 1 2 " states="3" value="directed_laterally, directed_posterolaterally, directed_posteriorly"/>
                                <charstatelabels id="UserDataType.102" spec="beast.evolution.datatype.UserDataType" characterName="103 Parietal contribution to back of the upper temporal fenestra*" codeMap="0=0, 1=1, ? =0 1 " states="2" value="short_supratemporal_process,_parietal_only_forms_about_half_of_the_upper_temporal_fenestra_posterior_arch,_with_supratemporal_forming_distal_half, long_parietal_supratemporal_process_extends_distally_to_near_the_quadrate_head"/>
                                <charstatelabels id="UserDataType.103" spec="beast.evolution.datatype.UserDataType" characterName="104_Parietal_foramen" codeMap="0=0, 1=1, ? =0 1 " states="2" value="present, absent"/>
                                <charstatelabels id="UserDataType.104" spec="beast.evolution.datatype.UserDataType" characterName="105_Parietal_foramen_position" codeMap="0=0, 1=1, 2=2, ? =0 1 2 " states="3" value="in_parietal, at_frontoparietal_suture, in_frontal"/>
                                <charstatelabels id="UserDataType.105" spec="beast.evolution.datatype.UserDataType" characterName="106_Parietal_supraorbital_process" codeMap="0=0, 1=1, 2=2, ? =0 1 2 " states="3" value="absent, present, deeply_clasping_frontal_orbital_margin"/>
                                <charstatelabels id="UserDataType.106" spec="beast.evolution.datatype.UserDataType" characterName="107 Parietal postorbital process*" codeMap="0=0, 1=1, ? =0 1 " states="2" value="absent;_parietal_barely,_if_at_all,_laps_behind_postorbital_apex_in_horizontal_section, parietal_vertically-oriented_lappet_extends_laterally_to_overlap_postorbital_to_form_anteromedial_margin_of_upper_temporal_fenestra"/>
                                <charstatelabels id="UserDataType.107" spec="beast.evolution.datatype.UserDataType" characterName="108_Parietal_epipterygoid_process" codeMap="0=0, 1=1, 2=2, ? =0 1 2 " states="3" value="absent, distinct_process, reaches_alar_process_of_prootic"/>
                                <charstatelabels id="UserDataType.108" spec="beast.evolution.datatype.UserDataType" characterName="109 Parietal - prootic contact" codeMap="0=0, 1=1, 2=2, 3=3, ? =0 1 2 3 " states="4" value="absent, contact_at_apex_of_alar_process, extensive_conformable_contact, ventral_process_of_parietal_overlaps_prootic_alar_process_laterally"/>
                                <charstatelabels id="UserDataType.109" spec="beast.evolution.datatype.UserDataType" characterName="110 Parietal ventral triangular downgrowths of temporal muscle origin overlaps prootic laterally, with latter abutting former medially, just anterior to supraoccipital*" codeMap="0=0, 1=1, ? =0 1 " states="2" value="absent, present"/>
                                <charstatelabels id="UserDataType.110" spec="beast.evolution.datatype.UserDataType" characterName="111 Maxilla (post-) premaxillary process contact" codeMap="0=0, 1=1, 2=2, ? =0 1 2 " states="3" value="not_in_contact, present,_or_nearly_so,_but_always_excluding_premaxilla_from_vomer_dorsally, in_contact_and_vertically_expanded"/>
                                <charstatelabels id="UserDataType.111" spec="beast.evolution.datatype.UserDataType" characterName="112. Maxilla premaxillary process dorsal surface grooved (often enclosed) for passage of a deeper and more  internally placed ramus of the subnarial artery" codeMap="0=0, 1=1, ? =0 1 " states="2" value="absent, present"/>
                                <charstatelabels id="UserDataType.112" spec="beast.evolution.datatype.UserDataType" characterName="113._Maxilla_and_vomer_contact_at_anterior_margin_of_fenestra_exochoanalis" codeMap="0=0, 1=1, ? =0 1 " states="2" value="absent, present"/>
                                <charstatelabels id="UserDataType.113" spec="beast.evolution.datatype.UserDataType" characterName="114. Maxilla facial process length/maxilla length" codeMap="0=0, 1=1, 2=2, 3=3, 4=4, ? =0 1 2 3 4 " states="5" value="10-20%, 16-23%, 25-36%, 38-55%, &gt;56%"/>
                                <charstatelabels id="UserDataType.114" spec="beast.evolution.datatype.UserDataType" characterName="115._Maxilla_facial_process_height" codeMap="0=0, 1=1, 2=2, 3=3, ? =0 1 2 3 " states="4" value="tall,_to_skull_roof, reduced, absent, columnar_process_received_in_longitudinal_concavity_on_anterior_face_of_prefrontal"/>
                                <charstatelabels id="UserDataType.115" spec="beast.evolution.datatype.UserDataType" characterName="116._Maxilla_facial_process_apical_surface_faces" codeMap="0=0, 1=1, 2=2, 3=3, ? =0 1 2 3 " states="4" value="laterally, dorsolaterally, anterodorsally, large,_triangular,_dorsally-directed_surface_shaply_set_off_from_nearly_vertical_external_surface_of_facial_process"/>
                                <charstatelabels id="UserDataType.116" spec="beast.evolution.datatype.UserDataType" characterName="117._Maxilla_facial_process_medial_face_with_a_posterodorsally_trending_ridge_demarcating_the_anterior_limits_of_a___shallow_oval_fossa_bordered_by_the_lacrimal_and_infraorbital_canals_posteriorly" codeMap="0=0, 1=1, ? =0 1 " states="2" value="absent, present"/>
                                <charstatelabels id="UserDataType.117" spec="beast.evolution.datatype.UserDataType" characterName="118._Maxilla_narial_margin_rises_at" codeMap="0=0, 1=1, ? =0 1 " states="2" value="high_angle, low_angle"/>
                                <charstatelabels id="UserDataType.118" spec="beast.evolution.datatype.UserDataType" characterName="119._Maxilla_firmly_sutured_to_palatine" codeMap="0=0, 1=1, 2=2, 3=3, 4=4, ? =0 1 2 3 4 " states="5" value="present, separated_by_fibrous_gap, loosely_ligamentous,_via_finger-like_lateral_maxillary_process_of_palatine_and_medially_projecting_palatine_process_of_maxilla, maxilla_free_of_palatine,_suspended_from_prefrontal, maxilla_rotates_to_erect_fang"/>
                                <charstatelabels id="UserDataType.119" spec="beast.evolution.datatype.UserDataType" characterName="120._Maxilla_suborbital_ramus_extends_posteriorly" codeMap="0=0, 1=1, 2=2, 3=3, ? =0 1 2 3 " states="4" value="to_roughly_midorbit_(or_anterior), to_posterior_quarter_of_orbit, to_posterior_edge_of_orbit, posterior_to_orbit_(or_frontoparietal_suture)"/>
                                <charstatelabels id="UserDataType.120" spec="beast.evolution.datatype.UserDataType" characterName="121._Maxilla_suborbital_process_shape_below_ectopterygoid" codeMap="0=0, 1=1, ? =0 1 " states="2" value="tapers_posteriorly, widens_below_articulation_(ectopterygoid_flange)"/>
                                <charstatelabels id="UserDataType.121" spec="beast.evolution.datatype.UserDataType" characterName="122. Maxilla - jugal suture*" codeMap="0=0, 1=1, ? =0 1 " states="2" value="maxilla_suborbital_ramus_slopes_gently_posteriorly, maxilla_suborbital_ramus_abruptly_downturned,_nearly_vertical,_at_jugal_suture_posteriorly_(deep_______________ectopterygoid-pterygoid_overlap)"/>
                                <charstatelabels id="UserDataType.122" spec="beast.evolution.datatype.UserDataType" characterName="123. Maxilla suborbital process tip shape at jugal articulation*" codeMap="0=0, 1=1, ? =0 1 " states="2" value="suborbital_margin_slopes_smoothly_to_tip, with_distinct_step_or_v-shaped_notch_distally_at_jugal_articulation"/>
                                <charstatelabels id="UserDataType.123" spec="beast.evolution.datatype.UserDataType" characterName="124._Maxilla_posterior_process_length" codeMap="0=0, 1=1, ? =0 1 " states="2" value="to_midorbit_or_longer, to_anterior_half_of_orbit"/>
                                <charstatelabels id="UserDataType.124" spec="beast.evolution.datatype.UserDataType" characterName="125._Intramaxillary_joint" codeMap="0=0, 1=1, ? =0 1 " states="2" value="absent, present"/>
                                <charstatelabels id="UserDataType.125" spec="beast.evolution.datatype.UserDataType" characterName="126._Prefrontal_reduction" codeMap="0=0, 1=1, 2=2, ? =0 1 2 " states="3" value="not_reduced, reduced, absent"/>
                                <charstatelabels id="UserDataType.126" spec="beast.evolution.datatype.UserDataType" characterName="127. Prefrontal broadly overlaps frontal posterodorsally*" codeMap="0=0, 1=1, ? =0 1 " states="2" value="absent, present"/>
                                <charstatelabels id="UserDataType.127" spec="beast.evolution.datatype.UserDataType" characterName="128. Prefrontal orbitonasal margin in x-section*" codeMap="0=0, 1=1, 2=2, 3=3, 4=4, ? =0 1 2 3 4 " states="5" value="slopes_ventrolaterally, vertical, slopes_ventromedially, extends_beneath_subolfactory_processes, extends_to_near_contact_with_its_opposite_on_midline"/>
                                <charstatelabels id="UserDataType.128" spec="beast.evolution.datatype.UserDataType" characterName="129._Prefrontal_posterior_extent_along_orbital_margin" codeMap="0=0, 1=1, 2=2, ? =0 1 2 " states="3" value="terminates_in_anterior_half_of_orbit, extends_to_midorbit, extends_posterior_to_midorbit"/>
                                <charstatelabels id="UserDataType.129" spec="beast.evolution.datatype.UserDataType" characterName="130._Prefrontal_boss" codeMap="0=0, 1=1, 2=2, ? =0 1 2 " states="3" value="absent, present, in_projecting_canthal_crest"/>
                                <charstatelabels id="UserDataType.130" spec="beast.evolution.datatype.UserDataType" characterName="131. Prefrontal nasolacrimal cornu*" codeMap="0=0, 1=1, ? =0 1 " states="2" value="absent, present"/>
                                <charstatelabels id="UserDataType.131" spec="beast.evolution.datatype.UserDataType" characterName="132._Prefrontal_medial_extent_across_anterior_frontal" codeMap="0=0, 1=1, 2=2, 3=3, ? =0 1 2 3 " states="4" value="prefrontal_extends_only_half_or_less_across_frontal_anterior_width, extends_65%_or_less_across_frontal_anterior_width, extends_75%_or_less_across_frontal_anterior_width, extends_85%_or_more_across_frontal_to_approach_midline"/>
                                <charstatelabels id="UserDataType.132" spec="beast.evolution.datatype.UserDataType" characterName="133. Prefrontal - frontal suture in x-section*" codeMap="0=0, 1=1, 2=2, ? =0 1 2 " states="3" value="prefrontal_arcs_gently_about_anterolateral_frontal_margin_along_entire_anteroposterior_length, prefrontal_strongly_bifid,_clasps_frontal_posteriorly_then_spreads_dorsally_and_reduced_ventrally_anteriorly, prefrontal_fits_across_frontal_width_anteriorly_into_v-shaped_notch_above_prefrontal_flange"/>
                                <charstatelabels id="UserDataType.133" spec="beast.evolution.datatype.UserDataType" characterName="134. Prefrontal length relative to height*" codeMap="0=0, 1=1, ? =0 1 " states="2" value="long_anteroposteriorly, short_anteroposteriorly"/>
                                <charstatelabels id="UserDataType.134" spec="beast.evolution.datatype.UserDataType" characterName="135. Prefrontal - palatine articulation" codeMap="0=0, 1=1, 2=2, 3=3, ? =0 1 2 3 " states="4" value="prefrontal_narrowly_(or_not_at_all)_in_contact_with_maxilla_lateral_to_palatine, prefrontal_broadly_contacts_maxilla_supradental_shelf_lateral_to_palatine, prefrontal_has_mobile_contact_with_maxilla, rod-like_prefrontal_arched_dorsally,_bifid_at_each_end,_with_mobile_joints_at_maxilla_and_frontal_(prefrontal_functionally_part_of_upper_jaw)"/>
                                <charstatelabels id="UserDataType.135" spec="beast.evolution.datatype.UserDataType" characterName="136. Prefrontal arcs about orbitonasal fenestra, with posteroventromedial corner curving inwards toward palatine in x-section*" codeMap="0=0, 1=1, ? =0 1 " states="2" value="absent, present"/>
                                <charstatelabels id="UserDataType.136" spec="beast.evolution.datatype.UserDataType" characterName="137._Lacrimal" codeMap="0=0, 1=1, ? =0 1 " states="2" value="present, absent"/>
                                <charstatelabels id="UserDataType.137" spec="beast.evolution.datatype.UserDataType" characterName="138. Lacrimal position relative to lacrimal duct*" codeMap="0=0, 1=1, 2=2, 3=3, ? =0 1 2 3 " states="4" value="lacrimal_with_broad_exposure_laterally,_reaching_from_lateral_floor_of_lacrimal_duct_up_the_medial_face_of_the_maxilla_to_contact_a_lateral_process_of_the_prefrontal_that_roofs_the_lacrimal_duct_in_cross-section, lacrimal_arches_over_the_lacrimal_duct_to_replace_the_prefrontal_dorsally,_broadly_floors_the_lacrimal_duct_with_a_medial_process_posteriorly_passing_up_the_lateral_face_of_the_prefrontal_(Pseudopus_apodus,_anterior_close-up_cutaway_view_of_snout), lacrimal_reduced_to_floor_of_lacrimal_duct_and_lingual_surface_of_maxilla,_and_barely,_if_at_all,_exposed_laterally_(, lacrimal_bone_reduced_ventrally,_confined_mainly_to_dorsolateral_corner_of_lacrimal_duct"/>
                                <charstatelabels id="UserDataType.138" spec="beast.evolution.datatype.UserDataType" characterName="139._Lacrimal_foramen_size" codeMap="0=0, 1=1, ? =0 1 " states="2" value="not_large, large"/>
                                <charstatelabels id="UserDataType.139" spec="beast.evolution.datatype.UserDataType" characterName="140._Lacrimal_foramen_number" codeMap="0=0, 1=1, 2=2, ? =0 1 2 " states="3" value="one, divided_on_orbital_surface, divided_through_to_olfactory_surface"/>
                                <charstatelabels id="UserDataType.140" spec="beast.evolution.datatype.UserDataType" characterName="141._Lacrimal_duct_position" codeMap="0=0, 1=1, 2=2, ? =0 1 2 " states="3" value="between_prefrontal_and_lacrimal, enclosed_in_prefrontal,_except_ventrally, enclosed_entirely_in_prefrontal"/>
                                <charstatelabels id="UserDataType.141" spec="beast.evolution.datatype.UserDataType" characterName="142._Jugal_absent" codeMap="0=0, 1=1, ? =0 1 " states="2" value="present, absent"/>
                                <charstatelabels id="UserDataType.142" spec="beast.evolution.datatype.UserDataType" characterName="143. Jugal extent anteriorly with respect to tooth row*" codeMap="0=0, 1=1, 2=2, ? =0 1 2 " states="3" value="jugal_broadly_overlaps_level_of_posterior_maxillary_tooth_row, jugal_does_not_reach_anterior_to_level_of_the_last_maxillary_tooth, jugal_fails_to_reach_most_posterior_maxillary_tooth"/>
                                <charstatelabels id="UserDataType.143" spec="beast.evolution.datatype.UserDataType" characterName="144. Jugal anterior extent*" codeMap="0=0, 1=1, ? =0 1 " states="2" value="broadly_separated_from_prefrontal, reaches_level_of_prefrontal"/>
                                <charstatelabels id="UserDataType.144" spec="beast.evolution.datatype.UserDataType" characterName="145. Jugal - lacrimal overlap*" codeMap="0=0, 1=1, 2=2, ? =0 1 2 " states="3" value="jugal_lateral_to_lacrimal, jugal_medial_to_lacrimal, jugal_ventral_to_lacrimal"/>
                                <charstatelabels id="UserDataType.145" spec="beast.evolution.datatype.UserDataType" characterName="146. Jugal articulation with maxilla in cross-section" codeMap="0=0, 1=1, ? =0 1 " states="2" value="rounded_ventral_margin_of_jugal_and_shallow_and_more_rounded_contour_of_the_maxilla_supradental_shelf, acute_ventral_margin_of_jugal_lies_in_narrow_longitudinal_groove_on_dorsal_surface_of_maxillary_supradental_shelf"/>
                                <charstatelabels id="UserDataType.146" spec="beast.evolution.datatype.UserDataType" characterName="147. Jugal lateral extent over maxilla in cross-section*" codeMap="0=0, 1=1, ? =0 1 " states="2" value="maxilla_suborbital_border_wraps_dorsally_around_jugal_external_margin, jugal_laps_over_external_suborbital_margin"/>
                                <charstatelabels id="UserDataType.147" spec="beast.evolution.datatype.UserDataType" characterName="148. Jugal with inverted v-shaped notch clasping suborbital edge of maxilla*" codeMap="0=0, 1=1, ? =0 1 " states="2" value="absent, present"/>
                                <charstatelabels id="UserDataType.148" spec="beast.evolution.datatype.UserDataType" characterName="149._Jugal_lateral_exposure_below_orbit" codeMap="0=0, 1=1, 2=2, ? =0 1 2 " states="3" value="absent, partly_exposed_above_orbital_margin_of_maxilla, entirely_exposed_above_orbital_margin_of_maxilla"/>
                                <charstatelabels id="UserDataType.149" spec="beast.evolution.datatype.UserDataType" characterName="150. Jugal suborbital ramus height*" codeMap="0=0, 1=1, ? =0 1 " states="2" value="shallow, deep"/>
                                <charstatelabels id="UserDataType.150" spec="beast.evolution.datatype.UserDataType" characterName="151._Jugal_suborbital_boss" codeMap="0=0, 1=1, ? =0 1 " states="2" value="absent, present"/>
                                <charstatelabels id="UserDataType.151" spec="beast.evolution.datatype.UserDataType" characterName="152._Jugal_postorbital_ramus_development" codeMap="0=0, 1=1, 2=2, ? =0 1 2 " states="3" value="complete_bony_postorbital_bar, incomplete_bony_postorbital_bar, bony_postorbital_bar_absent"/>
                                <charstatelabels id="UserDataType.152" spec="beast.evolution.datatype.UserDataType" characterName="153._Jugal_postorbital_ramus_shape_in_lateral_outline" codeMap="0=0, 1=1, ? =0 1 " states="2" value="narrow, wide"/>
                                <charstatelabels id="UserDataType.153" spec="beast.evolution.datatype.UserDataType" characterName="154._Jugal_contacts_squamosal" codeMap="0=0, 1=1, 2=2, ? =0 1 2 " states="3" value="present, absent, broad_contact"/>
                                <charstatelabels id="UserDataType.154" spec="beast.evolution.datatype.UserDataType" characterName="155._Jugal_posterior_process" codeMap="0=0, 1=1, 2=2, ? =0 1 2 " states="3" value="complete_lower_temporal_bar, reduced_to_a_discrete_bony_posterior_process, lost_entirely"/>
                                <charstatelabels id="UserDataType.155" spec="beast.evolution.datatype.UserDataType" characterName="156. Jugal posterior process orientation*" codeMap="0=0, 1=1, ? =0 1 " states="2" value="more_posterior_in_orientation, more_ventral_in_orientation"/>
                                <charstatelabels id="UserDataType.156" spec="beast.evolution.datatype.UserDataType" characterName="157. Jugal medial ridge pronounced*" codeMap="0=0, 1=1, ? =0 1 " states="2" value="medial_ridge_weak,_jugal_lateral_to_ectopterygoid_at_base_in_dorsal_view, medial_ridge_pronounced,_base_of_medial_ridge_projects_behind_ectopterygoid_base_in_dorsal_view"/>
                                <charstatelabels id="UserDataType.157" spec="beast.evolution.datatype.UserDataType" characterName="158. Jugal cross-section at level of ectopterygoid*" codeMap="0=0, 1=1, ? =0 1 " states="2" value="subtriangular, depressed"/>
                                <charstatelabels id="UserDataType.158" spec="beast.evolution.datatype.UserDataType" characterName="159._Squamosal" codeMap="0=0, 1=1, ? =0 1 " states="2" value="present, absent"/>
                                <charstatelabels id="UserDataType.159" spec="beast.evolution.datatype.UserDataType" characterName="160. Squamosal supratemporal ramus length relative to epipterygoid position*" codeMap="0=0, 1=1, ? =0 1 " states="2" value="squamosal_does_not_extend_anterior_to_level_of_epipterygoid, squamosal_extends_anterior_to_level_of_epipterygoid"/>
                                <charstatelabels id="UserDataType.160" spec="beast.evolution.datatype.UserDataType" characterName="161. Squamosal temporal ramus - parietal contact*" codeMap="0=0, 1=1, ? =0 1 " states="2" value="temporal_ramus_diverges_from_parietal_supratemporal_process, temporal_ramus_broadly_contacts_parietal_supratemporal_process"/>
                                <charstatelabels id="UserDataType.161" spec="beast.evolution.datatype.UserDataType" characterName="162. Squamosal base of temporal ramus*" codeMap="0=0, 1=1, ? =0 1 " states="2" value="diverges_from_parietal, lies_against_parietal"/>
                                <charstatelabels id="UserDataType.162" spec="beast.evolution.datatype.UserDataType" characterName="163. Squamosal temporal ramus width*" codeMap="0=0, 1=1, 2=2, ? =0 1 2 " states="3" value="slender, widens_posteriorly, widens_anteriorly_with_medial_shelf_along_parietal_that_roofs_posterior_end_of_upper_temporal_fenestra"/>
                                <charstatelabels id="UserDataType.163" spec="beast.evolution.datatype.UserDataType" characterName="164. Squamosal temporal ramus shape*" codeMap="0=0, 1=1, ? =0 1 " states="2" value="compressed, depressed"/>
                                <charstatelabels id="UserDataType.164" spec="beast.evolution.datatype.UserDataType" characterName="165._Squamosal_ascending_process" codeMap="0=0, 1=1, 2=2, ? =0 1 2 " states="3" value="fully_developed, reduced_to_nub, absent"/>
                                <charstatelabels id="UserDataType.165" spec="beast.evolution.datatype.UserDataType" characterName="166._Supratemporal" codeMap="0=0, 1=1, ? =0 1 " states="2" value="present, lost"/>
                                <charstatelabels id="UserDataType.166" spec="beast.evolution.datatype.UserDataType" characterName="167. Supratemporal shortens*" codeMap="0=0, 1=1, 2=2, ? =0 1 2 " states="3" value="supratemporal_longer_than_squamosal-parietal_contact, supratemporal_shorter_than_squamosal-parietal_contact, supratemporal_very_small"/>
                                <charstatelabels id="UserDataType.167" spec="beast.evolution.datatype.UserDataType" characterName="168._Supratemporal_lengthens" codeMap="0=0, 1=1, 2=2, ? =0 1 2 " states="3" value="stops_short_of_level_of_parietal_notch, subequal_in_anterior_extent_with_level_of_parietal_notch, anterior_to_level_of_parietal_notch"/>
                                <charstatelabels id="UserDataType.168" spec="beast.evolution.datatype.UserDataType" characterName="169._Supratemporal_anterior_suture_with_parietal_shape" codeMap="0=0, 1=1, ? =0 1 " states="2" value="supratemporal_lies_flat_against_supratemporal_process_of_parietal, enters_slot_in_supratemporal_process_of_parietal"/>
                                <charstatelabels id="UserDataType.169" spec="beast.evolution.datatype.UserDataType" characterName="170. Supratemporal position on parietal*" codeMap="0=0, 1=1, 2=2, 3=3, ? =0 1 2 3 " states="4" value="partly_ventral, partly_ventrolateral, all_lateral, dorsal_(on_either_parietal_or_braincase_alone)"/>
                                <charstatelabels id="UserDataType.170" spec="beast.evolution.datatype.UserDataType" characterName="171_Supratemporal_anterior_terminus" codeMap="0=0, 1=1, ? =0 1 " states="2" value="posterior_to_level_of_trigeminal_nerve_exit, anterior_to_level_of_trigeminal_nerve_exit"/>
                                <charstatelabels id="UserDataType.171" spec="beast.evolution.datatype.UserDataType" characterName="172. Supratemporal overlaps parietal table*" codeMap="0=0, 1=1, ? =0 1 " states="2" value="supratemporal_on_braincase_only_in_snakes_without_supratemporal_process_of_parietal, supratemporal_extends_anteriorly_to_overlap_parietal_table_(not_scored_in_snakes_with_reduced/absent_supratemporal)"/>
                                <charstatelabels id="UserDataType.172" spec="beast.evolution.datatype.UserDataType" characterName="173._Supratemporal_orientation" codeMap="0=0, 1=1, ? =0 1 " states="2" value="forward_from_quadrate_head, up_from_quadrate_head"/>
                                <charstatelabels id="UserDataType.173" spec="beast.evolution.datatype.UserDataType" characterName="174._Supratemporal_free_posteriorly" codeMap="0=0, 1=1, ? =0 1 " states="2" value="supratemporal_ends_near_attachment_to_braincase, extends_freely_posterior_to_oto-occipital"/>
                                <charstatelabels id="UserDataType.174" spec="beast.evolution.datatype.UserDataType" characterName="175. Supratemporal hidden in dorsal view*" codeMap="0=0, 1=1, ? =0 1 " states="2" value="supratemporal_at_least_partly_exposed_dorsally_on_lateral_side_of_parietal_supratemporal_process, slender_and_hidden_completely_from_view_by_parietal_-_squamosal_contact_dorsally"/>
                                <charstatelabels id="UserDataType.175" spec="beast.evolution.datatype.UserDataType" characterName="176._Supratemporal_posterior_exposure_on_parietal_supratemporal_process" codeMap="0=0, 1=1, ? =0 1 " states="2" value="narrow_or_absent, present_broadly"/>
                                <charstatelabels id="UserDataType.176" spec="beast.evolution.datatype.UserDataType" characterName="177._Quadrate_head_attachment" codeMap="0=0, 1=1, 2=2, ? =0 1 2 " states="3" value="tapering_peg-like_head_loosely_attached_in_socket_formed_largely_by_squamosal, quadrate_head_pivots_on_slender_tapering_tip_of_squamosal, bluntly_abuts_supratemporal_and_squamosal"/>
                                <charstatelabels id="UserDataType.177" spec="beast.evolution.datatype.UserDataType" characterName="178._Quadrate_head_suspended_from" codeMap="0=0, 1=1, 2=2, ? =0 1 2 " states="3" value="supratemporal_and_squamosal_separate_quadrate_head_from_braincase_(except_narrowly_beneath_tip_of_supratemporal), quadrate_head_abuts_braincase_ventral_to_supratemporal, quadrate_head_broadly_contacts_braincase_anteriorly"/>
                                <charstatelabels id="UserDataType.178" spec="beast.evolution.datatype.UserDataType" characterName="179._Quadrate_suprastapedial_process" codeMap="0=0, 1=1, ? =0 1 " states="2" value="absent, present"/>
                                <charstatelabels id="UserDataType.179" spec="beast.evolution.datatype.UserDataType" characterName="180._Quadrate_lateral_conch" codeMap="0=0, 1=1, ? =0 1 " states="2" value="present, absent"/>
                                <charstatelabels id="UserDataType.180" spec="beast.evolution.datatype.UserDataType" characterName="181._Quadratojugal" codeMap="0=0, 1=1, ? =0 1 " states="2" value="present, absent"/>
                                <charstatelabels id="UserDataType.181" spec="beast.evolution.datatype.UserDataType" characterName="182. Quadrate - pterygoid overlap*" codeMap="0=0, 1=1, 2=2, 3=3, ? =0 1 2 3 " states="4" value="extensive, short_overlap_or_small_lappet, very_narrow_overlap_or_lappet_absent, no_overlap,_ligamentous_connection_only"/>
                                <charstatelabels id="UserDataType.182" spec="beast.evolution.datatype.UserDataType" characterName="183._Quadrate_accessory_process_arising_off_anteromedial_edge_near_quadrate_head_abuts_braincase_in_region_of_horizontal_semicircular_canal" codeMap="0=0, 1=1, ? =0 1 " states="2" value="absent, present"/>
                                <charstatelabels id="UserDataType.183" spec="beast.evolution.datatype.UserDataType" characterName="184._Quadrate_stylohyal_process_on_medial_face_of_quadrate" codeMap="0=0, 1=1, 2=2, ? =0 1 2 " states="3" value="absent, present_as_oval_disc, present_as_narrow_cylindrical_ridge"/>
                                <charstatelabels id="UserDataType.184" spec="beast.evolution.datatype.UserDataType" characterName="185. Quadrate to braincase ratio (braincase depth measured from near the quadrate head)*:" codeMap="0=0, 1=1, 2=2, 3=3, 4=4, ? =0 1 2 3 4 " states="5" value="less_than_50%, 50-59%, 60-69%, 70-74%, more_than_79%"/>
                                <charstatelabels id="UserDataType.185" spec="beast.evolution.datatype.UserDataType" characterName="186._Quadrate_pythonomorph" codeMap="0=0, 1=1, ? =0 1 " states="2" value="bowed_more_or_less,_but_not_in_both_lateral_and_posterior_views_(Uranoscodon_superciliosus,_lateral_close-up_of_temporal_region), massive,_and_strongly_bowed_anteriorly_in_lateral_view_and_laterally_in_posterior_view,_throughout_length,_and_with_prominent_ventrally-directed_suprastapedial_process_forming_cavum_tympani"/>
                                <charstatelabels id="UserDataType.186" spec="beast.evolution.datatype.UserDataType" characterName="187. Quadrate foramen size*" codeMap="0=0, 1=1, 2=2, ? =0 1 2 " states="3" value="large, small, tiny"/>
                                <charstatelabels id="UserDataType.187" spec="beast.evolution.datatype.UserDataType" characterName="188. Quadrate slopes anteroventrally (more than 90o  = anterior slope from quadrate head)" codeMap="0=0, 1=1, 2=2, 3=3, 4=4, ? =0 1 2 3 4 " states="5" value="vertical_to_posterior_slope, 94-107%, 108-121%, 122-135%, more_than_or_equal_to_136%"/>
                                <charstatelabels id="UserDataType.188" spec="beast.evolution.datatype.UserDataType" characterName="189. Quadrate slopes posteroventrally (less than 90o  = posterior slope from quadrate head)" codeMap="0=0, 1=1, 2=2, 3=3, 4=4, ? =0 1 2 3 4 " states="5" value="vertical_to_anterior_slope_(87-93%), 86-68%, 67-49%, 48-31%, less_than_30%"/>
                                <charstatelabels id="UserDataType.189" spec="beast.evolution.datatype.UserDataType" characterName="190._Stapes_traversed_by_stapedial_artery" codeMap="0=0, 1=1, ? =0 1 " states="2" value="imperforate, perforate"/>
                                <charstatelabels id="UserDataType.190" spec="beast.evolution.datatype.UserDataType" characterName="191._Stapedial_shaft_shape" codeMap="0=0, 1=1, ? =0 1 " states="2" value="long_and_slender, short_and_thick"/>
                                <charstatelabels id="UserDataType.191" spec="beast.evolution.datatype.UserDataType" characterName="192._Stapedial_footplate_size" codeMap="0=0, 1=1, ? =0 1 " states="2" value="small, large"/>
                                <charstatelabels id="UserDataType.192" spec="beast.evolution.datatype.UserDataType" characterName="193._Stapedial_footplate_size_relative_to_fenestra_ovalis" codeMap="0=0, 1=1, ? =0 1 " states="2" value="does_not_fill_fenestra_ovalis, fills_fenestra_ovalis"/>
                                <charstatelabels id="UserDataType.193" spec="beast.evolution.datatype.UserDataType" characterName="194._Fenestra_ovalis_orientation" codeMap="0=0, 1=1, 2=2, 3=3, ? =0 1 2 3 " states="4" value="opens_directly_laterally, opens_anterolaterally, opens_ventrolaterally, opens_posterolaterally_(dorsolaterally)"/>
                                <charstatelabels id="UserDataType.194" spec="beast.evolution.datatype.UserDataType" characterName="195._Extracolumella" codeMap="0=0, 1=1, ? =0 1 " states="2" value="present, absent"/>
                                <charstatelabels id="UserDataType.195" spec="beast.evolution.datatype.UserDataType" characterName="196._Septomaxilla" codeMap="0=0, 1=1, ? =0 1 " states="2" value="present, lost"/>
                                <charstatelabels id="UserDataType.196" spec="beast.evolution.datatype.UserDataType" characterName="197._Septomaxilla_dorsolateral_contacts" codeMap="0=0, 1=1, 2=2, 3=3, ? =0 1 2 3 " states="4" value="no_contacts, abuts_laterally_with_prefrontal_and_nasal, abuts_laterally_with_nasal_only, abuts_laterally_with_prefrontal_only"/>
                                <charstatelabels id="UserDataType.197" spec="beast.evolution.datatype.UserDataType" characterName="198._Septomaxilla_anterior_end" codeMap="0=0, 1=1, ? =0 1 " states="2" value="meets_maxilla_in_immovable_joint, mobile,_septomaxilla_not_contacting_maxilla"/>
                                <charstatelabels id="UserDataType.198" spec="beast.evolution.datatype.UserDataType" characterName="199._Septomaxilla_position_relative_to_vomeronasal_organ" codeMap="0=0, 1=1, ? =0 1 " states="2" value="occupies_a_lateral_position,_not_contributing_to_nasal_cavity_or_to_roofing_of_vomeronasal_organ, occupies_a_more_medial_position,_contributing_to_nasal_cavity_and_roofing_vomeronasal_organ"/>
                                <charstatelabels id="UserDataType.199" spec="beast.evolution.datatype.UserDataType" characterName="200._Dorsal_expansion_of_septomaxilla" codeMap="0=0, 1=1, ? =0 1 " states="2" value="flat_or_weakly_convex,_vomeronasal_organ_small, expanded_and_convex,_reflecting_large_size_of_vomeronasal_organ"/>
                                <charstatelabels id="UserDataType.200" spec="beast.evolution.datatype.UserDataType" characterName="201._Septomaxilla_contacts_dorsal_surface_of_palatal_shelf_of_maxilla" codeMap="0=0, 1=1, ? =0 1 " states="2" value="absent, present"/>
                                <charstatelabels id="UserDataType.201" spec="beast.evolution.datatype.UserDataType" characterName="202. Septomaxilla divides vomeronasal organ*" codeMap="0=0, 1=1, ? =0 1 " states="2" value="absent, present"/>
                                <charstatelabels id="UserDataType.202" spec="beast.evolution.datatype.UserDataType" characterName="203. Septomaxilla long posterodorsally-directed, blade-like process (medial flange) nearly to frontal" codeMap="0=0, 1=1, 2=2, 3=3, ? =0 1 2 3 " states="4" value="absent, present,_but_nasal_intercedes_between_septomaxilla_and_frontal, extends_to_frontal_beneath_nasal, develops_an_expanded_faceted_articulation_with_the_frontal"/>
                                <charstatelabels id="UserDataType.203" spec="beast.evolution.datatype.UserDataType" characterName="204._Septomaxilla_lateral_flange" codeMap="0=0, 1=1, 2=2, ? =0 1 2 " states="3" value="absent, present, reaches_well_above_roof_of_vomeronasal_organ"/>
                                <charstatelabels id="UserDataType.204" spec="beast.evolution.datatype.UserDataType" characterName="205._Septomaxilla_medial_flange" codeMap="0=0, 1=1, ? =0 1 " states="2" value="absent, present"/>
                                <charstatelabels id="UserDataType.205" spec="beast.evolution.datatype.UserDataType" characterName="206._Median_flange_of_septomaxilla_along_skull_midline" codeMap="0=0, 1=1, ? =0 1 " states="2" value="short,_not_reaching_level_of_prefrontal, long,_extends_posteriorly_to_anteroposterior_level_of_anterior_margin_of_prefrontal"/>
                                <charstatelabels id="UserDataType.206" spec="beast.evolution.datatype.UserDataType" characterName="207._Septomaxilla_posterior_process_on_laterally_ascending_flange" codeMap="0=0, 1=1, ? =0 1 " states="2" value="short_or_absent, long,_extends_posteriorly_deep_to_prefrontals"/>
                                <charstatelabels id="UserDataType.207" spec="beast.evolution.datatype.UserDataType" characterName="208. Nervus ethmoidalis medialis*" codeMap="0=0, 1=1, 2=2, 3=3, ? =0 1 2 3 " states="4" value="above_septomaxilla, enclosed_in_septomaxilla_anteriorly, in_anterior_half_of_septomaxilla, enclosed_posteriorly_in_septomaxilla"/>
                                <charstatelabels id="UserDataType.208" spec="beast.evolution.datatype.UserDataType" characterName="209._Vomeronasal_organ" codeMap="0=0, 1=1, ? =0 1 " states="2" value="simple_diverticulum_of_nasal_capsule, completely_separated_from_nasal_capsule,_with_fungiform_body"/>
                                <charstatelabels id="UserDataType.209" spec="beast.evolution.datatype.UserDataType" characterName="210. Cupola for vomeronasal organ (even if only narrowly)" codeMap="0=0, 1=1, ? =0 1 " states="2" value="fenestrated_medially, closed_medially"/>
                                <charstatelabels id="UserDataType.210" spec="beast.evolution.datatype.UserDataType" characterName="211._Vomeronasal_organ_and_mushroom_body" codeMap="0=0, 1=1, ? =0 1 " states="2" value="not_fully_enclosed_by_septomaxilla_and_vomer_only, fully_enclosed_by_septomaxilla_and_vomer_only"/>
                                <charstatelabels id="UserDataType.211" spec="beast.evolution.datatype.UserDataType" characterName="212._Vomer_fusion" codeMap="0=0, 1=1, 2=2, ? =0 1 2 " states="3" value="paired, partly_fused, fully_fused"/>
                                <charstatelabels id="UserDataType.212" spec="beast.evolution.datatype.UserDataType" characterName="213._Vomer_length" codeMap="0=0, 1=1, ? =0 1 " states="2" value="vomer_short,_caudal_end_extends_backwards_no_further_than_anteriormost_contact_of_palatine_with_maxilla, vomer_long,_caudal_end_extends_backwards_beyond_anteriormost_contact_of_palatine_with_maxilla_(or_anterior_base_of_palatine_process_of_maxilla_when_the_two_do_not_articulate_closely)"/>
                                <charstatelabels id="UserDataType.213" spec="beast.evolution.datatype.UserDataType" characterName="214._Vomer_shape" codeMap="0=0, 1=1, ? =0 1 " states="2" value="main_portion_plate-like, main_portion_rod-like"/>
                                <charstatelabels id="UserDataType.214" spec="beast.evolution.datatype.UserDataType" characterName="215. Vomer (when looking at skull in ventral view) overlaps (dorsally) the palatal shelf of the maxilla behind posterior margin of opening of vomeronasal organ" codeMap="0=0, 1=1, ? =0 1 " states="2" value="absent, present"/>
                                <charstatelabels id="UserDataType.215" spec="beast.evolution.datatype.UserDataType" characterName="216._Vomer" codeMap="0=0, 1=1, 2=2, ? =0 1 2 " states="3" value="does_not_establish_any_sutural_contact_with_the_palatal_shelf_of_the_maxilla_behind_the_incisura_Jacobsoni, establishes_narrow_contact_with_the_palatal_shelf_of_the_maxilla_behind_the_incisura_Jacobsoni, establishes_broad_contact_with_the_palatal_shelf_of_the_maxilla_along_the_entire_length_of_the_lateral_margin_of_vomer"/>
                                <charstatelabels id="UserDataType.216" spec="beast.evolution.datatype.UserDataType" characterName="217.  Vomer to vomeronasal organ (VNO) relation" codeMap="0=0, 1=1, 2=2, 3=3, ? =0 1 2 3 " states="4" value="vomer_ventral_to_VNO, encapsulates_VNO_posteriorly_and_medially, with_margins_of_enclosing_posterior_wall_sloping_ventrolaterally, further_expanded_laterally_to_completely_encapsulate_VNO_posteriorly"/>
                                <charstatelabels id="UserDataType.217" spec="beast.evolution.datatype.UserDataType" characterName="218._Vomer_meets_septomaxilla" codeMap="0=0, 1=1, ? =0 1 " states="2" value="at_posterior_margin_of_opening_of_vomeronasal_organ, at_lateral_margin_of_opening_of_vomeronasal_organ"/>
                                <charstatelabels id="UserDataType.218" spec="beast.evolution.datatype.UserDataType" characterName="219. Margin of vomer at opening of vomeronasal organ*" codeMap="0=0, 1=1, ? =0 1 " states="2" value="flat, curled_downwards"/>
                                <charstatelabels id="UserDataType.219" spec="beast.evolution.datatype.UserDataType" characterName="220._Vomeronasal_nerve_exit" codeMap="0=0, 1=1, 2=2, 3=3, ? =0 1 2 3 " states="4" value="dorsal_to_vomer, via_canals_dorsally_on_vomer, via_foramen_at_back_end_of_vomer, via_sieve-like_arrangement_of_foramina_through_back_of_vomer"/>
                                <charstatelabels id="UserDataType.220" spec="beast.evolution.datatype.UserDataType" characterName="221._Vomer_degree_underlap_of_palatine" codeMap="0=0, 1=1, ? =0 1 " states="2" value="just_at_tips, extending_posteriorly_to_level_of_maxilla_-_ectopterygoid_first_contact"/>
                                <charstatelabels id="UserDataType.221" spec="beast.evolution.datatype.UserDataType" characterName="222. Vomer ventral longitudinal ridges*" codeMap="0=0, 1=1, 2=2, 3=3, ? =0 1 2 3 " states="4" value="absent, long_and_converge_toward_midline,_well-developed_below_vomeronasal_nerve_exit_from_septomaxilla, short_parasagittal_ridges_anteriorly_on_vomer_at_level_of_vomeronasal_duct_opening, discrete_canals_anteriorly_on_vomer_delimited_by_lateral_ridges_and_median_ridge"/>
                                <charstatelabels id="UserDataType.222" spec="beast.evolution.datatype.UserDataType" characterName="223. Vomer septum transversely fenestrate*" codeMap="0=0, 1=1, 2=2, ? =0 1 2 " states="3" value="absent, present, at_posteroventral_corner_of_vomer_septum"/>
                                <charstatelabels id="UserDataType.223" spec="beast.evolution.datatype.UserDataType" characterName="224. Vomer septum (vertical lamina) height*" codeMap="0=0, 1=1, 2=2, 3=3, 4=4, ? =0 1 2 3 4 " states="5" value="low,_not_forming_septum, partly_separating_olfactory_chambers, nearly_completely_separating_olfactory_chambers_along_with_septomaxilla_and_nasal, only_ventral_edge_of_septum_remains, v-shaped_notch_separates_dorsal_and_ventral_rami_of_vomer_septum"/>
                                <charstatelabels id="UserDataType.224" spec="beast.evolution.datatype.UserDataType" characterName="225. Vomer posterodorsal margin forms expanded hollow flange*" codeMap="0=0, 1=1, ? =0 1 " states="2" value="absent, present"/>
                                <charstatelabels id="UserDataType.225" spec="beast.evolution.datatype.UserDataType" characterName="226. Vomer posterior horizontal flange dorsally walls vomeronasal organ posteriorly*" codeMap="0=0, 1=1, ? =0 1 " states="2" value="absent, present"/>
                                <charstatelabels id="UserDataType.226" spec="beast.evolution.datatype.UserDataType" characterName="227._Vomer_contact_with_subolfactory_process_of_frontal" codeMap="0=0, 1=1, ? =0 1 " states="2" value="absent, present"/>
                                <charstatelabels id="UserDataType.227" spec="beast.evolution.datatype.UserDataType" characterName="228. Descending tubercle (or ridge) on vomer at palatine-vomer junction*" codeMap="0=0, 1=1, 2=2, ? =0 1 2 " states="3" value="absent, present, ridge/tubercle_present_on_vomer_and/or_adjacent_palatine"/>
                                <charstatelabels id="UserDataType.228" spec="beast.evolution.datatype.UserDataType" characterName="229. Foramina on palatal surface of vomers near midline*" codeMap="0=0, 1=1, ? =0 1 " states="2" value="paired, single"/>
                                <charstatelabels id="UserDataType.229" spec="beast.evolution.datatype.UserDataType" characterName="230._Vomerine_teeth" codeMap="0=0, 1=1, ? =0 1 " states="2" value="present, absent"/>
                                <charstatelabels id="UserDataType.230" spec="beast.evolution.datatype.UserDataType" characterName="231._Palatines" codeMap="0=0, 1=1, 2=2, ? =0 1 2 " states="3" value="separated, anterior_contact_only, contact_extends_to_midpoint,_or_beyond"/>
                                <charstatelabels id="UserDataType.231" spec="beast.evolution.datatype.UserDataType" characterName="232. Palatine relative to maxilla-lacrimal-jugal articulation*" codeMap="0=0, 1=1, ? =0 1 " states="2" value="palatine_sits_medial_to_lacrimal_and/or_jugal_and_maxilla_in_cross-section, palatine_inserts_between_lacrimal_and/or_jugal_and_maxilla_in_cross-section"/>
                                <charstatelabels id="UserDataType.232" spec="beast.evolution.datatype.UserDataType" characterName="233. Palatine dorsal canal*" codeMap="0=0, 1=1, ? =0 1 " states="2" value="shallow_longitudinal_sulcus, upturned_lateral_and_medial_edges_of_palatine_demarcate_deep_narrow_canal_ending_in_enclosed_fossa"/>
                                <charstatelabels id="UserDataType.233" spec="beast.evolution.datatype.UserDataType" characterName="234. Palatine vomerine process dorsally on vomer*" codeMap="0=0, 1=1, 2=2, 3=3, ? =0 1 2 3 " states="4" value="vomer_attaches_over_entire_face_of_palatine_vomerine_proces, narrow_slender_tip_of_palatine_loosely_attached_to_vomer, long_slender_palatine_process_clasped_in_groove_on_dorsal_surface_of_vomer, ventral_edge_of_palatine_vomerine_process_attached_ligamentously_between_bifid_vomer_palatine_processes"/>
                                <charstatelabels id="UserDataType.234" spec="beast.evolution.datatype.UserDataType" characterName="235. Palatine vomerine process buttresses vomer*" codeMap="0=0, 1=1, ? =0 1 " states="2" value="palatine_vomerine_process_tapers_anteromedially, splays_laterally_at_tips_to_buttress_vomer_posteriorly"/>
                                <charstatelabels id="UserDataType.235" spec="beast.evolution.datatype.UserDataType" characterName="236. Palatine vomerine process passes vomer*" codeMap="0=0, 1=1, ? =0 1 " states="2" value="medial_to_vomer_tines, lateral_to_vomer_tines_(posteromedial_process_of_vomer)"/>
                                <charstatelabels id="UserDataType.236" spec="beast.evolution.datatype.UserDataType" characterName="237. Ventral projections from anterior end of palatine, near palatine – vomer suture*" codeMap="0=0, 1=1, ? =0 1 " states="2" value="absent, present"/>
                                <charstatelabels id="UserDataType.237" spec="beast.evolution.datatype.UserDataType" characterName="238. Ventromedial extension from maxillary process of palatine (choanal processes of palatine)" codeMap="0=0, 1=1, 2=2, ? =0 1 2 " states="3" value="present_but_not_descending_ventromedially, present_but_descending_medioventrally_to_reach_in_between_(or_close_to)_posterior_tips_of_vomers, absent"/>
                                <charstatelabels id="UserDataType.238" spec="beast.evolution.datatype.UserDataType" characterName="239._Maxillary_process_of_palatine" codeMap="0=0, 1=1, ? =0 1 " states="2" value="is_situated_anterior_to_the_posterior_end_of_palatine, is_situated_at_the_posterior_end_of_the_palatine"/>
                                <charstatelabels id="UserDataType.239" spec="beast.evolution.datatype.UserDataType" characterName="240. Palatine contribution to suborbital fenestra*" codeMap="0=0, 1=1, 2=2, ? =0 1 2 " states="3" value="reduced_posteromedially,_and_pterygoid_broadly_exposed_in_suborbital_fenestra, pterygoid_narrowly_enters_suborbital_fenestra, palatine_fully_excludes_pterygoid_from_border_of_suborbital_fenestra"/>
                                <charstatelabels id="UserDataType.240" spec="beast.evolution.datatype.UserDataType" characterName="241. Palatine - pterygoid overlap" codeMap="0=0, 1=1, 2=2, 3=3, 4=4, ? =0 1 2 3 4 " states="5" value="palatine_overlaps_pterygoid_at_tip_and_ectopterygoid_near_base,_otherwise_lateral_in_position, palatine_overlaps_pterygoid_dorsally_from_lateral_to_near_medial_margin_of_pterygoid,_with_loose_abutment_laterally, palatine_barely_overlaps_pterygoid_laterally_and_pterygoid_does_not_extend_well_anterior_to_ectopterygoid-jugal-maxilla_juncture, palatine_barely_overlaps_pterygoid,_joint_nearly_horizontal, complex_pattern_of_clasping_projections"/>
                                <charstatelabels id="UserDataType.241" spec="beast.evolution.datatype.UserDataType" characterName="242. Palatine anterior &quot;dentigerous&quot; process" codeMap="0=0, 1=1, 2=2, ? =0 1 2 " states="3" value="absent, present_only_as_short_extension_of_palatine_anterior_to_maxillary_process, present_(with_teeth)"/>
                                <charstatelabels id="UserDataType.242" spec="beast.evolution.datatype.UserDataType" characterName="243. Palatine dentigerous process reduced*" codeMap="0=0, 1=1, ? =0 1 " states="2" value="long,_bearing_six_or_more_teeth, short,_bearing_five_or_fewer_teeth"/>
                                <charstatelabels id="UserDataType.243" spec="beast.evolution.datatype.UserDataType" characterName="244. Infraorbital canal divides anteriorly in palatine*" codeMap="0=0, 1=1, ? =0 1 " states="2" value="single_foramen_anteriorly, double_anteriorly,_with_medial_palatine_ramus_small_and_lateral_large"/>
                                <charstatelabels id="UserDataType.244" spec="beast.evolution.datatype.UserDataType" characterName="245._Infraorbital_canal_position" codeMap="0=0, 1=1, ? =0 1 " states="2" value="lateral,_between_palatine_and_dorsal_surface_of_supradental_shelf_of_maxilla, medial,_entirely_in_palatine"/>
                                <charstatelabels id="UserDataType.245" spec="beast.evolution.datatype.UserDataType" characterName="246. Palatine foramen*" codeMap="0=0, 1=1, ? =0 1 " states="2" value="absent, present,_enters_palatine_dorsally_toward_its_anterior_end_to_pass_anteroventrolaterally_into_the_infraorbital_canal"/>
                                <charstatelabels id="UserDataType.246" spec="beast.evolution.datatype.UserDataType" characterName="247. Palatine, choanal process" codeMap="0=0, 1=1, ? =0 1 " states="2" value="curves_medially_and_meets_the_vomer_in_a_well-defined_articular_facet, touches_or_abuts_the_vomer_without_articulation,_or_remains_separated_from_vomer"/>
                                <charstatelabels id="UserDataType.247" spec="beast.evolution.datatype.UserDataType" characterName="248. Palatine, choanal process" codeMap="0=0, 1=1, 2=2, ? =0 1 2 " states="3" value="forms_an_extensive_concave_surface_dorsal_to_the_ductus_nasopharyngeus, narrows_to_form_a_curved_finger-like_process, forms_a_short_vertical_or_horizontal_lamina_that_does_not_reach_the_vomer"/>
                                <charstatelabels id="UserDataType.248" spec="beast.evolution.datatype.UserDataType" characterName="249._Palatine" codeMap="0=0, 1=1, 2=2, 3=3, ? =0 1 2 3 " states="4" value="simplicipalatinate, incipient_duplicipalatinate, intermediate, fully_duplicipalatinate"/>
                                <charstatelabels id="UserDataType.249" spec="beast.evolution.datatype.UserDataType" characterName="250. Palatine choanal fossa development*" codeMap="0=0, 1=1, 2=2, 3=3, ? =0 1 2 3 " states="4" value="absent, present_anteriorly_on_palatine, extending_about_half_way_back_on_palatine, fully_developed_to_end_of_element"/>
                                <charstatelabels id="UserDataType.250" spec="beast.evolution.datatype.UserDataType" characterName="251. Palatine, subchoanal process medial edge shape in ventral view*" codeMap="0=0, 1=1, 2=2, ? =0 1 2 " states="3" value="present_only_on_anterior_one-third_of_palatine, roughly_arcuate, roughly_parasagittal"/>
                                <charstatelabels id="UserDataType.251" spec="beast.evolution.datatype.UserDataType" characterName="252. Palatine, posterior emargination of anterodorsal margin of choanal fossa" codeMap="0=0, 1=1, ? =0 1 " states="2" value="anterior_to_anteroposterior_midpoint_of_palatine-maxilla_suture, extends_posterior_to_anteroposterior_midpoint_of_palatine-maxilla_suture"/>
                                <charstatelabels id="UserDataType.252" spec="beast.evolution.datatype.UserDataType" characterName="253._Posteromedial_process_of_palatine" codeMap="0=0, 1=1, ? =0 1 " states="2" value="long,_overlaps_at_least_two_pterygoid_teeth, short,_overlaps_no_more_than_one_pterygoid_tooth"/>
                                <charstatelabels id="UserDataType.253" spec="beast.evolution.datatype.UserDataType" characterName="254. Palatine, shape of posterolateral margin at pterygoid suture*" codeMap="0=0, 1=1, 2=2, ? =0 1 2 " states="3" value="unmodified, palatine_with_discrete_surface_set_off_from_choanal_fold,_extending_along_lateral_margin_from_maxillary_to_pterygoid_sutures, transversely_broad_palatine_at_pterygo-palatine_suture_strongly_restricts_suborbital_fenestra"/>
                                <charstatelabels id="UserDataType.254" spec="beast.evolution.datatype.UserDataType" characterName="255._Palatine_teeth" codeMap="0=0, 1=1, ? =0 1 " states="2" value="present, absent"/>
                                <charstatelabels id="UserDataType.255" spec="beast.evolution.datatype.UserDataType" characterName="256.__Palatine_teeth_size" codeMap="0=0, 1=1, 2=2, ? =0 1 2 " states="3" value="small_conical_denticles, enlarged,_but_smaller_than_marginal_teeth, highly_enlarged,_similar_in_size_to_marginal_teeth"/>
                                <charstatelabels id="UserDataType.256" spec="beast.evolution.datatype.UserDataType" characterName="257._Pterygoids" codeMap="0=0, 1=1, ? =0 1 " states="2" value="contacting_each_other, palatal_rami_fully_separated"/>
                                <charstatelabels id="UserDataType.257" spec="beast.evolution.datatype.UserDataType" characterName="258._Pterygoid_separation_on_midline" codeMap="0=0, 1=1, 2=2, 3=3, ? =0 1 2 3 " states="4" value="pterygoids_narrowly_separated_for_most_of_their_length, broad_at_base,_narrow_anteriorly, broad_at_base,_but_not_as_narrowly_separated_anteriorly, broad_throughout_length"/>
                                <charstatelabels id="UserDataType.258" spec="beast.evolution.datatype.UserDataType" characterName="259. Pterygoid, palatine ramus" codeMap="0=0, 1=1, ? =0 1 " states="2" value="contacts_vomer, does_not_contact_vomer"/>
                                <charstatelabels id="UserDataType.259" spec="beast.evolution.datatype.UserDataType" characterName="260. Pterygoid-palatine joint; length of complex pattern of projections in snakes" codeMap="0=0, 1=1, 2=2, ? =0 1 2 " states="3" value="long, medium, short"/>
                                <charstatelabels id="UserDataType.260" spec="beast.evolution.datatype.UserDataType" characterName="261. Pterygoid, palatine ramus clasps pterygoid ramus of palatine" codeMap="0=0, 1=1, ? =0 1 " states="2" value="absent, present"/>
                                <charstatelabels id="UserDataType.261" spec="beast.evolution.datatype.UserDataType" characterName="262. Pterygoid transverse process and ectopterygoid (pterygoideus muscle insertion) nearly as deep as mandible (at least 80% mandible depth), and ectopterygoid transversely broad, covering most of transverse process of pterygoid in anterior view*" codeMap="0=0, 1=1, ? =0 1 " states="2" value="absent, present"/>
                                <charstatelabels id="UserDataType.262" spec="beast.evolution.datatype.UserDataType" characterName="263. Pterygoid posterior extent*" codeMap="0=0, 1=1, 2=2, ? =0 1 2 " states="3" value="pterygoid_does_not_reach_level_of_occipital_condyle, pterygoid_reaches_level_of_occipital_condyle, pterygoid_reaches_well_posterior_to_level_of_occipital_condyle"/>
                                <charstatelabels id="UserDataType.263" spec="beast.evolution.datatype.UserDataType" characterName="264. Pterygoid, quadrate ramus short and small, tightly wrapping around posteromedial (ventromedial if quadrate horizontally oriented) surface of quadrate" codeMap="0=0, 1=1, ? =0 1 " states="2" value="absent, present"/>
                                <charstatelabels id="UserDataType.264" spec="beast.evolution.datatype.UserDataType" characterName="265. Pterygoid, quadrate ramus" codeMap="0=0, 1=1, ? =0 1 " states="2" value="robust,_rounded_or_triangular_in_cross-section,_but_without_groove, blade-like_and_with_distinct_longitudinal_groove_for_the_insertion_of_the_protractor_pterygoidei_muscle"/>
                                <charstatelabels id="UserDataType.265" spec="beast.evolution.datatype.UserDataType" characterName="266. Pterygoid, ventral flange (“wing-shaped extension”) of quadrate ramus *" codeMap="0=0, 1=1, ? =0 1 " states="2" value="absent, present"/>
                                <charstatelabels id="UserDataType.266" spec="beast.evolution.datatype.UserDataType" characterName="267._Pterygoid_teeth" codeMap="0=0, 1=1, ? =0 1 " states="2" value="present, absent"/>
                                <charstatelabels id="UserDataType.267" spec="beast.evolution.datatype.UserDataType" characterName="268._Pterygoid_teeth" codeMap="0=0, 1=1, 2=2, ? =0 1 2 " states="3" value="small_conical_denticles, enlarged,_but_smaller_than_marginal_teeth, highly_enlarged,_similar_in_size_to_marginal_teeth"/>
                                <charstatelabels id="UserDataType.268" spec="beast.evolution.datatype.UserDataType" characterName="269._Pterygoid_teeth" codeMap="0=0, 1=1, ? =0 1 " states="2" value="restricted_to_palatal_ramus_of_pterygoid, extend_posteriorly_onto_quadrate_ramus_of_pterygoid"/>
                                <charstatelabels id="UserDataType.269" spec="beast.evolution.datatype.UserDataType" characterName="270. Ectopterygoid*" codeMap="0=0, 1=1, ? =0 1 " states="2" value="present, absent"/>
                                <charstatelabels id="UserDataType.270" spec="beast.evolution.datatype.UserDataType" characterName="271._Ectopterygoid_size_and_restriction_of_suborbital_fenestra" codeMap="0=0, 1=1, 2=2, ? =0 1 2 " states="3" value="ectopterygoid_relatively_slender,_fenestra_widely_open, ectopterygoid_enlarged_medially,_restricting_suborbital_fenestra, ectopterygoid_highly_enlarged_medially,_closing_suborbital_fenestra"/>
                                <charstatelabels id="UserDataType.271" spec="beast.evolution.datatype.UserDataType" characterName="272._Ectopterygoid_angulation_in_dorsal_view" codeMap="0=0, 1=1, ? =0 1 " states="2" value="nearly_orthogonal_rami, obtuse_angle"/>
                                <charstatelabels id="UserDataType.272" spec="beast.evolution.datatype.UserDataType" characterName="273._Ectopterygoid_anterior_length" codeMap="0=0, 1=1, ? =0 1 " states="2" value="well_separated_from_palatine_above_maxilla, near_to_or_in_contact_with_palatine"/>
                                <charstatelabels id="UserDataType.273" spec="beast.evolution.datatype.UserDataType" characterName="274._Anterior_end_of_ectopterygoid" codeMap="0=0, 1=1, ? =0 1 " states="2" value="restricted_to_posteromedial_edge_of_maxilla, located_dorsal_to_maxilla,_invading_the_dorsal_surface_of_the_maxilla_to_variable_degrees"/>
                                <charstatelabels id="UserDataType.274" spec="beast.evolution.datatype.UserDataType" characterName="275. Ectopterygoid-maxilla suture" codeMap="0=0, 1=1, 2=2, 3=3, 4=4, ? =0 1 2 3 4 " states="5" value="ectopterygoid_lies_dorsally_along_supradental_shelf_of_maxilla, ectopterygoid_abuts_posteromedial_corner_of_maxilla, ectopterygoid_with_slot_laterally_clasping_maxilla, ectopterygoid_overlapping_maxilla_more_ventrally_than_dorsally, interdigitating_suture,_with_maxilla_at_least_partly_overlapping_ectopterygoid_dorsally"/>
                                <charstatelabels id="UserDataType.275" spec="beast.evolution.datatype.UserDataType" characterName="276._Ectopterygoid_maxillary_process_shape_in_dorsal_viewN" codeMap="0=0, 1=1, 2=2, ? =0 1 2 " states="3" value="tapers_or_parallel-sided, widens_anteriorly, to_more_than_three_times_wider_anteriorly_relative_to_ectopterygoid_shaft"/>
                                <charstatelabels id="UserDataType.276" spec="beast.evolution.datatype.UserDataType" characterName="277. Ectopterygoid maxillary process anterior notch*" codeMap="0=0, 1=1, 2=2, ? =0 1 2 " states="3" value="tapers_forward_of_maxilla_contact, notched_anteriorly, with_large,_rectangular,_lateral_ramus_produced_directly_laterally"/>
                                <charstatelabels id="UserDataType.277" spec="beast.evolution.datatype.UserDataType" characterName="278. Ectopterygoid-maxilla posterior process suture*" codeMap="0=0, 1=1, 2=2, ? =0 1 2 " states="3" value="ectopterygoid_medial_and_mainly_dorsal_to_maxilla, ectopterygoid_abuts_maxilla_on_posteromedial_edge_only_this_is_redundant, ectopterygoid_contacts_jugal_only"/>
                                <charstatelabels id="UserDataType.278" spec="beast.evolution.datatype.UserDataType" characterName="279._Lateral_edge_of_maxillary_ramus_of_ectopterygoid" codeMap="0=0, 1=1, ? =0 1 " states="2" value="slopes_medially, straight"/>
                                <charstatelabels id="UserDataType.279" spec="beast.evolution.datatype.UserDataType" characterName="280. Ectopterygoid, prefrontal and palatine relations*" codeMap="0=0, 1=1, ? =0 1 " states="2" value="ectopterygoid_does_not_underlap_palatine_posteriorly_below_prefrontal, ectopterygoid_underlaps_palatine_below_prefrontal"/>
                                <charstatelabels id="UserDataType.280" spec="beast.evolution.datatype.UserDataType" characterName="281. Ectopterygoid-palatine ventral articulation*" codeMap="0=0, 1=1, ? =0 1 " states="2" value="palatine-maxilla_contact_excludes_ectopterygoid, ectopterygoid_anterior_process_largely_separates_palatine_from_maxilla_posteriorly"/>
                                <charstatelabels id="UserDataType.281" spec="beast.evolution.datatype.UserDataType" characterName="282. Ectopterygoid hooked posterior process flat and exposed dorsally, ventrally and laterally*" codeMap="0=0, 1=1, ? =0 1 " states="2" value="absent, present"/>
                                <charstatelabels id="UserDataType.282" spec="beast.evolution.datatype.UserDataType" characterName="283._Ectopterygoid_posterior_process" codeMap="0=0, 1=1, 2=2, ? =0 1 2 " states="3" value="prominent, small_lateral_knob, absent"/>
                                <charstatelabels id="UserDataType.283" spec="beast.evolution.datatype.UserDataType" characterName="284. Ectopterygoid posterior process lengthens*" codeMap="0=0, 1=1, ? =0 1 " states="2" value="does_not_extend_past_coronoid_apex, extends_past_coronoid_apex"/>
                                <charstatelabels id="UserDataType.284" spec="beast.evolution.datatype.UserDataType" characterName="285. Ectopterygoid dorsal process height*" codeMap="0=0, 1=1, 2=2, ? =0 1 2 " states="3" value="tall, short, absent"/>
                                <charstatelabels id="UserDataType.285" spec="beast.evolution.datatype.UserDataType" characterName="286. Ectopterygoid*" codeMap="0=0, 1=1, ? =0 1 " states="2" value="does_not_contact_prefrontal, contacts_prefrontal_at_base_of_orbit"/>
                                <charstatelabels id="UserDataType.286" spec="beast.evolution.datatype.UserDataType" characterName="287. Ectopterygoid-pterygoid contact" codeMap="0=0, 1=1, ? =0 1 " states="2" value="predominantly_dorsal, predominantly_lateral"/>
                                <charstatelabels id="UserDataType.287" spec="beast.evolution.datatype.UserDataType" characterName="288. Ectopterygoid pterygoid process length*" codeMap="0=0, 1=1, 2=2, ? =0 1 2 " states="3" value="short, longer,_but_still_anterior_to_trigeminal_foramen, longest,_extending_posterior_to_trigeminal_foramen"/>
                                <charstatelabels id="UserDataType.288" spec="beast.evolution.datatype.UserDataType" characterName="289. Ectopterygoid overlap of pterygoid*" codeMap="0=0, 1=1, ? =0 1 " states="2" value="short, long"/>
                                <charstatelabels id="UserDataType.289" spec="beast.evolution.datatype.UserDataType" characterName="290._Epipterygoid" codeMap="0=0, 1=1, ? =0 1 " states="2" value="present, absent"/>
                                <charstatelabels id="UserDataType.290" spec="beast.evolution.datatype.UserDataType" characterName="291. Epipterygoid, in resting position*" codeMap="0=0, 1=1, ? =0 1 " states="2" value="located_lateral_to_prootic_(even_if_only_narrowly_so), located_entirely_anterior_to_prootic"/>
                                <charstatelabels id="UserDataType.291" spec="beast.evolution.datatype.UserDataType" characterName="292. Epipterygoid relative to alar process of prootic*" codeMap="0=0, 1=1, ? =0 1 " states="2" value="epipterygoid_anterolateral_to_prootic_alar_process, epipterygoid_abuts_anteroventral_tip_of_alar_process"/>
                                <charstatelabels id="UserDataType.292" spec="beast.evolution.datatype.UserDataType" characterName="293. Epipterygoid shortens*" codeMap="0=0, 1=1, ? =0 1 " states="2" value="long_(reaches_nearly_to_level_of_top_of_braincase,_or_above_quadrate_head,_or_more_than_half_distance_between_pterygoid_and_parietal_table), short_(reaches_only_to_level_of_quadrate_head,_barely_to_semicircular_canal,_or_half_or_less_of_distance_between_pterygoid_and_parietal_table)"/>
                                <charstatelabels id="UserDataType.293" spec="beast.evolution.datatype.UserDataType" characterName="294. Epipterygoid-parietal contact*" codeMap="0=0, 1=1, ? =0 1 " states="2" value="absent, overlaps_parietal_temporal_muscle_origin"/>
                                <charstatelabels id="UserDataType.294" spec="beast.evolution.datatype.UserDataType" characterName="295._Epiptergyoid" codeMap="0=0, 1=1, ? =0 1 " states="2" value="expanded_dorsoventrally_and_ventrally, columelliform"/>
                                <charstatelabels id="UserDataType.295" spec="beast.evolution.datatype.UserDataType" characterName="296._Braincase_fusion" codeMap="0=0, 1=1, 2=2, ? =0 1 2 " states="3" value="unfused_in_adult, opisthotic_and_prootic_fused_in_adult, complete_braincase_fusion_in_adult"/>
                                <charstatelabels id="UserDataType.296" spec="beast.evolution.datatype.UserDataType" characterName="297._Processus_ascendens_of_synotic_tectum" codeMap="0=0, 1=1, ? =0 1 " states="2" value="absent, present"/>
                                <charstatelabels id="UserDataType.297" spec="beast.evolution.datatype.UserDataType" characterName="298._Supraoccipital" codeMap="0=0, 1=1, ? =0 1 " states="2" value="single, double"/>
                                <charstatelabels id="UserDataType.298" spec="beast.evolution.datatype.UserDataType" characterName="299. Supraoccipital origin of temporal muscles*" codeMap="0=0, 1=1, 2=2, 3=3, ? =0 1 2 3 " states="4" value="restricted_to_parietal, spread_onto_supraoccipital_contacting_nuchal_crest_in_roughly_T-shaped_outline, spread_onto_supraoccipital_to_form_Y-shaped_crest, temporal_muscles_spread_onto_braincase_dorsally,_but_sagittal_and_nuchal_crests_join_to_form_roughly_anchor-shaped_outline"/>
                                <charstatelabels id="UserDataType.299" spec="beast.evolution.datatype.UserDataType" characterName="300. Supraoccipital nuchal crest lateral extent*" codeMap="0=0, 1=1, 2=2, ? =0 1 2 " states="3" value="absent, present_on_supraoccipital, present_on_supraoccipital_and_otoccipital"/>
                                <charstatelabels id="UserDataType.300" spec="beast.evolution.datatype.UserDataType" characterName="301._Supraoccipital_crest" codeMap="0=0, 1=1, 2=2, ? =0 1 2 " states="3" value="absent, present, meets_ventral_parietal"/>
                                <charstatelabels id="UserDataType.301" spec="beast.evolution.datatype.UserDataType" characterName="302. Supraoccipital relative to oto-occipital on midline" codeMap="0=0, 1=1, 2=2, ? =0 1 2 " states="3" value="overlaps_oto-occipital_laterally, laps_over_oto-occipital_on_midline_as_part_of_sagittal_crest, that_is,_in_turn,_capped_by_the_parietal,_so_that_all_three_bones_are_visible_in_cross_section"/>
                                <charstatelabels id="UserDataType.302" spec="beast.evolution.datatype.UserDataType" characterName="303. Supraoccipital contribution to internal sidewall of neurocranium*" codeMap="0=0, 1=1, 2=2, ? =0 1 2 " states="3" value="participates_in_sidewall, absent,_only_dorsal_plate_remains, dorsal_plate_absent"/>
                                <charstatelabels id="UserDataType.303" spec="beast.evolution.datatype.UserDataType" characterName="304._Epitotic_foramen" codeMap="0=0, 1=1, ? =0 1 " states="2" value="absent, present"/>
                                <charstatelabels id="UserDataType.304" spec="beast.evolution.datatype.UserDataType" characterName="305. Prootic, alar process" codeMap="0=0, 1=1, ? =0 1 " states="2" value="small_or_absent, prominent"/>
                                <charstatelabels id="UserDataType.305" spec="beast.evolution.datatype.UserDataType" characterName="306. Prootic, supratrigeminal process" codeMap="0=0, 1=1, 2=2, ? =0 1 2 " states="3" value="absent, weakly_developed,_not_projecting_beyond_cupola_anterior, present_as_a_finger-like_projection_above_trigeminal_notch,_projecting_beyond_cupola_anterior"/>
                                <charstatelabels id="UserDataType.306" spec="beast.evolution.datatype.UserDataType" characterName="307. Crista prootica (ridge on lateral surface of the prootic, overhanging facial foramen)" codeMap="0=0, 1=1, 2=2, ? =0 1 2 " states="3" value="well-developed_lateral_flange, reduced_to_weak_ridge, absent"/>
                                <charstatelabels id="UserDataType.307" spec="beast.evolution.datatype.UserDataType" characterName="308._Crista_prootica" codeMap="0=0, 1=1, ? =0 1 " states="2" value="does_not_extend_onto_basipterygoid_process, extends_onto_basipterygoid_process_forming_open_or_closed_bony_canal"/>
                                <charstatelabels id="UserDataType.308" spec="beast.evolution.datatype.UserDataType" characterName="309. Crista prootica aliform in outline in ventral view (extended butterfly shape)" codeMap="0=0, 1=1, 2=2, ? =0 1 2 " states="3" value="absent, present, prominent,_extending_further_laterally"/>
                                <charstatelabels id="UserDataType.309" spec="beast.evolution.datatype.UserDataType" characterName="310._Crista_tuberalis_and_crista_prootica" codeMap="0=0, 1=1, ? =0 1 " states="2" value="separate, combined_to_surround_stapedial_footplate_and_lateral_aperture_of_recessus_scalae_tympani"/>
                                <charstatelabels id="UserDataType.310" spec="beast.evolution.datatype.UserDataType" characterName="311._Crista_interfenestralis" codeMap="0=0, 1=1, 2=2, ? =0 1 2 " states="3" value="prominent, reduced, absent"/>
                                <charstatelabels id="UserDataType.311" spec="beast.evolution.datatype.UserDataType" characterName="312._Crista_tuberalis" codeMap="0=0, 1=1, 2=2, ? =0 1 2 " states="3" value="prominent, reduced, absent"/>
                                <charstatelabels id="UserDataType.312" spec="beast.evolution.datatype.UserDataType" characterName="313. Facial foramen (lateral exit on prootic for the facial or VII cranial nerve)" codeMap="0=0, 1=1, ? =0 1 " states="2" value="single, double"/>
                                <charstatelabels id="UserDataType.313" spec="beast.evolution.datatype.UserDataType" characterName="314. Prootic participates in medial aperture of the recessus scala tympani (MARST)" codeMap="0=0, 1=1, ? =0 1 " states="2" value="absent, prootic_forms_part_of_MARST"/>
                                <charstatelabels id="UserDataType.314" spec="beast.evolution.datatype.UserDataType" characterName="315. Posterior auditory foramen*" codeMap="0=0, 1=1, ? =0 1 " states="2" value="bordered_by_opisthotic_(!oto-occipital)_posteromedially, enclosed_entirely_in_prootic"/>
                                <charstatelabels id="UserDataType.315" spec="beast.evolution.datatype.UserDataType" characterName="316. Orbitosphenoid, calcified/ossified" codeMap="0=0, 1=1, 2=2, ? =0 1 2 " states="3" value="absent, present, expanded_to_floor_the_braincase"/>
                                <charstatelabels id="UserDataType.316" spec="beast.evolution.datatype.UserDataType" characterName="317. Orbitosphenoid*" codeMap="0=0, 1=1, ? =0 1 " states="2" value="well_developed, reduced"/>
                                <charstatelabels id="UserDataType.317" spec="beast.evolution.datatype.UserDataType" characterName="318. Orbitosphenoid*" codeMap="0=0, 1=1, ? =0 1 " states="2" value="paired, single_(fused_ventrally)"/>
                                <charstatelabels id="UserDataType.318" spec="beast.evolution.datatype.UserDataType" characterName="319._Optic_foramen" codeMap="0=0, 1=1, ? =0 1 " states="2" value="present, absent"/>
                                <charstatelabels id="UserDataType.319" spec="beast.evolution.datatype.UserDataType" characterName="320._Optic_foramen" codeMap="0=0, 1=1, 2=2, 3=3, ? =0 1 2 3 " states="4" value="not_fully_enclosed_by_bone, enclosed_partly_or_entirely_by_frontals, entirely_within_orbitosphenoid, entirely_within_parietal"/>
                                <charstatelabels id="UserDataType.320" spec="beast.evolution.datatype.UserDataType" characterName="321._Trigeminal_foramen_or_foramina" codeMap="0=0, 1=1, 2=2, 3=3, ? =0 1 2 3 " states="4" value="anterior_margin_not_enclosed_in_bone, anterior_margin_enclosed_by_descending_flange_of_parietal, anterior_margin_enclosed_by_orbitosphenoid, enclosed_by_prootic"/>
                                <charstatelabels id="UserDataType.321" spec="beast.evolution.datatype.UserDataType" characterName="322._Trigeminal_nerve_maxillary_branch" codeMap="0=0, 1=1, ? =0 1 " states="2" value="pierces_the_lateral_(maxillary)_process_of_the_palatine, passes_dorsally_between_the_palatine_and_the_prefrontal"/>
                                <charstatelabels id="UserDataType.322" spec="beast.evolution.datatype.UserDataType" characterName="323. Ophidiosphenoid (equals “laterosphenoid” or “pleurosphenoid”)" codeMap="0=0, 1=1, ? =0 1 " states="2" value="absent, present"/>
                                <charstatelabels id="UserDataType.323" spec="beast.evolution.datatype.UserDataType" characterName="324. Dorsum sellae shape in longitudinal cross-section" codeMap="0=0, 1=1, 2=2, 3=3, ? =0 1 2 3 " states="4" value="crista_sellaris_forms_posterior_wall,_usually_low_and_vertically_disposed_with_more_or_less_anterior_slope, dorsum_sellae_poorly_differentiated_with,_at_most,_shallow_fossa_with_low_crista_sellaris, enclosed_in_distinct_fossa,_a_cup-like_depression_walled_laterally_and_ventrally_by_the_basisphenoid_and_anteriorly_by_the_parasphenoid_rostrumN, completely_enclosed_tube-like_dorsum_sellae"/>
                                <charstatelabels id="UserDataType.324" spec="beast.evolution.datatype.UserDataType" characterName="325. Dorsum sella fossa roofed posteriorly by crista sellaris (not scored in species with reduced/absent crista sellaris)*" codeMap="0=0, 1=1, ? =0 1 " states="2" value="fossa_only_modestly_roofed_by_crista_sellaris, roofing_more_extensive_over_deep_fossa"/>
                                <charstatelabels id="UserDataType.325" spec="beast.evolution.datatype.UserDataType" characterName="326._Parabasisphenoidal_keel" codeMap="0=0, 1=1, 2=2, ? =0 1 2 " states="3" value="absent, present_below_dorsum_sellae, deep_keel"/>
                                <charstatelabels id="UserDataType.326" spec="beast.evolution.datatype.UserDataType" characterName="327. Parasphenoid rostrum in cross-section below posterior frontal articulation" codeMap="0=0, 1=1, 2=2, 3=3, ? =0 1 2 3 " states="4" value="somewhat_subrectangular, distinctly_I-beam_shaped,_strongly_compressed_laterally,_abruptly_narrows_at_trabeculae, with_an_arrowhead-shaped_apex_in_cross-section, with_prominent_ventrolaterally_directed_alae"/>
                                <charstatelabels id="UserDataType.327" spec="beast.evolution.datatype.UserDataType" characterName="328. Cultriform process*" codeMap="0=0, 1=1, 2=2, ? =0 1 2 " states="3" value="long, short, absent"/>
                                <charstatelabels id="UserDataType.328" spec="beast.evolution.datatype.UserDataType" characterName="329. Vidian canal rostral opening*" codeMap="0=0, 1=1, ? =0 1 " states="2" value="roofed_by_parietal, exits_via_parasphenoid_rostrum_only"/>
                                <charstatelabels id="UserDataType.329" spec="beast.evolution.datatype.UserDataType" characterName="330._Vidian_canal_opening_on_right_side" codeMap="0=0, 1=1, ? =0 1 " states="2" value="is_not_larger_than_that_of_left_Vidian_canal, is_larger_than_that_of_the_left_Vidian_canal"/>
                                <charstatelabels id="UserDataType.330" spec="beast.evolution.datatype.UserDataType" characterName="331._Trabeculae_cranii" codeMap="0=0, 1=1, ? =0 1 " states="2" value="tropibasic, platybasic"/>
                                <charstatelabels id="UserDataType.331" spec="beast.evolution.datatype.UserDataType" characterName="332. Basipterygoid process (and synovial palatobasal articulation)" codeMap="0=0, 1=1, 2=2, ? =0 1 2 " states="3" value="present,_formed_by_ossified_basitrabecular_process, present,_formed_by_outgrowth_from_parabasisphenoid_(no_basitrabecular_process_known;_synovial_palatobasal_articulation_absent), basipterygoid_process_absent"/>
                                <charstatelabels id="UserDataType.332" spec="beast.evolution.datatype.UserDataType" characterName="333._Basipterygoid_process" codeMap="0=0, 1=1, ? =0 1 " states="2" value="long,_i.e.,_projecting_far_beyond_the_body_of_the_basisphenoid, short,_i.e.,_not_projecting_very_far_beyond_the_body_of_the_basisphenoid"/>
                                <charstatelabels id="UserDataType.333" spec="beast.evolution.datatype.UserDataType" characterName="334._Basipterygoid_process" codeMap="0=0, 1=1, ? =0 1 " states="2" value="not_expanded_at_distal_end, distal_end_expanded"/>
                                <charstatelabels id="UserDataType.334" spec="beast.evolution.datatype.UserDataType" characterName="335. Sesamoid bone at basipterygoid-pterygoid articulation*" codeMap="0=0, 1=1, ? =0 1 " states="2" value="absent, present"/>
                                <charstatelabels id="UserDataType.335" spec="beast.evolution.datatype.UserDataType" characterName="336. Vidian canal formed by the basisphenoid enclosing the internal carotid artery, and the base of the palatine artery, as they pass over the basipterygoid process" codeMap="0=0, 1=1, ? =0 1 " states="2" value="absent, present"/>
                                <charstatelabels id="UserDataType.336" spec="beast.evolution.datatype.UserDataType" characterName="337._Vidian_canal_caudal_opening" codeMap="0=0, 1=1, 2=2, 3=3, ? =0 1 2 3 " states="4" value="within_basisphenoid, anterior_margin_at_basisphenoid-prootic_suture, entirely_within_prootic, the_dibamid-amphisbaenian_condition"/>
                                <charstatelabels id="UserDataType.337" spec="beast.evolution.datatype.UserDataType" characterName="338._Carotid_artery_exits_rostral_end_of_Vidian_canal" codeMap="0=0, 1=1, ? =0 1 " states="2" value="at_same_level_(or_slightly_above)_as_the_remnant_of_the_embryonic_neurocranial_trabeculae, below_the_level_of_the_remnant_of_the_embryonic_neurocranial_trabeculae"/>
                                <charstatelabels id="UserDataType.338" spec="beast.evolution.datatype.UserDataType" characterName="339. Basal tubera position*" codeMap="0=0, 1=1, ? =0 1 " states="2" value="posterolateral,_with_apex_on_lateral_edge_of_basioccipital_just_behind_base_of_prooticopisthotic_suture, anteromedial,_with_apex_at_lateral_juncture_of_sphenoid_and_basioccipital,_anterior_and_medial_to_prootic-opisthotic_suture"/>
                                <charstatelabels id="UserDataType.339" spec="beast.evolution.datatype.UserDataType" characterName="340. Apophyseal ossification (Element “X”) caps basal tubera*" codeMap="0=0, 1=1, ? =0 1 " states="2" value="absent, present"/>
                                <charstatelabels id="UserDataType.340" spec="beast.evolution.datatype.UserDataType" characterName="341._Occipital_condyle" codeMap="0=0, 1=1, ? =0 1 " states="2" value="posterior_surface_of_condyle_straight_in_ventral_view, posterior_surface_of_condyle_concave_in_ventral_view"/>
                                <charstatelabels id="UserDataType.341" spec="beast.evolution.datatype.UserDataType" characterName="342._Basioccipital" codeMap="0=0, 1=1, ? =0 1 " states="2" value="contributes_to_ventral_border_of_foramen_magnum, excluded_from_ventral_border_of_foramen_magnum_by_contact_of_exoccipitals"/>
                                <charstatelabels id="UserDataType.342" spec="beast.evolution.datatype.UserDataType" characterName="343._Basioccipital_ventral_keel" codeMap="0=0, 1=1, 2=2, ? =0 1 2 " states="3" value="absent, crest, keel"/>
                                <charstatelabels id="UserDataType.343" spec="beast.evolution.datatype.UserDataType" characterName="344. Medial aperture of the recessus scala tympani (MARST)" codeMap="0=0, 1=1, ? =0 1 " states="2" value="between_basioccipital_and_opisthotic, entirely_in_opisthotic"/>
                                <charstatelabels id="UserDataType.344" spec="beast.evolution.datatype.UserDataType" characterName="345._Cranial_nerve_IX_exits_braincase_via" codeMap="0=0, 1=1, ? =0 1 " states="2" value="MARST_internally_and_lateral_aperture_of_recessus_scala_tympani_(LARST)_externally, exits_dorsal_to_MARST_then_out_LARST"/>
                                <charstatelabels id="UserDataType.345" spec="beast.evolution.datatype.UserDataType" characterName="346._Cranial_nerve_IX_exits_braincase_via" codeMap="0=0, 1=1, 2=2, ? =0 1 2 " states="3" value="foramen_magnum, laterally_via_LARST, posteriorly_via_vagus_(=jugular)_foramen"/>
                                <charstatelabels id="UserDataType.346" spec="beast.evolution.datatype.UserDataType" characterName="347. Medial aperture of the recessus scalae tympani (MARST) subdivided, IX cranial nerve exits posteriorly" codeMap="0=0, 1=1, 2=2, ? =0 1 2 " states="3" value="absent, large_oval_MARST_undivided,_with_IX_cranial_nerve_exiting_at_posterodorsal_end, MARST_divided_into_anterior_and_posterior_openings_by_bony_process,_with_IX_cranial_nerve_exiting_via_posterodorsal_foramen"/>
                                <charstatelabels id="UserDataType.347" spec="beast.evolution.datatype.UserDataType" characterName="348. Vagus foramen (!“jugular foramen” in other amniotes) far from MARST*" codeMap="0=0, 1=1, ? =0 1 " states="2" value="with_hypoglossal_foramina_lying_below_and_between_them_medially, vagus_foramen_closer_to_MARST,_with_hypoglossal_foramina_extending_posterior_to_vagus"/>
                                <charstatelabels id="UserDataType.348" spec="beast.evolution.datatype.UserDataType" characterName="349. Hypoglossal (XII) foramina exit(s) relative to vagus (X–XI) foramen on external surface of braincase" codeMap="0=0, 1=1, 2=2, 3=3, ? =0 1 2 3 " states="4" value="hypoglossal_foramina_separated_from_vagus, at_least_one_hypoglossal_foramen_emerges_from_the_same_fossa_as_the_vagus_foramen, only_one_hypoglossal_foramen_still_exits_separately_from_the_vagus_foramen_fossa, all_three_hypoglossals_emerge_from_the_same_fossa_as_the_vagus_foramen"/>
                                <charstatelabels id="UserDataType.349" spec="beast.evolution.datatype.UserDataType" characterName="350. LARST (lateral aperture of recessus scalae tympani)" codeMap="0=0, 1=1, 2=2, ? =0 1 2 " states="3" value="open, small, closed"/>
                                <charstatelabels id="UserDataType.350" spec="beast.evolution.datatype.UserDataType" characterName="351._Perilymphatic_foramen_faces" codeMap="0=0, 1=1, 2=2, 3=3, ? =0 1 2 3 " states="4" value="ventrally, medially, laterally, posteriorly"/>
                                <charstatelabels id="UserDataType.351" spec="beast.evolution.datatype.UserDataType" characterName="352. Opisthotic-exoccipital fusion to form oto-occipital" codeMap="0=0, 1=1, ? =0 1 " states="2" value="incompletely_fused_or_separate_in_adult, completely_fused_early_in_post-hatching_ontogeny"/>
                                <charstatelabels id="UserDataType.352" spec="beast.evolution.datatype.UserDataType" characterName="353. Oto-occipitals (exoccipital part) contact above foramen magnum to exclude supraoccipital" codeMap="0=0, 1=1, ? =0 1 " states="2" value="absent, present"/>
                                <charstatelabels id="UserDataType.353" spec="beast.evolution.datatype.UserDataType" characterName="354._Metotic_fissure" codeMap="0=0, 1=1, ? =0 1 " states="2" value="open, subdivided_by_contact_of_basal_plate_and_otic_capsule"/>
                                <charstatelabels id="UserDataType.354" spec="beast.evolution.datatype.UserDataType" characterName="355._Mandibular_symphysis" codeMap="0=0, 1=1, ? =0 1 " states="2" value="anterior_tips_of_dentary_with_distinct_flat_symphyseal_area, anterior_tips_of_dentary_smoothly_rounded_and_without_distinct_symphyseal_area"/>
                                <charstatelabels id="UserDataType.355" spec="beast.evolution.datatype.UserDataType" characterName="356. Dentary anterodorsal edge of dental parapet at tip*" codeMap="0=0, 1=1, ? =0 1 " states="2" value="straight, tipped_down_(and_medially)"/>
                                <charstatelabels id="UserDataType.356" spec="beast.evolution.datatype.UserDataType" characterName="357._Dentary_bowed_ventrally_along_long_axis" codeMap="0=0, 1=1, ? =0 1 " states="2" value="straight_to_slightly_bowed, distinctly_bowed_ventrally"/>
                                <charstatelabels id="UserDataType.357" spec="beast.evolution.datatype.UserDataType" characterName="358._Dentary_overlaps_postdentary_bones_laterally" codeMap="0=0, 1=1, ? =0 1 " states="2" value="extensive, reduced"/>
                                <charstatelabels id="UserDataType.358" spec="beast.evolution.datatype.UserDataType" characterName="359._Dentary_suspended_from" codeMap="0=0, 1=1, 2=2, ? =0 1 2 " states="3" value="overlapping_parts_of_coronoid,_surangular,_prearticular,_splenial_and_angular, surangular, prearticular"/>
                                <charstatelabels id="UserDataType.359" spec="beast.evolution.datatype.UserDataType" characterName="360. Dentary subdental shelf/gutter development in anterior part of dentary" codeMap="0=0, 1=1, 2=2, ? =0 1 2 " states="3" value="subdental_shelf_absent, weakly_developed_subdental_shelf, pronounced_subdental_gutter"/>
                                <charstatelabels id="UserDataType.360" spec="beast.evolution.datatype.UserDataType" characterName="361. Dentary, number of mental foramina on lateral surface" codeMap="0=0, 1=1, 2=2, 3=3, 4=4, ? =0 1 2 3 4 " states="5" value="none, one, two, three, four_or_more"/>
                                <charstatelabels id="UserDataType.361" spec="beast.evolution.datatype.UserDataType" characterName="362. Dentary, size of posteriormost mental foramen*" codeMap="0=0, 1=1, ? =0 1 " states="2" value="same_size_as_others, enlarged_relative_to_others"/>
                                <charstatelabels id="UserDataType.362" spec="beast.evolution.datatype.UserDataType" characterName="363. Dentary mental foramen position*" codeMap="0=0, 1=1, 2=2, ? =0 1 2 " states="3" value="near_tip_of_dentary, displaced_caudally, displaced_further_caudally"/>
                                <charstatelabels id="UserDataType.363" spec="beast.evolution.datatype.UserDataType" characterName="364. Dentary coronoid process posterior termination*" codeMap="0=0, 1=1, 2=2, ? =0 1 2 " states="3" value="below_(or_anterior)_to_level_of_coronoid_apex, just_behind_level_of_coronoid_apex, well_posterior_to_level_of_coronoid_apex"/>
                                <charstatelabels id="UserDataType.364" spec="beast.evolution.datatype.UserDataType" characterName="365._Dentary_subdental_shelf_hooks_around_anterior_rim_of_the_anterior_inferior_alveolar_foramen" codeMap="0=0, 1=1, ? =0 1 " states="2" value="absent, present"/>
                                <charstatelabels id="UserDataType.365" spec="beast.evolution.datatype.UserDataType" characterName="366. Dentary surangular process*" codeMap="0=0, 1=1, 2=2, ? =0 1 2 " states="3" value="lies_flat_against_the_dorsolateral_face_of_the_surangular_below_the_coronoid, set_in_a_posterodorsally_trending_groove,_open_dorsally,_that_supports_it_from_below_on_the_dorsolateral_face_of_the_surangular_below_the_coronoid, set_in_deep_V-shaped,_laterally-facing_recess_on_dorsolateral_face_of_surangular_behind_coronoid"/>
                                <charstatelabels id="UserDataType.366" spec="beast.evolution.datatype.UserDataType" characterName="367._Dentary_coronoid_process_posterodorsal_extension" codeMap="0=0, 1=1, 2=2, 3=3, ? =0 1 2 3 " states="4" value="absent_or_with_only_small_dorsal_extension, large,_but_extending_between_lateral_and_medial_processes_of_coronoid, large,_but_extending_dorsally_to_overlap_most_of_anterolateral_surface_of_coronoid, extremely_well_developed,_covering_almost_entire_lateral_surface_of_coronoid"/>
                                <charstatelabels id="UserDataType.367" spec="beast.evolution.datatype.UserDataType" characterName="368._Dentary_angular_process_reduced" codeMap="0=0, 1=1, 2=2, ? =0 1 2 " states="3" value="angular_process_extends_to_or_past_coronoid_apex, anterior_to_coronoid_apex, anterior_to_level_of_coronoid_bone"/>
                                <charstatelabels id="UserDataType.368" spec="beast.evolution.datatype.UserDataType" characterName="369._Dentary_posterior_termination_on_latral_face_of_mandible" codeMap="0=0, 1=1, 2=2, 3=3, ? =0 1 2 3 " states="4" value="below_(or_anterior_to)_level_of_coronoid_apex, just_posterior_to_coronoid_apex, well_posterior_to_level_of_coronoid_apex, nearly_to_posterior_surangular_foramen"/>
                                <charstatelabels id="UserDataType.369" spec="beast.evolution.datatype.UserDataType" characterName="370. Dentary angular process prominently bifid*" codeMap="0=0, 1=1, ? =0 1 " states="2" value="absent, present"/>
                                <charstatelabels id="UserDataType.370" spec="beast.evolution.datatype.UserDataType" characterName="371._Meckel’s_canal" codeMap="0=0, 1=1, ? =0 1 " states="2" value="opens_medially_for_most_of_length, opens_ventrally_anterior_to_anterior_inferior_alveolar_foramen"/>
                                <charstatelabels id="UserDataType.371" spec="beast.evolution.datatype.UserDataType" characterName="372._Dentary_restricts_Meckel’s_canal" codeMap="0=0, 1=1, 2=2, 3=3, ? =0 1 2 3 " states="4" value="does_not_restrict_or_enclose_Meckelian_canal, lower_dentary_border_of_Meckel’s_canal_folds_up_to_approach_closely_upper_border_to_restrict_canal, upper_and_lower_borders_form_sutural_contact_anterior_to_splenial, Meckel’s_canal_closed_and_fused_anterior_to_splenial"/>
                                <charstatelabels id="UserDataType.372" spec="beast.evolution.datatype.UserDataType" characterName="373._Splenial_attachment_to_dentary_above_Meckel’s_canal" codeMap="0=0, 1=1, ? =0 1 " states="2" value="close_throughout_length, loose,_with_dorsal_dentary_suture_confined_to_posterodorsal_corner_of_splenial"/>
                                <charstatelabels id="UserDataType.373" spec="beast.evolution.datatype.UserDataType" characterName="374._Splenial" codeMap="0=0, 1=1, 2=2, 3=3, ? =0 1 2 3 " states="4" value="present_as_separate_element, fused_to_prearticular, fused_to_dentary, lost"/>
                                <charstatelabels id="UserDataType.374" spec="beast.evolution.datatype.UserDataType" characterName="375._Splenial_anterior_extent" codeMap="0=0, 1=1, 2=2, 3=3, ? =0 1 2 3 " states="4" value="around_one-third_(or_less)_length_relative_to_dentary_tooth_row, about_one-half, about_two-thirds, three-fourths_(or_more)"/>
                                <charstatelabels id="UserDataType.375" spec="beast.evolution.datatype.UserDataType" characterName="376._Splenial_posterior_extent" codeMap="0=0, 1=1, ? =0 1 " states="2" value="extends_posteriorly_to_or_beyond_apex_of_coronoid, does_not_extend_posteriorly_to_apex_of_coronoid"/>
                                <charstatelabels id="UserDataType.376" spec="beast.evolution.datatype.UserDataType" characterName="377. Splenial-angular articulation" codeMap="0=0, 1=1, 2=2, 3=3, ? =0 1 2 3 " states="4" value="splenial_overlaps_angular, with_ball_on_splenial_(below_level_of_posterior_mylohyoid_foramen)_fitting_into_socket_on_angular, with_ball_on_angular_fitting_into_socket_on_splenial, flat,_abutting_joint"/>
                                <charstatelabels id="UserDataType.377" spec="beast.evolution.datatype.UserDataType" characterName="378. Splenial anterior inferior alveolar foramen (aiaf) position relative to dentary*" codeMap="0=0, 1=1, ? =0 1 " states="2" value="enclosed_entirely_in_splenial, between_splenial_and_dentary"/>
                                <charstatelabels id="UserDataType.378" spec="beast.evolution.datatype.UserDataType" characterName="379. Splenial anterior inferior alveolar foramen position relative to anterior mylohyoid foramen*" codeMap="0=0, 1=1, ? =0 1 " states="2" value="anterodorsal, dorsal_to_posterodorsal"/>
                                <charstatelabels id="UserDataType.379" spec="beast.evolution.datatype.UserDataType" characterName="380._Angular" codeMap="0=0, 1=1, ? =0 1 " states="2" value="present, absent"/>
                                <charstatelabels id="UserDataType.380" spec="beast.evolution.datatype.UserDataType" characterName="381._Angular_posterior_extent" codeMap="0=0, 1=1, ? =0 1 " states="2" value="reaches_mandibular_condyle, does_not_reach_mandibular_condyle"/>
                                <charstatelabels id="UserDataType.381" spec="beast.evolution.datatype.UserDataType" characterName="382. Angular taller anteriorly, closely approaching coronoid (or, if coronoid absent, tooth-bearing margin of dentary above Meckelian canal)*" codeMap="0=0, 1=1, 2=2, ? =0 1 2 " states="3" value="absent,_angular_broadly_separated_from_coronoid, present, with_finger-like_process_over-arching_Meckel’s_canal"/>
                                <charstatelabels id="UserDataType.382" spec="beast.evolution.datatype.UserDataType" characterName="383. Angular medial exposure (relative degree of medial exposure scored with the teeth pointing straight up)" codeMap="0=0, 1=1, 2=2, ? =0 1 2 " states="3" value="broad, reduced, narrow"/>
                                <charstatelabels id="UserDataType.383" spec="beast.evolution.datatype.UserDataType" characterName="384. Posterior mylohyoid foramen position*" codeMap="0=0, 1=1, 2=2, 3=3, ? =0 1 2 3 " states="4" value="absent, medial, ventral, lateral"/>
                                <charstatelabels id="UserDataType.384" spec="beast.evolution.datatype.UserDataType" characterName="385._Posterior_mylohyoid_foramen_position_relative_to_coronoid_apex" codeMap="0=0, 1=1, 2=2, ? =0 1 2 " states="3" value="below, posterior, anterior"/>
                                <charstatelabels id="UserDataType.385" spec="beast.evolution.datatype.UserDataType" characterName="386._Coronoid_eminence" codeMap="0=0, 1=1, ? =0 1 " states="2" value="present, absent"/>
                                <charstatelabels id="UserDataType.386" spec="beast.evolution.datatype.UserDataType" characterName="387._Coronoid_eminence_composition" codeMap="0=0, 1=1, 2=2, ? =0 1 2 " states="3" value="formed_by_both_surangular_and_coronoid, formed_exclusively_by_coronoid, formed_exclusively_by_surangular"/>
                                <charstatelabels id="UserDataType.387" spec="beast.evolution.datatype.UserDataType" characterName="388. Coronoid anteromedial process fits into sulcus beneath tooth-bearing border of dentary (at or behind end of tooth row)" codeMap="0=0, 1=1, 2=2, ? =0 1 2 " states="3" value="absent, present, and_wraps_around_ventral_margin_of_dentary_tooth-bearing_border_at_apex_posteriorly"/>
                                <charstatelabels id="UserDataType.388" spec="beast.evolution.datatype.UserDataType" characterName="389. Coronoid bone*" codeMap="0=0, 1=1, 2=2, ? =0 1 2 " states="3" value="present,_well_developed, present,_small_and_straplike, absent"/>
                                <charstatelabels id="UserDataType.389" spec="beast.evolution.datatype.UserDataType" characterName="390. Coronoid-surangular articulation" codeMap="0=0, 1=1, 2=2, ? =0 1 2 " states="3" value="coronoid_restricted_to_medial_aspect_of_mandible, coronoid_extends_onto_dorsal_surface_of_surangular, coronoid_arches_over_dorsal_margin_of_mandible_to_reach_lateral_face_of_surangular"/>
                                <charstatelabels id="UserDataType.390" spec="beast.evolution.datatype.UserDataType" characterName="391. Coronoid, anteromedial process" codeMap="0=0, 1=1, ? =0 1 " states="2" value="present, absent"/>
                                <charstatelabels id="UserDataType.391" spec="beast.evolution.datatype.UserDataType" characterName="392. Coronoid, anteromedial ventral margin (at/behind end of tooth row)" codeMap="0=0, 1=1, 2=2, ? =0 1 2 " states="3" value="overlapped_by_splenial, abuts_splenial, does_not_contact_splenial"/>
                                <charstatelabels id="UserDataType.392" spec="beast.evolution.datatype.UserDataType" characterName="393. Coronoid, posteromedial process" codeMap="0=0, 1=1, ? =0 1 " states="2" value="absent, present"/>
                                <charstatelabels id="UserDataType.393" spec="beast.evolution.datatype.UserDataType" characterName="394. Coronoid, anterolateral dentary process*" codeMap="0=0, 1=1, 2=2, ? =0 1 2 " states="3" value="absent, present, overlaps_dentary_tooth_row_deeply"/>
                                <charstatelabels id="UserDataType.394" spec="beast.evolution.datatype.UserDataType" characterName="395. Coronoid, shape of anterolateral dentary process*" codeMap="0=0, 1=1, ? =0 1 " states="2" value="extends_anteroventrally_and_smoothly_tapers_into_dentary, extends_anteriorly,_with_dorsal_and_ventral_margins_more_parallel_sided,_terminating_in_a_blunt_edge_anteriorly"/>
                                <charstatelabels id="UserDataType.395" spec="beast.evolution.datatype.UserDataType" characterName="396. Surangular inserts into dentary lateral to the intramandibular septum, entering the intramandibular canal" codeMap="0=0, 1=1, 2=2, ? =0 1 2 " states="3" value="absent, present_slightly, present_deeply"/>
                                <charstatelabels id="UserDataType.396" spec="beast.evolution.datatype.UserDataType" characterName="397. Surangular, external foramina*" codeMap="0=0, 1=1, ? =0 1 " states="2" value="two_foramina,_anterior_and_posterior, single_foramen"/>
                                <charstatelabels id="UserDataType.397" spec="beast.evolution.datatype.UserDataType" characterName="398._Adductor_fossa" codeMap="0=0, 1=1, 2=2, 3=3, ? =0 1 2 3 " states="4" value="faces_dorsomedially,_medial_wall_below_lateral_wall, faces_dorsally,_medial/lateral_walls_same_height, no_distinct_medial_wall, faces_dorsolaterally,_lateral_wall_below_medial_wall"/>
                                <charstatelabels id="UserDataType.398" spec="beast.evolution.datatype.UserDataType" characterName="399._Surangular_adductor_fossa_on_external_face_of_mandible" codeMap="0=0, 1=1, ? =0 1 " states="2" value="shallow_and_extends_ventrally_no_more_than_halfway_down, deep_and_extends_ventrally_more_than_half_way_down_(nearly_to_angular_bone)"/>
                                <charstatelabels id="UserDataType.399" spec="beast.evolution.datatype.UserDataType" characterName="400. Surangular dorsal margin*" codeMap="0=0, 1=1, ? =0 1 " states="2" value="nearly_horizontal,_rising_somewhat_toward_the_coronoid,_anterodorsal_edge_set_below_level_of_tooth_crowns, rises_steeply_anterodorsally_to_coronoid,_with_apex_reaching_above_level_of_tooth_crowns"/>
                                <charstatelabels id="UserDataType.400" spec="beast.evolution.datatype.UserDataType" characterName="401. Prearticular and surangular fused in adult*" codeMap="0=0, 1=1, ? =0 1 " states="2" value="separate, fused"/>
                                <charstatelabels id="UserDataType.401" spec="beast.evolution.datatype.UserDataType" characterName="402. Prearticular broadly contacts surangular behind posteromedial process of coronoid, restricting mandibular adductor fossa anteriorly*" codeMap="0=0, 1=1, ? =0 1 " states="2" value="absent, present"/>
                                <charstatelabels id="UserDataType.402" spec="beast.evolution.datatype.UserDataType" characterName="403._Prearticular_crest" codeMap="0=0, 1=1, ? =0 1 " states="2" value="absent, present"/>
                                <charstatelabels id="UserDataType.403" spec="beast.evolution.datatype.UserDataType" characterName="404._Retroarticular_process" codeMap="0=0, 1=1, ? =0 1 " states="2" value="present, very_short_or_absent"/>
                                <charstatelabels id="UserDataType.404" spec="beast.evolution.datatype.UserDataType" characterName="405. Retroarticular process orientation (scored with teeth pointing straight up)" codeMap="0=0, 1=1, ? =0 1 " states="2" value="not_inflected_medially, inflected_medially"/>
                                <charstatelabels id="UserDataType.405" spec="beast.evolution.datatype.UserDataType" characterName="406. Retroarticular process orientation in lateral (or posterior) view" codeMap="0=0, 1=1, ? =0 1 " states="2" value="extends_straight_posteriorly, inflected_ventrally"/>
                                <charstatelabels id="UserDataType.406" spec="beast.evolution.datatype.UserDataType" characterName="407._Retroarticular_process_dorsal_surface" codeMap="0=0, 1=1, ? =0 1 " states="2" value="horizontal, inclined_posterodorsally"/>
                                <charstatelabels id="UserDataType.407" spec="beast.evolution.datatype.UserDataType" characterName="408._Retroarticular_process_emarginate_distally" codeMap="0=0, 1=1, ? =0 1 " states="2" value="absent, present"/>
                                <charstatelabels id="UserDataType.408" spec="beast.evolution.datatype.UserDataType" characterName="409. Retroarticular process, lateral notch forming waist proximally" codeMap="0=0, 1=1, ? =0 1 " states="2" value="absent, present"/>
                                <charstatelabels id="UserDataType.409" spec="beast.evolution.datatype.UserDataType" characterName="410. Retroarticular process breadth (greatest width) relative to mandibular condyle (glenoid)" codeMap="0=0, 1=1, ? =0 1 " states="2" value="narrower, wider"/>
                                <charstatelabels id="UserDataType.410" spec="beast.evolution.datatype.UserDataType" characterName="411.  Prearticular, pterygoideus process (!angular process of Oelrich 1956) (i.e., part of retroarticular process)" codeMap="0=0, 1=1, ? =0 1 " states="2" value="absent, present"/>
                                <charstatelabels id="UserDataType.411" spec="beast.evolution.datatype.UserDataType" characterName="412. Premaxillary teeth (apart from median tooth)" codeMap="0=0, 1=1, ? =0 1 " states="2" value="similar_size_or_larger_than_anterior_maxillary_teeth, distinctly_smaller_than_anterior_maxillary_teeth"/>
                                <charstatelabels id="UserDataType.412" spec="beast.evolution.datatype.UserDataType" characterName="413._Median_premaxillary_tooth" codeMap="0=0, 1=1, ? =0 1 " states="2" value="absent, present"/>
                                <charstatelabels id="UserDataType.413" spec="beast.evolution.datatype.UserDataType" characterName="414._Enlarged_median_tooth_on_fused_premaxilla" codeMap="0=0, 1=1, 2=2, ? =0 1 2 " states="3" value="median_tooth_same_size_as_other_premaxillary_teeth, slightly_enlarged_median_premaxillary_tooth, greatly_enlarged_median_premaxillary_tooth"/>
                                <charstatelabels id="UserDataType.414" spec="beast.evolution.datatype.UserDataType" characterName="415. Maxillary tooth row extent posteriorly*" codeMap="0=0, 1=1, 2=2, ? =0 1 2 " states="3" value="to_roughly_midorbit_(or_anterior), to_posterior_third_of_orbit, posterior_to_orbit"/>
                                <charstatelabels id="UserDataType.415" spec="beast.evolution.datatype.UserDataType" characterName="416. Maxillary tooth crown height*" codeMap="0=0, 1=1, 2=2, 3=3, 4=4, ? =0 1 2 3 4 " states="5" value="constant_throughout_tooth_row, length_varies,_resulting_in_sinuous_occlusal_surface, length_varies,_resulting_in_convex_occlusal_surface, length_decreases_posteriorly, length_increases_posteriorly"/>
                                <charstatelabels id="UserDataType.416" spec="beast.evolution.datatype.UserDataType" characterName="417. Maxilla, enlarged teeth (“fangs”) (relative to adjacent teeth)*" codeMap="0=0, 1=1, 2=2, ? =0 1 2 " states="3" value="absent, present_on_anterior_maxilla, present_on_posterior_maxilla"/>
                                <charstatelabels id="UserDataType.417" spec="beast.evolution.datatype.UserDataType" characterName="418._Maxilla_tooth_row_length" codeMap="0=0, 1=1, 2=2, ? =0 1 2 " states="3" value="to_or_behind_midorbit, anterior_to_midorbit, anterior_to_orbit"/>
                                <charstatelabels id="UserDataType.418" spec="beast.evolution.datatype.UserDataType" characterName="419._Premaxillary_tooth_count" codeMap="0=0, 1=1, 2=2, 3=3, 4=4, ? =0 1 2 3 4 " states="5" value="none, one_to_three, four_to_six, seven_to_nine, 10_or_more"/>
                                <charstatelabels id="UserDataType.419" spec="beast.evolution.datatype.UserDataType" characterName="420._Maxillary_tooth_count" codeMap="0=0, 1=1, 2=2, 3=3, 4=4, ? =0 1 2 3 4 " states="5" value="0, 2–5, 7–15, 16–27, 31_or_more"/>
                                <charstatelabels id="UserDataType.420" spec="beast.evolution.datatype.UserDataType" characterName="421._Dentary_tooth_count" codeMap="0=0, 1=1, 2=2, 3=3, 4=4, ? =0 1 2 3 4 " states="5" value="0, 4–9, 10–20, 21–35, 36_or_more"/>
                                <charstatelabels id="UserDataType.421" spec="beast.evolution.datatype.UserDataType" characterName="422. Marginal teeth*" codeMap="0=0, 1=1, 2=2, ? =0 1 2 " states="3" value="all_vertical, all_recurved, anterior_teeth_recurved_and_posterior_teeth_vertical"/>
                                <charstatelabels id="UserDataType.422" spec="beast.evolution.datatype.UserDataType" characterName="423. Position of marginal teeth relative to tooth-bearing element" codeMap="0=0, 1=1, ? =0 1 " states="2" value="on_medial_side_of_tooth-bearing_element, near/on_apical_margin_of_tooth-bearing_element"/>
                                <charstatelabels id="UserDataType.423" spec="beast.evolution.datatype.UserDataType" characterName="424. Fusion of marginal teeth*" codeMap="0=0, 1=1, ? =0 1 " states="2" value="unfused_to_each_other, fused_to_each_other"/>
                                <charstatelabels id="UserDataType.424" spec="beast.evolution.datatype.UserDataType" characterName="425._Bases_of_marginal_teeth" codeMap="0=0, 1=1, ? =0 1 " states="2" value="smooth,_dentine_and_enamel_not_infolded, dentine_and_enamel_infolded_into_pulp_cavity_(“plicidentine’),_resulting_in_longitudinal_grooves_externally_at_base_of_teeth"/>
                                <charstatelabels id="UserDataType.425" spec="beast.evolution.datatype.UserDataType" characterName="426._Bases_of_marginal_teeth_expanded" codeMap="0=0, 1=1, ? =0 1 " states="2" value="absent, present"/>
                                <charstatelabels id="UserDataType.426" spec="beast.evolution.datatype.UserDataType" characterName="427.__Marginal_tooth_spacing" codeMap="0=0, 1=1, ? =0 1 " states="2" value="crowns_closely_spaced, crowns_separated_by_large_gaps"/>
                                <charstatelabels id="UserDataType.427" spec="beast.evolution.datatype.UserDataType" characterName="428._Position_of_replacement_teeth" codeMap="0=0, 1=1, ? =0 1 " states="2" value="lingual, posterolingual"/>
                                <charstatelabels id="UserDataType.428" spec="beast.evolution.datatype.UserDataType" characterName="429._Orientation_of_replacement_teeth" codeMap="0=0, 1=1, ? =0 1 " states="2" value="erupt_upright,_growing_straight_upwards_into_functional_position, erupt_horizontally,_and_then_rotate_through_90&quot;_about_the_base_into_functional_position"/>
                                <charstatelabels id="UserDataType.429" spec="beast.evolution.datatype.UserDataType" characterName="430. Tooth replacement*" codeMap="0=0, 1=1, ? =0 1 " states="2" value="present, absent"/>
                                <charstatelabels id="UserDataType.430" spec="beast.evolution.datatype.UserDataType" characterName="431._Resorption_pits" codeMap="0=0, 1=1, ? =0 1 " states="2" value="present, absent"/>
                                <charstatelabels id="UserDataType.431" spec="beast.evolution.datatype.UserDataType" characterName="432._Development_of_resorption_pits" codeMap="0=0, 1=1, ? =0 1 " states="2" value="at_base_of_teeth, on_bony_tooth_pedicel"/>
                                <charstatelabels id="UserDataType.432" spec="beast.evolution.datatype.UserDataType" characterName="433._Palatal_teeth" codeMap="0=0, 1=1, ? =0 1 " states="2" value="constant_in_size_across_palatal_tooth_row, decrease_in_size_posteriorly"/>
                                <charstatelabels id="UserDataType.433" spec="beast.evolution.datatype.UserDataType" characterName="434. Cusps on posterior teeth*" codeMap="0=0, 1=1, 2=2, ? =0 1 2 " states="3" value="unicuspid, bicuspid, tricuspid"/>
                                <charstatelabels id="UserDataType.434" spec="beast.evolution.datatype.UserDataType" characterName="435. Venom groove on anteromedial surface of teeth*" codeMap="0=0, 1=1, 2=2, ? =0 1 2 " states="3" value="absent, present,_unenclosed, present,_enclosed_tube"/>
                                <charstatelabels id="UserDataType.435" spec="beast.evolution.datatype.UserDataType" characterName="436. V-shaped wear facets of maxillary teeth incised on lateral face of dentary between dentary teeth" codeMap="0=0, 1=1, ? =0 1 " states="2" value="absent, present"/>
                                <charstatelabels id="UserDataType.436" spec="beast.evolution.datatype.UserDataType" characterName="437. Teeth swollen, set off from tooth shafts above jaw parapet*" codeMap="0=0, 1=1, ? =0 1 " states="2" value="absent, present"/>
                                <charstatelabels id="UserDataType.437" spec="beast.evolution.datatype.UserDataType" characterName="438. Basihyal*" codeMap="0=0, 1=1, ? =0 1 " states="2" value="present, absent"/>
                                <charstatelabels id="UserDataType.438" spec="beast.evolution.datatype.UserDataType" characterName="439. Basihyal, relationship to skull (when mouth is closed)*" codeMap="0=0, 1=1, 2=2, ? =0 1 2 " states="3" value="anterior_to_braincase, ventral_to_braincase, posterior_to_braincase"/>
                                <charstatelabels id="UserDataType.439" spec="beast.evolution.datatype.UserDataType" characterName="440. Hyoid, lingual process length*" codeMap="0=0, 1=1, 2=2, ? =0 1 2 " states="3" value="short, medium, long"/>
                                <charstatelabels id="UserDataType.440" spec="beast.evolution.datatype.UserDataType" characterName="441. Hyoid, distal part of lingual process" codeMap="0=0, 1=1, ? =0 1 " states="2" value="not_detached, detached"/>
                                <charstatelabels id="UserDataType.441" spec="beast.evolution.datatype.UserDataType" characterName="442. Free epibranchials (!second epibranchial)" codeMap="0=0, 1=1, ? =0 1 " states="2" value="absent, present"/>
                                <charstatelabels id="UserDataType.442" spec="beast.evolution.datatype.UserDataType" characterName="443. Free epibranchial*" codeMap="0=0, 1=1, ? =0 1 " states="2" value="simple, complex_(has_hooks_or_processes,_and/or_doubles_back_on_itself)"/>
                                <charstatelabels id="UserDataType.443" spec="beast.evolution.datatype.UserDataType" characterName="444. First epibranchial*" codeMap="0=0, 1=1, ? =0 1 " states="2" value="shorter_than_first_ceratobranchial, longer_than_or_nearly_equal_to_first_ceratobranchial"/>
                                <charstatelabels id="UserDataType.444" spec="beast.evolution.datatype.UserDataType" characterName="445. First ceratobranchial (in lateral view)*" codeMap="0=0, 1=1, 2=2, 3=3, ? =0 1 2 3 " states="4" value="no_dorsolateral_angulation, weak_dorsolateral_angulation_(has_a_distinct_bend), strong_dorsolateral_angulation_(90&quot;_or_more), entire_element_straight_or_oriented_vertically"/>
                                <charstatelabels id="UserDataType.445" spec="beast.evolution.datatype.UserDataType" characterName="446._Second_ceratobranchials" codeMap="0=0, 1=1, ? =0 1 " states="2" value="present, absent"/>
                                <charstatelabels id="UserDataType.446" spec="beast.evolution.datatype.UserDataType" characterName="447._Second_ceratobranchial" codeMap="0=0, 1=1, ? =0 1 " states="2" value="shorter_than_first_ceratobranchial, nearly_equal_to_or_longer_than_first_ceratobranchial"/>
                                <charstatelabels id="UserDataType.447" spec="beast.evolution.datatype.UserDataType" characterName="448._Second_ceratobranchial_apposed_on_midline" codeMap="0=0, 1=1, ? =0 1 " states="2" value="absent, present"/>
                                <charstatelabels id="UserDataType.448" spec="beast.evolution.datatype.UserDataType" characterName="449. Large, wing-like hyoid cornu" codeMap="0=0, 1=1, ? =0 1 " states="2" value="absent, present"/>
                                <charstatelabels id="UserDataType.449" spec="beast.evolution.datatype.UserDataType" characterName="450.Hyoid_cornu" codeMap="0=0, 1=1, ? =0 1 " states="2" value="less_than_the_length_of_the_epihyal, greater_than_or_equal_to_the_length_of_the_epihyal"/>
                                <charstatelabels id="UserDataType.450" spec="beast.evolution.datatype.UserDataType" characterName="451. Epihyal*" codeMap="0=0, 1=1, ? =0 1 " states="2" value="meets_hyoid_cornu_at_(or_near)_its_distal_end, meets_hyoid_cornu_along_its_body"/>
                                <charstatelabels id="UserDataType.451" spec="beast.evolution.datatype.UserDataType" characterName="452. Epihyal*" codeMap="0=0, 1=1, 2=2, 3=3, 4=4, ? =0 1 2 3 4 " states="5" value="expansion_or_elaboration_at_proximal_end_absent, simple_expansion_at_proximal_end_present, hook-like_elaboration_at_proximal_end_present_(, lateral_flange_at_proximal_end_present, medial_flange_at_proximal_end_present"/>
                                <charstatelabels id="UserDataType.452" spec="beast.evolution.datatype.UserDataType" characterName="453. Lateral flange at midpoint of epihyal*" codeMap="0=0, 1=1, ? =0 1 " states="2" value="absent, present"/>
                                <charstatelabels id="UserDataType.453" spec="beast.evolution.datatype.UserDataType" characterName="454._Presacral_vertebrae_number_reduction" codeMap="0=0, 1=1, 2=2, ? =0 1 2 " states="3" value="24_or_more_presacrals, 23_presacrals, fewer_than_23_presacrals"/>
                                <charstatelabels id="UserDataType.454" spec="beast.evolution.datatype.UserDataType" characterName="455._Presacral_vertebrae_number_increase_I" codeMap="0=0, 1=1, 2=2, 3=3, 4=4, ? =0 1 2 3 4 " states="5" value="24_or_fewer, 25, 26, 27, 28_or_more"/>
                                <charstatelabels id="UserDataType.455" spec="beast.evolution.datatype.UserDataType" characterName="456._Presacral_vertebrae_number_increase_II" codeMap="0=0, 1=1, 2=2, 3=3, 4=4, ? =0 1 2 3 4 " states="5" value="32_presacrals_or_fewer, 33–39, 50–55, 61–84, 89_or_more"/>
                                <charstatelabels id="UserDataType.456" spec="beast.evolution.datatype.UserDataType" characterName="457._Presacral_vertebrae_number_increase_III" codeMap="0=0, 1=1, 2=2, 3=3, 4=4, ? =0 1 2 3 4 " states="5" value="less_than_104, 118–132, 144–156, 168–180, 184_or_more"/>
                                <charstatelabels id="UserDataType.457" spec="beast.evolution.datatype.UserDataType" characterName="458._Presacral_vertebrae_number_increase_IV" codeMap="0=0, 1=1, 2=2, ? =0 1 2 " states="3" value="less_than_193, 197–209, more_than_219"/>
                                <charstatelabels id="UserDataType.458" spec="beast.evolution.datatype.UserDataType" characterName="459._Cervical_vertebra_number_reduction" codeMap="0=0, 1=1, 2=2, 3=3, 4=4, ? =0 1 2 3 4 " states="5" value="six_or_more, five, four, three, two"/>
                                <charstatelabels id="UserDataType.459" spec="beast.evolution.datatype.UserDataType" characterName="460._Cervical_vertebrae_number_increase" codeMap="0=0, 1=1, 2=2, 3=3, ? =0 1 2 3 " states="4" value="six_or_fewer, seven, eight_or_more, -"/>
                                <charstatelabels id="UserDataType.460" spec="beast.evolution.datatype.UserDataType" characterName="461._Cervical_intercentrum_position" codeMap="0=0, 1=1, 2=2, 3=3, ? =0 1 2 3 " states="4" value="intercentral, posterior_end_of_preceding_centrum, anterior_end_of_following_centrum, absent."/>
                                <charstatelabels id="UserDataType.461" spec="beast.evolution.datatype.UserDataType" characterName="462. Cervical rib ossified portion shape*" codeMap="0=0, 1=1, ? =0 1 " states="2" value="widens_distally,_at_least_in_last_cervical, tapers_distally"/>
                                <charstatelabels id="UserDataType.462" spec="beast.evolution.datatype.UserDataType" characterName="463._Cervical_ribs_start_on_vertebra_number" codeMap="0=0, 1=1, 2=2, 3=3, 4=4, ? =0 1 2 3 4 " states="5" value="two, three, four, five, six"/>
                                <charstatelabels id="UserDataType.463" spec="beast.evolution.datatype.UserDataType" characterName="464. Cervical intercentrum length relative to pedicle length*" codeMap="0=0, 1=1, ? =0 1 " states="2" value="intercentrum_longer_than_pedicle, intercentrum_shorter_than_pedicle"/>
                                <charstatelabels id="UserDataType.464" spec="beast.evolution.datatype.UserDataType" characterName="465. Cervical pedicle (outgrowth of pleurocentrum to which intercentrum may attach)" codeMap="0=0, 1=1, ? =0 1 " states="2" value="absent, projecting_ventrally_with_discrete_fore_and_aft_margins"/>
                                <charstatelabels id="UserDataType.465" spec="beast.evolution.datatype.UserDataType" characterName="466. Vertebral pedicle (“hypapophysis”) posterior extent*" codeMap="0=0, 1=1, ? =0 1 " states="2" value="in_anterior_half_of_vertebral_column, throughout_vertebral_column"/>
                                <charstatelabels id="UserDataType.466" spec="beast.evolution.datatype.UserDataType" characterName="467._Vertebral_centrum_articulation" codeMap="0=0, 1=1, ? =0 1 " states="2" value="amphicoelous_(and_notochordal), procoelous"/>
                                <charstatelabels id="UserDataType.467" spec="beast.evolution.datatype.UserDataType" characterName="468. Zygosphene-zygantrum accessory intervertebral articulations" codeMap="0=0, 1=1, 2=2, 3=3, ? =0 1 2 3 " states="4" value="absent, dorsolaterally_directed_facet_continuous_with_prezygapophyseal_articulation_located_just_up_edge_of_neural_arch, tall,_laterally_directed_facet_continuous_with_prezygapophyseal_articulation_and_extending_as_high_as_top_as_neural_canal, separate_facet_set_on_distinct_pedicle_and_facing_ventrolaterally"/>
                                <charstatelabels id="UserDataType.468" spec="beast.evolution.datatype.UserDataType" characterName="469. Vertebrae, mid-dorsals are pachyostotic" codeMap="0=0, 1=1, ? =0 1 " states="2" value="absent, present"/>
                                <charstatelabels id="UserDataType.469" spec="beast.evolution.datatype.UserDataType" characterName="470._Caudal_autotomic_septum_position_relative_to_caudal_rib" codeMap="0=0, 1=1, 2=2, 3=3, ? =0 1 2 3 " states="4" value="within_caudal_rib, anterior_to_caudal_rib, posterior_to_caudal_rib, absent"/>
                                <charstatelabels id="UserDataType.470" spec="beast.evolution.datatype.UserDataType" characterName="471. Caudal rib (transverse process) shape" codeMap="0=0, 1=1, 2=2, ? =0 1 2 " states="3" value="single_rib_without_basal_foramen, foramen_passing_through_base_of_rib, divergent_bifid_ribs_on_some_caudals"/>
                                <charstatelabels id="UserDataType.471" spec="beast.evolution.datatype.UserDataType" characterName="472. Posterior caudal vertebrae, groove on dorsal surface of neural spines" codeMap="0=0, 1=1, ? =0 1 " states="2" value="absent, present"/>
                                <charstatelabels id="UserDataType.472" spec="beast.evolution.datatype.UserDataType" characterName="473. Caudal vertebrae, pterapophysis" codeMap="0=0, 1=1, ? =0 1 " states="2" value="absent, present"/>
                                <charstatelabels id="UserDataType.473" spec="beast.evolution.datatype.UserDataType" characterName="474. Caudal vertebrae, distal tip of anterior zygapophyses" codeMap="0=0, 1=1, ? =0 1 " states="2" value="undifferentiated, elaborated_into_a_horizontal_blade"/>
                                <charstatelabels id="UserDataType.474" spec="beast.evolution.datatype.UserDataType" characterName="475. Caudal haemal arch (intercentrum) position" codeMap="0=0, 1=1, 2=2, 3=3, ? =0 1 2 3 " states="4" value="intercentral,_pedicles_feeble/absent, contacting_mainly_condyle_but_also_distinct_pedicles_beneath_preceding_centrum, mainly_contacting_pedicles_on_preceding_centrum_but_still_bordering_condyle, well_forward_of_condyle_on_preceding_centrum"/>
                                <charstatelabels id="UserDataType.475" spec="beast.evolution.datatype.UserDataType" characterName="476._Caudal_haemal_arch_pedicle_length" codeMap="0=0, 1=1, ? =0 1 " states="2" value="short, long"/>
                                <charstatelabels id="UserDataType.476" spec="beast.evolution.datatype.UserDataType" characterName="477._Vertebra_whose_rib_first_attaches_to_sternum" codeMap="0=0, 1=1, 2=2, ? =0 1 2 " states="3" value="seventh_(or_more_anteriorly), eighth, ninth"/>
                                <charstatelabels id="UserDataType.477" spec="beast.evolution.datatype.UserDataType" characterName="478._Trunk_ribs_pachyostotic" codeMap="0=0, 1=1, ? =0 1 " states="2" value="slender,_cancellous_ribs, thick,_dense_ribs"/>
                                <charstatelabels id="UserDataType.478" spec="beast.evolution.datatype.UserDataType" characterName="479._Postcloacal_bones" codeMap="0=0, 1=1, ? =0 1 " states="2" value="absent, present"/>
                                <charstatelabels id="UserDataType.479" spec="beast.evolution.datatype.UserDataType" characterName="480._Sternum" codeMap="0=0, 1=1, ? =0 1 " states="2" value="present, absent"/>
                                <charstatelabels id="UserDataType.480" spec="beast.evolution.datatype.UserDataType" characterName="481._Sternal_fontanelle" codeMap="0=0, 1=1, ? =0 1 " states="2" value="absent, present"/>
                                <charstatelabels id="UserDataType.481" spec="beast.evolution.datatype.UserDataType" characterName="482._Sternal_fontanelle_number" codeMap="0=0, 1=1, ? =0 1 " states="2" value="single, double"/>
                                <charstatelabels id="UserDataType.482" spec="beast.evolution.datatype.UserDataType" characterName="483. Number of rib attachment points to sternum (including attachment of xiphisternum)" codeMap="0=0, 1=1, 2=2, 3=3, ? =0 1 2 3 " states="4" value="five, four, three, two_or_fewer"/>
                                <charstatelabels id="UserDataType.483" spec="beast.evolution.datatype.UserDataType" characterName="484._Xiphisternun" codeMap="0=0, 1=1, ? =0 1 " states="2" value="present, absent"/>
                                <charstatelabels id="UserDataType.484" spec="beast.evolution.datatype.UserDataType" characterName="485. Xiphisternal fontanelle*" codeMap="0=0, 1=1, ? =0 1 " states="2" value="absent, present"/>
                                <charstatelabels id="UserDataType.485" spec="beast.evolution.datatype.UserDataType" characterName="486. Number of xiphisternal rib attachment points*" codeMap="0=0, 1=1, 2=2, 3=3, 4=4, ? =0 1 2 3 4 " states="5" value="none, one, two, three, four"/>
                                <charstatelabels id="UserDataType.486" spec="beast.evolution.datatype.UserDataType" characterName="487. Number of postxiphisternal (or poststernal) inscriptional ribs united along the ventral midline to form continuous chevron shaped structures" codeMap="0=0, 1=1, 2=2, 3=3, 4=4, ? =0 1 2 3 4 " states="5" value="0, 1-4, 5-11, 12-30, &gt;31"/>
                                <charstatelabels id="UserDataType.487" spec="beast.evolution.datatype.UserDataType" characterName="488._Scapulocoracoid" codeMap="0=0, 1=1, 2=2, ? =0 1 2 " states="3" value="large, reduced, absent"/>
                                <charstatelabels id="UserDataType.488" spec="beast.evolution.datatype.UserDataType" characterName="489._Scapula" codeMap="0=0, 1=1, ? =0 1 " states="2" value="short_and_wide, elongate_and_narrow"/>
                                <charstatelabels id="UserDataType.489" spec="beast.evolution.datatype.UserDataType" characterName="490._Suprascapular_cartilage" codeMap="0=0, 1=1, ? =0 1 " states="2" value="present, absent"/>
                                <charstatelabels id="UserDataType.490" spec="beast.evolution.datatype.UserDataType" characterName="491._Suprascapula" codeMap="0=0, 1=1, ? =0 1 " states="2" value="large, small"/>
                                <charstatelabels id="UserDataType.491" spec="beast.evolution.datatype.UserDataType" characterName="492. Scapula, emargination on anterodorsal edge (scapular fenestra)" codeMap="0=0, 1=1, ? =0 1 " states="2" value="absent, present"/>
                                <charstatelabels id="UserDataType.492" spec="beast.evolution.datatype.UserDataType" characterName="493._Scapulocoracoid_emargination" codeMap="0=0, 1=1, ? =0 1 " states="2" value="absent, present"/>
                                <charstatelabels id="UserDataType.493" spec="beast.evolution.datatype.UserDataType" characterName="494. Scapulocoracoid emargination*" codeMap="0=0, 1=1, 2=2, ? =0 1 2 " states="3" value="closed_by_cartilage, open, closed_by_scapula_and_coracoid"/>
                                <charstatelabels id="UserDataType.494" spec="beast.evolution.datatype.UserDataType" characterName="495. Coracoid, anterior (primary) emargination (fenestra)" codeMap="0=0, 1=1, ? =0 1 " states="2" value="absent, present"/>
                                <charstatelabels id="UserDataType.495" spec="beast.evolution.datatype.UserDataType" characterName="496. Coracoid, posterior (secondary) emargination (fenestra)" codeMap="0=0, 1=1, ? =0 1 " states="2" value="absent, present"/>
                                <charstatelabels id="UserDataType.496" spec="beast.evolution.datatype.UserDataType" characterName="497. Coracoid size*" codeMap="0=0, 1=1, ? =0 1 " states="2" value="enlarged,_extending_anteriorly_to_level_of_clavicles, not_enlarged,_not_extending_anteriorly_to_level_of_clavicles"/>
                                <charstatelabels id="UserDataType.497" spec="beast.evolution.datatype.UserDataType" characterName="498._Epicoracoid_cartilage_extent" codeMap="0=0, 1=1, ? =0 1 " states="2" value="contacts_mesoscapula_and_suprascapula, does_not_contact_mesoscapula_and_suprascapula"/>
                                <charstatelabels id="UserDataType.498" spec="beast.evolution.datatype.UserDataType" characterName="499._Clavicle" codeMap="0=0, 1=1, ? =0 1 " states="2" value="present, absent"/>
                                <charstatelabels id="UserDataType.499" spec="beast.evolution.datatype.UserDataType" characterName="500._Clavicle" codeMap="0=0, 1=1, 2=2, ? =0 1 2 " states="3" value="no_notch_or_fenestration_present, notch_present, fenestration_present"/>
                                <charstatelabels id="UserDataType.500" spec="beast.evolution.datatype.UserDataType" characterName="501._Clavicle" codeMap="0=0, 1=1, ? =0 1 " states="2" value="rod-like, greatly_expanded_proximally"/>
                                <charstatelabels id="UserDataType.501" spec="beast.evolution.datatype.UserDataType" characterName="502._Clavicular_angulation" codeMap="0=0, 1=1, ? =0 1 " states="2" value="simple_curved_rod,_following_contour_of_scapulocoracoid, strongly_angulated,_curving_anteriorly_away_from_scapulocoracoid"/>
                                <charstatelabels id="UserDataType.502" spec="beast.evolution.datatype.UserDataType" characterName="503._Distal_clavicle_articulation" codeMap="0=0, 1=1, 2=2, ? =0 1 2 " states="3" value="with_scapula, with_suprascapula, no_distal_articulation"/>
                                <charstatelabels id="UserDataType.503" spec="beast.evolution.datatype.UserDataType" characterName="504. Clavicles, medial contact*" codeMap="0=0, 1=1, ? =0 1 " states="2" value="clavicles_do_not_meet_on_midline, clavicles_meet_on_midline"/>
                                <charstatelabels id="UserDataType.504" spec="beast.evolution.datatype.UserDataType" characterName="505._Interclavicle" codeMap="0=0, 1=1, ? =0 1 " states="2" value="present, absent"/>
                                <charstatelabels id="UserDataType.505" spec="beast.evolution.datatype.UserDataType" characterName="506._Interclavicle_lateral_process" codeMap="0=0, 1=1, ? =0 1 " states="2" value="present, absent"/>
                                <charstatelabels id="UserDataType.506" spec="beast.evolution.datatype.UserDataType" characterName="507. Interclavicle anterior process (extending beyond lateral process)" codeMap="0=0, 1=1, ? =0 1 " states="2" value="absent, present"/>
                                <charstatelabels id="UserDataType.507" spec="beast.evolution.datatype.UserDataType" characterName="508. Interclavicle anterior process, length (as ratio of interclavicle length)" codeMap="0=0, 1=1, ? =0 1 " states="2" value="0.01-0.20, more_than_0.20"/>
                                <charstatelabels id="UserDataType.508" spec="beast.evolution.datatype.UserDataType" characterName="509. Interclavicle, anterior end" codeMap="0=0, 1=1, 2=2, 3=3, ? =0 1 2 3 " states="4" value="ventral_to_clavicles, dorsal_to_clavicles, abuts_clavicles, lies_posterior_to_clavicles"/>
                                <charstatelabels id="UserDataType.509" spec="beast.evolution.datatype.UserDataType" characterName="510._Pubis" codeMap="0=0, 1=1, ? =0 1 " states="2" value="present, absent"/>
                                <charstatelabels id="UserDataType.510" spec="beast.evolution.datatype.UserDataType" characterName="511. Pubis, symphyseal process orientation in ventral view" codeMap="0=0, 1=1, ? =0 1 " states="2" value="medially_directed, anteromedially_directed"/>
                                <charstatelabels id="UserDataType.511" spec="beast.evolution.datatype.UserDataType" characterName="512. Pubis, symphyseal process" codeMap="0=0, 1=1, ? =0 1 " states="2" value="thick, thin"/>
                                <charstatelabels id="UserDataType.512" spec="beast.evolution.datatype.UserDataType" characterName="513. Pubis, symphyseal process" codeMap="0=0, 1=1, ? =0 1 " states="2" value="expanded_distally, tapered,_not_expanded_distally)"/>
                                <charstatelabels id="UserDataType.513" spec="beast.evolution.datatype.UserDataType" characterName="514. Pectineal (pubic) tubercle" codeMap="0=0, 1=1, ? =0 1 " states="2" value="closer_to_acetabulum_than_to_symphysis, closer_to_symphysis_than_to_acetabulum_(or_equal_distance)"/>
                                <charstatelabels id="UserDataType.514" spec="beast.evolution.datatype.UserDataType" characterName="515. Pubis, tubercle orientation in ventral view*" codeMap="0=0, 1=1, ? =0 1 " states="2" value="anteriorly_directed, ventrally_directed"/>
                                <charstatelabels id="UserDataType.515" spec="beast.evolution.datatype.UserDataType" characterName="516._Ischium" codeMap="0=0, 1=1, ? =0 1 " states="2" value="present, absent"/>
                                <charstatelabels id="UserDataType.516" spec="beast.evolution.datatype.UserDataType" characterName="517._Ischial_tubercle" codeMap="0=0, 1=1, ? =0 1 " states="2" value="present, absent,_or_continuous_with_hypoischial_cartilage"/>
                                <charstatelabels id="UserDataType.517" spec="beast.evolution.datatype.UserDataType" characterName="518._Hypoischium" codeMap="0=0, 1=1, 2=2, ? =0 1 2 " states="3" value="well_developed_(expanded_at_distal_end), vestigial_(no_expansion_at_distal_end), absent"/>
                                <charstatelabels id="UserDataType.518" spec="beast.evolution.datatype.UserDataType" characterName="519 Hypoischial foramen*" codeMap="0=0, 1=1, ? =0 1 " states="2" value="absent, present"/>
                                <charstatelabels id="UserDataType.519" spec="beast.evolution.datatype.UserDataType" characterName="520._Ilium" codeMap="0=0, 1=1, ? =0 1 " states="2" value="present, absent"/>
                                <charstatelabels id="UserDataType.520" spec="beast.evolution.datatype.UserDataType" characterName="521. Ilium, tubercle" codeMap="0=0, 1=1, ? =0 1 " states="2" value="present, absent"/>
                                <charstatelabels id="UserDataType.521" spec="beast.evolution.datatype.UserDataType" characterName="522. Ilium, blade orientation" codeMap="0=0, 1=1, 2=2, ? =0 1 2 " states="3" value="slopes_posterodorsally, oriented_vertically, oriented_anteriorly"/>
                                <charstatelabels id="UserDataType.522" spec="beast.evolution.datatype.UserDataType" characterName="523. Ilium, dorsal ends blades" codeMap="0=0, 1=1, ? =0 1 " states="2" value="not_compressed_laterally,_and_do_not_expand_or_converge_dorsomedially, compressed_laterally,_suprailiac_cartilages_expanded_into_triangular_plates_that_converge_dorsomedially"/>
                                <charstatelabels id="UserDataType.523" spec="beast.evolution.datatype.UserDataType" characterName="524. Pelvic elements (ilium, ischium, pubis)" codeMap="0=0, 1=1, ? =0 1 " states="2" value="in_close_sutural_contact_throughout_postnatal_ontogeny_and_co-ossified_into_a_single_pelvic_bone_late_in_postnatal_ontogeny, distinct_elements_weakly_united_in_non-sutural_contacts"/>
                                <charstatelabels id="UserDataType.524" spec="beast.evolution.datatype.UserDataType" characterName="525. Hyperischium*" codeMap="0=0, 1=1, ? =0 1 " states="2" value="present, absent"/>
                                <charstatelabels id="UserDataType.525" spec="beast.evolution.datatype.UserDataType" characterName="526. Hyperischial foramen*" codeMap="0=0, 1=1, ? =0 1 " states="2" value="absent, present"/>
                                <charstatelabels id="UserDataType.526" spec="beast.evolution.datatype.UserDataType" characterName="527._Epiphyses_on_long_bones_with_separate_ossification_centers" codeMap="0=0, 1=1, ? =0 1 " states="2" value="present, absent"/>
                                <charstatelabels id="UserDataType.527" spec="beast.evolution.datatype.UserDataType" characterName="528. Proximal forelimb long bones (humerus, radius and ulna)" codeMap="0=0, 1=1, ? =0 1 " states="2" value="present, absent"/>
                                <charstatelabels id="UserDataType.528" spec="beast.evolution.datatype.UserDataType" characterName="529. Ratio of radius/ulna to humerus*" codeMap="0=0, 1=1, 2=2, ? =0 1 2 " states="3" value="0.50–0.61, 0.62–0.97, 0.98–1.10"/>
                                <charstatelabels id="UserDataType.529" spec="beast.evolution.datatype.UserDataType" characterName="530._Ectepicondylar_foramen" codeMap="0=0, 1=1, ? =0 1 " states="2" value="present, absent"/>
                                <charstatelabels id="UserDataType.530" spec="beast.evolution.datatype.UserDataType" characterName="531. Ulnar patella*" codeMap="0=0, 1=1, ? =0 1 " states="2" value="present, absent"/>
                                <charstatelabels id="UserDataType.531" spec="beast.evolution.datatype.UserDataType" characterName="532. Ulna, olecranon process on proximal epiphysis" codeMap="0=0, 1=1, ? =0 1 " states="2" value="prominent, short_or_absent"/>
                                <charstatelabels id="UserDataType.532" spec="beast.evolution.datatype.UserDataType" characterName="533. Unla, enlarged distal epiphysis that is nearly hemispherical in profile and fits into a concomitantly enlarged depression on the ulnare" codeMap="0=0, 1=1, ? =0 1 " states="2" value="absent, present"/>
                                <charstatelabels id="UserDataType.533" spec="beast.evolution.datatype.UserDataType" characterName="534. Radius, styloid process" codeMap="0=0, 1=1, ? =0 1 " states="2" value="absent, present_on_posterolateral_surface_of_distal_epiphysis"/>
                                <charstatelabels id="UserDataType.534" spec="beast.evolution.datatype.UserDataType" characterName="535._Carpal_intermedium" codeMap="0=0, 1=1, 2=2, ? =0 1 2 " states="3" value="large, small, absent"/>
                                <charstatelabels id="UserDataType.535" spec="beast.evolution.datatype.UserDataType" characterName="536. Ball and socket intercarpal joint formed by large central carpal or lateral centrale (ball) and radiale, ulnare and pisiform (socket)" codeMap="0=0, 1=1, ? =0 1 " states="2" value="absent, present"/>
                                <charstatelabels id="UserDataType.536" spec="beast.evolution.datatype.UserDataType" characterName="537._Lateral_centrale_in_hand" codeMap="0=0, 1=1, ? =0 1 " states="2" value="separated_from_second_distal_carpal, contacting_second_distal_carpal"/>
                                <charstatelabels id="UserDataType.537" spec="beast.evolution.datatype.UserDataType" characterName="538._Proximal_end_of_first_metacarpal" codeMap="0=0, 1=1, ? =0 1 " states="2" value="separated_from_medial_centrale, contacting_medial_centrale"/>
                                <charstatelabels id="UserDataType.538" spec="beast.evolution.datatype.UserDataType" characterName="539. Palmar sesamoid*" codeMap="0=0, 1=1, ? =0 1 " states="2" value="absent, present"/>
                                <charstatelabels id="UserDataType.539" spec="beast.evolution.datatype.UserDataType" characterName="540._Metacarpals_II–IV" codeMap="0=0, 1=1, ? =0 1 " states="2" value="longer_than_proximal_phalanges, shorter_than_proximal_phalanges"/>
                                <charstatelabels id="UserDataType.540" spec="beast.evolution.datatype.UserDataType" characterName="541. Metacarpals, sesamoids ventral to distal heads*" codeMap="0=0, 1=1, ? =0 1 " states="2" value="absent, present"/>
                                <charstatelabels id="UserDataType.541" spec="beast.evolution.datatype.UserDataType" characterName="542. Phalangeal count, reduction in manus digits II–IV*" codeMap="0=0, 1=1, 2=2, 3=3, ? =0 1 2 3 " states="4" value="three,_four,_five, reduced_to_three_in_digits_III_and_IV, reduced_to_four_in_digit_IV, reduced_to_three_in_digit_III_and_four_in_digit_IV"/>
                                <charstatelabels id="UserDataType.542" spec="beast.evolution.datatype.UserDataType" characterName="543. Phalangeal count, digit V of manus*" codeMap="0=0, 1=1, 2=2, ? =0 1 2 " states="3" value="three, two, four"/>
                                <charstatelabels id="UserDataType.543" spec="beast.evolution.datatype.UserDataType" characterName="544._Hyperphalangy_in_manus" codeMap="0=0, 1=1, 2=2, 3=3, ? =0 1 2 3 " states="4" value="absent, present_in_more_than_one_digit, present_only_in_digit_1, present_only_in_digit_5"/>
                                <charstatelabels id="UserDataType.544" spec="beast.evolution.datatype.UserDataType" characterName="545._Opposing_digits_in_manus" codeMap="0=0, 1=1, ? =0 1 " states="2" value="digits_nonopposing, digits_1,_2_and_3_opposing_digits_4_and_5"/>
                                <charstatelabels id="UserDataType.545" spec="beast.evolution.datatype.UserDataType" characterName="546. Penultimate phalanges in hand*" codeMap="0=0, 1=1, ? =0 1 " states="2" value="shorter_than_or_equal_to_antepenultimate, longer_than_antepenultimate"/>
                                <charstatelabels id="UserDataType.546" spec="beast.evolution.datatype.UserDataType" characterName="547. Sesamoids dorsal to distal heads of penultimate phalanges (manus)*" codeMap="0=0, 1=1, ? =0 1 " states="2" value="present, absent"/>
                                <charstatelabels id="UserDataType.547" spec="beast.evolution.datatype.UserDataType" characterName="548._Femur" codeMap="0=0, 1=1, ? =0 1 " states="2" value="present, absent"/>
                                <charstatelabels id="UserDataType.548" spec="beast.evolution.datatype.UserDataType" characterName="549._Femur" codeMap="0=0, 1=1, ? =0 1 " states="2" value="curved_in_dorsoventral_plane, not_curved_in_dorsoventral_plane"/>
                                <charstatelabels id="UserDataType.549" spec="beast.evolution.datatype.UserDataType" characterName="550. Femur, internal trochanter" codeMap="0=0, 1=1, ? =0 1 " states="2" value="well_developed_as_a_prominent,_distinct_head, poorly_developed_or_absent"/>
                                <charstatelabels id="UserDataType.550" spec="beast.evolution.datatype.UserDataType" characterName="551. Tibial patella*" codeMap="0=0, 1=1, ? =0 1 " states="2" value="present, absent"/>
                                <charstatelabels id="UserDataType.551" spec="beast.evolution.datatype.UserDataType" characterName="552. Tibial lunula*" codeMap="0=0, 1=1, ? =0 1 " states="2" value="present, absent"/>
                                <charstatelabels id="UserDataType.552" spec="beast.evolution.datatype.UserDataType" characterName="553. Fibular lunula*" codeMap="0=0, 1=1, ? =0 1 " states="2" value="present, absent"/>
                                <charstatelabels id="UserDataType.553" spec="beast.evolution.datatype.UserDataType" characterName="554. Dorsal and ventral tibiofemoral lunulae*" codeMap="0=0, 1=1, 2=2, 3=3, 4=4, ? =0 1 2 3 4 " states="5" value="both_present_and_separate, ventral_present,_dorsal_absent, both_absent, both_present_and_fused, dorsal_present,_ventral_absent"/>
                                <charstatelabels id="UserDataType.554" spec="beast.evolution.datatype.UserDataType" characterName="555. Tibia, notching of distal epiphysis" codeMap="0=0, 1=1, ? =0 1 " states="2" value="notch_not_present,_epiphysis_gently_convex_for_astragalocalcaneal_articulation, distinct_notch_present,_fitting_onto_a_ridge_on_the_astragalocalcaneum"/>
                                <charstatelabels id="UserDataType.555" spec="beast.evolution.datatype.UserDataType" characterName="556. Fibulo-astragalar joint" codeMap="0=0, 1=1, ? =0 1 " states="2" value="occupies_less_than_half_of_distal_end_of_fibula, involves_most_of_distal_end_of_fibula"/>
                                <charstatelabels id="UserDataType.556" spec="beast.evolution.datatype.UserDataType" characterName="557. Tibia and fibula*" codeMap="0=0, 1=1, ? =0 1 " states="2" value="remain_widely_separated_at_distal_ends, very_close_or_in_contact_at_distal_ends"/>
                                <charstatelabels id="UserDataType.557" spec="beast.evolution.datatype.UserDataType" characterName="558. Ball and socket intertarsal joint formed by distal tarsal 4 (ball) and astragalocalcaneum (socket)" codeMap="0=0, 1=1, ? =0 1 " states="2" value="absent, present"/>
                                <charstatelabels id="UserDataType.558" spec="beast.evolution.datatype.UserDataType" characterName="559. Third distal tarsal*" codeMap="0=0, 1=1, ? =0 1 " states="2" value="present, absent"/>
                                <charstatelabels id="UserDataType.559" spec="beast.evolution.datatype.UserDataType" characterName="560._Second_distal_tarsal" codeMap="0=0, 1=1, ? =0 1 " states="2" value="present, absent"/>
                                <charstatelabels id="UserDataType.560" spec="beast.evolution.datatype.UserDataType" characterName="561._Astragalus_and_calcaneum" codeMap="0=0, 1=1, 2=2, ? =0 1 2 " states="3" value="fused_with_no_suture_visible_in_adult, co-ossified_with_suture_visible, separated"/>
                                <charstatelabels id="UserDataType.561" spec="beast.evolution.datatype.UserDataType" characterName="562. Sesamoid between metatarsal I and astragalocalcaneum (ventrally)*" codeMap="0=0, 1=1, ? =0 1 " states="2" value="present, absent"/>
                                <charstatelabels id="UserDataType.562" spec="beast.evolution.datatype.UserDataType" characterName="563._Metatarsals_II–IV" codeMap="0=0, 1=1, ? =0 1 " states="2" value="longer_than_proximal_phalanges, shorter_than_proximal_phalanges"/>
                                <charstatelabels id="UserDataType.563" spec="beast.evolution.datatype.UserDataType" characterName="564._Metatarsal_V" codeMap="0=0, 1=1, ? =0 1 " states="2" value="hooked, broad_proximally,_but_not_hooked"/>
                                <charstatelabels id="UserDataType.564" spec="beast.evolution.datatype.UserDataType" characterName="565. Metatarsals, sesamoids ventral to distal heads*" codeMap="0=0, 1=1, ? =0 1 " states="2" value="absent, present"/>
                                <charstatelabels id="UserDataType.565" spec="beast.evolution.datatype.UserDataType" characterName="566. Phalangeal counts, reduction in pes*" codeMap="0=0, 1=1, 2=2, 3=3, 4=4, ? =0 1 2 3 4 " states="5" value="two,_three,_four,_five,_four, reduced_to_three_phalanges_in_digits_III,_IV_and_V, reduced_to_four_phalanges_in_digit_IV_and_three_phalanges_in_digit_V, reduced_to_two_phalanges_in_digit_V, reduced_to_three_phalanges_in_digit_V"/>
                                <charstatelabels id="UserDataType.566" spec="beast.evolution.datatype.UserDataType" characterName="567._Hyperphalangy_in_digits_of_pes" codeMap="0=0, 1=1, 2=2, ? =0 1 2 " states="3" value="absent, present_in_more_than_one_digit, present_only_in_digit_V"/>
                                <charstatelabels id="UserDataType.567" spec="beast.evolution.datatype.UserDataType" characterName="568._Opposing_digits_in_pes" codeMap="0=0, 1=1, ? =0 1 " states="2" value="digits_non-opposing, digits_1_and_2_opposing_digits_3,_4_and_5"/>
                                <charstatelabels id="UserDataType.568" spec="beast.evolution.datatype.UserDataType" characterName="569._Sesamoids_dorsal_to_distal_heads_of_penultimate_phalanges" codeMap="0=0, 1=1, ? =0 1 " states="2" value="present, absent"/>
                                <charstatelabels id="UserDataType.569" spec="beast.evolution.datatype.UserDataType" characterName="570. Osteoderms on body (and/or tail)" codeMap="0=0, 1=1, 2=2, ? =0 1 2 " states="3" value="not_imbricate, imbricate,_with_gliding_surface_anteriorly, imbricate_anteroposteriorly_(with_gliding_surface),_but_interdigitate_laterally"/>
                                <charstatelabels id="UserDataType.570" spec="beast.evolution.datatype.UserDataType" characterName="571._Osteoderm_ornamentation" codeMap="0=0, 1=1, ? =0 1 " states="2" value="vermiculate_or_smooth, tuberculate"/>
                                <charstatelabels id="UserDataType.571" spec="beast.evolution.datatype.UserDataType" characterName="572._Dermal_skull_bone_ornamentation" codeMap="0=0, 1=1, 2=2, 3=3, ? =0 1 2 3 " states="4" value="smooth, lightly_rugose_about_frontoparietal_suture, present_over_dorsum, present_on_jugal_postorbital_bar"/>
                                <charstatelabels id="UserDataType.572" spec="beast.evolution.datatype.UserDataType" characterName="573. Palpebral osteoderm below supraorbital scales (and their osteoderms)" codeMap="0=0, 1=1, ? =0 1 " states="2" value="absent, present"/>
                                <charstatelabels id="UserDataType.573" spec="beast.evolution.datatype.UserDataType" characterName="574. Supracilliary osteoderm (pierced vertically by foramina) *" codeMap="0=0, 1=1, ? =0 1 " states="2" value="absent, present"/>
                                <charstatelabels id="UserDataType.574" spec="beast.evolution.datatype.UserDataType" characterName="575._Osteoderms_inside_supraorbital_scales" codeMap="0=0, 1=1, 2=2, ? =0 1 2 " states="3" value="absent, single, compound"/>
                                <charstatelabels id="UserDataType.575" spec="beast.evolution.datatype.UserDataType" characterName="576._Supraorbital_osteoderms_insert_into_sulcus_along_frontal_supraorbital_margin" codeMap="0=0, 1=1, ? =0 1 " states="2" value="absent, present"/>
                                <charstatelabels id="UserDataType.576" spec="beast.evolution.datatype.UserDataType" characterName="577._Osteoderms_in_cheek_scales" codeMap="0=0, 1=1, 2=2, ? =0 1 2 " states="3" value="absent, single, compound"/>
                                <charstatelabels id="UserDataType.577" spec="beast.evolution.datatype.UserDataType" characterName="578. osteoderms in gular scales*" codeMap="0=0, 1=1, 2=2, ? =0 1 2 " states="3" value="absent, single, compound"/>
                                <charstatelabels id="UserDataType.578" spec="beast.evolution.datatype.UserDataType" characterName="579._Osteoderms_in_dorsal_scales" codeMap="0=0, 1=1, 2=2, ? =0 1 2 " states="3" value="absent, single, compound"/>
                                <charstatelabels id="UserDataType.579" spec="beast.evolution.datatype.UserDataType" characterName="580._Osteoderms_in_ventral_scales" codeMap="0=0, 1=1, 2=2, ? =0 1 2 " states="3" value="absent, single, compound"/>
                                <charstatelabels id="UserDataType.580" spec="beast.evolution.datatype.UserDataType" characterName="581._Osteoderms_in_skull_roof_scales" codeMap="0=0, 1=1, ? =0 1 " states="2" value="single, compound"/>
                                <charstatelabels id="UserDataType.581" spec="beast.evolution.datatype.UserDataType" characterName="582. Osteoderms invest imbricate caudal scales*" codeMap="0=0, 1=1, ? =0 1 " states="2" value="absent, present"/>
                                <charstatelabels id="UserDataType.582" spec="beast.evolution.datatype.UserDataType" characterName="583. Mineralized cranial scales hinges*" codeMap="0=0, 1=1, ? =0 1 " states="2" value="absent, present"/>
                                <charstatelabels id="UserDataType.583" spec="beast.evolution.datatype.UserDataType" characterName="584_Scleral_ossicle_count" codeMap="0=0, 1=1, 2=2, 3=3, ? =0 1 2 3 " states="4" value="16_or_more, 14–15, 12–13, 11_or_fewer"/>
                                <charstatelabels id="UserDataType.584" spec="beast.evolution.datatype.UserDataType" characterName="585._Scleral_ossicles" codeMap="0=0, 1=1, ? =0 1 " states="2" value="complex_and_irregular_in_shape, square_or_rectangular_in_shape"/>
                                <charstatelabels id="UserDataType.585" spec="beast.evolution.datatype.UserDataType" characterName="586._Interorbital_septum" codeMap="0=0, 1=1, ? =0 1 " states="2" value="present, absent"/>
                                <charstatelabels id="UserDataType.586" spec="beast.evolution.datatype.UserDataType" characterName="587. Statolithic masses*" codeMap="0=0, 1=1, ? =0 1 " states="2" value="absent, present"/>
                                <charstatelabels id="UserDataType.587" spec="beast.evolution.datatype.UserDataType" characterName="588._Calcified_endolymph" codeMap="0=0, 1=1, 2=2, ? =0 1 2 " states="3" value="absent, present,_but_confined_to_occiput, present,_extends_posteriorly_into_neck"/>
                                <charstatelabels id="UserDataType.588" spec="beast.evolution.datatype.UserDataType" characterName="589._Foretongue_retracts_into_hind_tongue" codeMap="0=0, 1=1, 2=2, ? =0 1 2 " states="3" value="absent, present, tongue_can_be_retracted_entirely_into_buccal_cavity_below_larynx"/>
                                <charstatelabels id="UserDataType.589" spec="beast.evolution.datatype.UserDataType" characterName="590. Tongue tip notching, as percentage of tongue length" codeMap="0=0, 1=1, 2=2, 3=3, 4=4, ? =0 1 2 3 4 " states="5" value="no_notch, less_than_10%, 10–20%, 20–40%, more_than_45%"/>
                                <charstatelabels id="UserDataType.590" spec="beast.evolution.datatype.UserDataType" characterName="591._Tongue_papilla_crenellated" codeMap="0=0, 1=1, ? =0 1 " states="2" value="continuous_smooth_distal_edges_of_papilla, crenellated_distal_edge"/>
                                <charstatelabels id="UserDataType.591" spec="beast.evolution.datatype.UserDataType" characterName="592._Tongue_papilla_shape" codeMap="0=0, 1=1, 2=2, ? =0 1 2 " states="3" value="long,_filamentous,_and_densely_packed_papilla, shorter,_larger,_somewhat_compressed_and_tipped_caudally_(scale-like_papilla), deeply_imbricate_flat_scales"/>
                                <charstatelabels id="UserDataType.592" spec="beast.evolution.datatype.UserDataType" characterName="593._Hindtongue_epithelium" codeMap="0=0, 1=1, 2=2, 3=3, ? =0 1 2 3 " states="4" value="discrete_papilla_(filamentous_or_scale-like), transverse_plicae_confined_to_lateral_margins_of_posterior_lobes, transverse_plicae_extend_across_hindtongue, and_into_the_anterior_half_of_the_tongue"/>
                                <charstatelabels id="UserDataType.593" spec="beast.evolution.datatype.UserDataType" characterName="594._Infralingual_folds" codeMap="0=0, 1=1, ? =0 1 " states="2" value="absent, present"/>
                                <charstatelabels id="UserDataType.594" spec="beast.evolution.datatype.UserDataType" characterName="595. Papilla on ventrolateral margins of entire tongue*" codeMap="0=0, 1=1, ? =0 1 " states="2" value="papillose, plicate_(transverse_scale_rows)"/>
                                <charstatelabels id="UserDataType.595" spec="beast.evolution.datatype.UserDataType" characterName="596._Tongue_papilla_arrangement" codeMap="0=0, 1=1, ? =0 1 " states="2" value="not_in_oblique_rows, arranged_in_regular_oblique_rows"/>
                                <charstatelabels id="UserDataType.596" spec="beast.evolution.datatype.UserDataType" characterName="597._Hypoglossal_muscle" codeMap="0=0, 1=1, ? =0 1 " states="2" value="paired_and_smooth_ventrally, multiple,_and_with_fine_transverse_grooves_beneath_each_muscle_bundle"/>
                                <charstatelabels id="UserDataType.597" spec="beast.evolution.datatype.UserDataType" characterName="598. Facial tongue wiping (tongue acts as an accessory eyelid)" codeMap="0=0, 1=1, ? =0 1 " states="2" value="absent, present"/>
                                <charstatelabels id="UserDataType.598" spec="beast.evolution.datatype.UserDataType" characterName="599._Foretongue_surface" codeMap="0=0, 1=1, ? =0 1 " states="2" value="papillose, smooth"/>
                                <charstatelabels id="UserDataType.599" spec="beast.evolution.datatype.UserDataType" characterName="600._Foretongue_filamentous_epithelium_anterior_extent" codeMap="0=0, 1=1, ? =0 1 " states="2" value="extends_to_tongue_tip_as_long_filaments, those_overlying_chemosensory_part_of_tongue_are_depressed_to_varying_degree"/>
                                <charstatelabels id="UserDataType.600" spec="beast.evolution.datatype.UserDataType" characterName="601._Arrowhead_tongue_tip" codeMap="0=0, 1=1, ? =0 1 " states="2" value="tongue_lateral_margins_continuous_at_tip, notched_just_behind_tip"/>
                                <charstatelabels id="UserDataType.601" spec="beast.evolution.datatype.UserDataType" characterName="602. Tongue width across posterior notch/maximum tongue length" codeMap="0=0, 1=1, 2=2, 3=3, 4=4, ? =0 1 2 3 4 " states="5" value="50–60%, 40–44%, 30–35%, 22–25%, less_than_12%"/>
                                <charstatelabels id="UserDataType.602" spec="beast.evolution.datatype.UserDataType" characterName="603._Hind_tongue_papilla" codeMap="0=0, 1=1, ? =0 1 " states="2" value="not_sharply_pointed, sharply_pointed"/>
                                <charstatelabels id="UserDataType.603" spec="beast.evolution.datatype.UserDataType" characterName="604._Prey_prehension" codeMap="0=0, 1=1, ? =0 1 " states="2" value="crickets_(or_larger_animals)_taken_primarily_with_tongue, primarily_with_jaws"/>
                                <charstatelabels id="UserDataType.604" spec="beast.evolution.datatype.UserDataType" characterName="605._Amniote_penis" codeMap="0=0, 1=1, ? =0 1 " states="2" value="absent, hemipenis_present"/>
                                <charstatelabels id="UserDataType.605" spec="beast.evolution.datatype.UserDataType" characterName="606. Hemipenis mineralizations*" codeMap="0=0, 1=1, 2=2, 3=3, ? =0 1 2 3 " states="4" value="absent, comb-like, sleeve-like, spine-like"/>
                                <charstatelabels id="UserDataType.606" spec="beast.evolution.datatype.UserDataType" characterName="607._Rectus_abdominis_muscles" codeMap="0=0, 1=1, ? =0 1 " states="2" value="not_attached_to_belly_skin, attached_to_hinges_between_ventral_transverse_scale_rows"/>
                                <charstatelabels id="UserDataType.607" spec="beast.evolution.datatype.UserDataType" characterName="608._Ulnar_nerve_pathway" codeMap="0=0, 1=1, ? =0 1 " states="2" value="superficial_to_limb_muscles, deep_to_limb_muscles"/>
                                <charstatelabels id="UserDataType.608" spec="beast.evolution.datatype.UserDataType" characterName="609._Dorsal_shank_muscle_innervation" codeMap="0=0, 1=1, ? =0 1 " states="2" value="peroneal_nerve, interosseous_nerve"/>
                                <charstatelabels id="UserDataType.609" spec="beast.evolution.datatype.UserDataType" characterName="610. Ovipary vs. ovovivipary/vivipary" codeMap="0=0, 1=1, ? =0 1 " states="2" value="ovipary, ovovivipary_to_vivipary"/>
                                <charstatelabels id="UserDataType.610" spec="beast.evolution.datatype.UserDataType" characterName="611._Frontoparietal_sculpture" codeMap="0=0, 1=1, ? =0 1 " states="2" value="smooth_or_with_low_osteoderms, sculpturing_with_massive_prominently_projecting_osteoderms"/>
                                <charstatelabels id="UserDataType.611" spec="beast.evolution.datatype.UserDataType" characterName="612._Dentary_symphysis" codeMap="0=0, 1=1, ? =0 1 " states="2" value="dentary_symphysis_primarily_developed_dorsal_to_Meckels_groove, dentary_symphysis_V-shaped_in_medial_view"/>
                                <charstatelabels id="UserDataType.612" spec="beast.evolution.datatype.UserDataType" characterName="613._Dentary" codeMap="0=0, 1=1, ? =0 1 " states="2" value="subdental_shelf_abuts_dorsal_margin_of_splenial, contact_weakly_developed"/>
                                <charstatelabels id="UserDataType.613" spec="beast.evolution.datatype.UserDataType" characterName="caudal_process_on_posteroventral_margin_of_intramandibular_septum" codeMap="" states="-1" value=""/>
                                <charstatelabels id="UserDataType.614" spec="beast.evolution.datatype.UserDataType" characterName="septum" codeMap="0=0, 1=1, ? =0 1 " states="2" value="attached_ventrally, with_extensive_free_ventral_margin"/>
                                <charstatelabels id="UserDataType.615" spec="beast.evolution.datatype.UserDataType" characterName="616._Dentary_mental_foramina_extend_to_back-of_mandibular_toothrow" codeMap="0=0, 1=1, ? =0 1 " states="2" value="absent, present"/>
                                <charstatelabels id="UserDataType.616" spec="beast.evolution.datatype.UserDataType" characterName="617._Adductor_fossa_on_posterolateral_surface_of_dentary" codeMap="0=0, 1=1, ? =0 1 " states="2" value="absent, present"/>
                                <charstatelabels id="UserDataType.617" spec="beast.evolution.datatype.UserDataType" characterName="618._Tooth_implantation_dentary" codeMap="0=0, 1=1, 2=2, ? =0 1 2 " states="3" value="pleurodont_extending_at_least_50%_down_medial_surface, subapically_positioned_less_than_50%, 33%_or_less"/>
                                <charstatelabels id="UserDataType.618" spec="beast.evolution.datatype.UserDataType" characterName="619._Teeth" codeMap="0=0, 1=1, 2=2, ? =0 1 2 " states="3" value="unicuspid_or_poorly_developed_accessory_cusps, well_developed_accessory, cusps"/>
                                <charstatelabels id="UserDataType.619" spec="beast.evolution.datatype.UserDataType" characterName="620._Teeth_accessory_cusp_lingual_to_apex" codeMap="0=0, 1=1, ? =0 1 " states="2" value="absent, present"/>
                                <charstatelabels id="UserDataType.620" spec="beast.evolution.datatype.UserDataType" characterName="621._Spatulate_crowns" codeMap="0=0, 1=1, ? =0 1 " states="2" value="absent, present"/>
                                <charstatelabels id="UserDataType.621" spec="beast.evolution.datatype.UserDataType" characterName="teeth" codeMap="0=0, 1=1, ? =0 1 " states="2" value="developed_in_association_with_pits, prior_to_onset_of_pit_development"/>
                            </userDataType>
                        </data>


    


    


    
<map name="Uniform" >beast.math.distributions.Uniform</map>
<map name="Exponential" >beast.math.distributions.Exponential</map>
<map name="LogNormal" >beast.math.distributions.LogNormalDistributionModel</map>
<map name="Normal" >beast.math.distributions.Normal</map>
<map name="Beta" >beast.math.distributions.Beta</map>
<map name="Gamma" >beast.math.distributions.Gamma</map>
<map name="LaplaceDistribution" >beast.math.distributions.LaplaceDistribution</map>
<map name="prior" >beast.math.distributions.Prior</map>
<map name="InverseGamma" >beast.math.distributions.InverseGamma</map>
<map name="OneOnX" >beast.math.distributions.OneOnX</map>


<run id="mcmc" spec="MCMC" chainLength="100000000" preBurnin="10000000">
    <state id="state" spec="State" storeEvery="5000">
        <tree id="Tree.t:BEAST" spec="beast.evolution.tree.Tree" name="stateNode">
            <trait id="dateTrait.t:BEAST" spec="beast.evolution.tree.TraitSet" traitname="date-backward">
                
                
                
                
                
                
                
                
                
                
                
Sphenodon_punctatus=0,
Huehuecuetzpalli_mixteca=100.5,
Ctenomastax_parva=71,
Priscagama_gobiensis=71,
Leiolepis_belliana=0,
Uromastyx_aegyptius=0,
Brookesia_brygooi=0,
Chamaeleo_laevigatus=0,
Agama_agama=0,
Calotes_emma=0,
Temujinia_ellisoni=71,
Saichangurvel_davidsoni=71,
Polychrus_marmoratus=0,
Anolis_carolinensis=0,
Dipsosaurus_dorsalis=0,
Liolaemus_bellii=0,
Sceloporus_variabilis=0,
Tchingisaurus_multivagus=71,
Gobinatus_arenosus=71,
Adamisaurus_magnidentatus=71,
Macrocephalosaurus=71,
Polyglyphanodon_sternbergi=66,
Adriosaurus_suessi=89.8,
Pontosaurus=93.9,
Aigialosaurus_dalmaticus=89.8,
Clidastes=83.6,
Platecarpus=83.6,
Plotosaurus=66,
Tylosaurus=66,
Eichstaettisaurus=148.5,
Norellius_nyctisaurops=125,
Strophurus__ciliaris=0,
Rhacodactylus_auriculatus=0,
Saltuarius_cornutus=0,
Aeluroscalobates_felinus=0,
Coleonyx_variegatus=0,
Eublepharis_macularius=0,
Teratoscincus_przewalskii=0,
Gonatodes_albogularis=0,
Phelsuma_lineata=0,
Gekko_gecko=0,
Lacerta_viridis=0,
Takydromus_ocellatus=0,
Colobosaura_modesta=0,
Pholidobolus_montium=0,
Callopistes_maculatus=0,
Tupinambis_teguixin=0,
Aspidoscelis_tigris=0,
Teius_teyou=0,
Microteras_borealis=145,
Eoscincus_ornatus=145,
Parmeosaurus_scutatus=71,
Tepexisaurus_tepexii=100.5,
Cricosaura_typica=0,
Lepidophyma_flavimaculatum=0,
Palaeoxantusia_Wyoming=33.9,
Xantusia_vigilis=0,
Platysaurus_imperator=0,
Cordylus_mossambicus=0,
Zonosaurus_ornatus=0,
Cordylosaurus_subtesselatus=0,
Myrmecodaptria_microphagosa=71,
Carusia_intermedia=71,
Globaura_venusta=71,
Hymenosaurus_clarki=71,
Eoxanta_lacertifrons=71,
Eumeces_fasciatus=0,
Scincus_scincus=0,
Brachymeles_gracilis=0,
Amphiglossus_splendidus=0,
Trachylepis_quinquetaeniata=0,
Sphenomorphus_solomonis=0,
Eugongylus_rufescens=0,
Tiliqua_scincoides=0,
Shinisaurus_crocodilurus=0,
Xenosaurus_platyceps=0,
Xenosaurus_grandis=0,
Pseudopus_apodus=0,
Peltosaurus_granulosus=26.4,
Helodermoides_tuberculatus=33.9,
Celestus_enneagrammus=0,
Elgaria_multicarinata=0,
Gobiderma_pulchrum=71,
Estesia_mongoliensis=71,
Heloderma_horridum=0,
Heloderma_suspectum=0,
Lanthanotus_borneensis=0,
Saniwa=49,
Varanus_salvator=0,
Varanus_acanthurus=0,
Varanus_exanthematicus=0,
Cryptolacerta_hassiaca=41.2,
Najash_rionegrina=89.8,
Dinilysia_patagonica=72.1,
Leptotyphlops_dulcis=0,
Typhlops_jamaicensis=0,
Liotyphlops_albirostris=0,
Typhlophis_squamosus=0,
Anomochilus_leonardi=0,
Anilius_scytale=0,
Cylindrophis_ruffus=0,
Uropeltis_melanogaster=0,
Xenopeltis_unicolor=0,
Loxocemus_bicolor=0,
Haasiophis_terrasanctus=93.9,
Eupodophis_descouensis=93.9,
Pachyrhachis_problematicus=93.9,
Exiliboa_placata=0,
Ungaliophis_continentalis=0,
Eryx_colubrinus=0,
Calabaria_reinhardtii=0,
Lichanura_trivirgata=0,
Epicrates_striatus=0,
Boa_constrictor=0,
Python_molurus=0,
Trachyboa_boulengeri=0,
Tropidophis_haetianus=0,
Lampropeltis_getula=0,
Coluber_constrictor=0,
Stefanikia_siderea=46.5,
Eolacerta_robusta=33.9,
Gallotia_atlantica=0,
Becklesius_cataphractus=125                
                            
                            
                            
                            
                            
                            
                            
                            
                            
                            
                            <taxa id="TaxonSet.BEAST2" spec="TaxonSet">
                    <alignment id="BEAST2" spec="FilteredAlignment" ascertained="true" excludefrom="383" excludeto="385" filter="1-2,4-6,13-17,19-22,24,26-32,35-37,40,42,44,50,52-55,59-60,64,68-69,72-75,77,79,81,85-89,91-92,95,98,100,103-104,107,110,112-113,117-118,121-125,127,131,134,136-137,139,142,144,146-148,150-151,153,156-162,164,166,169,171-176,179-181,183,186,190-193,195-196,198-202,205-207,209-211,213-215,218-219,221,225-227,229-230,232-233,235-237,239,243-247,252-253,255,257,259,261-262,264-267,269-270,272-274,279-282,284,286-287,289-295,297-298,304-305,308,310,313-315,317-319,322-323,325,329-331,333-336,338-342,344-345,348,352-358,362,365,370-371,373,376,378-381,386,391,393,395,397,399-413,423-433,436-438,441-444,446-451,453,462,464-467,469,472-474,476,478-482,484-485,489-493,495-499,501-502,504-508,510-517,519-521,523-528,530-534,536-541,545-553,555-560,562-565,568-569,571,573-574,576,581-583,585-587,591,594-601,603-605,607-617,620-622,623-624">
                        <data idref="BEAST"/>
                        <userDataType id="morphDataType.BEAST2" spec="beast.evolution.datatype.StandardData" ambiguities="01 23 34 12 012 13 02 024 03 234" nrOfStates="2"/>
                    </alignment>
                </taxa>
            </trait>
            <taxonset idref="TaxonSet.BEAST2"/>
        </tree>
        <parameter id="diversificationRateFBD.t:BEAST" spec="parameter.RealParameter" lower="0.0" name="stateNode">1.0</parameter>
        <parameter id="turnoverFBD.t:BEAST" spec="parameter.RealParameter" lower="0.0" name="stateNode" upper="1.0">0.5</parameter>
        <parameter id="samplingProportionFBD.t:BEAST" spec="parameter.RealParameter" lower="0.0" name="stateNode" upper="1.0">0.5</parameter>
        <parameter id="originFBD.t:BEAST" spec="parameter.RealParameter" lower="0.0" name="stateNode">240.0</parameter>
        <parameter id="ucldMean.c:BEAST" spec="parameter.RealParameter" name="stateNode">1.0</parameter>
        <parameter id="ucldStdev.c:BEAST" spec="parameter.RealParameter" lower="0.0" name="stateNode">0.1</parameter>
        <stateNode id="rateCategories.c:BEAST" spec="parameter.IntegerParameter" dimension="248">1</stateNode>
    </state>

    <init id="SimpleRandomTree.t:BEAST" spec="beast.evolution.tree.SimpleRandomTree" estimate="false" initial="@Tree.t:BEAST" taxa="@BEAST2"/>

    <distribution id="posterior" spec="util.CompoundDistribution">
        <distribution id="prior" spec="util.CompoundDistribution">
            <distribution id="FBD.t:BEAST" spec="beast.evolution.speciation.SABirthDeathModel" conditionOnRhoSampling="true" diversificationRate="@diversificationRateFBD.t:BEAST" origin="@originFBD.t:BEAST" samplingProportion="@samplingProportionFBD.t:BEAST" tree="@Tree.t:BEAST" turnover="@turnoverFBD.t:BEAST">
                <parameter id="rFBD.t:BEAST" spec="parameter.RealParameter" lower="0.0" name="removalProbability" upper="1.0">0.0</parameter>
                <parameter id="rhoFBD.t:BEAST" spec="parameter.RealParameter" estimate="false" lower="0.0" name="rho" upper="1.0">1.0</parameter>
            </distribution>
            <prior id="diversificationRatePriorFBD.t:BEAST" name="distribution" x="@diversificationRateFBD.t:BEAST">
                <Uniform id="Uniform.3" name="distr" upper="Infinity"/>
            </prior>
            <prior id="originPriorFBD.t:BEAST" name="distribution" x="@originFBD.t:BEAST">
                <Uniform id="Uniform.2" name="distr" upper="Infinity"/>
            </prior>
            <prior id="samplingProportionPriorFBD.t:BEAST" name="distribution" x="@samplingProportionFBD.t:BEAST">
                <Uniform id="Uniform.5" name="distr"/>
            </prior>
            <prior id="turnoverPriorFBD.t:BEAST" name="distribution" x="@turnoverFBD.t:BEAST">
                <Uniform id="Uniform.4" name="distr"/>
            </prior>
            <prior id="MeanRatePrior.c:BEAST" name="distribution" x="@ucldMean.c:BEAST">
                <Uniform id="Uniform.9" name="distr" upper="Infinity"/>
            </prior>
            <prior id="ucldStdevPrior.c:BEAST" name="distribution" x="@ucldStdev.c:BEAST">
                <Gamma id="Gamma.6" name="distr">
                    <parameter id="RealParameter.21" spec="parameter.RealParameter" estimate="false" name="alpha">0.5396</parameter>
                    <parameter id="RealParameter.22" spec="parameter.RealParameter" estimate="false" name="beta">0.3819</parameter>
                </Gamma>
            </prior>
            <distribution id="Episquamata.prior" spec="beast.math.distributions.MRCAPrior" monophyletic="true" tree="@Tree.t:BEAST">
                <taxonset id="Episquamata" spec="TaxonSet">
                    <taxon id="Adamisaurus_magnidentatus" spec="Taxon"/>
                    <taxon id="Adriosaurus_suessi" spec="Taxon"/>
                    <taxon id="Agama_agama" spec="Taxon"/>
                    <taxon id="Aigialosaurus_dalmaticus" spec="Taxon"/>
                    <taxon id="Amphiglossus_splendidus" spec="Taxon"/>
                    <taxon id="Anilius_scytale" spec="Taxon"/>
                    <taxon id="Anolis_carolinensis" spec="Taxon"/>
                    <taxon id="Anomochilus_leonardi" spec="Taxon"/>
                    <taxon id="Aspidoscelis_tigris" spec="Taxon"/>
                    <taxon id="Becklesius_cataphractus" spec="Taxon"/>
                    <taxon id="Boa_constrictor" spec="Taxon"/>
                    <taxon id="Brachymeles_gracilis" spec="Taxon"/>
                    <taxon id="Brookesia_brygooi" spec="Taxon"/>
                    <taxon id="Calabaria_reinhardtii" spec="Taxon"/>
                    <taxon id="Callopistes_maculatus" spec="Taxon"/>
                    <taxon id="Calotes_emma" spec="Taxon"/>
                    <taxon id="Carusia_intermedia" spec="Taxon"/>
                    <taxon id="Celestus_enneagrammus" spec="Taxon"/>
                    <taxon id="Chamaeleo_laevigatus" spec="Taxon"/>
                    <taxon id="Clidastes" spec="Taxon"/>
                    <taxon id="Colobosaura_modesta" spec="Taxon"/>
                    <taxon id="Coluber_constrictor" spec="Taxon"/>
                    <taxon id="Cordylosaurus_subtesselatus" spec="Taxon"/>
                    <taxon id="Cordylus_mossambicus" spec="Taxon"/>
                    <taxon id="Cricosaura_typica" spec="Taxon"/>
                    <taxon id="Cryptolacerta_hassiaca" spec="Taxon"/>
                    <taxon id="Ctenomastax_parva" spec="Taxon"/>
                    <taxon id="Cylindrophis_ruffus" spec="Taxon"/>
                    <taxon id="Dinilysia_patagonica" spec="Taxon"/>
                    <taxon id="Dipsosaurus_dorsalis" spec="Taxon"/>
                    <taxon id="Elgaria_multicarinata" spec="Taxon"/>
                    <taxon id="Eolacerta_robusta" spec="Taxon"/>
                    <taxon id="Eoscincus_ornatus" spec="Taxon"/>
                    <taxon id="Eoxanta_lacertifrons" spec="Taxon"/>
                    <taxon id="Epicrates_striatus" spec="Taxon"/>
                    <taxon id="Eryx_colubrinus" spec="Taxon"/>
                    <taxon id="Estesia_mongoliensis" spec="Taxon"/>
                    <taxon id="Eugongylus_rufescens" spec="Taxon"/>
                    <taxon id="Eumeces_fasciatus" spec="Taxon"/>
                    <taxon id="Eupodophis_descouensis" spec="Taxon"/>
                    <taxon id="Exiliboa_placata" spec="Taxon"/>
                    <taxon id="Gallotia_atlantica" spec="Taxon"/>
                    <taxon id="Globaura_venusta" spec="Taxon"/>
                    <taxon id="Gobiderma_pulchrum" spec="Taxon"/>
                    <taxon id="Gobinatus_arenosus" spec="Taxon"/>
                    <taxon id="Haasiophis_terrasanctus" spec="Taxon"/>
                    <taxon id="Heloderma_horridum" spec="Taxon"/>
                    <taxon id="Heloderma_suspectum" spec="Taxon"/>
                    <taxon id="Helodermoides_tuberculatus" spec="Taxon"/>
                    <taxon id="Hymenosaurus_clarki" spec="Taxon"/>
                    <taxon id="Lacerta_viridis" spec="Taxon"/>
                    <taxon id="Lampropeltis_getula" spec="Taxon"/>
                    <taxon id="Lanthanotus_borneensis" spec="Taxon"/>
                    <taxon id="Leiolepis_belliana" spec="Taxon"/>
                    <taxon id="Lepidophyma_flavimaculatum" spec="Taxon"/>
                    <taxon id="Leptotyphlops_dulcis" spec="Taxon"/>
                    <taxon id="Lichanura_trivirgata" spec="Taxon"/>
                    <taxon id="Liolaemus_bellii" spec="Taxon"/>
                    <taxon id="Liotyphlops_albirostris" spec="Taxon"/>
                    <taxon id="Loxocemus_bicolor" spec="Taxon"/>
                    <taxon id="Macrocephalosaurus" spec="Taxon"/>
                    <taxon id="Microteras_borealis" spec="Taxon"/>
                    <taxon id="Myrmecodaptria_microphagosa" spec="Taxon"/>
                    <taxon id="Najash_rionegrina" spec="Taxon"/>
                    <taxon id="Pachyrhachis_problematicus" spec="Taxon"/>
                    <taxon id="Palaeoxantusia_Wyoming" spec="Taxon"/>
                    <taxon id="Parmeosaurus_scutatus" spec="Taxon"/>
                    <taxon id="Peltosaurus_granulosus" spec="Taxon"/>
                    <taxon id="Pholidobolus_montium" spec="Taxon"/>
                    <taxon id="Platecarpus" spec="Taxon"/>
                    <taxon id="Platysaurus_imperator" spec="Taxon"/>
                    <taxon id="Plotosaurus" spec="Taxon"/>
                    <taxon id="Polychrus_marmoratus" spec="Taxon"/>
                    <taxon id="Polyglyphanodon_sternbergi" spec="Taxon"/>
                    <taxon id="Pontosaurus" spec="Taxon"/>
                    <taxon id="Priscagama_gobiensis" spec="Taxon"/>
                    <taxon id="Pseudopus_apodus" spec="Taxon"/>
                    <taxon id="Python_molurus" spec="Taxon"/>
                    <taxon id="Saichangurvel_davidsoni" spec="Taxon"/>
                    <taxon id="Saniwa" spec="Taxon"/>
                    <taxon id="Sceloporus_variabilis" spec="Taxon"/>
                    <taxon id="Scincus_scincus" spec="Taxon"/>
                    <taxon id="Shinisaurus_crocodilurus" spec="Taxon"/>
                    <taxon id="Sphenomorphus_solomonis" spec="Taxon"/>
                    <taxon id="Stefanikia_siderea" spec="Taxon"/>
                    <taxon id="Takydromus_ocellatus" spec="Taxon"/>
                    <taxon id="Tchingisaurus_multivagus" spec="Taxon"/>
                    <taxon id="Teius_teyou" spec="Taxon"/>
                    <taxon id="Temujinia_ellisoni" spec="Taxon"/>
                    <taxon id="Tepexisaurus_tepexii" spec="Taxon"/>
                    <taxon id="Tiliqua_scincoides" spec="Taxon"/>
                    <taxon id="Trachyboa_boulengeri" spec="Taxon"/>
                    <taxon id="Trachylepis_quinquetaeniata" spec="Taxon"/>
                    <taxon id="Tropidophis_haetianus" spec="Taxon"/>
                    <taxon id="Tupinambis_teguixin" spec="Taxon"/>
                    <taxon id="Tylosaurus" spec="Taxon"/>
                    <taxon id="Typhlophis_squamosus" spec="Taxon"/>
                    <taxon id="Typhlops_jamaicensis" spec="Taxon"/>
                    <taxon id="Ungaliophis_continentalis" spec="Taxon"/>
                    <taxon id="Uromastyx_aegyptius" spec="Taxon"/>
                    <taxon id="Uropeltis_melanogaster" spec="Taxon"/>
                    <taxon id="Varanus_acanthurus" spec="Taxon"/>
                    <taxon id="Varanus_exanthematicus" spec="Taxon"/>
                    <taxon id="Varanus_salvator" spec="Taxon"/>
                    <taxon id="Xantusia_vigilis" spec="Taxon"/>
                    <taxon id="Xenopeltis_unicolor" spec="Taxon"/>
                    <taxon id="Xenosaurus_grandis" spec="Taxon"/>
                    <taxon id="Xenosaurus_platyceps" spec="Taxon"/>
                    <taxon id="Zonosaurus_ornatus" spec="Taxon"/>
                </taxonset>
            </distribution>
            <distribution id="Laterata.prior" spec="beast.math.distributions.MRCAPrior" monophyletic="true" tree="@Tree.t:BEAST">
                <taxonset id="Laterata" spec="TaxonSet">
                    <taxon idref="Adamisaurus_magnidentatus"/>
                    <taxon idref="Adriosaurus_suessi"/>
                    <taxon idref="Agama_agama"/>
                    <taxon idref="Aigialosaurus_dalmaticus"/>
                    <taxon idref="Anilius_scytale"/>
                    <taxon idref="Anolis_carolinensis"/>
                    <taxon idref="Anomochilus_leonardi"/>
                    <taxon idref="Aspidoscelis_tigris"/>
                    <taxon idref="Boa_constrictor"/>
                    <taxon idref="Brookesia_brygooi"/>
                    <taxon idref="Calabaria_reinhardtii"/>
                    <taxon idref="Callopistes_maculatus"/>
                    <taxon idref="Calotes_emma"/>
                    <taxon idref="Celestus_enneagrammus"/>
                    <taxon idref="Chamaeleo_laevigatus"/>
                    <taxon idref="Clidastes"/>
                    <taxon idref="Colobosaura_modesta"/>
                    <taxon idref="Coluber_constrictor"/>
                    <taxon idref="Cryptolacerta_hassiaca"/>
                    <taxon idref="Ctenomastax_parva"/>
                    <taxon idref="Cylindrophis_ruffus"/>
                    <taxon idref="Dinilysia_patagonica"/>
                    <taxon idref="Dipsosaurus_dorsalis"/>
                    <taxon idref="Elgaria_multicarinata"/>
                    <taxon idref="Eolacerta_robusta"/>
                    <taxon idref="Epicrates_striatus"/>
                    <taxon idref="Eryx_colubrinus"/>
                    <taxon idref="Estesia_mongoliensis"/>
                    <taxon idref="Eupodophis_descouensis"/>
                    <taxon idref="Exiliboa_placata"/>
                    <taxon idref="Gallotia_atlantica"/>
                    <taxon idref="Gobiderma_pulchrum"/>
                    <taxon idref="Gobinatus_arenosus"/>
                    <taxon idref="Haasiophis_terrasanctus"/>
                    <taxon idref="Heloderma_horridum"/>
                    <taxon idref="Heloderma_suspectum"/>
                    <taxon idref="Helodermoides_tuberculatus"/>
                    <taxon idref="Hymenosaurus_clarki"/>
                    <taxon idref="Lacerta_viridis"/>
                    <taxon idref="Lampropeltis_getula"/>
                    <taxon idref="Lanthanotus_borneensis"/>
                    <taxon idref="Leiolepis_belliana"/>
                    <taxon idref="Leptotyphlops_dulcis"/>
                    <taxon idref="Lichanura_trivirgata"/>
                    <taxon idref="Liolaemus_bellii"/>
                    <taxon idref="Liotyphlops_albirostris"/>
                    <taxon idref="Loxocemus_bicolor"/>
                    <taxon idref="Macrocephalosaurus"/>
                    <taxon idref="Najash_rionegrina"/>
                    <taxon idref="Pachyrhachis_problematicus"/>
                    <taxon idref="Peltosaurus_granulosus"/>
                    <taxon idref="Pholidobolus_montium"/>
                    <taxon idref="Platecarpus"/>
                    <taxon idref="Plotosaurus"/>
                    <taxon idref="Polychrus_marmoratus"/>
                    <taxon idref="Polyglyphanodon_sternbergi"/>
                    <taxon idref="Pontosaurus"/>
                    <taxon idref="Priscagama_gobiensis"/>
                    <taxon idref="Pseudopus_apodus"/>
                    <taxon idref="Python_molurus"/>
                    <taxon idref="Saichangurvel_davidsoni"/>
                    <taxon idref="Saniwa"/>
                    <taxon idref="Sceloporus_variabilis"/>
                    <taxon idref="Shinisaurus_crocodilurus"/>
                    <taxon idref="Stefanikia_siderea"/>
                    <taxon idref="Takydromus_ocellatus"/>
                    <taxon idref="Tchingisaurus_multivagus"/>
                    <taxon idref="Teius_teyou"/>
                    <taxon idref="Temujinia_ellisoni"/>
                    <taxon idref="Trachyboa_boulengeri"/>
                    <taxon idref="Tropidophis_haetianus"/>
                    <taxon idref="Tupinambis_teguixin"/>
                    <taxon idref="Tylosaurus"/>
                    <taxon idref="Typhlophis_squamosus"/>
                    <taxon idref="Typhlops_jamaicensis"/>
                    <taxon idref="Ungaliophis_continentalis"/>
                    <taxon idref="Uromastyx_aegyptius"/>
                    <taxon idref="Uropeltis_melanogaster"/>
                    <taxon idref="Varanus_acanthurus"/>
                    <taxon idref="Varanus_exanthematicus"/>
                    <taxon idref="Varanus_salvator"/>
                    <taxon idref="Xenopeltis_unicolor"/>
                    <taxon idref="Xenosaurus_grandis"/>
                    <taxon idref="Xenosaurus_platyceps"/>
                </taxonset>
            </distribution>
            <distribution id="Pan-Gekkota.prior" spec="beast.math.distributions.MRCAPrior" monophyletic="true" tree="@Tree.t:BEAST">
                <taxonset id="Pan-Gekkota" spec="TaxonSet">
                    <taxon id="Aeluroscalobates_felinus" spec="Taxon"/>
                    <taxon id="Coleonyx_variegatus" spec="Taxon"/>
                    <taxon id="Eichstaettisaurus" spec="Taxon"/>
                    <taxon id="Eublepharis_macularius" spec="Taxon"/>
                    <taxon id="Gekko_gecko" spec="Taxon"/>
                    <taxon id="Gonatodes_albogularis" spec="Taxon"/>
                    <taxon id="Norellius_nyctisaurops" spec="Taxon"/>
                    <taxon id="Phelsuma_lineata" spec="Taxon"/>
                    <taxon id="Rhacodactylus_auriculatus" spec="Taxon"/>
                    <taxon id="Saltuarius_cornutus" spec="Taxon"/>
                    <taxon id="Strophurus__ciliaris" spec="Taxon"/>
                    <taxon id="Teratoscincus_przewalskii" spec="Taxon"/>
                </taxonset>
            </distribution>
            <distribution id="Pan-Squamata.prior" spec="beast.math.distributions.MRCAPrior" monophyletic="true" tree="@Tree.t:BEAST">
                <taxonset id="Pan-Squamata" spec="TaxonSet">
                    <taxon idref="Adamisaurus_magnidentatus"/>
                    <taxon idref="Adriosaurus_suessi"/>
                    <taxon idref="Aeluroscalobates_felinus"/>
                    <taxon idref="Agama_agama"/>
                    <taxon idref="Aigialosaurus_dalmaticus"/>
                    <taxon idref="Amphiglossus_splendidus"/>
                    <taxon idref="Anilius_scytale"/>
                    <taxon idref="Anolis_carolinensis"/>
                    <taxon idref="Anomochilus_leonardi"/>
                    <taxon idref="Aspidoscelis_tigris"/>
                    <taxon idref="Becklesius_cataphractus"/>
                    <taxon idref="Boa_constrictor"/>
                    <taxon idref="Brachymeles_gracilis"/>
                    <taxon idref="Brookesia_brygooi"/>
                    <taxon idref="Calabaria_reinhardtii"/>
                    <taxon idref="Callopistes_maculatus"/>
                    <taxon idref="Calotes_emma"/>
                    <taxon idref="Carusia_intermedia"/>
                    <taxon idref="Celestus_enneagrammus"/>
                    <taxon idref="Chamaeleo_laevigatus"/>
                    <taxon idref="Clidastes"/>
                    <taxon idref="Coleonyx_variegatus"/>
                    <taxon idref="Colobosaura_modesta"/>
                    <taxon idref="Coluber_constrictor"/>
                    <taxon idref="Cordylosaurus_subtesselatus"/>
                    <taxon idref="Cordylus_mossambicus"/>
                    <taxon idref="Cricosaura_typica"/>
                    <taxon idref="Cryptolacerta_hassiaca"/>
                    <taxon idref="Ctenomastax_parva"/>
                    <taxon idref="Cylindrophis_ruffus"/>
                    <taxon idref="Dinilysia_patagonica"/>
                    <taxon idref="Dipsosaurus_dorsalis"/>
                    <taxon idref="Eichstaettisaurus"/>
                    <taxon idref="Elgaria_multicarinata"/>
                    <taxon idref="Eolacerta_robusta"/>
                    <taxon idref="Eoscincus_ornatus"/>
                    <taxon idref="Eoxanta_lacertifrons"/>
                    <taxon idref="Epicrates_striatus"/>
                    <taxon idref="Eryx_colubrinus"/>
                    <taxon idref="Estesia_mongoliensis"/>
                    <taxon idref="Eublepharis_macularius"/>
                    <taxon idref="Eugongylus_rufescens"/>
                    <taxon idref="Eumeces_fasciatus"/>
                    <taxon idref="Eupodophis_descouensis"/>
                    <taxon idref="Exiliboa_placata"/>
                    <taxon idref="Gallotia_atlantica"/>
                    <taxon idref="Gekko_gecko"/>
                    <taxon idref="Globaura_venusta"/>
                    <taxon idref="Gobiderma_pulchrum"/>
                    <taxon idref="Gobinatus_arenosus"/>
                    <taxon idref="Gonatodes_albogularis"/>
                    <taxon idref="Haasiophis_terrasanctus"/>
                    <taxon idref="Heloderma_horridum"/>
                    <taxon idref="Heloderma_suspectum"/>
                    <taxon idref="Helodermoides_tuberculatus"/>
                    <taxon id="Huehuecuetzpalli_mixteca" spec="Taxon"/>
                    <taxon idref="Hymenosaurus_clarki"/>
                    <taxon idref="Lacerta_viridis"/>
                    <taxon idref="Lampropeltis_getula"/>
                    <taxon idref="Lanthanotus_borneensis"/>
                    <taxon idref="Leiolepis_belliana"/>
                    <taxon idref="Lepidophyma_flavimaculatum"/>
                    <taxon idref="Leptotyphlops_dulcis"/>
                    <taxon idref="Lichanura_trivirgata"/>
                    <taxon idref="Liolaemus_bellii"/>
                    <taxon idref="Liotyphlops_albirostris"/>
                    <taxon idref="Loxocemus_bicolor"/>
                    <taxon idref="Macrocephalosaurus"/>
                    <taxon idref="Microteras_borealis"/>
                    <taxon idref="Myrmecodaptria_microphagosa"/>
                    <taxon idref="Najash_rionegrina"/>
                    <taxon idref="Norellius_nyctisaurops"/>
                    <taxon idref="Pachyrhachis_problematicus"/>
                    <taxon idref="Palaeoxantusia_Wyoming"/>
                    <taxon idref="Parmeosaurus_scutatus"/>
                    <taxon idref="Peltosaurus_granulosus"/>
                    <taxon idref="Phelsuma_lineata"/>
                    <taxon idref="Pholidobolus_montium"/>
                    <taxon idref="Platecarpus"/>
                    <taxon idref="Platysaurus_imperator"/>
                    <taxon idref="Plotosaurus"/>
                    <taxon idref="Polychrus_marmoratus"/>
                    <taxon idref="Polyglyphanodon_sternbergi"/>
                    <taxon idref="Pontosaurus"/>
                    <taxon idref="Priscagama_gobiensis"/>
                    <taxon idref="Pseudopus_apodus"/>
                    <taxon idref="Python_molurus"/>
                    <taxon idref="Rhacodactylus_auriculatus"/>
                    <taxon idref="Saichangurvel_davidsoni"/>
                    <taxon idref="Saltuarius_cornutus"/>
                    <taxon idref="Saniwa"/>
                    <taxon idref="Sceloporus_variabilis"/>
                    <taxon idref="Scincus_scincus"/>
                    <taxon idref="Shinisaurus_crocodilurus"/>
                    <taxon idref="Sphenomorphus_solomonis"/>
                    <taxon idref="Stefanikia_siderea"/>
                    <taxon idref="Strophurus__ciliaris"/>
                    <taxon idref="Takydromus_ocellatus"/>
                    <taxon idref="Tchingisaurus_multivagus"/>
                    <taxon idref="Teius_teyou"/>
                    <taxon idref="Temujinia_ellisoni"/>
                    <taxon idref="Tepexisaurus_tepexii"/>
                    <taxon idref="Teratoscincus_przewalskii"/>
                    <taxon idref="Tiliqua_scincoides"/>
                    <taxon idref="Trachyboa_boulengeri"/>
                    <taxon idref="Trachylepis_quinquetaeniata"/>
                    <taxon idref="Tropidophis_haetianus"/>
                    <taxon idref="Tupinambis_teguixin"/>
                    <taxon idref="Tylosaurus"/>
                    <taxon idref="Typhlophis_squamosus"/>
                    <taxon idref="Typhlops_jamaicensis"/>
                    <taxon idref="Ungaliophis_continentalis"/>
                    <taxon idref="Uromastyx_aegyptius"/>
                    <taxon idref="Uropeltis_melanogaster"/>
                    <taxon idref="Varanus_acanthurus"/>
                    <taxon idref="Varanus_exanthematicus"/>
                    <taxon idref="Varanus_salvator"/>
                    <taxon idref="Xantusia_vigilis"/>
                    <taxon idref="Xenopeltis_unicolor"/>
                    <taxon idref="Xenosaurus_grandis"/>
                    <taxon idref="Xenosaurus_platyceps"/>
                    <taxon idref="Zonosaurus_ornatus"/>
                </taxonset>
            </distribution>
           <distribution id="Toxicofera.prior" spec="beast.math.distributions.MRCAPrior" monophyletic="true" tree="@Tree.t:BEAST">
                <taxonset id="Toxicofera" spec="TaxonSet">
                    <taxon idref="Adamisaurus_magnidentatus"/>
                    <taxon idref="Adriosaurus_suessi"/>
                    <taxon idref="Agama_agama"/>
                    <taxon idref="Aigialosaurus_dalmaticus"/>
                    <taxon idref="Anilius_scytale"/>
                    <taxon idref="Anolis_carolinensis"/>
                    <taxon idref="Anomochilus_leonardi"/>
                    <taxon idref="Boa_constrictor"/>
                    <taxon idref="Brookesia_brygooi"/>
                    <taxon idref="Calabaria_reinhardtii"/>
                    <taxon idref="Calotes_emma"/>
                    <taxon idref="Celestus_enneagrammus"/>
                    <taxon idref="Chamaeleo_laevigatus"/>
                    <taxon idref="Clidastes"/>
                    <taxon idref="Coluber_constrictor"/>
                    <taxon idref="Ctenomastax_parva"/>
                    <taxon idref="Cylindrophis_ruffus"/>
                    <taxon idref="Dinilysia_patagonica"/>
                    <taxon idref="Dipsosaurus_dorsalis"/>
                    <taxon idref="Elgaria_multicarinata"/>
                    <taxon idref="Epicrates_striatus"/>
                    <taxon idref="Eryx_colubrinus"/>
                    <taxon idref="Estesia_mongoliensis"/>
                    <taxon idref="Eupodophis_descouensis"/>
                    <taxon idref="Exiliboa_placata"/>
                    <taxon idref="Gobiderma_pulchrum"/>
                    <taxon idref="Gobinatus_arenosus"/>
                    <taxon idref="Haasiophis_terrasanctus"/>
                    <taxon idref="Heloderma_horridum"/>
                    <taxon idref="Heloderma_suspectum"/>
                    <taxon idref="Helodermoides_tuberculatus"/>
                    <taxon idref="Hymenosaurus_clarki"/>
                    <taxon idref="Lampropeltis_getula"/>
                    <taxon idref="Lanthanotus_borneensis"/>
                    <taxon idref="Leiolepis_belliana"/>
                    <taxon idref="Leptotyphlops_dulcis"/>
                    <taxon idref="Lichanura_trivirgata"/>
                    <taxon idref="Liolaemus_bellii"/>
                    <taxon idref="Liotyphlops_albirostris"/>
                    <taxon idref="Loxocemus_bicolor"/>
                    <taxon idref="Macrocephalosaurus"/>
                    <taxon idref="Najash_rionegrina"/>
                    <taxon idref="Pachyrhachis_problematicus"/>
                    <taxon idref="Peltosaurus_granulosus"/>
                    <taxon idref="Platecarpus"/>
                    <taxon idref="Plotosaurus"/>
                    <taxon idref="Polychrus_marmoratus"/>
                    <taxon idref="Polyglyphanodon_sternbergi"/>
                    <taxon idref="Pontosaurus"/>
                    <taxon idref="Priscagama_gobiensis"/>
                    <taxon idref="Python_molurus"/>
                    <taxon idref="Saichangurvel_davidsoni"/>
                    <taxon idref="Saniwa"/>
                    <taxon idref="Sceloporus_variabilis"/>
                    <taxon idref="Shinisaurus_crocodilurus"/>
                    <taxon idref="Tchingisaurus_multivagus"/>
                    <taxon idref="Temujinia_ellisoni"/>
                    <taxon idref="Trachyboa_boulengeri"/>
                    <taxon idref="Tropidophis_haetianus"/>
                    <taxon idref="Tylosaurus"/>
                    <taxon idref="Typhlophis_squamosus"/>
                    <taxon idref="Typhlops_jamaicensis"/>
                    <taxon idref="Ungaliophis_continentalis"/>
                    <taxon idref="Uromastyx_aegyptius"/>
                    <taxon idref="Uropeltis_melanogaster"/>
                    <taxon idref="Varanus_acanthurus"/>
                    <taxon idref="Varanus_exanthematicus"/>
                    <taxon idref="Varanus_salvator"/>
                    <taxon idref="Xenopeltis_unicolor"/>
                    <taxon idref="Xenosaurus_grandis"/>
                    <taxon idref="Xenosaurus_platyceps"/>
                    <taxon idref="Pseudopus_apodus"/>
                </taxonset>
            </distribution>
        </distribution>
        <distribution id="likelihood" spec="util.CompoundDistribution" useThreads="true">
            <distribution id="morphTreeLikelihood.BEAST2" spec="TreeLikelihood" data="@BEAST2" tree="@Tree.t:BEAST">
                <siteModel id="morphSiteModel.s:BEAST2" spec="SiteModel">
                    <parameter id="mutationRate.s:BEAST2" spec="parameter.RealParameter" estimate="false" name="mutationRate">1.0</parameter>
                    <parameter id="gammaShape.s:BEAST2" spec="parameter.RealParameter" estimate="false" name="shape">1.0</parameter>
                    <substModel id="LewisMK.s:BEAST2" spec="LewisMK" datatype="@morphDataType.BEAST2"/>
                </siteModel>
                <branchRateModel id="RelaxedClock.c:BEAST" spec="beast.evolution.branchratemodel.UCRelaxedClockModel" clock.rate="@ucldMean.c:BEAST" rateCategories="@rateCategories.c:BEAST" tree="@Tree.t:BEAST">
                    <LogNormal id="LogNormalDistributionModel.c:BEAST" S="@ucldStdev.c:BEAST" meanInRealSpace="true" name="distr">
                        <parameter id="RealParameter.20" spec="parameter.RealParameter" estimate="false" lower="0.0" name="M" upper="1.0">1.0</parameter>
                    </LogNormal>
                </branchRateModel>
            </distribution>
            <distribution id="morphTreeLikelihood.BEAST3" spec="TreeLikelihood" branchRateModel="@RelaxedClock.c:BEAST" tree="@Tree.t:BEAST">
                <data
id="BEAST3"
spec="FilteredAlignment"
ascertained="true"
data="@BEAST"
excludefrom="143"
excludeto="146"
filter="3,8-11,18,25,33,41,46,51,58,61,63,65-66,70,76,80,82,90,93-94,97,99,101-102,105-106,108,111,126,129-130,133,140-141,143,145,149,152,154-155,163,165,167-168,177-178,184,187,204,212,216,223,228,231,238,240,242,248,251,254,256,260,263,268,271,276-278,283,285,288,296,300-303,306-307,309,311-312,316,326,328,332,343,346-347,350,359-360,363-364,366,368,382-383,385,387-390,392,394,396,414-415,417-418,422,434-435,439-440,454,458,471,477,488,494,500,503,518,522,529,535,543,561,567,570,575,577-580,588-589,592,618-619,623-625">
                    <userDataType id="morphDataType.BEAST3" spec="beast.evolution.datatype.StandardData" ambiguities="01 23 34 12 012 13 02 024 03 234" nrOfStates="3"/>
                </data>
                <siteModel id="morphSiteModel.s:BEAST3" spec="SiteModel">
                    <parameter id="mutationRate.s:BEAST3" spec="parameter.RealParameter" estimate="false" name="mutationRate">1.0</parameter>
                    <parameter id="gammaShape.s:BEAST3" spec="parameter.RealParameter" estimate="false" name="shape">1.0</parameter>
                    <substModel id="LewisMK.s:BEAST3" spec="LewisMK" datatype="@morphDataType.BEAST3"/>
                </siteModel>
            </distribution>
            <distribution id="morphTreeLikelihood.BEAST4" spec="TreeLikelihood" branchRateModel="@RelaxedClock.c:BEAST" tree="@Tree.t:BEAST">
                <data
id="BEAST4"
spec="FilteredAlignment"
ascertained="true"
data="@BEAST"
excludefrom="60"
excludeto="64"
filter="23,34,38,43,45,47,62,67,71,83,109,115-116,120,132,135,138,170,182,194,197,203,208,217,220,222,234,249-250,258,299,320-321,324,327,337,349,351,367,369,372,374-375,377,384,398,445,460-461,468,470,475,483,509,542,544,572,584,593,606,623-626">
                    <userDataType id="morphDataType.BEAST4" spec="beast.evolution.datatype.StandardData" ambiguities="01 23 34 12 012 13 02 024 03 234" nrOfStates="4"/>
                </data>
                <siteModel id="morphSiteModel.s:BEAST4" spec="SiteModel">
                    <parameter id="mutationRate.s:BEAST4" spec="parameter.RealParameter" estimate="false" name="mutationRate">1.0</parameter>
                    <parameter id="gammaShape.s:BEAST4" spec="parameter.RealParameter" estimate="false" name="shape">1.0</parameter>
                    <substModel id="LewisMK.s:BEAST4" spec="LewisMK" datatype="@morphDataType.BEAST4"/>
                </siteModel>
            </distribution>
            <distribution id="morphTreeLikelihood.BEAST5" spec="TreeLikelihood" branchRateModel="@RelaxedClock.c:BEAST" tree="@Tree.t:BEAST">
                <data
id="BEAST5"
spec="FilteredAlignment"
ascertained="true"
data="@BEAST"
excludefrom="36"
excludeto="41"
filter="7,12,39,48-49,56-57,78,84,96,114,119,128,185,188-189,224,241,275,361,416,419-421,452,455-457,459,463,486-487,554,566,590,602,623-627">
                    <userDataType id="morphDataType.BEAST5" spec="beast.evolution.datatype.StandardData" ambiguities="01 23 34 12 012 13 02 024 03 234" nrOfStates="5"/>
                </data>
                <siteModel id="morphSiteModel.s:BEAST5" spec="SiteModel">
                    <parameter id="mutationRate.s:BEAST5" spec="parameter.RealParameter" estimate="false" name="mutationRate">1.0</parameter>
                    <parameter id="gammaShape.s:BEAST5" spec="parameter.RealParameter" estimate="false" name="shape">1.0</parameter>
                    <substModel id="LewisMK.s:BEAST5" spec="LewisMK" datatype="@morphDataType.BEAST5"/>
                </siteModel>
            </distribution>
        </distribution>
    </distribution>

    <operator id="originScalerFBD.t:BEAST" spec="ScaleOperator" parameter="@originFBD.t:BEAST" weight="3.0"/>

    <operator id="divRateScalerFBD.t:BEAST" spec="ScaleOperator" parameter="@diversificationRateFBD.t:BEAST" weight="10.0"/>

    <operator id="turnoverScalerFBD.t:BEAST" spec="ScaleOperator" parameter="@turnoverFBD.t:BEAST" weight="10.0"/>

    <operator id="samplingPScalerFBD.t:BEAST" spec="ScaleOperator" parameter="@samplingProportionFBD.t:BEAST" weight="10.0"/>

    <operator id="LeafToSAFBD.t:BEAST" spec="LeafToSampledAncestorJump" tree="@Tree.t:BEAST" weight="10.0"/>

    <operator id="SAUniformOperatorFBD.t:BEAST" spec="SAUniform" tree="@Tree.t:BEAST" weight="20.0"/>

    <operator id="SATreeRootScalerFBD.t:BEAST" spec="SAScaleOperator" rootOnly="true" scaleFactor="0.95" tree="@Tree.t:BEAST" weight="1.0"/>

    <operator id="SATreeScalerFBD.t:BEAST" spec="SAScaleOperator" scaleFactor="0.95" tree="@Tree.t:BEAST" weight="3.0"/>

    <operator id="SAWilsonBaldingFBD.t:BEAST" spec="SAWilsonBalding" tree="@Tree.t:BEAST" weight="10.0"/>

    <operator id="SAWideFBD.t:BEAST" spec="SAExchange" isNarrow="false" tree="@Tree.t:BEAST" weight="10.0"/>

    <operator id="SANarrowFBD.t:BEAST" spec="SAExchange" tree="@Tree.t:BEAST" weight="10.0"/>

    <operator id="ucldMeanScaler.c:BEAST" spec="ScaleOperator" parameter="@ucldMean.c:BEAST" scaleFactor="0.5" weight="1.0"/>

    <operator id="ucldStdevScaler.c:BEAST" spec="ScaleOperator" parameter="@ucldStdev.c:BEAST" scaleFactor="0.5" weight="3.0"/>

    <operator id="CategoriesRandomWalk.c:BEAST" spec="IntRandomWalkOperator" parameter="@rateCategories.c:BEAST" weight="10.0" windowSize="1"/>

    <operator id="CategoriesSwapOperator.c:BEAST" spec="SwapOperator" intparameter="@rateCategories.c:BEAST" weight="10.0"/>

    <operator id="CategoriesUniform.c:BEAST" spec="UniformOperator" parameter="@rateCategories.c:BEAST" weight="10.0"/>

    <operator id="relaxedUpDownOperator.c:BEAST" spec="UpDownOperator" scaleFactor="0.75" weight="3.0">
        <up idref="ucldMean.c:BEAST"/>
        <down idref="Tree.t:BEAST"/>
    </operator>

    <logger id="tracelog" spec="Logger" fileName="BEAST.log" logEvery="1000" model="@posterior" sanitiseHeaders="true" sort="smart">
        <log idref="posterior"/>
        <log idref="likelihood"/>
        <log idref="prior"/>
        <log id="TreeHeight.t:BEAST" spec="beast.evolution.tree.TreeHeightLogger" tree="@Tree.t:BEAST"/>
        <log idref="morphTreeLikelihood.BEAST2"/>
        <log idref="morphTreeLikelihood.BEAST3"/>
        <log idref="morphTreeLikelihood.BEAST4"/>
        <log idref="morphTreeLikelihood.BEAST5"/>
        <log idref="FBD.t:BEAST"/>
        <log idref="diversificationRateFBD.t:BEAST"/>
        <log idref="turnoverFBD.t:BEAST"/>
        <log idref="samplingProportionFBD.t:BEAST"/>
        <log idref="originFBD.t:BEAST"/>
        <log id="SACountFBD.t:BEAST" spec="beast.evolution.tree.SampledAncestorLogger" tree="@Tree.t:BEAST"/>
        <log idref="ucldMean.c:BEAST"/>
        <log idref="ucldStdev.c:BEAST"/>
        <log id="rate.c:BEAST" spec="beast.evolution.branchratemodel.RateStatistic" branchratemodel="@RelaxedClock.c:BEAST" tree="@Tree.t:BEAST"/>
        <log idref="Pan-Squamata.prior"/>
        <log idref="Pan-Gekkota.prior"/>
        <log idref="Episquamata.prior"/>
        <log idref="Laterata.prior"/>
        <log idref="Toxicofera.prior"/>
    </logger>

    <logger id="screenlog" spec="Logger" logEvery="1000">
        <log idref="posterior"/>
        <log idref="likelihood"/>
        <log idref="prior"/>
    </logger>

    <logger id="treelog.t:BEAST" spec="Logger" fileName="$(tree).trees" logEvery="1000" mode="tree">
        <log id="TreeWithMetaDataLogger.t:BEAST" spec="beast.evolution.tree.TreeWithMetaDataLogger" branchratemodel="@RelaxedClock.c:BEAST" tree="@Tree.t:BEAST"/>
    </logger>

</run>

</beast>
