# Supplementary material for: Evolutionary origins of the prolonged extant squamate radiation
Source: Nat Commun. 2022 Nov 29;13:7087. doi: 10.1038/s41467-022-34217-5 (PMC9708687; doi:10.1038/s41467-022-34217-5)
Supplement: Supplementary file 7 — Supplementary Data 5 [file 41467_2022_34217_MOESM7_ESM.zip › bayesian/BEAST_MCC.tre]

#NEXUS
begin taxa;
	dimensions ntax=123;
	taxlabels
	Adamisaurus_magnidentatus
	Adriosaurus_suessi
	Aeluroscalobates_felinus
	Agama_agama
	Aigialosaurus_dalmaticus
	Amphiglossus_splendidus
	Anilius_scytale
	Anolis_carolinensis
	Anomochilus_leonardi
	Aspidoscelis_tigris
	Becklesius_cataphractus[&!name="Becklesius cataphractus"]
	Boa_constrictor
	Brachymeles_gracilis
	Brookesia_brygooi
	Calabaria_reinhardtii
	Callopistes_maculatus
	Calotes_emma
	Carusia_intermedia[&!name="Carusia intermedia"]
	Celestus_enneagrammus
	Chamaeleo_laevigatus
	Clidastes
	Coleonyx_variegatus
	Colobosaura_modesta
	Coluber_constrictor
	Cordylosaurus_subtesselatus
	Cordylus_mossambicus
	Cricosaura_typica
	Cryptolacerta_hassiaca
	Ctenomastax_parva
	Cylindrophis_ruffus
	Dinilysia_patagonica
	Dipsosaurus_dorsalis
	Eichstaettisaurus
	Elgaria_multicarinata
	Eolacerta_robusta
	Eoscincus_ornatus[&!name="Eoscincus ornatus"]
	Eoxanta_lacertifrons[&!name="Eoxanta lacertifrons"]
	Epicrates_striatus
	Eryx_colubrinus
	Estesia_mongoliensis
	Eublepharis_macularius
	Eugongylus_rufescens
	Eumeces_fasciatus
	Eupodophis_descouensis
	Exiliboa_placata
	Gallotia_atlantica
	Gekko_gecko
	Globaura_venusta[&!name="Globaura venusta"]
	Gobiderma_pulchrum
	Gobinatus_arenosus
	Gonatodes_albogularis
	Haasiophis_terrasanctus
	Heloderma_horridum
	Heloderma_suspectum
	Helodermoides_tuberculatus
	Huehuecuetzpalli_mixteca[&!name="Huehuecuetzpalli mixteca"]
	Hymenosaurus_clarki
	Lacerta_viridis
	Lampropeltis_getula
	Lanthanotus_borneensis
	Leiolepis_belliana
	Lepidophyma_flavimaculatum
	Leptotyphlops_dulcis
	Lichanura_trivirgata
	Liolaemus_bellii
	Liotyphlops_albirostris
	Loxocemus_bicolor
	Macrocephalosaurus
	Microteras_borealis[&!name="Microteras borealis"]
	Myrmecodaptria_microphagosa[&!name="Myrmecodaptria microphagosa"]
	Najash_rionegrina
	Norellius_nyctisaurops[&!name="Norellius nyctisaurops"]
	Pachyrhachis_problematicus
	Palaeoxantusia_Wyoming
	Parmeosaurus_scutatus[&!name="Parmeosaurus scutatus"]
	Peltosaurus_granulosus
	Phelsuma_lineata
	Pholidobolus_montium
	Platecarpus
	Platysaurus_imperator
	Plotosaurus
	Polychrus_marmoratus
	Polyglyphanodon_sternbergi
	Pontosaurus
	Priscagama_gobiensis
	Pseudopus_apodus
	Python_molurus
	Rhacodactylus_auriculatus
	Saichangurvel_davidsoni
	Saltuarius_cornutus
	Saniwa
	Sceloporus_variabilis
	Scincus_scincus
	Shinisaurus_crocodilurus
	Sphenodon_punctatus[&!name="Sphenodon punctatus"]
	Sphenomorphus_solomonis
	Stefanikia_siderea
	Strophurus__ciliaris
	Takydromus_ocellatus
	Tchingisaurus_multivagus
	Teius_teyou
	Temujinia_ellisoni
	Tepexisaurus_tepexii[&!name="Tepexisaurus tepexii"]
	Teratoscincus_przewalskii
	Tiliqua_scincoides
	Trachyboa_boulengeri
	Trachylepis_quinquetaeniata
	Tropidophis_haetianus
	Tupinambis_teguixin
	Tylosaurus
	Typhlophis_squamosus
	Typhlops_jamaicensis
	Ungaliophis_continentalis
	Uromastyx_aegyptius
	Uropeltis_melanogaster
	Varanus_acanthurus
	Varanus_exanthematicus
	Varanus_salvator
	Xantusia_vigilis
	Xenopeltis_unicolor
	Xenosaurus_grandis
	Xenosaurus_platyceps
	Zonosaurus_ornatus
;
end;
begin trees;
	tree TREE1 = [&R] (((((((((((Adamisaurus_magnidentatus[&height=71.0,height_95%_HPD={71.0,71.00000000000009},height_median=71.00000000000003,height_range={70.99999999999994,71.00000000000017},length=17.37139426558103,length_95%_HPD={6.749000138647347,30.455150633227703},length_median=16.53520234433364,length_range={2.4624198615992157,55.80686185391065},rate=0.0032765968262538966,rate_95%_HPD={0.00…
end;
begin figtree;
	set appearance.backgroundColorAttribute="Default";
	set appearance.backgroundColour=#ffffff;
	set appearance.branchColorAttribute="User selection";
	set appearance.branchColorGradient=false;
	set appearance.branchLineWidth=2.0;
	set appearance.branchMinLineWidth=0.0;
	set appearance.branchWidthAttribute="Fixed";
	set appearance.foregroundColour=#000000;
	set appearance.hilightingGradient=false;
	set appearance.selectionColour=#2d3680;
	set branchLabels.colorAttribute="User selection";
	set branchLabels.displayAttribute="Branch times";
	set branchLabels.fontName="sansserif";
	set branchLabels.fontSize=8;
	set branchLabels.fontStyle=0;
	set branchLabels.isShown=false;
	set branchLabels.significantDigits=4;
	set layout.expansion=50;
	set layout.layoutType="RECTILINEAR";
	set layout.zoom=0;
	set legend.attribute="height";
	set legend.fontSize=10.0;
	set legend.isShown=false;
	set legend.significantDigits=4;
	set nodeBars.barWidth=4.0;
	set nodeBars.displayAttribute="height_95%_HPD";
	set nodeBars.isShown=true;
	set nodeLabels.colorAttribute="User selection";
	set nodeLabels.displayAttribute="Node ages";
	set nodeLabels.fontName="sansserif";
	set nodeLabels.fontSize=8;
	set nodeLabels.fontStyle=0;
	set nodeLabels.isShown=false;
	set nodeLabels.significantDigits=4;
	set nodeShapeExternal.colourAttribute="User selection";
	set nodeShapeExternal.isShown=false;
	set nodeShapeExternal.minSize=10.0;
	set nodeShapeExternal.scaleType=Width;
	set nodeShapeExternal.shapeType=Circle;
	set nodeShapeExternal.size=4.0;
	set nodeShapeExternal.sizeAttribute="Fixed";
	set nodeShapeInternal.colourAttribute="User selection";
	set nodeShapeInternal.isShown=false;
	set nodeShapeInternal.minSize=10.0;
	set nodeShapeInternal.scaleType=Width;
	set nodeShapeInternal.shapeType=Circle;
	set nodeShapeInternal.size=4.0;
	set nodeShapeInternal.sizeAttribute="Fixed";
	set polarLayout.alignTipLabels=false;
	set polarLayout.angularRange=0;
	set polarLayout.rootAngle=0;
	set polarLayout.rootLength=100;
	set polarLayout.showRoot=true;
	set radialLayout.spread=0.0;
	set rectilinearLayout.alignTipLabels=false;
	set rectilinearLayout.curvature=0;
	set rectilinearLayout.rootLength=100;
	set scale.offsetAge=0.0;
	set scale.rootAge=1.0;
	set scale.scaleFactor=1.0;
	set scale.scaleRoot=false;
	set scaleAxis.automaticScale=true;
	set scaleAxis.fontSize=16.0;
	set scaleAxis.isShown=true;
	set scaleAxis.lineWidth=1.0;
	set scaleAxis.majorTicks=50.0;
	set scaleAxis.minorTicks=25.0;
	set scaleAxis.origin=0.0;
	set scaleAxis.reverseAxis=true;
	set scaleAxis.showGrid=true;
	set scaleBar.automaticScale=true;
	set scaleBar.fontSize=10.0;
	set scaleBar.isShown=false;
	set scaleBar.lineWidth=1.0;
	set scaleBar.scaleRange=30.0;
	set tipLabels.colorAttribute="User selection";
	set tipLabels.displayAttribute="Names";
	set tipLabels.fontName="Arial";
	set tipLabels.fontSize=18;
	set tipLabels.fontStyle=2;
	set tipLabels.isShown=true;
	set tipLabels.significantDigits=4;
	set trees.order=true;
	set trees.orderType="decreasing";
	set trees.rooting=false;
	set trees.rootingType="User Selection";
	set trees.transform=false;
	set trees.transformType="cladogram";
end;
